# Supplementary material for: Metaproteomics reveals insights into microbial structure, interactions, and dynamic regulation in defined communities as they respond to environmental disturbance
Source: BMC Microbiol. 2021 Nov 8;21:308. doi: 10.1186/s12866-021-02370-4 (PMC8574000; doi:10.1186/s12866-021-02370-4)
Supplement: Supplementary file 2 — Additional file 2. [file 12866_2021_2370_MOESM2_ESM.xlsx]

## Sheet: Summary of tables
Supplementary Table 1: Summary of results for all MOPS cellular fraction proteomic results. A final metaproteomics report is provided for each passage as a separate Excel sheet. Additionally, a table titled, "metadata", summarizes proteins identified and their respective abundances across the entire MOPS sample set.

## Sheet: M0
Accession	Coverage [%]	# Peptides	# of Peptide Spectrum Matches	# Unique Peptides	M0 Replicate 1	M0 Replicate 2	M0 Replicate 3	Description
WP_007925960.1	57	34	2371	33	5.58349e+10	3.73364e+10	4.01836e+10	MULTISPECIES: elongation factor G [Pseudomonas]
WP_007925957.1	44	54	1520	49	4.13645e+10	2.73538e+10	2.88249e+10	MULTISPECIES: DNA-directed RNA polymerase subunit beta [Pseudomonas]
WP_007925958.1	48	66	1480	50	5.08002e+10	3.26855e+10	34766846931	MULTISPECIES: DNA-directed RNA polymerase subunit beta' [Pseudomonas]
WP_007920851.1	61	39	1997	36	9.48166e+10	6.28437e+10	6.26261e+10	MULTISPECIES: molecular chaperone DnaK [Pseudomonas]
WP_007924510.1	55	20	1768	9	1.91088e+10	1.37548e+10	1.38348e+10	MULTISPECIES: F0F1 ATP synthase subunit beta [Pseudomonas]
WP_007925839.1	33	41	493	41	1.54661e+10	1.08978e+10	1.08363e+10	glutamate synthase large subunit [Pseudomonas sp. GM17]
WP_007931503.1	35	35	916	35	4.78905e+10	3.00167e+10	3.23579e+10	MULTISPECIES: 2-oxoglutarate dehydrogenase E1 component [Pseudomonas]
WP_007932705.1	54	27	3788	20	1.78809e+11	125167056211	1.20887e+11	MULTISPECIES: chaperonin GroEL [Pseudomonas]
WP_007927733.1	30	33	322	31	7.62517e+09	5.3587e+09	5.13488e+09	phosphoribosylformylglycinamidine synthase [Pseudomonas sp. GM17]
WP_007920860.1	34	35	512	31	1.40239e+10	9.60749e+09	9.37236e+09	MULTISPECIES: carbamoyl-phosphate synthase large subunit [Pseudomonas]
WP_007931534.1	50	28	1251	27	4.17943e+10	2.97495e+10	2.87312e+10	molecular chaperone HtpG [Pseudomonas sp. GM17]
WP_007926801.1	42	38	1114	33	4.7308e+10	3.13308e+10	3.60278e+10	MULTISPECIES: pyruvate dehydrogenase (acetyl-transferring), homodimeric type [Pseudomonas]
WP_007920879.1	38	26	372	24	1.08518e+10	7.2516e+09	8.56816e+09	MULTISPECIES: translation initiation factor IF-2 [Pseudomonas]
WP_007923866.1	38	28	901	26	2.26017e+10	1.56927e+10	16273343489	MULTISPECIES: bifunctional aconitate hydratase 2/2-methylisocitrate dehydratase [Pseudomonas]
WP_007924207.1	51	18	2411	11	1.87544e+11	1.64599e+11	1.42052e+11	MULTISPECIES: elongation factor Tu [Pseudomonas]
WP_007926139.1	44	33	270	33	5.61435e+09	3.47953e+09	3.81136e+09	LPS-assembly protein LptD [Pseudomonas sp. GM17]
WP_007925789.1	29	43	586	41	1.45692e+10	9.26579e+09	9.90164e+09	NAD-glutamate dehydrogenase [Pseudomonas sp. GM17]
J2DA74	53	26	591	20	1.69865e+10	1.2647e+10	1.0622e+10	60 kDa chaperonin OS=Sphingobium sp. AP49 OX=1144307 GN=groL PE=3 SV=1
WP_007582158.1	60	16	535	16	1.35282e+10	9.46885e+09	9.03324e+09	MULTISPECIES: branched-chain amino acid ABC transporter substrate-binding protein [Burkholderiaceae]
WP_007931140.1	53	18	1104	17	3.87239e+10	2.4409e+10	2.6083e+10	OprD family porin [Pseudomonas sp. GM17]
WP_007924088.1	41	16	697	15	8.98819e+09	5.83065e+09	6.08141e+09	MULTISPECIES: aldehyde dehydrogenase [Pseudomonas]
WP_063497539.1	55	17	1240	1	885767296	622507648	632440576	MULTISPECIES: elongation factor Tu [Burkholderiaceae]
WP_007929105.1	36	22	528	22	1.43739e+10	1.02792e+10	9.30705e+09	glucose/quinate/shikimate family membrane-bound PQQ-dependent dehydrogenase [Pseudomonas sp. GM17]
WP_079482222.1	55	17	1234	1	872162240	591913600	618743936	elongation factor Tu [Paraburkholderia hospita]
WP_007931318.1	37	22	832	22	1.80694e+10	1.38827e+10	1.38781e+10	MULTISPECIES: 30S ribosomal protein S1 [Pseudomonas]
WP_007931513.1	58	14	1198	11	3.02243e+10	2.3622e+10	2.22277e+10	MULTISPECIES: succinate--CoA ligase subunit alpha [Pseudomonas]
WP_007925594.1	33	14	511	14	1.58426e+10	12208582484	1.36829e+10	hypothetical protein [Pseudomonas sp. GM17]
WP_007924717.1	38	27	283	24	7.74165e+09	5106505489	4.63229e+09	MULTISPECIES: ATP-dependent chaperone ClpB [unclassified Pseudomonas]
WP_007926124.1	43	27	796	22	4.37018e+10	2.70439e+10	2.99999e+10	MULTISPECIES: PrkA family serine protein kinase [Pseudomonas]
J2WU99	34	23	408	23	1.54381e+10	1.00601e+10	1.08426e+10	Outer membrane cobalamin receptor protein OS=Sphingobium sp. AP49 OX=1144307 GN=PMI04_00655 PE=3 SV=1
WP_007927580.1	47	24	620	23	3.56617e+10	2.29547e+10	2.49856e+10	sodium-extruding oxaloacetate decarboxylase subunit alpha [Pseudomonas sp. GM17]
WP_007921310.1	39	28	164	27	3.45038e+09	2.41029e+09	2.6807e+09	MULTISPECIES: type I DNA topoisomerase [Pseudomonas]
WP_007927507.1	44	31	422	29	1.15902e+10	8.29462e+09	8.3588e+09	phosphoenolpyruvate synthase [Pseudomonas sp. GM17]
WP_007926614.1	47	14	973	14	4.92274e+10	3.68536e+10	3.51346e+10	MULTISPECIES: branched-chain amino acid ABC transporter substrate-binding protein [Pseudomonas]
WP_007931274.1	43	17	704	17	1.73592e+10	1.17783e+10	1.15778e+10	MULTISPECIES: tyrosinase family protein [Pseudomonas]
WP_007930358.1	28	23	220	18	3.38623e+09	2.23324e+09	2.32644e+09	type VI secretion system ATPase TssH [Pseudomonas sp. GM17]
WP_007927525.1	50	12	2790	12	2.78398e+11	1.95423e+11	1.86568e+11	MULTISPECIES: OmpA family protein [Pseudomonas]
WP_007742784.1	46	18	604	10	1.82583e+09	1.33187e+09	1.32947e+09	F0F1 ATP synthase subunit beta [Paraburkholderia hospita]
WP_007928040.1	26	26	377	24	8.7327e+09	5.6625e+09	6.15142e+09	ribonuclease E [Pseudomonas sp. GM17]
WP_007928419.1	54	21	590	21	3.30874e+10	23775452565	2.43558e+10	MULTISPECIES: DUF1329 domain-containing protein [Pseudomonas]
WP_007926323.1	47	19	668	18	4.08872e+10	2.82174e+10	2.83596e+10	MULTISPECIES: carbohydrate ABC transporter substrate-binding protein [Pseudomonas]
J2LB40	50	16	467	11	1.30453e+10	8.62033e+09	8.55254e+09	Elongation factor Tu OS=Sphingobium sp. AP49 OX=1144307 GN=tuf PE=3 SV=1
WP_007931158.1	27	23	281	21	6.2247e+09	3.71987e+09	4.78807e+09	MULTISPECIES: preprotein translocase subunit SecA [Pseudomonas]
WP_007736671.1	46	25	557	15	8.53279e+09	6.06789e+09	5.85928e+09	chaperonin GroEL [Paraburkholderia hospita]
J2JXZ7	49	26	655	16	9.80699e+09	6.53566e+09	7.27428e+09	60 kDa chaperonin OS=Variovorax sp. CF313 OX=1144315 GN=groL PE=3 SV=1
WP_007924077.1	55	20	957	20	6.18825e+10	4.30615e+10	4.68118e+10	MULTISPECIES: elongation factor Ts [Pseudomonas]
WP_007929634.1	64	11	443	11	1.06597e+10	7737601496	7.89917e+09	MULTISPECIES: peptidyl-prolyl cis-trans isomerase [Pseudomonas]
WP_007922488.1	31	19	302	17	7.88777e+09	5.60804e+09	6.06145e+09	catalase/peroxidase HPI [Pseudomonas sp. GM17]
WP_007921567.1	30	23	221	22	6.65372e+09	4.83476e+09	4.634e+09	alanine--tRNA ligase [Pseudomonas sp. GM17]
J2TIC3	51	19	573	9	2.38696e+09	1495701329	1.61512e+09	ATP synthase subunit beta OS=Variovorax sp. CF313 OX=1144315 GN=atpD PE=3 SV=1
WP_007927665.1	60	12	478	12	1.27406e+10	9.15189e+09	9.25322e+09	MULTISPECIES: DUF3313 domain-containing protein [unclassified Pseudomonas]
J2GEX4	29	21	176	21	4.8765e+09	3.51865e+09	3.25008e+09	Outer membrane receptor for ferrienterochelin and colicin OS=Caulobacter sp. AP07 OX=1144304 GN=PMI01_03512 PE=3 SV=1
WP_007920885.1	30	19	729	17	1.00227e+10	7.02466e+09	7.19426e+09	MULTISPECIES: polyribonucleotide nucleotidyltransferase [Pseudomonas]
WP_007924618.1	51	18	674	16	1.93787e+10	1.55299e+10	1.46615e+10	MULTISPECIES: ketol-acid reductoisomerase [Pseudomonas]
WP_007921646.1	49	17	426	16	1.14468e+10	8.10274e+09	8.31593e+09	MULTISPECIES: acetyl-CoA carboxylase biotin carboxylase subunit [Pseudomonas]
WP_007921292.1	44	17	219	17	3.87699e+09	2.79364e+09	2.80118e+09	MULTISPECIES: glyceraldehyde-3-phosphate dehydrogenase [Pseudomonas]
WP_007586828.1	79	14	620	14	2.1848e+10	1.66987e+10	1.62576e+10	MULTISPECIES: phasin family protein [Burkholderiaceae]
WP_007921955.1	39	19	546	18	2.15278e+10	1.42639e+10	1.35213e+10	MULTISPECIES: glucose-6-phosphate dehydrogenase [Pseudomonas]
WP_007926337.1	36	15	541	15	2.18449e+10	1.39202e+10	1.53873e+10	MULTISPECIES: porin [Pseudomonas]
WP_007924198.1	45	13	527	10	2.466e+10	1.64672e+10	1.75547e+10	MULTISPECIES: 50S ribosomal protein L2 [Pseudomonas]
WP_007931499.1	35	17	329	17	1.95204e+10	1.35681e+10	1.55234e+10	MULTISPECIES: succinate dehydrogenase flavoprotein subunit [Pseudomonas]
WP_007925216.1	41	18	478	18	1.42893e+10	9.67635e+09	1.02406e+10	MULTISPECIES: branched-chain amino acid ABC transporter substrate-binding protein [Pseudomonas]
A0A1H7YBR4	30	21	172	21	4.42375e+09	2.70885e+09	2.9452e+09	Iron complex outermembrane recepter protein OS=Duganella sp. CF402 OX=1855289 GN=SAMN05216319_3972 PE=3 SV=1
WP_007924759.1	26	18	151	18	2.88649e+09	1.92593e+09	1.99087e+09	MULTISPECIES: ATP-binding protein [unclassified Pseudomonas]
WP_007929208.1	39	18	734	12	8.70326e+09	7.05527e+09	6.53993e+09	MULTISPECIES: NADP-dependent isocitrate dehydrogenase [Pseudomonas]
WP_007929848.1	34	16	181	15	4.03223e+09	3.05113e+09	3.32988e+09	MULTISPECIES: sulfate adenylyltransferase subunit CysN [unclassified Pseudomonas]
J2KW93	24	31	328	11	726484011	4.79443e+08	5.52289e+08	DNA-directed RNA polymerase subunit beta' OS=Variovorax sp. CF313 OX=1144315 GN=rpoC PE=3 SV=1
WP_007926313.1	35	18	413	17	1.20686e+10	8.55179e+09	8.1515e+09	MULTISPECIES: phosphogluconate dehydratase [unclassified Pseudomonas]
WP_007733823.1	39	22	262	12	1.96805e+09	1.5243e+09	1453089821	MULTISPECIES: elongation factor G [Burkholderiaceae]
WP_007920510.1	34	24	162	24	3718982134	4.2095e+09	2.99485e+09	phenylalanine--tRNA ligase subunit beta [Pseudomonas sp. GM17]
WP_009049851.1	53	20	616	20	2.98854e+10	2.22319e+10	2.14586e+10	MULTISPECIES: trigger factor [Pseudomonas]
WP_007927202.1	30	21	143	19	3.03414e+09	1.91889e+09	1916307749	endopeptidase La [Pseudomonas sp. GM17]
J3C0V6	19	7	689	1	59780508	3.19262e+07	41246544	ATP synthase subunit beta OS=Pantoea sp. YR343 OX=1144341 GN=atpD PE=3 SV=1
WP_007927582.1	45	18	498	17	1.81639e+10	1.21594e+10	1.18348e+10	MULTISPECIES: acetyl-CoA carboxylase biotin carboxylase subunit [Pseudomonas]
A0A1H7YCX6	33	21	98	21	1621385487	9.84703e+08	1.12007e+09	Outer membrane cobalamin receptor protein OS=Duganella sp. CF402 OX=1855289 GN=SAMN05216319_3985 PE=3 SV=1
WP_007926802.1	31	17	442	17	1.69387e+10	1.29951e+10	1.35005e+10	pyruvate dehydrogenase complex dihydrolipoyllysine-residue acetyltransferase [Pseudomonas sp. GM17]
WP_007924506.1	41	22	868	17	6.07052e+10	4.39158e+10	4.45472e+10	MULTISPECIES: F0F1 ATP synthase subunit alpha [Pseudomonas]
WP_007928274.1	49	18	376	18	27916086105	1.96005e+10	2.08749e+10	MULTISPECIES: OprD family porin [Pseudomonas]
J2GJZ0	38	11	459	5	2.37995e+09	1714587321	1761267503	Elongation factor Tu OS=Caulobacter sp. AP07 OX=1144304 GN=tuf PE=3 SV=1
A0A1H8BDM7	47	14	690	5	1024810817	5.71744e+08	651329148	Elongation factor Tu OS=Duganella sp. CF402 OX=1855289 GN=tuf PE=3 SV=1
J2WJ22	20	26	180	16	1.52932e+09	1.00061e+09	9.97592e+08	DNA-directed RNA polymerase subunit beta OS=Sphingobium sp. AP49 OX=1144307 GN=rpoB PE=3 SV=1
WP_007921024.1	34	24	171	24	4.68723e+09	3.21366e+09	3140410597	MULTISPECIES: glycine--tRNA ligase subunit beta [Pseudomonas]
J2KUB1	43	14	351	14	1.79135e+10	1.87827e+10	1.27645e+10	ABC-type branched-chain amino acid transport system, periplasmic component OS=Variovorax sp. CF313 OX=1144315 GN=PMI12_02351 PE=4 SV=1
WP_007926725.1	47	19	242	18	5.93257e+09	4.22249e+09	3.72039e+09	MULTISPECIES: transcription termination factor Rho [Pseudomonas]
A0A1H8CLK8	46	16	412	6	8.62018e+08	5.15897e+08	5.87245e+08	ATP synthase subunit beta OS=Duganella sp. CF402 OX=1855289 GN=atpD PE=3 SV=1
WP_007578358.1	25	35	362	12	1.12754e+09	4.12088e+08	7.24971e+08	MULTISPECIES: DNA-directed RNA polymerase subunit beta' [Burkholderiaceae]
WP_007924621.1	34	18	337	18	9.63419e+09	7282871521	7.28128e+09	MULTISPECIES: acetolactate synthase 3 large subunit [Pseudomonas]
WP_007924308.1	52	14	246	14	7.92764e+09	5.73293e+09	5.65773e+09	MULTISPECIES: ABC transporter substrate-binding protein [Pseudomonas]
A0A1H7T330	37	20	444	6	6.06377e+08	3.72346e+08	3.47002e+08	60 kDa chaperonin OS=Duganella sp. CF402 OX=1855289 GN=groL PE=3 SV=1
WP_007931738.1	38	21	387	21	1.51123e+10	8780118923	1.02235e+10	phosphoenolpyruvate carboxykinase [Pseudomonas sp. GM17]
WP_007932052.1	32	13	230	13	5.48908e+09	3.779e+09	3.71212e+09	TolC family protein [Pseudomonas sp. GM17]
WP_007921416.1	27	16	135	16	2.48746e+09	1.82825e+09	1.83343e+09	MULTISPECIES: DNA topoisomerase IV subunit A [Pseudomonas]
WP_007926260.1	27	13	208	13	2912508105	2.07763e+09	2.00064e+09	gamma-glutamyltransferase [Pseudomonas sp. GM17]
WP_007921369.1	46	20	176	20	3.99642e+09	2.54267e+09	2.5773e+09	MULTISPECIES: FtsH protease activity modulator HflK [Pseudomonas]
WP_007925851.1	38	18	326	18	2.74159e+10	1.99742e+10	2.14598e+10	MULTISPECIES: malate dehydrogenase [Pseudomonas]
WP_007929562.1	32	16	217	12	3.60919e+09	2.57397e+09	2.76142e+09	MULTISPECIES: glutamine-hydrolyzing GMP synthase [Pseudomonas]
WP_007926181.1	35	11	117	10	1.25881e+09	1.55691e+09	9.01672e+08	tryptophan synthase subunit beta [Pseudomonas sp. GM17]
WP_007579553.1	27	20	193	15	2.25941e+09	1414039960	1.46499e+09	MULTISPECIES: aconitate hydratase AcnA [Burkholderiaceae]
WP_007932143.1	21	20	182	20	4.28666e+09	3.22881e+09	3.07084e+09	valine--tRNA ligase [Pseudomonas sp. GM17]
WP_007928428.1	65	8	271	8	7.20802e+09	5.38564e+09	5.1105e+09	MULTISPECIES: DUF1043 family protein [Pseudomonas]
WP_007923915.1	31	14	184	13	4.74172e+09	2.53869e+09	2.78034e+09	MULTISPECIES: proline--tRNA ligase [Pseudomonas]
WP_007932208.1	30	29	251	28	7.48691e+09	5.18549e+09	5615206237	MULTISPECIES: DNA gyrase subunit A [Pseudomonas]
J2K7T3	47	11	126	10	2.21497e+09	1.4492e+09	1692060714	50S ribosomal protein L2 OS=Variovorax sp. CF313 OX=1144315 GN=rplB PE=3 SV=1
WP_007932148.1	43	20	257	20	6.5595e+09	4.21455e+09	4.75858e+09	leucyl aminopeptidase [Pseudomonas sp. GM17]
WP_007928128.1	53	11	477	9	1.19261e+10	9.37138e+09	8.73901e+09	electron transfer flavoprotein subunit alpha [Pseudomonas sp. GM17]
WP_007931129.1	43	24	225	21	1.02453e+10	6.83949e+09	6.8961e+09	MULTISPECIES: aspartate--tRNA ligase [Pseudomonas]
WP_007586832.1	26	25	556	21	9.07397e+09	6753475674	6.19464e+09	pyruvate dehydrogenase (acetyl-transferring), homodimeric type [Paraburkholderia hospita]
J3CVL2	25	16	95	15	1.46002e+09	6.99345e+08	7.17574e+08	Aerobic-type carbon monoxide dehydrogenase, large subunit CoxL/CutL-like protein OS=Variovorax sp. CF313 OX=1144315 GN=PMI12_00809 PE=4 SV=1
WP_037035167.1	39	18	195	17	6.22319e+09	4454682914	4.56211e+09	electron transfer flavoprotein-ubiquinone oxidoreductase [Pseudomonas sp. GM17]
WP_007931507.1	36	13	1102	13	3.64701e+10	2.52184e+10	2.59337e+10	MULTISPECIES: dihydrolipoyl dehydrogenase [Pseudomonas]
WP_007733825.1	18	25	200	8	1202914874	9.05362e+08	8.89765e+08	DNA-directed RNA polymerase subunit beta [Paraburkholderia hospita]
WP_007931510.1	50	18	690	18	5.60809e+10	38399602320	4.31737e+10	MULTISPECIES: ADP-forming succinate--CoA ligase subunit beta [Pseudomonas]
WP_007924414.1	34	16	306	15	1.08171e+10	7.07772e+09	7.87367e+09	arylsulfatase [Pseudomonas sp. GM17]
WP_007921004.1	48	17	280	17	7.92955e+09	5.24813e+09	5.32283e+09	MULTISPECIES: trans-2-enoyl-CoA reductase family protein [Pseudomonas]
WP_007929606.1	25	19	170	19	5.81675e+09	3.40358e+09	3.58117e+09	NADH-quinone oxidoreductase subunit NuoG [Pseudomonas sp. GM17]
WP_007931493.1	38	15	350	14	1.04646e+10	6.66115e+09	7.63876e+09	MULTISPECIES: citrate (Si)-synthase [Pseudomonas]
WP_007920684.1	49	20	223	20	1.23214e+10	9.73488e+09	9.43077e+09	MULTISPECIES: TolC family outer membrane protein [Pseudomonas]
WP_007929561.1	32	12	166	9	3.51913e+09	2489095290	2.41993e+09	MULTISPECIES: IMP dehydrogenase [Pseudomonas]
WP_007932850.1	41	13	391	13	8.60237e+09	6.07877e+09	6.4595e+09	MULTISPECIES: phosphoglycerate dehydrogenase [Pseudomonas]
A0A1H8EFH1	22	30	310	10	226918346	1.1264e+08	137768249	DNA-directed RNA polymerase subunit beta' OS=Duganella sp. CF402 OX=1855289 GN=rpoC PE=3 SV=1
WP_007929953.1	31	16	560	16	4.47788e+10	2.88755e+10	3.25944e+10	MULTISPECIES: glutamate--ammonia ligase [Pseudomonas]
WP_007922335.1	30	21	239	21	1.03468e+10	6.35596e+09	7.1658e+09	MULTISPECIES: transketolase [Pseudomonas]
A0A1H8E4W5	32	19	238	9	8.4984e+08	4.97533e+08	597858949	Elongation factor G OS=Duganella sp. CF402 OX=1855289 GN=fusA PE=3 SV=1
WP_007926695.1	47	17	155	17	2.68881e+09	2.10296e+09	1.93233e+09	MULTISPECIES: heme biosynthesis protein HemY [Pseudomonas]
WP_007922427.1	50	8	306	8	1.14373e+10	8.11407e+09	9.13852e+09	MULTISPECIES: bacterioferritin [Pseudomonas]
WP_007928646.1	36	19	160	19	4.92868e+09	3.45058e+09	3.56077e+09	hypothetical protein [Pseudomonas sp. GM17]
WP_007932528.1	35	18	273	18	1.44888e+10	9.20471e+09	1.07132e+10	adenosylhomocysteinase [Pseudomonas sp. GM17]
J3CSD6	68	9	300	3	4.17055e+08	2.29841e+08	2.83717e+08	Small GTP-binding protein domain containing protein OS=Variovorax sp. CF313 OX=1144315 GN=PMI12_01687 PE=4 SV=1
A0A1H7YA54	31	23	108	23	2.45574e+09	1.27029e+09	1499533064	Iron complex outermembrane recepter protein OS=Duganella sp. CF402 OX=1855289 GN=SAMN05216319_3981 PE=3 SV=1
WP_007921635.1	16	21	105	21	2.05119e+09	1.49249e+09	1.32951e+09	alpha-2-macroglobulin family protein [Pseudomonas sp. GM17]
WP_007586951.1	35	22	331	12	2.12774e+09	1.59567e+09	1.45361e+09	MULTISPECIES: PrkA family serine protein kinase [Burkholderiaceae]
WP_007922131.1	42	14	150	14	5.377e+09	4.06859e+09	4299885839	MULTISPECIES: cell division protein FtsA [Pseudomonas]
WP_007924767.1	38	18	177	17	6.57655e+09	4331598560	4.48877e+09	MULTISPECIES: energy-dependent translational throttle protein EttA [Pseudomonas]
J2TFY6	20	25	176	15	1.03799e+09	439632830	656637485	DNA-directed RNA polymerase subunit beta OS=Variovorax sp. CF313 OX=1144315 GN=rpoB PE=3 SV=1
WP_007931191.1	37	15	442	15	8.86518e+09	6.69787e+09	6.71993e+09	MULTISPECIES: pyruvate kinase [Pseudomonas]
WP_007927135.1	49	16	467	15	2.68046e+10	1.79402e+10	1.8696e+10	MULTISPECIES: glutamate/aspartate ABC transporter substrate-binding protein [Pseudomonas]
WP_007930285.1	30	16	132	16	7.15368e+09	4.70755e+09	5.01755e+09	MULTISPECIES: type VI secretion system contractile sheath large subunit [Pseudomonas]
A0A1H8EFB8	17	21	186	8	3.86364e+08	2.67253e+08	2.8469e+08	DNA-directed RNA polymerase subunit beta OS=Duganella sp. CF402 OX=1855289 GN=rpoB PE=3 SV=1
WP_007928670.1	33	13	96	13	2.93723e+09	2.19459e+09	2.12344e+09	MULTISPECIES: M18 family aminopeptidase [Pseudomonas]
WP_007927963.1	50	13	265	13	1.52551e+10	1.10054e+10	9.45061e+09	OmpA family protein [Pseudomonas sp. GM17]
WP_007929616.1	34	17	175	15	6.06132e+09	3874752599	3.98847e+09	carbohydrate ABC transporter substrate-binding protein [Pseudomonas sp. GM17]
WP_003229012.1	42	14	336	13	1.02644e+10	7.88305e+09	7.58756e+09	MULTISPECIES: fructose-bisphosphate aldolase class II [Pseudomonas]
WP_007923021.1	39	12	209	12	4135428292	2793784092	2.77675e+09	NADH:flavin oxidoreductase/NADH oxidase [Pseudomonas sp. GM17]
WP_007924735.1	21	16	129	16	2.04989e+09	1.63201e+09	1.78679e+09	isoleucine--tRNA ligase [Pseudomonas sp. GM17]
WP_007586053.1	53	11	125	11	4.0048e+09	2300934955	2478010220	MULTISPECIES: hypothetical protein [Burkholderiaceae]
WP_007924802.1	25	13	143	13	2.8937e+09	1.98287e+09	2041011185	FAD-dependent oxidoreductase [Pseudomonas sp. GM17]
WP_007924049.1	44	13	217	12	5.6336e+09	4053798753	4.05236e+09	MULTISPECIES: acetyl-CoA carboxylase carboxyltransferase subunit alpha [Pseudomonas]
WP_037035226.1	46	15	565	15	2.60769e+10	19110688214	1.90563e+10	polyamine ABC transporter substrate-binding protein [Pseudomonas sp. GM17]
WP_007926689.1	35	15	138	13	3.11427e+09	2.61521e+09	2.80779e+09	argininosuccinate lyase [Pseudomonas sp. GM17]
WP_007931539.1	33	13	238	13	6.52229e+09	4.19667e+09	4.25761e+09	pyridoxal-phosphate dependent enzyme [Pseudomonas sp. GM17]
WP_007923459.1	35	16	369	15	11345023589	8.14883e+09	8.24865e+09	type VI secretion system contractile sheath large subunit [Pseudomonas sp. GM17]
J2TK60	32	21	255	13	3.18552e+09	2.16803e+09	2.42974e+09	Elongation factor G OS=Variovorax sp. CF313 OX=1144315 GN=fusA PE=3 SV=1
WP_007927104.1	28	8	178	8	4.55033e+09	3.1332e+09	3.12859e+09	MULTISPECIES: D-alanyl-D-alanine carboxypeptidase [Pseudomonas]
WP_007921477.1	31	29	289	28	5.272e+09	3.58006e+09	3.85772e+09	ribonuclease R [Pseudomonas sp. GM17]
WP_007920853.1	39	13	104	13	4.61935e+09	2811117735	3.17503e+09	MULTISPECIES: molecular chaperone DnaJ [Pseudomonas]
J2WUE2	33	13	103	12	2.44745e+09	1.47911e+09	1.44409e+09	Trigger factor OS=Sphingobium sp. AP49 OX=1144307 GN=tig PE=3 SV=1
WP_007931504.1	29	14	689	13	3.39368e+10	2.58275e+10	2.50784e+10	2-oxoglutarate dehydrogenase complex dihydrolipoyllysine-residue succinyltransferase [Pseudomonas sp. GM17]
WP_007925696.1	29	16	97	16	2315626729	1.38481e+09	1.65294e+09	bifunctional UDP-4-amino-4-deoxy-L-arabinose formyltransferase/UDP-glucuronic acid oxidase ArnA [Pseudomonas sp. GM17]
WP_007927807.1	39	11	215	11	4.87716e+09	3.60393e+09	3.39895e+09	long-chain fatty acid transporter [Pseudomonas sp. GM17]
WP_007586439.1	33	12	173	11	2.78794e+09	2.07608e+09	1.82513e+09	MULTISPECIES: acetyl-CoA C-acetyltransferase [Burkholderiaceae]
WP_007926694.1	47	14	223	14	4.90903e+09	3.66034e+09	3.24755e+09	heme biosynthesis operon protein HemX [Pseudomonas sp. GM17]
WP_007924045.1	31	14	189	14	4.86238e+09	3.30524e+09	3.4078e+09	MULTISPECIES: CTP synthase [Pseudomonas]
WP_007924041.1	45	14	284	14	24142680520	1.64219e+10	1.4527e+10	MULTISPECIES: phosphopyruvate hydratase [Pseudomonas]
WP_007930852.1	40	14	141	14	2.63975e+09	1.57079e+09	1.91902e+09	Zn-dependent hydrolase [Pseudomonas sp. GM17]
WP_007929521.1	40	14	95	10	1203762421	8.52873e+08	946073329	IscS subfamily cysteine desulfurase [Pseudomonas sp. GM17]
WP_007931434.1	34	17	142	17	3.67038e+09	2.7403e+09	2.84105e+09	MULTISPECIES: DEAD/DEAH box helicase [Pseudomonas]
WP_007587431.1	63	17	190	17	8.1522e+09	6.06814e+09	5266153737	MULTISPECIES: glutamate/aspartate ABC transporter substrate-binding protein [Burkholderiaceae]
WP_007921331.1	23	19	278	14	3.69084e+09	2.60897e+09	2.61177e+09	aconitate hydratase AcnA [Pseudomonas sp. GM17]
J2WK31	32	21	97	21	1.41294e+09	8.3521e+08	8.62906e+08	2-oxoglutarate dehydrogenase, E1 component OS=Sphingobium sp. AP49 OX=1144307 GN=PMI04_02279 PE=4 SV=1
J1SLR3	36	10	219	4	5.80863e+08	4.3349e+08	4.4234e+08	Elongation factor Tu (Fragment) OS=Rhizobium sp. CF142 OX=1144314 GN=PMI11_05675 PE=3 SV=1
WP_007924811.1	35	15	113	13	1990358996	1.59554e+09	1312475223	alpha-D-glucose phosphate-specific phosphoglucomutase [Pseudomonas sp. GM17]
WP_007924630.1	27	12	173	12	2.42844e+09	1.71768e+09	1.74368e+09	bifunctional aminoglycoside phosphotransferase/ATP-binding protein [Pseudomonas sp. GM17]
WP_007922163.1	33	13	224	12	3.2395e+09	2.16016e+09	2211513721	MULTISPECIES: CoA-acylating methylmalonate-semialdehyde dehydrogenase [Pseudomonas]
WP_007930240.1	48	15	212	15	4.64174e+09	3.45762e+09	3.22868e+09	MULTISPECIES: outer membrane protein assembly factor BamC [Pseudomonas]
WP_007930449.1	53	13	136	13	4.20505e+09	2.94082e+09	3.012e+09	hypothetical protein [Pseudomonas sp. GM17]
WP_007586275.1	31	17	206	7	306408810	177072752	183061531	MULTISPECIES: elongation factor G [Burkholderiaceae]
WP_007923900.1	45	9	300	9	1.10222e+10	7.99012e+09	7.57542e+09	MULTISPECIES: transporter substrate-binding domain-containing protein [Pseudomonas]
J3CWI7	21	16	103	13	1.00528e+09	6.55926e+08	6.64252e+08	2-oxoglutarate dehydrogenase, E1 component OS=Variovorax sp. CF313 OX=1144315 GN=PMI12_00296 PE=4 SV=1
WP_007926716.1	27	17	95	17	2.00292e+09	1.40257e+09	1.42713e+09	MULTISPECIES: polyphosphate kinase 1 [unclassified Pseudomonas]
WP_007742786.1	33	18	179	12	3.89949e+09	2823081434	2763104122	F0F1 ATP synthase subunit alpha [Paraburkholderia hospita]
WP_007921800.1	36	19	101	19	1841262501	1.31319e+09	1.23981e+09	AsmA family protein [Pseudomonas sp. GM17]
WP_007730527.1	50	12	149	9	3.32651e+09	2.52678e+09	2.19871e+09	MULTISPECIES: 50S ribosomal protein L2 [Burkholderiaceae]
WP_007740495.1	20	13	93	12	5.17426e+08	360332253	3.64736e+08	MULTISPECIES: translation initiation factor IF-2 [Burkholderiaceae]
WP_007925890.1	27	15	135	14	2.55886e+09	1776457222	1.89109e+09	methyl-accepting chemotaxis protein [Pseudomonas sp. GM17]
J2WKB2	40	14	109	12	2.47061e+09	1.50553e+09	1.55444e+09	ATP synthase subunit beta OS=Sphingobium sp. AP49 OX=1144307 GN=atpD PE=3 SV=1
WP_007926106.1	22	14	207	10	3.80569e+09	2764070629	3.18012e+09	MULTISPECIES: RNA polymerase sigma factor RpoD [Pseudomonas]
WP_007924173.1	32	4	141	4	2.54358e+09	1549956959	1.62953e+09	MULTISPECIES: bacterioferritin [Pseudomonas]
WP_007927204.1	35	14	150	9	1.6034e+09	1312312481	1272559392	MULTISPECIES: ATP-dependent Clp protease ATP-binding subunit ClpX [Pseudomonas]
WP_007925959.1	59	11	424	10	2.27006e+10	1.62968e+10	1.62199e+10	MULTISPECIES: 30S ribosomal protein S7 [Pseudomonas]
WP_007926270.1	33	13	154	10	2.42421e+09	1.91871e+09	2.06247e+09	MULTISPECIES: arginine deiminase [Pseudomonas]
WP_007921858.1	20	19	101	19	1.51365e+09	1.08489e+09	9.89331e+08	methionine synthase [Pseudomonas sp. GM17]
WP_007920848.1	58	10	293	10	8.09191e+09	6.09332e+09	5.83077e+09	MULTISPECIES: nucleotide exchange factor GrpE [Pseudomonas]
WP_007930849.1	27	12	166	11	3.82542e+09	2.74442e+09	2.73279e+09	dihydropyrimidinase [Pseudomonas sp. GM17]
J2WIA3	30	15	73	13	2.19857e+09	1.46679e+09	1.37161e+09	Chaperone protein DnaK OS=Sphingobium sp. AP49 OX=1144307 GN=dnaK PE=2 SV=1
J3CV11	31	12	101	12	1.35198e+09	8.40423e+08	8.67714e+08	Trigger factor OS=Variovorax sp. CF313 OX=1144315 GN=tig PE=3 SV=1
WP_007922318.1	36	12	189	12	7.82115e+09	5.34204e+09	5.28924e+09	phosphoglycerate kinase [Pseudomonas sp. GM17]
WP_007587416.1	20	15	116	13	1.17301e+09	9.2277e+08	9.29671e+08	MULTISPECIES: 2-oxoglutarate dehydrogenase E1 component [Burkholderiaceae]
A0A1H7YXJ6	47	15	331	15	1.98345e+10	1.31171e+10	1.29866e+10	Outer membrane protein (Porin) OS=Duganella sp. CF402 OX=1855289 GN=SAMN05216319_4186 PE=4 SV=1
WP_007931719.1	68	11	776	10	3.65867e+10	2.87875e+10	2.61394e+10	MULTISPECIES: peptidoglycan-binding protein LysM [Pseudomonas]
WP_007926050.1	27	17	125	15	2858554464	1916220812	1.78662e+09	malate synthase G [Pseudomonas sp. GM17]
WP_007927841.1	31	8	225	8	4.27643e+09	2.78592e+09	3.06732e+09	extracellular solute-binding protein [Pseudomonas sp. GM17]
WP_007930336.1	29	13	188	13	4717665432	3.28679e+09	2.91507e+09	MULTISPECIES: NADP-dependent succinate-semialdehyde dehydrogenase [Pseudomonas]
WP_007928473.1	33	13	101	13	1.85034e+09	1145971550	1.2102e+09	UDP-N-acetylmuramoyl-L-alanyl-D-glutamate--2,6-diaminopimelate ligase [Pseudomonas sp. GM17]
WP_007925952.1	61	12	682	11	2.15619e+10	1.47165e+10	1.65118e+10	MULTISPECIES: 50S ribosomal protein L1 [Pseudomonas]
WP_007927090.1	28	20	144	17	2.43575e+09	1.74369e+09	1.70105e+09	leucine--tRNA ligase [Pseudomonas sp. GM17]
WP_007923409.1	27	13	160	13	4.50706e+09	2.42063e+09	2.85704e+09	dipeptidase [Pseudomonas sp. GM17]
WP_007932533.1	30	16	91	16	2387363334	1.78698e+09	1.90709e+09	MULTISPECIES: DEAD/DEAH box helicase [Pseudomonas]
J2WPH1	26	19	148	18	3.38984e+09	1.99747e+09	2.40198e+09	Outer membrane receptor protein OS=Sphingobium sp. AP49 OX=1144307 GN=PMI04_01581 PE=3 SV=1
J3CTN1	35	19	201	13	2.45235e+09	1.32276e+09	1.6635e+09	ATP synthase subunit alpha OS=Variovorax sp. CF313 OX=1144315 GN=atpA PE=3 SV=1
J3ATU1	38	11	86	9	6.43306e+08	3.91846e+08	5.01594e+08	S-adenosylmethionine synthetase OS=Caulobacter sp. AP07 OX=1144304 GN=PMI01_00742 PE=3 SV=1
WP_007925072.1	48	13	210	13	5.54981e+09	3.80106e+09	3.85633e+09	branched-chain amino acid aminotransferase [Pseudomonas sp. GM17]
WP_007921652.1	37	11	156	10	3292237498	2446610376	2478594077	MULTISPECIES: phosphoribosylamine--glycine ligase [Pseudomonas]
WP_007925871.1	32	14	136	14	3.06711e+09	2.1458e+09	1.74833e+09	class II poly(R)-hydroxyalkanoic acid synthase [Pseudomonas sp. GM17]
WP_007927975.1	40	18	174	16	5.10635e+09	3.29708e+09	3.80742e+09	MULTISPECIES: lysine--tRNA ligase [Pseudomonas]
WP_003171603.1	50	11	192	11	2458411982	1.54018e+09	1.75088e+09	MULTISPECIES: ribose-phosphate pyrophosphokinase [Pseudomonas]
WP_007932860.1	53	6	249	6	1.01274e+10	8.85735e+09	7.75989e+09	MULTISPECIES: DUF4399 domain-containing protein [Pseudomonas]
WP_007926163.1	27	15	102	15	1856304045	1.3151e+09	1.30757e+09	oligopeptidase A [Pseudomonas sp. GM17]
J2CZK0	17	22	230	9	600727336	383717928	389322084	DNA-directed RNA polymerase subunit beta' OS=Sphingobium sp. AP49 OX=1144307 GN=rpoC PE=3 SV=1
J2DNT9	28	17	99	14	2.40486e+09	1.70863e+09	1646861438	Elongation factor G OS=Sphingobium sp. AP49 OX=1144307 GN=fusA PE=3 SV=1
WP_007737368.1	40	10	170	3	5.67319e+08	4.44622e+08	3.75745e+08	MULTISPECIES: succinate--CoA ligase subunit alpha [Burkholderiaceae]
WP_007922539.1	39	13	192	12	9.46054e+09	7.05078e+09	6.63784e+09	MULTISPECIES: OprD family porin [unclassified Pseudomonas]
WP_007929633.1	40	20	146	19	3.96594e+09	2.74535e+09	2.98728e+09	glutamine--tRNA ligase/YqeY domain fusion protein [Pseudomonas sp. GM17]
WP_007921342.1	28	12	112	11	2.23393e+09	1.39919e+09	1.60644e+09	MULTISPECIES: methyl-accepting chemotaxis protein [Pseudomonas]
WP_007927200.1	29	19	117	19	3.60427e+09	2.09694e+09	2.48845e+09	peptidyl-prolyl cis-trans isomerase [Pseudomonas sp. GM17]
WP_009045284.1	55	20	148	20	8.59999e+09	6.00409e+09	6.20767e+09	MULTISPECIES: Tol-Pal system protein TolB [Pseudomonas]
WP_007928342.1	42	8	198	8	12728409193	9.62838e+09	9627633604	MULTISPECIES: 50S ribosomal protein L25/general stress protein Ctc [Pseudomonas]
WP_007921569.1	43	16	250	16	1.16145e+10	9.17468e+09	8.82407e+09	MULTISPECIES: aspartate kinase [Pseudomonas]
WP_007580588.1	45	18	187	17	5.1352e+09	3.64628e+09	3.64285e+09	MULTISPECIES: carbohydrate ABC transporter substrate-binding protein [Burkholderiaceae]
WP_009043060.1	44	7	286	7	3.77433e+09	2.74011e+09	2.80052e+09	MULTISPECIES: translation initiation factor IF-3 [Pseudomonas]
WP_002555108.1	33	11	160	11	6.21976e+09	4.48705e+09	4.57746e+09	MULTISPECIES: rod shape-determining protein [Gammaproteobacteria]
WP_007928465.1	34	16	128	16	3.09711e+09	2.33721e+09	2.16258e+09	ABC transporter substrate-binding protein [Pseudomonas sp. GM17]
WP_007585905.1	23	16	105	10	7.73619e+08	5.18987e+08	5.04118e+08	MULTISPECIES: endopeptidase La [Burkholderiaceae]
WP_007930703.1	35	11	144	11	1.10824e+09	8.33939e+08	7.01081e+08	aspartate aminotransferase family protein [Pseudomonas sp. GM17]
J2KI99	29	24	157	19	2.54393e+09	1.65867e+09	1.99677e+09	Pyruvate dehydrogenase E1 component OS=Variovorax sp. CF313 OX=1144315 GN=PMI12_00286 PE=4 SV=1
J2WGE8	77	9	542	9	3.53999e+10	2.46049e+10	2.33019e+10	Opacity protein OS=Sphingobium sp. AP49 OX=1144307 GN=PMI04_02851 PE=4 SV=1
WP_007925868.1	41	17	161	14	5.65772e+09	3.51433e+09	4.12286e+09	MULTISPECIES: ATP-dependent protease ATPase subunit HslU [Pseudomonas]
WP_007923530.1	52	11	458	11	1.9751e+10	1.50354e+10	1.37346e+10	MULTISPECIES: hypothetical protein [Pseudomonas]
WP_007584951.1	62	6	152	6	4.22734e+09	3048863400	3.55638e+09	MULTISPECIES: peptidoglycan-associated lipoprotein Pal [Burkholderiaceae]
WP_007922439.1	33	13	328	9	7.95714e+09	5.47584e+09	5.77561e+09	argininosuccinate synthase [Pseudomonas sp. GM17]
WP_007928459.1	47	9	271	9	3.77444e+09	2.41265e+09	2.56651e+09	MULTISPECIES: cytochrome c1 [Pseudomonas]
WP_007926971.1	48	14	155	14	6.43685e+09	4.9638e+09	4.74764e+09	MULTISPECIES: transaldolase [Pseudomonas]
WP_003186046.1	54	5	258	5	1.09645e+10	9.7085e+09	8.93145e+09	MULTISPECIES: 50S ribosomal protein L24 [Pseudomonas]
J2WQG9	28	8	101	5	668750748	3.9668e+08	4.33505e+08	S-adenosylmethionine synthase OS=Sphingobium sp. AP49 OX=1144307 GN=metK PE=3 SV=1
WP_007925623.1	61	10	159	10	1.1359e+10	9.71807e+09	9.0436e+09	hypothetical protein [Pseudomonas sp. GM17]
WP_007924294.1	16	13	95	13	1468358738	9.58435e+08	9.57019e+08	DNA polymerase I [Pseudomonas sp. GM17]
WP_007931315.1	24	12	147	12	2.92722e+09	1.94622e+09	2.11603e+09	bifunctional prephenate dehydrogenase/3-phosphoshikimate 1-carboxyvinyltransferase [Pseudomonas sp. GM17]
WP_007921507.1	45	5	396	5	8.29998e+09	7.48536e+09	6.94206e+09	MULTISPECIES: azurin [Pseudomonas]
WP_007929917.1	34	17	128	13	2.14416e+09	1.27935e+09	1.55962e+09	Asp-tRNA(Asn)/Glu-tRNA(Gln) amidotransferase subunit GatB [Pseudomonas sp. GM17]
J2T794	45	13	99	9	2.22992e+09	1.37574e+09	1.61243e+09	Ketol-acid reductoisomerase (NADP(+)) OS=Variovorax sp. CF313 OX=1144315 GN=ilvC PE=3 SV=1
WP_007920516.1	26	18	173	13	4.0341e+09	2.96982e+09	3.06472e+09	threonine--tRNA ligase [Pseudomonas sp. GM17]
J2D102	44	18	125	15	3.00148e+09	1932644773	2.10676e+09	Isocitrate dehydrogenase [NADP] OS=Sphingobium sp. AP49 OX=1144307 GN=PMI04_02290 PE=3 SV=1
A0A1H7YCE5	31	14	75	8	952467553	6.10089e+08	6.4487e+08	Glutamine synthetase OS=Duganella sp. CF402 OX=1855289 GN=SAMN05216319_3997 PE=3 SV=1
WP_007927075.1	30	9	198	9	1969497383	1.79616e+09	1.39737e+09	MULTISPECIES: glutamate-1-semialdehyde 2,1-aminomutase [Pseudomonas]
WP_007921100.1	23	9	168	5	1853858442	1.24077e+09	1.14894e+09	MULTISPECIES: aldehyde dehydrogenase [Pseudomonas]
WP_007586116.1	43	15	112	12	2.68912e+09	1.89644e+09	1.80149e+09	MULTISPECIES: ADP-forming succinate--CoA ligase subunit beta [Burkholderiaceae]
A0A1H7Y8W6	12	9	117	7	2.41935e+08	200141271	247981666	Translation initiation factor IF-2 OS=Duganella sp. CF402 OX=1855289 GN=infB PE=3 SV=1
J2K7I9	34	10	115	10	4.59879e+09	2.85231e+09	3.33863e+09	Periplasmic component of amino acid ABC-type transporter/signal transduction system OS=Variovorax sp. CF313 OX=1144315 GN=PMI12_05217 PE=4 SV=1
WP_007581623.1	32	9	98	9	1.65931e+09	1.21519e+09	1.0762e+09	MULTISPECIES: branched-chain amino acid ABC transporter substrate-binding protein [Burkholderiaceae]
WP_007925518.1	23	13	101	13	2.24797e+09	1.63965e+09	1.62109e+09	GMC family oxidoreductase [Pseudomonas sp. GM17]
WP_007929549.1	29	12	128	12	1500332145	9.57358e+08	9.17865e+08	MULTISPECIES: 2-isopropylmalate synthase [Pseudomonas]
WP_007927124.1	56	12	138	12	3.85954e+09	2.96491e+09	2.77169e+09	MULTISPECIES: oxidoreductase [Pseudomonas]
WP_007922364.1	37	9	137	9	2.0797e+09	1.52181e+09	1.36509e+09	MULTISPECIES: cell division protein ZipA [Pseudomonas]
WP_007926807.1	17	17	68	15	1.28113e+09	7.55427e+08	7.56445e+08	trifunctional transcriptional regulator/proline dehydrogenase/L-glutamate gamma-semialdehyde dehydrogenase [Pseudomonas sp. GM17]
WP_007928664.1	43	9	135	8	2453988101	1.52095e+09	1.63765e+09	MULTISPECIES: septum site-determining protein MinD [Pseudomonas]
WP_007924192.1	54	11	187	9	5517889446	3.64673e+09	5.39905e+09	MULTISPECIES: 30S ribosomal protein S3 [Pseudomonas]
WP_037036272.1	35	12	96	12	2.93439e+09	1.98218e+09	2.16807e+09	MULTISPECIES: saccharopine dehydrogenase family protein [Pseudomonas]
WP_007931644.1	16	13	114	13	1.8599e+09	1384425350	1.45085e+09	acyl-CoA dehydrogenase [Pseudomonas sp. GM17]
WP_007926310.1	47	13	143	13	8.49461e+09	5.84082e+09	5.95643e+09	MULTISPECIES: type I glyceraldehyde-3-phosphate dehydrogenase [Pseudomonas]
WP_007588168.1	22	13	120	10	6.20044e+08	463477424	4.49015e+08	MULTISPECIES: polyribonucleotide nucleotidyltransferase [Burkholderiaceae]
WP_007928255.1	32	6	1408	6	1.23653e+11	9.42503e+10	1.078e+11	MULTISPECIES: hypothetical protein [Pseudomonas]
WP_007930275.1	18	14	83	13	1.50436e+09	934720834	1.03933e+09	MULTISPECIES: type VI secretion system ATPase TssH [unclassified Pseudomonas]
J2T7G6	25	11	950	8	2.78772e+10	19139847409	2.12916e+10	Outer membrane protein (Porin) (Fragment) OS=Variovorax sp. CF313 OX=1144315 GN=PMI12_03165 PE=4 SV=1
WP_007929249.1	22	12	204	11	9846199026	7.13012e+09	6928853439	malate dehydrogenase (quinone) [Pseudomonas sp. GM17]
WP_143327342.1	30	9	89	9	1670623479	1.29436e+09	1.20359e+09	aminotransferase class V-fold PLP-dependent enzyme [Paraburkholderia hospita]
WP_007920626.1	55	8	72	8	1740736309	1.15769e+09	1.43482e+09	MULTISPECIES: peptidylprolyl isomerase A [Pseudomonas]
WP_007923218.1	33	9	81	9	1.81884e+09	1.3892e+09	1.21693e+09	lactonase family protein [Pseudomonas sp. GM17]
WP_007924471.1	24	19	153	17	4.2475e+09	2.92623e+09	3069866964	MULTISPECIES: DNA topoisomerase (ATP-hydrolyzing) subunit B [Pseudomonas]
WP_009046174.1	64	9	116	9	6.67342e+09	4.49447e+09	5.0707e+09	MULTISPECIES: cytochrome c5 family protein [Pseudomonas]
WP_007924186.1	45	11	476	9	3.10842e+10	2.06151e+10	21099106155	MULTISPECIES: 50S ribosomal protein L5 [Pseudomonas]
WP_007921413.1	22	10	52	10	633600424	4.55037e+08	4.6858e+08	HAMP domain-containing protein [Pseudomonas sp. GM17]
WP_007920902.1	21	17	84	16	1817449119	1.18911e+09	1216061771	aminopeptidase N [Pseudomonas sp. GM17]
WP_007922922.1	31	17	95	17	1.99819e+09	1.33221e+09	1258123620	ADP-ribosylglycohydrolase [Pseudomonas sp. GM17]
J2KC43	45	13	264	13	4.53112e+09	2.85972e+09	3.06887e+09	Uncharacterized protein OS=Variovorax sp. CF313 OX=1144315 GN=PMI12_04535 PE=4 SV=1
WP_007924664.1	25	11	115	11	3.50514e+09	2.65942e+09	2.39889e+09	MULTISPECIES: glucose-6-phosphate isomerase [Pseudomonas]
WP_007921265.1	27	16	129	15	3410887948	2.21597e+09	2529884590	MULTISPECIES: dihydroxy-acid dehydratase [Pseudomonas]
WP_007927994.1	37	13	139	13	4.76424e+09	2.75321e+09	3.66112e+09	ABC transporter substrate-binding protein [Pseudomonas sp. GM17]
WP_007578162.1	30	8	163	8	7.3613e+09	5.62423e+09	5924285205	MULTISPECIES: porin [Burkholderiaceae]
WP_007928387.1	33	15	90	15	3.05815e+09	2.0567e+09	2.08969e+09	malate dehydrogenase (quinone) [Pseudomonas sp. GM17]
WP_007924238.1	30	10	207	8	2.36775e+09	1.70344e+09	1.64623e+09	MULTISPECIES: Re/Si-specific NAD(P)(+) transhydrogenase subunit alpha [Pseudomonas]
J2WQ35	21	11	118	10	3.1143e+09	2.0003e+09	2.17445e+09	30S ribosomal protein S1 OS=Sphingobium sp. AP49 OX=1144307 GN=PMI04_01429 PE=3 SV=1
WP_007921849.1	27	14	184	14	4.49843e+09	2.97964e+09	3.63534e+09	MULTISPECIES: nitrite/sulfite reductase [unclassified Pseudomonas]
A0A1H8BAD0	38	10	76	8	1962982206	1.23896e+09	1.30467e+09	50S ribosomal protein L2 OS=Duganella sp. CF402 OX=1855289 GN=rplB PE=3 SV=1
A0A1H7Q7Q4	20	17	126	15	4.15249e+09	2.50609e+09	2.77264e+09	TonB-dependent Receptor Plug Domain OS=Duganella sp. CF402 OX=1855289 GN=SAMN05216319_1801 PE=3 SV=1
WP_007932534.1	48	8	386	8	2.30623e+10	15399285926	1.51125e+10	MULTISPECIES: YceI family protein [Pseudomonas]
WP_007586830.1	26	13	90	9	1.27001e+09	1.0324e+09	9.4107e+08	dihydrolipoyl dehydrogenase [Paraburkholderia hospita]
WP_007929857.1	31	11	44	11	1.2264e+09	8.75127e+08	9.6513e+08	MULTISPECIES: histidinol dehydrogenase [Pseudomonas]
J2H1Q8	15	14	69	14	1141482736	7.85787e+08	8.93933e+08	Outer membrane receptor protein OS=Caulobacter sp. AP07 OX=1144304 GN=PMI01_03386 PE=4 SV=1
WP_003176404.1	56	14	174	9	8.70214e+09	5.64995e+09	6.40129e+09	MULTISPECIES: 30S ribosomal protein S4 [Pseudomonas]
WP_007580075.1	14	10	91	5	122005716	1.29279e+08	8.76535e+07	type VI secretion system ATPase TssH [Paraburkholderia hospita]
WP_007922647.1	50	11	206	11	7880508934	5.54158e+09	5.68257e+09	MULTISPECIES: flagellin [unclassified Pseudomonas]
A0A1H8AKJ9	18	14	69	14	1225300573	722564567	886436478	TonB-dependent receptor OS=Duganella sp. CF402 OX=1855289 GN=SAMN05216319_4539 PE=3 SV=1
WP_162136172.1	34	14	110	14	3.20597e+09	2.03961e+09	2.24128e+09	AMP nucleosidase [Pseudomonas sp. GM17]
J3CJU9	25	16	238	6	5.1892e+08	337087912	456599883	Putative Ser protein kinase OS=Variovorax sp. CF313 OX=1144315 GN=PMI12_03660 PE=4 SV=1
J2KU98	11	9	106	7	1151356238	7.17752e+08	739698556	Translation initiation factor IF-2 OS=Variovorax sp. CF313 OX=1144315 GN=infB PE=3 SV=1
WP_007929978.1	26	7	89	7	1.95901e+09	2.14158e+09	1.38557e+09	MULTISPECIES: aspartate carbamoyltransferase catalytic subunit [Pseudomonas]
WP_007924184.1	46	6	451	5	8830749871	6.33098e+09	6802068020	MULTISPECIES: 30S ribosomal protein S5 [Pseudomonas]
WP_007930780.1	22	14	110	14	2563324402	1.9306e+09	2.0361e+09	endopeptidase La [Pseudomonas sp. GM17]
WP_007924205.1	43	8	147	7	7.51235e+09	5.95527e+09	7056300680	MULTISPECIES: 50S ribosomal protein L3 [Pseudomonas]
WP_007737502.1	27	14	119	11	1.78009e+09	1.23721e+09	1.24285e+09	MULTISPECIES: 30S ribosomal protein S1 [Burkholderiaceae]
WP_007584030.1	28	12	143	8	2.85274e+09	1.92755e+09	1.94808e+09	type I glutamate--ammonia ligase [Paraburkholderia hospita]
WP_007921872.1	27	11	63	11	1.07602e+09	7.43668e+08	7.0423e+08	amidohydrolase family protein [Pseudomonas sp. GM17]
WP_007928002.1	30	11	96	11	1826913121	1.32005e+09	1355480967	gamma-aminobutyraldehyde dehydrogenase [Pseudomonas sp. GM17]
WP_007743898.1	26	15	63	14	1.07702e+09	6.9623e+08	6.80063e+08	MULTISPECIES: NADH-quinone oxidoreductase subunit G [Burkholderiaceae]
WP_007920820.1	32	16	151	16	4.36446e+09	3.06428e+09	3.37214e+09	DUF262 domain-containing protein [Pseudomonas sp. GM17]
WP_007924720.1	36	9	161	9	2.38234e+09	2000814674	1.75676e+09	MULTISPECIES: outer membrane protein assembly factor BamD [Pseudomonas]
J2H454	23	6	118	4	3.84176e+08	2.64314e+08	174517967	50S ribosomal protein L2 OS=Caulobacter sp. AP07 OX=1144304 GN=rplB PE=3 SV=1
WP_007928314.1	28	9	96	5	1.01619e+09	7.31634e+08	6.72009e+08	MULTISPECIES: glutamine synthetase [Pseudomonas]
WP_007922432.1	40	6	275	6	18042058778	1.27441e+10	13070451396	MULTISPECIES: peroxiredoxin [Pseudomonas]
WP_007926699.1	30	11	160	11	9179368125	7.81011e+09	7.25601e+09	hypothetical protein [Pseudomonas sp. GM17]
J2L3A0	26	7	122	1	3.47024e+08	2.55488e+08	371698016	Succinate--CoA ligase [ADP-forming] subunit alpha OS=Variovorax sp. CF313 OX=1144315 GN=sucD PE=3 SV=1
WP_007920556.1	36	9	209	9	1.20998e+10	8.90373e+09	1.02133e+10	lytic polysaccharide monooxygenase [Pseudomonas sp. GM17]
J3CTJ1	31	10	127	5	1619749534	8.62464e+08	1.16374e+09	Malate dehydrogenase OS=Variovorax sp. CF313 OX=1144315 GN=mdh PE=3 SV=1
WP_007930050.1	35	11	153	11	3.10565e+09	2.03728e+09	2.01283e+09	MULTISPECIES: hypothetical protein [Pseudomonas]
WP_009046930.1	17	7	42	7	7.09039e+08	3.42226e+08	4.14921e+08	MULTISPECIES: ATP-dependent zinc metalloprotease FtsH [Pseudomonas]
A0A1H7UTZ1	24	13	144	10	2.31741e+09	1.22887e+09	1319160164	Chaperone protein DnaK OS=Duganella sp. CF402 OX=1855289 GN=dnaK PE=2 SV=1
WP_007929513.1	52	10	196	10	8.54409e+09	5.80474e+09	6349753658	MULTISPECIES: glycine zipper 2TM domain-containing protein [Pseudomonas]
WP_007922436.1	31	9	120	9	2270149262	1.66306e+09	1.65153e+09	dihydroorotase [Pseudomonas sp. GM17]
WP_007921244.1	26	10	76	10	1.03126e+09	8.32605e+08	7.86026e+08	coniferyl aldehyde dehydrogenase [Pseudomonas sp. GM17]
WP_007926151.1	37	12	77	12	1.18476e+09	8.76409e+08	588600813	MULTISPECIES: ABC transporter ATP-binding protein [Pseudomonas]
WP_007924137.1	41	10	125	10	2931502955	2.00082e+09	1.89768e+09	MULTISPECIES: thioredoxin [Pseudomonas]
WP_007924645.1	28	5	144	5	2.0134e+09	1.46964e+09	1.41192e+09	MULTISPECIES: RNA polymerase-binding protein DksA [Pseudomonas]
WP_007733239.1	45	10	269	10	1.0168e+10	6.54009e+09	7.44436e+09	transporter substrate-binding domain-containing protein [Burkholderia sp. BT03]
WP_007924176.1	41	14	329	10	2.36702e+10	1.6489e+10	17404536599	MULTISPECIES: DNA-directed RNA polymerase subunit alpha [Pseudomonas]
WP_007921667.1	37	18	110	18	5142729565	3.29515e+09	3.63354e+09	hypothetical protein [Pseudomonas sp. GM17]
WP_007578592.1	16	8	103	6	1.18268e+09	8.48685e+08	575301852	molecular chaperone DnaK [Paraburkholderia hospita]
WP_007925196.1	21	10	102	10	1451079214	1.0346e+09	9.2799e+08	MULTISPECIES: acetate--CoA ligase [Pseudomonas]
WP_007578825.1	46	7	179	5	8.45327e+08	5.60107e+08	5.67184e+08	MULTISPECIES: superoxide dismutase [Burkholderiaceae]
J2LF57	33	9	89	8	1.05802e+09	6.83562e+08	6.88695e+08	Acetyl-CoA acetyltransferase OS=Sphingobium sp. AP49 OX=1144307 GN=PMI04_00511 PE=3 SV=1
WP_162136171.1	35	11	132	11	3.53679e+09	2.47106e+09	2.543e+09	acetyl-CoA C-acyltransferase [Pseudomonas sp. GM17]
J2WKE3	21	16	231	14	1.89673e+09	1.17398e+09	1.23132e+09	Polyribonucleotide nucleotidyltransferase OS=Sphingobium sp. AP49 OX=1144307 GN=pnp PE=3 SV=1
WP_007744037.1	15	10	49	7	2.70878e+08	1.62701e+08	1.83136e+08	MULTISPECIES: alanine--tRNA ligase [Burkholderiaceae]
WP_007920764.1	19	16	73	15	1387559725	1.05914e+09	1.02432e+09	leucine--tRNA ligase [Pseudomonas sp. GM17]
WP_007927205.1	38	7	131	6	3.21906e+09	2586792870	2.44969e+09	MULTISPECIES: ATP-dependent Clp endopeptidase proteolytic subunit ClpP [Pseudomonas]
J3CVM4	21	11	97	8	2.11677e+09	1.36254e+09	1549560618	30S ribosomal protein S1 OS=Variovorax sp. CF313 OX=1144315 GN=PMI12_00829 PE=3 SV=1
WP_007921973.1	27	11	137	11	1838950552	1.25231e+09	1.24062e+09	MULTISPECIES: amidophosphoribosyltransferase [Pseudomonas]
WP_007921651.1	30	15	172	14	6.60884e+09	4.61684e+09	4.6335e+09	bifunctional phosphoribosylaminoimidazolecarboxamide formyltransferase/IMP cyclohydrolase [Pseudomonas sp. GM17]
WP_007929915.1	32	13	105	13	3.80992e+09	2.92808e+09	2.87692e+09	MULTISPECIES: Asp-tRNA(Asn)/Glu-tRNA(Gln) amidotransferase subunit GatA [Pseudomonas]
WP_007931536.1	33	6	275	6	3.22834e+09	2.27746e+09	2.19602e+09	MULTISPECIES: dienelactone hydrolase family protein [Pseudomonas]
WP_007931529.1	54	4	25	4	5.39731e+08	3.56585e+08	399152429	MULTISPECIES: hypothetical protein [Pseudomonas]
J2DQZ5	42	15	133	14	1.90762e+09	1.38939e+09	1.3853e+09	Succinate--CoA ligase [ADP-forming] subunit beta OS=Sphingobium sp. AP49 OX=1144307 GN=sucC PE=3 SV=1
WP_037034744.1	36	14	137	14	7551824132	4.10205e+09	4.84465e+09	peptidylprolyl isomerase SurA [Pseudomonas sp. GM17]
J3APL2	31	14	143	10	2.09376e+09	1.37903e+09	1.53334e+09	60 kDa chaperonin OS=Caulobacter sp. AP07 OX=1144304 GN=groL PE=3 SV=1
WP_007932108.1	52	16	226	16	9.41571e+09	6364353190	6.44954e+09	MULTISPECIES: amino acid ABC transporter substrate-binding protein [Pseudomonas]
WP_007931570.1	21	3	54	3	4.59603e+08	4.19903e+08	1608041871	MULTISPECIES: DUF4389 domain-containing protein [Pseudomonas]
WP_007931674.1	14	11	94	11	1902981664	1.12057e+09	1.18445e+09	xanthine dehydrogenase family protein molybdopterin-binding subunit [Pseudomonas sp. GM17]
WP_007929192.1	26	11	140	10	2780543848	1777479360	1864468512	MULTISPECIES: adenylosuccinate lyase [Pseudomonas]
J3CR70	24	12	77	11	5.73793e+08	2.91099e+08	4.19635e+08	ABC-type sugar transport system, periplasmic component OS=Variovorax sp. CF313 OX=1144315 GN=PMI12_02023 PE=4 SV=1
J2WTU1	27	13	102	13	2.7811e+09	1.73891e+09	1.77128e+09	Arylsulfatase A family protein OS=Sphingobium sp. AP49 OX=1144307 GN=PMI04_00751 PE=4 SV=1
J2DE49	14	11	71	10	1.79576e+09	1.1077e+09	9.89054e+08	Outer membrane cobalamin receptor protein OS=Sphingobium sp. AP49 OX=1144307 GN=PMI04_03244 PE=3 SV=1
WP_007926939.1	26	12	81	12	2738339695	1.77097e+09	1.97905e+09	MULTISPECIES: Si-specific NAD(P)(+) transhydrogenase [Pseudomonas]
WP_007922502.1	14	8	53	8	890394759	5.596e+08	6.10883e+08	chemotaxis protein CheA [Pseudomonas sp. GM17]
WP_007932382.1	39	12	132	12	3830915633	2.86374e+09	2.68238e+09	MULTISPECIES: Glu/Leu/Phe/Val dehydrogenase [Pseudomonas]
WP_007927823.1	37	10	158	10	9768853732	7023436083	7.05008e+09	MULTISPECIES: FKBP-type peptidyl-prolyl cis-trans isomerase [Pseudomonas]
WP_037034405.1	27	9	83	9	1.19484e+09	752446672	7.99392e+08	MULTISPECIES: UDP-N-acetylglucosamine diphosphorylase/glucosamine-1-phosphate N-acetyltransferase [Pseudomonas]
WP_007925088.1	23	12	89	11	2.10874e+09	1.46555e+09	1.37434e+09	long-chain fatty acid--CoA ligase [Pseudomonas sp. GM17]
A0A1H7UN05	37	10	90	5	523128302	2.37412e+08	3.33343e+08	Succinate--CoA ligase [ADP-forming] subunit alpha OS=Duganella sp. CF402 OX=1855289 GN=sucD PE=3 SV=1
WP_007930169.1	20	10	98	10	2198905652	1.55294e+09	1.53867e+09	autotransporter domain-containing esterase [Pseudomonas sp. GM17]
J2KIP4	26	14	116	11	2.46625e+09	1713042715	1875381229	Chaperone protein DnaK OS=Variovorax sp. CF313 OX=1144315 GN=dnaK PE=2 SV=1
WP_037035532.1	46	13	95	13	4.51847e+09	3.15531e+09	3.50446e+09	MULTISPECIES: calcium channel protein [Pseudomonas]
WP_007932694.1	22	12	67	12	1.74965e+09	1.21248e+09	1.22087e+09	MULTISPECIES: methionine--tRNA ligase [Pseudomonas]
WP_007921632.1	17	12	54	9	1719238046	1497927919	1676563318	MULTISPECIES: ribonucleoside-diphosphate reductase subunit alpha [Pseudomonas]
WP_007928418.1	16	8	173	8	2.33848e+09	1.49251e+09	1.82552e+09	DUF1302 domain-containing protein [Pseudomonas sp. GM17]
WP_007931167.1	20	10	61	9	1.06426e+09	6.92395e+08	6.33148e+08	MULTISPECIES: methyl-accepting chemotaxis protein [Pseudomonas]
WP_007931387.1	26	10	186	10	5.63817e+09	3.76044e+09	4036816879	MULTISPECIES: HTH-type transcriptional regulator CysB [Pseudomonas]
J2W9U7	27	11	126	9	6.96667e+08	5.0588e+08	4.22564e+08	NAD-dependent aldehyde dehydrogenase OS=Sphingobium sp. AP49 OX=1144307 GN=PMI04_03757 PE=3 SV=1
WP_007921481.1	38	6	220	6	1.04035e+10	5.73141e+09	7.21972e+09	MULTISPECIES: 30S ribosomal protein S6 [Pseudomonas]
J2D0J1	23	18	140	16	1361119617	8.76189e+08	9.16364e+08	Aconitate hydratase OS=Sphingobium sp. AP49 OX=1144307 GN=PMI04_02381 PE=3 SV=1
WP_007925627.1	64	5	802	5	2.5548e+10	2.41172e+10	2.61661e+10	MULTISPECIES: hypothetical protein [Pseudomonas]
WP_007747902.1	15	7	50	6	3.07703e+08	2.51778e+08	2.43008e+08	glutamine--fructose-6-phosphate transaminase (isomerizing) [Paraburkholderia hospita]
WP_007932617.1	41	13	121	13	5632170823	3.96588e+09	3772070385	tripartite tricarboxylate transporter substrate binding protein [Pseudomonas sp. GM17]
WP_007929896.1	19	7	44	7	742435607	5.06343e+08	5.29864e+08	MULTISPECIES: metalloprotease PmbA [Pseudomonas]
A0A1H8CLV3	30	16	167	8	1.73851e+09	1.02158e+09	1106357502	ATP synthase subunit alpha OS=Duganella sp. CF402 OX=1855289 GN=atpA PE=3 SV=1
A0A1H7Q8A6	19	14	64	13	1731348503	9.62646e+08	1.272e+09	Sugar lactone lactonase YvrE OS=Duganella sp. CF402 OX=1855289 GN=SAMN05216319_1799 PE=4 SV=1
J2V630	8	6	143	2				RNA polymerase sigma factor RpoD OS=Pantoea sp. YR343 OX=1144341 GN=rpoD PE=3 SV=1
WP_007925901.1	27	8	96	8	1.88796e+09	2.02475e+09	1.17545e+09	MULTISPECIES: prolyl aminopeptidase [Pseudomonas]
WP_007928259.1	16	10	73	9	1.03972e+09	7.49561e+08	6.40628e+08	glycine dehydrogenase (aminomethyl-transferring) [Pseudomonas sp. GM17]
WP_007922920.1	31	15	197	15	8201703252	5.69978e+09	6.04542e+09	DEAD/DEAH box helicase [Pseudomonas sp. GM17]
WP_003228599.1	34	5	332	5	5.32646e+09	4.48266e+09	4.52751e+09	MULTISPECIES: inorganic diphosphatase [Pseudomonas]
WP_007929333.1	28	15	131	15	3734868673	2.77593e+09	2558256197	NADP-dependent glyceraldehyde-3-phosphate dehydrogenase [Pseudomonas sp. GM17]
J3AUX6	13	19	198	9	560251258	3.07844e+08	3.3146e+08	DNA-directed RNA polymerase subunit beta' OS=Caulobacter sp. AP07 OX=1144304 GN=rpoC PE=3 SV=1
WP_007924174.1	29	13	120	12	4.19915e+09	2.8374e+09	2.62005e+09	MULTISPECIES: catalase [unclassified Pseudomonas]
A0A1H7SRM9	24	14	142	8	3.77998e+08	1.86929e+08	2.64307e+08	Putative serine protein kinase, PrkA OS=Duganella sp. CF402 OX=1855289 GN=SAMN05216319_2612 PE=4 SV=1
WP_007931501.1	53	11	151	10	8044802727	6.30351e+09	5921681016	MULTISPECIES: succinate dehydrogenase iron-sulfur subunit [Pseudomonas]
WP_007932229.1	63	10	220	10	8.87017e+09	6822036411	6576076459	MULTISPECIES: DUF2059 domain-containing protein [Pseudomonas]
WP_007922192.1	23	12	92	12	3.45691e+09	2123329587	2500910483	MULTISPECIES: carbamoyltransferase [Pseudomonas]
WP_007747045.1	30	7	129	6	5.3157e+09	3.50832e+09	3.5816e+09	porin [Paraburkholderia hospita]
WP_007926123.1	23	9	94	9	2.11522e+09	1574095528	1.45882e+09	MULTISPECIES: YeaH/YhbH family protein [Pseudomonas]
WP_007927955.1	43	9	335	8	11847845036	8.80481e+09	9.01637e+09	MULTISPECIES: adenylate kinase [Pseudomonas]
WP_007586815.1	20	7	53	2	55720917	44973431	4.05825e+07	MULTISPECIES: IscS subfamily cysteine desulfurase [Burkholderiaceae]
WP_007930193.1	35	9	125	8	9.51299e+08	677979168	7.10037e+08	N-acetyl-gamma-glutamyl-phosphate reductase [Pseudomonas sp. GM17]
WP_007932251.1	18	10	111	10	2.21337e+09	1.56307e+09	1.47659e+09	LTA synthase family protein [Pseudomonas sp. GM17]
WP_007921743.1	30	7	142	7	5.02025e+09	3.40931e+09	3.35084e+09	MULTISPECIES: UTP--glucose-1-phosphate uridylyltransferase GalU [Pseudomonas]
WP_007926334.1	29	10	130	10	2.82422e+09	1.99741e+09	2.2621e+09	MULTISPECIES: ABC transporter ATP-binding protein [unclassified Pseudomonas]
WP_007921119.1	31	13	106	10	1.20083e+09	8.56959e+08	8.68724e+08	MULTISPECIES: phosphomannomutase/phosphoglucomutase [Pseudomonas]
J3HFR2	11	16	329	1	1.958e+06	2813872	2206875	DNA-directed RNA polymerase subunit beta' OS=Pantoea sp. YR343 OX=1144341 GN=rpoC PE=3 SV=1
WP_007731989.1	59	11	76	10	3221459665	2.38363e+09	2382539853	MULTISPECIES: H-NS histone family protein [Burkholderiaceae]
WP_007923102.1	27	10	84	10	1196663584	8.21902e+08	1.02821e+09	2-oxo acid dehydrogenase subunit E2 [Pseudomonas sp. GM17]
WP_007930755.1	18	6	44	6	474434704	3.19874e+08	4.09815e+08	MULTISPECIES: DEAD/DEAH box helicase [Pseudomonas]
WP_007929185.1	29	16	129	15	3.65616e+09	3.04425e+09	2.03067e+09	MULTISPECIES: NADH-quinone oxidoreductase subunit C/D [Pseudomonas]
WP_007929529.1	52	6	784	6	4.2394e+10	2.91242e+10	2.95085e+10	MULTISPECIES: nucleoside-diphosphate kinase [Pseudomonas]
WP_007921985.1	18	13	69	13	2.27658e+09	1.57415e+09	1.61812e+09	FimV family protein [Pseudomonas sp. GM17]
WP_007931879.1	12	11	74	11	1.06259e+09	627374694	740535633	hypothetical protein [Pseudomonas sp. GM17]
WP_007927333.1	24	10	80	10	1.98453e+09	1.51161e+09	1.45669e+09	MULTISPECIES: threonine ammonia-lyase, biosynthetic [Pseudomonas]
WP_007926268.1	27	8	68	7	1.48871e+09	1.15244e+09	1155455575	MULTISPECIES: carbamate kinase [unclassified Pseudomonas]
WP_007577686.1	22	10	57	10	829008280	5.81639e+08	4.88257e+08	MULTISPECIES: S41 family peptidase [Burkholderiaceae]
WP_007923880.1	17	5	35	5	3.1451e+08	2.48017e+08	3.08117e+08	phosphotransferase family protein [Pseudomonas sp. GM17]
J2KRF0	21	10	107	10	1.25621e+09	9.39828e+08	9.1697e+08	Acetyl-CoA acetyltransferase OS=Variovorax sp. CF313 OX=1144315 GN=PMI12_02728 PE=3 SV=1
WP_007588179.1	33	12	151	5	2884986590	1838829664	1200211562	MULTISPECIES: ketol-acid reductoisomerase [Burkholderiaceae]
WP_007922611.1	39	10	93	10	3885019782	2.36855e+09	2.66362e+09	ABC transporter substrate-binding protein [Pseudomonas sp. GM17]
WP_009771056.1	15	9	63	5				MULTISPECIES: NADP-dependent malic enzyme [Burkholderiaceae]
WP_024163372.1	15	9	63	5				NADP-dependent malic enzyme [Paraburkholderia hospita]
WP_007929188.1	39	14	113	12	3.81806e+09	2.41975e+09	2.01649e+09	MULTISPECIES: isocitrate lyase [Pseudomonas]
WP_007929286.1	20	13	78	12	1.56772e+09	1.25596e+09	1.1718e+09	GGDEF and EAL domain-containing protein [Pseudomonas sp. GM17]
J2WVQ4	73	5	103	5	4.61204e+09	3379355924	3.20123e+09	Nucleoid DNA-binding protein OS=Sphingobium sp. AP49 OX=1144307 GN=PMI04_00129 PE=3 SV=1
WP_007932592.1	44	11	153	11	6.03539e+09	5.10844e+09	4745776394	MULTISPECIES: ABC transporter substrate-binding protein [Pseudomonas]
WP_007925077.1	59	8	140	8	6.07193e+09	4.39231e+09	4.10646e+09	PA2169 family four-helix-bundle protein [Pseudomonas sp. GM17]
A0A1H8D7F4	56	9	76	9	2.89802e+09	1.83787e+09	1.82716e+09	Alkyl hydroperoxide reductase C OS=Duganella sp. CF402 OX=1855289 GN=SAMN05216319_5244 PE=3 SV=1
WP_035538587.1	14	19	62	18	9.75876e+08	6.44653e+08	594042538	NAD-glutamate dehydrogenase [Paraburkholderia hospita]
WP_007923881.1	23	7	73	7	1.05294e+09	498058739	6.73063e+08	MULTISPECIES: SDR family oxidoreductase [Pseudomonas]
WP_007921438.1	29	11	80	11	1.70475e+09	1.12346e+09	1.26584e+09	TolC family outer membrane protein [Pseudomonas sp. GM17]
WP_007931556.1	25	7	164	7	2.53403e+09	1.73331e+09	1.89725e+09	MULTISPECIES: beta-ketoacyl-ACP synthase I [Pseudomonas]
WP_007925837.1	32	11	94	11	1820868999	1.21733e+09	1.33076e+09	MULTISPECIES: FAD-dependent oxidoreductase [Pseudomonas]
J3CTI8	51	15	69	14	2.26143e+09	1.31789e+09	1.547e+09	D-xylose ABC transporter, substrate-binding protein OS=Variovorax sp. CF313 OX=1144315 GN=PMI12_01482 PE=4 SV=1
WP_007923103.1	23	8	35	8	5.91286e+08	4.51968e+08	3.73495e+08	dihydrolipoyl dehydrogenase [Pseudomonas sp. GM17]
WP_007924496.1	47	10	79	10	1.00623e+09	7.58962e+08	6.57185e+08	MULTISPECIES: ParB/RepB/Spo0J family partition protein [Pseudomonas]
WP_007924669.1	23	7	75	7	1.03188e+09	8.00987e+08	7.5678e+08	MULTISPECIES: acetyl-CoA C-acetyltransferase [Pseudomonas]
J2WNR8	53	5	78	5	1438079771	1235051884	1244596529	50S ribosomal protein L24 OS=Sphingobium sp. AP49 OX=1144307 GN=rplX PE=3 SV=1
WP_007741759.1	11	10	60	5	3.51409e+08	261049180	255813223	Rne/Rng family ribonuclease [Paraburkholderia hospita]
A0A1H7SEF9	29	10	146	5	7.53268e+08	4.95604e+08	5.5406e+08	Enolase OS=Duganella sp. CF402 OX=1855289 GN=eno PE=3 SV=1
WP_007928660.1	21	8	109	8	2199269861	1.293e+09	1557176295	MULTISPECIES: TolC family outer membrane protein [Pseudomonas]
WP_007931770.1	32	7	128	7	3.75571e+09	2.83884e+09	3.12498e+09	dienelactone hydrolase family protein [Pseudomonas sp. GM17]
WP_007929539.1	36	14	118	14	3.97619e+09	2.55453e+09	2.87273e+09	histidine--tRNA ligase [Pseudomonas sp. GM17]
A0A1H8B9G2	61	6	47	6	355463407	1.64901e+08	256408155	50S ribosomal protein L24 OS=Duganella sp. CF402 OX=1855289 GN=rplX PE=3 SV=1
WP_024162612.1	16	9	66	8	6.46479e+08	4.52525e+08	4.1559e+08	xanthine dehydrogenase family protein molybdopterin-binding subunit [Paraburkholderia hospita]
WP_007924504.1	55	8	405	8	18470971877	1.4595e+10	1.36236e+10	MULTISPECIES: F0F1 ATP synthase subunit B [Pseudomonas]
WP_007925899.1	21	11	143	11	4398905840	3.12312e+09	3.27255e+09	MULTISPECIES: glucan biosynthesis protein G [Pseudomonas]
WP_007928427.1	44	7	198	7	7.0198e+09	4.22161e+09	4.64067e+09	OmpA family lipoprotein [Pseudomonas sp. GM17]
WP_007925873.1	17	7	79	7	1.07365e+09	9.5483e+08	892376774	class II poly(R)-hydroxyalkanoic acid synthase [Pseudomonas sp. GM17]
WP_007922249.1	83	8	339	8	1.49773e+10	9.85333e+09	1.08486e+10	MULTISPECIES: YegP family protein [Pseudomonas]
WP_007927495.1	35	12	113	12	2.45419e+09	1.7056e+09	1650614149	2-methylcitrate synthase [Pseudomonas sp. GM17]
WP_007579561.1	36	13	131	7	3.57844e+09	2155164561	2.43385e+09	MULTISPECIES: malate dehydrogenase [Burkholderiaceae]
WP_007925862.1	26	14	101	14	2.78273e+09	1.88347e+09	1.9989e+09	MULTISPECIES: arginine--tRNA ligase [unclassified Pseudomonas]
J2WVP0	40	14	85	14	3.73514e+09	2.82524e+09	2.66506e+09	Uncharacterized protein OS=Sphingobium sp. AP49 OX=1144307 GN=PMI04_00467 PE=4 SV=1
WP_002555501.1	45	6	162	6	2.52802e+09	1.63871e+09	1.69568e+09	MULTISPECIES: transcription termination/antitermination protein NusG [Pseudomonas]
WP_007928390.1	53	8	177	8	5.12372e+09	3.88231e+09	3.44119e+09	MULTISPECIES: hypothetical protein [Pseudomonas]
WP_007927320.1	34	6	65	6	6.83987e+08	6.54942e+08	5.13122e+08	MULTISPECIES: GntR family transcriptional regulator [Pseudomonas]
WP_007923727.1	46	15	136	13	2.87961e+09	2.08355e+09	2.06524e+09	MULTISPECIES: aspartate/tyrosine/aromatic aminotransferase [Pseudomonas]
J3CXH6	28	14	80	9	1.95936e+09	1.14962e+09	1.53605e+09	Adenosylhomocysteinase OS=Variovorax sp. CF313 OX=1144315 GN=ahcY PE=3 SV=1
WP_007922752.1	31	10	90	10	2082141065	1.53728e+09	1.5523e+09	hypothetical protein [Pseudomonas sp. GM17]
WP_007930440.1	25	9	50	9	9.25047e+08	9.77229e+08	7.71383e+08	MULTISPECIES: DotU family type VI secretion system protein [Pseudomonas]
WP_007921314.1	17	10	74	10	2.39494e+09	1.76815e+09	1759349424	fatty acid oxidation complex subunit alpha FadB [Pseudomonas sp. GM17]
WP_007931272.1	24	13	63	13	2014805358	1.34122e+09	1.62788e+09	hypothetical protein [Pseudomonas sp. GM17]
WP_009045300.1	22	11	76	11	2088879616	1521554208	1.60378e+09	MULTISPECIES: DUF853 family protein [Pseudomonas]
WP_007927694.1	29	9	58	8	2.07899e+09	1.06733e+09	1.47963e+09	MULTISPECIES: formate-dependent phosphoribosylglycinamide formyltransferase [Pseudomonas]
WP_007925306.1	49	11	205	11	6.22307e+09	4.54208e+09	4.50925e+09	MULTISPECIES: cystine ABC transporter substrate-binding protein [Pseudomonas]
WP_007742450.1	39	9	92	8	1.29926e+09	831120881	1.04226e+09	MULTISPECIES: type I glyceraldehyde-3-phosphate dehydrogenase [Burkholderiaceae]
WP_007927663.1	51	5	432	5	4.82342e+09	3.50927e+09	2.88439e+09	MULTISPECIES: thiol peroxidase [Pseudomonas]
A0A1H7MGB1	22	14	170	5	151121501	9.13793e+07	1.31088e+08	Elongation factor G OS=Duganella sp. CF402 OX=1855289 GN=fusA PE=3 SV=1
A0A1H7RME1	13	12	71	8	692095820	385287242	3.98454e+08	2-oxoglutarate dehydrogenase E1 component OS=Duganella sp. CF402 OX=1855289 GN=SAMN05216319_2237 PE=4 SV=1
WP_007742817.1	32	9	56	9	1.33235e+09	9.37002e+08	9.35147e+08	ABC transporter substrate-binding protein [Paraburkholderia hospita]
WP_007924084.1	39	10	157	10	3.56963e+09	2.56813e+09	1.90657e+09	MULTISPECIES: 2,3,4,5-tetrahydropyridine-2,6-dicarboxylate N-succinyltransferase [Pseudomonas]
WP_007928732.1	31	11	116	11	1912227957	1.34375e+09	1.37463e+09	3-oxoacyl-ACP reductase [Pseudomonas sp. GM17]
WP_007927988.1	30	11	64	9	1041531282	7.862e+08	8.64325e+08	MULTISPECIES: methyl-accepting chemotaxis protein [Pseudomonas]
J3CW40	53	7	101	7	2.04788e+09	1.67154e+09	1499580484	Outer membrane protein/peptidoglycan-associated lipoprotein OS=Variovorax sp. CF313 OX=1144315 GN=PMI12_00722 PE=4 SV=1
WP_007931081.1	48	8	82	8	3325539516	2.10046e+09	2.25245e+09	tetratricopeptide repeat protein [Pseudomonas sp. GM17]
WP_007925499.1	68	8	131	8	6.21505e+09	4.96241e+09	4.98469e+09	MULTISPECIES: CBS domain-containing protein [Pseudomonas]
WP_037034042.1	27	7	140	7	9.16005e+09	4.42447e+09	5.08417e+09	OmpA family protein [Pseudomonas sp. GM17]
WP_007927345.1	16	11	66	11	1.68701e+09	1.13373e+09	1.25679e+09	MULTISPECIES: phosphoenolpyruvate--protein phosphotransferase [Pseudomonas]
WP_007928701.1	28	10	34	10	914272130	423112052	518414028	CpaF family protein [Pseudomonas sp. GM17]
WP_007922771.1	12	10	67	10	4225245455	3817417791	3573602669	autotransporter serine protease [Pseudomonas sp. GM17]
J2CZL9	12	16	55	16	7.34107e+08	4.86507e+08	5.6634e+08	NAD-specific glutamate dehydrogenase OS=Sphingobium sp. AP49 OX=1144307 GN=PMI04_02616 PE=4 SV=1
J2W7D0	24	11	123	9	4542556052	3.05704e+09	2786409074	Arylsulfatase A family protein OS=Sphingobium sp. AP49 OX=1144307 GN=PMI04_04331 PE=4 SV=1
WP_007921323.1	19	9	77	9	594045607	4.29446e+08	4.53585e+08	MULTISPECIES: transglycosylase SLT domain-containing protein [unclassified Pseudomonas]
WP_007924694.1	23	14	80	14	2772795182	1995186642	1955323812	GumC family protein [Pseudomonas sp. GM17]
J2H6E5	11	16	92	5	138597078	9.15746e+07	1.08994e+08	DNA-directed RNA polymerase subunit beta OS=Caulobacter sp. AP07 OX=1144304 GN=rpoB PE=3 SV=1
WP_007924543.1	31	8	47	8	2.47325e+08	1.20807e+09	2.69881e+08	MULTISPECIES: S-methyl-5'-thioadenosine phosphorylase [unclassified Pseudomonas]
J3CED2	19	13	88	10	7.42765e+08	4.86611e+08	5.65561e+08	Polyribonucleotide nucleotidyltransferase OS=Variovorax sp. CF313 OX=1144315 GN=pnp PE=3 SV=1
WP_007928338.1	32	9	91	8	1.63783e+09	1.10094e+09	9.98753e+08	MULTISPECIES: redox-regulated ATPase YchF [Pseudomonas]
WP_007926784.1	30	3	58	3	1107782328	935254702	723631476	DUF2934 domain-containing protein [Pseudomonas sp. GM17]
WP_007921363.1	25	8	248	7	2.26325e+09	1.60193e+09	1.64329e+09	adenylosuccinate synthase, partial [Pseudomonas sp. GM17]
A0A1M7LVX3	18	5	157	3	6.70188e+07	51113140	68285523	Elongation factor Tu OS=Bacillus sp. bc15 OX=1761758 GN=tuf PE=3 SV=1
WP_007587953.1	20	5	220	5	3758516877	2.2483e+09	2140001780	MULTISPECIES: porin [Burkholderiaceae]
WP_007926069.1	19	11	127	8	2315143178	1.68911e+09	1.63807e+09	MULTISPECIES: acyl-CoA dehydrogenase [Pseudomonas]
WP_007932361.1	78	6	248	6	6.23471e+09	4.60491e+09	5.11613e+09	MULTISPECIES: DUF465 domain-containing protein [Pseudomonas]
WP_007925756.1	41	6	623	6	3.31007e+10	2.51857e+10	1.35766e+10	MULTISPECIES: Hcp family type VI secretion system effector [Pseudomonas]
A0A1H7RBB9	32	11	107	5	2.55305e+09	1.65998e+09	1.85101e+09	Ketol-acid reductoisomerase (NADP(+)) OS=Duganella sp. CF402 OX=1855289 GN=ilvC PE=3 SV=1
WP_007742452.1	15	8	40	8	1.16654e+09	7.4962e+08	8.4089e+08	MULTISPECIES: transketolase [Burkholderiaceae]
WP_007923054.1	33	7	132	7	6.72352e+09	4451014391	4987382712	MULTISPECIES: OmpA family protein [Pseudomonas]
WP_007921957.1	35	7	133	7	3.85932e+09	2.60133e+09	2.57998e+09	MULTISPECIES: 6-phosphogluconolactonase [Pseudomonas]
WP_007928417.1	18	8	49	8	2247849121	1.52339e+09	1.56044e+09	fatty acid--CoA ligase [Pseudomonas sp. GM17]
WP_007930442.1	14	15	49	15	2525071796	1.52471e+09	1.56569e+09	type VI secretion system membrane subunit TssM [Pseudomonas sp. GM17]
WP_007924671.1	16	13	75	13	1.5567e+09	1103601132	9.44942e+08	DUF748 domain-containing protein [Pseudomonas sp. GM17]
WP_007921549.1	33	10	114	10	4.38691e+09	3.16838e+09	3.25992e+09	MULTISPECIES: aspartate aminotransferase family protein [Pseudomonas]
WP_007576432.1	47	11	250	11	1.04027e+10	6.29823e+09	7.07204e+09	MULTISPECIES: OmpA family protein [Burkholderiaceae]
WP_007929849.1	32	9	92	8	5.6622e+08	5.04007e+08	6.13072e+08	MULTISPECIES: sulfate adenylyltransferase subunit CysD [Pseudomonas]
WP_007923882.1	8	7	34	7	4.6817e+08	3.00446e+08	326023027	autotransporter serine protease [Pseudomonas sp. GM17]
J2DNS7	38	7	103	7	1731035139	1099025165	1.03265e+09	30S ribosomal protein S5 OS=Sphingobium sp. AP49 OX=1144307 GN=rpsE PE=3 SV=1
WP_007926574.1	30	11	78	11	1.12574e+09	7.78869e+08	9.64509e+08	AdeC/AdeK/OprM family multidrug efflux complex outer membrane factor [Pseudomonas sp. GM17]
J2WK51	42	6	59	6	1948590686	1146179244	1238190028	Outer membrane protein OS=Sphingobium sp. AP49 OX=1144307 GN=PMI04_02304 PE=4 SV=1
J2KJA3	28	10	70	10	9.66226e+08	674576779	7.01481e+08	ABC-type molybdate transport system, periplasmic component OS=Variovorax sp. CF313 OX=1144315 GN=PMI12_03577 PE=4 SV=1
WP_007921294.1	11	10	42	10	5.21158e+08	3.13414e+08	3.78715e+08	MULTISPECIES: transcription-repair coupling factor [Pseudomonas]
WP_007923357.1	42	5	373	5	9.64834e+09	6.80051e+09	6.53578e+09	MULTISPECIES: glycine zipper 2TM domain-containing protein [Pseudomonas]
WP_007925132.1	7	2	83	2	1.10585e+09	1397109121	7.23199e+08	MULTISPECIES: GntP family permease [Pseudomonas]
J2VJQ8	15	9	614	1	19932956	4818284	6037093	60 kDa chaperonin OS=Pantoea sp. YR343 OX=1144341 GN=groL PE=3 SV=1
A0A1H7XKV2	25	13	85	9	1.10946e+09	6.78018e+08	7.40469e+08	30S ribosomal protein S1 OS=Duganella sp. CF402 OX=1855289 GN=SAMN05216319_3723 PE=3 SV=1
A0A1H7T8U5	18	13	62	12	1.3943e+09	6.84935e+08	8.36475e+08	TonB-dependent receptor OS=Duganella sp. CF402 OX=1855289 GN=SAMN05216319_2770 PE=3 SV=1
J2ZPI8	21	11	107	8	974800794	6.25099e+08	7.38727e+08	ATP synthase subunit alpha OS=Caulobacter sp. AP07 OX=1144304 GN=atpA PE=3 SV=1
A0A1H7T0Z2	22	18	120	13	1.08472e+09	6.14197e+08	6.96464e+08	Pyruvate dehydrogenase E1 component OS=Duganella sp. CF402 OX=1855289 GN=SAMN05216319_2705 PE=4 SV=1
WP_007730198.1	34	9	39	9	996651225	6.40793e+08	6.32797e+08	branched-chain amino acid ABC transporter substrate-binding protein [Paraburkholderia hospita]
WP_007922136.1	21	8	90	7	1.13316e+09	9.15638e+08	775505673	MULTISPECIES: UDP-N-acetylmuramate--L-alanine ligase [Pseudomonas]
WP_007923253.1	13	5	47	5	373750728	251749864	2.22601e+08	MULTISPECIES: deoxyguanosinetriphosphate triphosphohydrolase [Pseudomonas]
WP_007740066.1	27	9	43	9	643572082	4.57716e+08	4.53537e+08	phosphomannomutase/phosphoglucomutase [Paraburkholderia hospita]
WP_007926155.1	32	9	70	9	2.74363e+09	1613513319	1.84562e+09	MULTISPECIES: iron-containing alcohol dehydrogenase [Pseudomonas]
WP_007577988.1	39	12	55	12	1415797280	866754423	9.01485e+08	MULTISPECIES: sugar ABC transporter substrate-binding protein [Burkholderiaceae]
J2WNS2	40	8	115	5	1.84998e+09	1.05356e+09	1.13528e+09	30S ribosomal protein S3 OS=Sphingobium sp. AP49 OX=1144307 GN=rpsC PE=3 SV=1
WP_007924401.1	37	7	85	7	2.78923e+09	1.94532e+09	1.8859e+09	DUF2092 domain-containing protein [Pseudomonas sp. GM17]
WP_007924507.1	34	9	151	9	5.33341e+09	3.6455e+09	3961792207	MULTISPECIES: F0F1 ATP synthase subunit gamma [Pseudomonas]
WP_007927957.1	16	12	36	12	7.17784e+08	5.47016e+08	4.80266e+08	phosphoenolpyruvate carboxylase [Pseudomonas sp. GM17]
WP_007730918.1	21	11	118	10	6.89506e+08	4.05044e+08	4.45128e+08	molecular chaperone HtpG [Paraburkholderia hospita]
WP_007924994.1	14	8	61	8	9.07677e+08	626623210	6.40503e+08	NAD(P)-binding protein [Pseudomonas sp. GM17]
WP_007924185.1	44	9	488	8	1.53473e+10	1.13477e+10	1.09914e+10	MULTISPECIES: 50S ribosomal protein L6 [Pseudomonas]
A0A1H7R9J3	19	12	205	9	5.61482e+08	3.06867e+08	4.02811e+08	Polyribonucleotide nucleotidyltransferase OS=Duganella sp. CF402 OX=1855289 GN=pnp PE=3 SV=1
J3CTV5	54	5	61	5	4.56875e+08	3.74649e+08	3.13028e+08	50S ribosomal protein L24 OS=Variovorax sp. CF313 OX=1144315 GN=rplX PE=3 SV=1
WP_007932183.1	40	11	66	11	1.39119e+09	8.24558e+08	1.05215e+09	quinone-dependent dihydroorotate dehydrogenase [Pseudomonas sp. GM17]
WP_007744239.1	52	10	135	7	2177171845	1345109445	1.32475e+09	MULTISPECIES: peroxiredoxin [Burkholderiaceae]
WP_007580226.1	22	8	38	8	3.18739e+08	2.30811e+08	2.28319e+08	MULTISPECIES: metalloprotease PmbA [Burkholderiaceae]
WP_007929979.1	30	9	62	9	1850288365	1.13482e+09	1.37888e+09	MULTISPECIES: dihydroorotase [unclassified Pseudomonas]
WP_007929763.1	28	9	55	9	2.12125e+09	1.24717e+09	1.38909e+09	MULTISPECIES: peptidase [Pseudomonas]
WP_007930848.1	27	9	46	8	9.55307e+08	6.76963e+08	6.79263e+08	NAD(P)-dependent oxidoreductase [Pseudomonas sp. GM17]
J2L9M7	24	10	43	10	793067794	4.84389e+08	4.57447e+08	Putative Zn-dependent protease-like protein OS=Sphingobium sp. AP49 OX=1144307 GN=PMI04_01577 PE=4 SV=1
WP_007931398.1	38	9	322	9	2.31088e+10	1.59521e+10	1.53135e+10	MULTISPECIES: elongation factor P [Pseudomonas]
WP_007927882.1	22	4	84	4	1.39725e+09	1.14712e+09	1.04764e+09	tellurite resistance TerB family protein [Pseudomonas sp. GM17]
WP_007924104.1	14	9	54	8	5.79689e+08	3.5799e+08	3.92871e+08	MULTISPECIES: 1-deoxy-D-xylulose-5-phosphate synthase [Pseudomonas]
WP_007924515.1	20	11	79	10	2.12113e+09	1.42674e+09	1603142264	glutamine--fructose-6-phosphate transaminase (isomerizing) [Pseudomonas sp. GM17]
WP_007931133.1	45	7	123	7	7.08949e+09	4.71868e+09	4868251967	MULTISPECIES: DNA starvation/stationary phase protection protein [Pseudomonas]
WP_007928634.1	39	8	70	8	1402869453	7.62808e+08	1009847566	MULTISPECIES: efflux RND transporter periplasmic adaptor subunit [unclassified Pseudomonas]
WP_007926709.1	31	4	62	4	1.02119e+09	6.37742e+08	7.16447e+08	MULTISPECIES: isoprenoid biosynthesis glyoxalase ElbB [Pseudomonas]
WP_007931458.1	28	9	128	9	4.66518e+09	3.35008e+09	3.03271e+09	MULTISPECIES: hypothetical protein [Pseudomonas]
WP_007929632.1	26	10	58	10	1.49063e+09	8.80209e+08	1.15557e+09	cysteine--tRNA ligase [Pseudomonas sp. GM17]
WP_007927091.1	57	9	157	9	3.79152e+09	2.54977e+09	2.12264e+09	hypothetical protein [Pseudomonas sp. GM17]
J2T428	10	15	36	14	4.07514e+08	2.06445e+08	2.62214e+08	Glutamate synthase family protein OS=Variovorax sp. CF313 OX=1144315 GN=PMI12_03703 PE=4 SV=1
J2KYT2	13	11	37	8	271220685	2.11346e+08	1.81737e+08	Ribonuclease E OS=Variovorax sp. CF313 OX=1144315 GN=rne PE=3 SV=1
WP_007927634.1	22	12	100	12	3.32725e+09	2.38341e+09	2.22273e+09	bifunctional alpha/beta hydrolase/class I SAM-dependent methyltransferase [Pseudomonas sp. GM17]
WP_007926269.1	32	11	117	10	3779520244	2.22652e+09	2629704379	MULTISPECIES: ornithine carbamoyltransferase [Pseudomonas]
WP_007930337.1	28	9	72	9	1.9983e+09	1.47871e+09	1.49277e+09	MULTISPECIES: 4-aminobutyrate--2-oxoglutarate transaminase [Pseudomonas]
WP_007929511.1	20	12	96	12	3.46502e+09	2.33922e+09	2403285605	MULTISPECIES: protein translocase subunit SecD [Pseudomonas]
WP_007929859.1	37	13	114	13	3.40063e+09	2.23656e+09	2.26595e+09	MULTISPECIES: UDP-N-acetylglucosamine 1-carboxyvinyltransferase [Pseudomonas]
WP_007932409.1	54	6	54	6	6.53919e+08	4.91496e+08	6.14614e+08	MULTISPECIES: HPF/RaiA family ribosome-associated protein [Pseudomonas]
WP_007931334.1	29	8	160	5	5.08169e+09	3.6336e+09	3342488964	glucose-1-phosphate thymidylyltransferase RfbA [Pseudomonas sp. GM17]
WP_007921959.1	48	8	366	8	1.46822e+10	1.05499e+10	1.03531e+10	MULTISPECIES: bifunctional 4-hydroxy-2-oxoglutarate aldolase/2-dehydro-3-deoxy-phosphogluconate aldolase [Pseudomonas]
WP_007925421.1	15	11	38	11	4.44469e+08	3.15908e+08	3.16623e+08	membrane protein [Pseudomonas sp. GM17]
WP_007929229.1	27	10	97	10	2157189909	1.77697e+09	1672238630	MULTISPECIES: serine--tRNA ligase [unclassified Pseudomonas]
J2WE08	12	9	34	9	325997732	193033874	2.31396e+08	Gluconolactonase OS=Sphingobium sp. AP49 OX=1144307 GN=PMI04_03245 PE=4 SV=1
WP_002555479.1	58	9	149	7	1.02604e+10	6.99255e+09	7445775914	MULTISPECIES: 50S ribosomal protein L14 [Gammaproteobacteria]
WP_007920568.1	23	7	79	7	8.35956e+08	5.61541e+08	3.74346e+08	FAD-binding oxidoreductase [Pseudomonas sp. GM17]
WP_007921367.1	41	13	111	12	7.38897e+09	5.31246e+09	5.54298e+09	MULTISPECIES: protease modulator HflC [Pseudomonas]
J2V7L5	37	12	89	12	3437913169	2.21315e+09	2.30439e+09	Outer membrane protein (Porin) OS=Pantoea sp. YR343 OX=1144341 GN=PMI39_00526 PE=4 SV=1
WP_007923929.1	38	9	81	9	1.41461e+09	1.19698e+09	1190062371	MULTISPECIES: ferredoxin--NADP reductase [Pseudomonas]
WP_007928449.1	35	5	122	5	9.58583e+09	7.53268e+09	9.69642e+09	MULTISPECIES: 50S ribosomal protein L13 [Pseudomonas]
WP_007924473.1	30	12	124	12	5.85877e+09	4.24476e+09	4.48007e+09	MULTISPECIES: DNA polymerase III subunit beta [Pseudomonas]
WP_007931381.1	31	9	150	7	3.22575e+09	2.22706e+09	1.9955e+09	3-deoxy-7-phosphoheptulonate synthase [Pseudomonas sp. GM17]
WP_007926364.1	41	8	278	8	1.22235e+10	9.01503e+09	8.17808e+09	MULTISPECIES: hypothetical protein [unclassified Pseudomonas]
WP_007921761.1	58	7	663	7	3.79858e+10	2.7716e+10	2.55226e+10	MULTISPECIES: DNA binding protein [Pseudomonas]
WP_007925954.1	46	8	175	8	2.8573e+10	2.11707e+10	2.13825e+10	MULTISPECIES: 50S ribosomal protein L10 [Pseudomonas]
WP_007927713.1	19	2	19	2	1.17101e+08	9.74175e+07	109040829	MULTISPECIES: gamma carbonic anhydrase family protein [Pseudomonas]
J3CWY7	24	10	55	5	412401780	337458013	321463894	Dihydrolipoyl dehydrogenase OS=Variovorax sp. CF313 OX=1144315 GN=PMI12_00298 PE=3 SV=1
WP_007932067.1	48	6	135	6	9.22966e+09	5219133961	7239747708	MULTISPECIES: YbaK/EbsC family protein [Pseudomonas]
WP_007738267.1	16	12	23	12	509419735	3.19171e+08	2.72667e+08	MULTISPECIES: phosphoenolpyruvate carboxylase [Burkholderiaceae]
WP_007924858.1	10	9	37	9	436947689	498985395	2.83951e+08	response regulator [Pseudomonas sp. GM17]
J2LE58	15	11	41	11	7.56997e+08	3.11527e+08	4.68427e+08	Ribonuclease E OS=Sphingobium sp. AP49 OX=1144307 GN=rne PE=3 SV=1
WP_007932188.1	18	11	45	11	708121534	4.31003e+08	4.697e+08	MULTISPECIES: bifunctional 23S rRNA (guanine(2069)-N(7))-methyltransferase RlmK/23S rRNA (guanine(2445)-N(2))-methyltransferase RlmL [Pseudomonas]
WP_007580385.1	28	10	117	4	277548889	2.04886e+08	1.97135e+08	MULTISPECIES: phosphopyruvate hydratase [Burkholderiaceae]
WP_007928733.1	19	7	52	7	9.62879e+08	7.29482e+08	7.00894e+08	acetyl-CoA C-acetyltransferase [Pseudomonas sp. GM17]
WP_007920878.1	25	14	116	14	11332559447	7.80409e+09	7.99547e+09	MULTISPECIES: transcription termination/antitermination protein NusA [Pseudomonas]
WP_007930597.1	21	6	30	6	3.64111e+08	2.10513e+08	2.13271e+08	MULTISPECIES: cytosine deaminase [unclassified Pseudomonas]
WP_007924692.1	36	9	49	9	6.93977e+08	6.40792e+08	5.61299e+08	glycosyltransferase family 2 protein [Pseudomonas sp. GM17]
J2Q7D1	24	12	54	8	542180221	3.85125e+08	3.60151e+08	Chaperone protein DnaK OS=Caulobacter sp. AP07 OX=1144304 GN=dnaK PE=2 SV=1
WP_007921770.1	20	6	68	6	967204018	5.1896e+08	6.21455e+08	MULTISPECIES: 4-hydroxyphenylpyruvate dioxygenase [Pseudomonas]
WP_007921475.1	17	6	45	6	3.07961e+08	2.27911e+08	2.20129e+08	extracellular solute-binding protein [Pseudomonas sp. GM17]
WP_007923134.1	13	11	68	11	8.27574e+08	4.37522e+08	5.39165e+08	MULTISPECIES: penicillin-binding protein [unclassified Pseudomonas]
WP_007922907.1	37	7	32	7	350434584	2.78891e+08	2.39396e+08	MULTISPECIES: gamma-glutamyl-gamma-aminobutyrate hydrolase family protein [Pseudomonas]
A0A1H7RNV1	16	12	62	9	3.5681e+08	219847033	2.42228e+08	Aconitate hydratase OS=Duganella sp. CF402 OX=1855289 GN=SAMN05216319_2256 PE=3 SV=1
WP_007920539.1	30	10	82	10	2.3429e+09	1.86214e+09	2250320294	MULTISPECIES: asparaginase [Pseudomonas]
WP_007921117.1	23	7	57	7	6.58747e+08	4.08747e+08	4.28458e+08	MULTISPECIES: bifunctional phosphopantothenoylcysteine decarboxylase/phosphopantothenate--cysteine ligase CoaBC [Pseudomonas]
WP_007927772.1	36	8	82	8	2.55789e+09	1.48681e+09	1455570597	MULTISPECIES: DUF3108 domain-containing protein [Pseudomonas]
WP_007929535.1	24	7	60	7	1734219070	1.25589e+09	1354707335	helix-turn-helix domain-containing protein [Pseudomonas sp. GM17]
WP_007745389.1	26	11	51	6	1.96096e+08	100012080	9.61899e+07	adenosylhomocysteinase [Paraburkholderia hospita]
WP_007923518.1	41	10	176	5	2.85815e+09	1.86316e+09	1.7345e+09	MULTISPECIES: peroxiredoxin [Pseudomonas]
WP_007920640.1	33	14	61	14	929653813	7.2766e+08	7.60101e+08	MULTISPECIES: DEAD/DEAH box helicase [Pseudomonas]
J2WU90	22	8	73	7	4.49598e+08	3.62113e+08	3.13627e+08	Catalase OS=Sphingobium sp. AP49 OX=1144307 GN=PMI04_00737 PE=4 SV=1
WP_024163179.1	18	5	143	4	2.06091e+09	1.40686e+09	1.3732e+09	porin [Paraburkholderia hospita]
J2KBP7	38	6	70	6	3.2185e+09	2.13804e+09	2.3775e+09	Alkyl hydroperoxide reductase C OS=Variovorax sp. CF313 OX=1144315 GN=PMI12_01588 PE=3 SV=1
WP_007586495.1	17	6	71	3	3.01184e+07	18738277	1.81428e+07	MULTISPECIES: transcription termination factor Rho [Burkholderiaceae]
J3CUG6	20	12	61	12	9.43323e+08	5.24652e+08	6.43807e+08	Outer membrane cobalamin receptor protein OS=Variovorax sp. CF313 OX=1144315 GN=PMI12_01017 PE=3 SV=1
J2KTG5	70	10	66	10	1078944347	6.88335e+08	6.3548e+08	Uncharacterized protein OS=Sphingobium sp. AP49 OX=1144307 GN=PMI04_04391 PE=4 SV=1
A0A1H7XJA6	41	7	121	5	1.00969e+09	6.52653e+08	6.68449e+08	Superoxide dismutase OS=Duganella sp. CF402 OX=1855289 GN=SAMN05216319_3683 PE=3 SV=1
WP_007746355.1	19	6	31	4	116981192	156167628	1.10242e+08	MULTISPECIES: argininosuccinate synthase [Burkholderiaceae]
WP_007921991.1	30	10	141	10	5.77599e+09	4353972855	4211225427	3-isopropylmalate dehydrogenase [Pseudomonas sp. GM17]
WP_007927309.1	17	9	96	8	1.14049e+09	6.11331e+08	7.38637e+08	MULTISPECIES: methyl-accepting chemotaxis protein [Pseudomonas]
WP_007923673.1	34	12	57	11	2401528452	1570139720	1837723403	DnaJ domain-containing protein [Pseudomonas sp. GM17]
WP_007587832.1	31	7	72	7	1551078489	1.26304e+09	1.08152e+09	MULTISPECIES: ABC transporter substrate-binding protein [Burkholderiaceae]
WP_007927677.1	63	7	223	7	6.46472e+09	4775681802	4.75978e+09	MULTISPECIES: 50S ribosomal protein L19 [Pseudomonas]
WP_007921131.1	18	11	41	11	360907104	3.78501e+08	322290879	MULTISPECIES: bifunctional GTP diphosphokinase/guanosine-3',5'-bis pyrophosphate 3'-pyrophosphohydrolase [Pseudomonas]
WP_007921811.1	26	5	122	5	1603829313	1138748790	1.11609e+09	MULTISPECIES: 1-(5-phosphoribosyl)-5-[(5-phosphoribosylamino)methylideneamino]imidazole-4-carboxamide isomerase [Pseudomonas]
WP_007926572.1	14	11	52	11	1.21209e+09	8.28638e+08	7.07771e+08	efflux RND transporter permease subunit EmhB [Pseudomonas sp. GM17]
WP_007926122.1	15	9	120	8	2.54562e+09	1.65767e+09	1617532054	MULTISPECIES: SpoVR family protein [Pseudomonas]
WP_007927820.1	31	11	94	11	2.82654e+09	1.89494e+09	1.85018e+09	recombination-associated protein RdgC [Pseudomonas sp. GM17]
WP_007931087.1	31	8	78	8	5.13715e+08	3.39015e+08	3.21907e+08	AAA family ATPase [Pseudomonas sp. GM17]
J2KAD5	14	11	56	9	3.99785e+08	1.89359e+08	2.18274e+08	Aconitase A OS=Variovorax sp. CF313 OX=1144315 GN=PMI12_01899 PE=4 SV=1
J2DJZ4	27	7	79	5	1.6692e+09	1.17186e+09	1.29542e+09	Succinate--CoA ligase [ADP-forming] subunit alpha OS=Sphingobium sp. AP49 OX=1144307 GN=sucD PE=3 SV=1
J2D1W5	27	9	54	8	7.65489e+08	5.20485e+08	5.31119e+08	Citrate synthase OS=Sphingobium sp. AP49 OX=1144307 GN=PMI04_01795 PE=3 SV=1
WP_007921754.1	41	6	65	6	1136516088	829827816	742295634	MULTISPECIES: peroxiredoxin [Pseudomonas]
WP_007932307.1	31	4	170	4	2.5693e+09	2.00204e+09	2.11654e+09	DUF1842 domain-containing protein [Pseudomonas sp. GM17]
WP_007932312.1	19	6	20	6	1.90314e+08	1.16629e+08	8.25199e+07	beta-ketoacyl-ACP synthase II [Pseudomonas sp. GM17]
WP_007928322.1	30	9	80	5	9.11316e+08	722274722	673808952	MULTISPECIES: polyamine ABC transporter ATP-binding protein [Pseudomonas]
J1TFE1	24	11	229	7	4.05497e+08	2.95336e+08	324899056	60 kDa chaperonin OS=Rhizobium sp. CF142 OX=1144314 GN=groL PE=3 SV=1
WP_007927671.1	24	9	58	9	2.15934e+09	1.44173e+09	1.55452e+09	MULTISPECIES: threonine synthase [Pseudomonas]
WP_007925879.1	31	8	104	7	2.12262e+09	1691638250	1.61814e+09	MULTISPECIES: bifunctional demethylmenaquinone methyltransferase/2-methoxy-6-polyprenyl-1,4-benzoquinol methylase UbiE [Pseudomonas]
WP_007924476.1	23	11	81	11	3.63075e+09	2.45663e+09	2.49309e+09	MULTISPECIES: membrane protein insertase YidC [Pseudomonas]
WP_007930201.1	29	10	80	10	1.68673e+09	1196034080	1.15434e+09	MULTISPECIES: tyrosine--tRNA ligase [Pseudomonas]
WP_007926823.1	13	11	38	11	3.6872e+08	2.8352e+08	2.61729e+08	MULTISPECIES: mechanosensitive channel MscK [Pseudomonas]
J2W7R3	25	11	55	11	1.11041e+09	7.46012e+08	6.1505e+08	Uncharacterized protein OS=Sphingobium sp. AP49 OX=1144307 GN=PMI04_04273 PE=4 SV=1
WP_007923836.1	39	13	62	13	2590062398	1.72102e+09	1.98293e+09	MULTISPECIES: type III PLP-dependent enzyme [Pseudomonas]
WP_007578627.1	47	6	54	6	758859496	5.47748e+08	4.93464e+08	MULTISPECIES: DNA starvation/stationary phase protection protein [Burkholderiaceae]
J3CD46	28	8	34	6	1.08556e+09	876635418	9.46343e+08	ABC-type sugar transport system, periplasmic component OS=Variovorax sp. CF313 OX=1144315 GN=PMI12_05249 PE=4 SV=1
WP_007730697.1	30	10	101	5	1684218875	1.19752e+09	1.10477e+09	MULTISPECIES: DNA-directed RNA polymerase subunit alpha [Burkholderiaceae]
WP_007932637.1	12	4	35	4	2.42528e+08	1.87536e+08	1.76716e+08	NAD(P)-binding protein [Pseudomonas sp. GM17]
WP_007925464.1	17	15	51	15	1.15511e+09	7.1736e+08	7.07027e+08	FAD-binding oxidoreductase [Pseudomonas sp. GM17]
WP_007930038.1	13	9	91	9	3.44545e+09	2.45891e+09	2.38444e+09	MULTISPECIES: carbon starvation protein A [Pseudomonas]
WP_007924989.1	36	6	91	6	3.64133e+09	2.59165e+09	2822968340	MULTISPECIES: DUF4174 domain-containing protein [Pseudomonas]
J2WKN0	26	8	44	8	1319594301	7.64693e+08	8.24741e+08	Dihydrolipoyl dehydrogenase OS=Sphingobium sp. AP49 OX=1144307 GN=PMI04_02281 PE=3 SV=1
WP_007926717.1	27	12	65	12	1.28287e+09	7.0834e+08	7.70491e+08	MULTISPECIES: exopolyphosphatase [Pseudomonas]
WP_007928143.1	51	7	153	7	3.0121e+09	2096831383	1.98266e+09	MULTISPECIES: START domain-containing protein [Pseudomonas]
J2WRZ2	25	3	82	3	8.73266e+08	609431049	5.41478e+08	TonB family protein OS=Sphingobium sp. AP49 OX=1144307 GN=PMI04_00730 PE=4 SV=1
WP_007925516.1	13	9	48	9	4.63446e+08	2.96609e+08	3.82525e+08	hypothetical protein [Pseudomonas sp. GM17]
J2W8L5	41	4	55	4	340539746	1.53607e+08	1.52586e+08	Protein required for attachment to host cell OS=Sphingobium sp. AP49 OX=1144307 GN=PMI04_04140 PE=4 SV=1
WP_007921565.1	27	7	43	7	8.18289e+08	5.32121e+08	5.23999e+08	low-specificity L-threonine aldolase [Pseudomonas sp. GM17]
WP_007930434.1	19	7	84	7	754615205	521085628	5.40884e+08	type VI secretion system-associated FHA domain protein TagH [Pseudomonas sp. GM17]
WP_007921784.1	40	13	103	13	2.45159e+09	1.61334e+09	1.88815e+09	allantoicase [Pseudomonas sp. GM17]
WP_007926073.1	13	8	50	8	8.42973e+08	641854668	6.73477e+08	MULTISPECIES: acyl-CoA dehydrogenase [unclassified Pseudomonas]
WP_007928319.1	30	11	145	11	3.71032e+09	2.72295e+09	2.40306e+09	aspartate aminotransferase family protein [Pseudomonas sp. GM17]
WP_007928434.1	32	9	66	9	7.51709e+08	5.23842e+08	516499389	NADP(H)-dependent aldo-keto reductase [Pseudomonas sp. GM17]
WP_007736340.1	17	10	56	8	3.70002e+08	290949002	2.54432e+08	catalase/peroxidase HPI [Paraburkholderia hospita]
WP_007924620.1	39	5	109	5	1.30605e+09	6.42074e+08	6.44349e+08	MULTISPECIES: acetolactate synthase small subunit [Pseudomonas]
WP_007578362.1	52	11	142	6	9.1644e+08	663634399	6.85833e+08	MULTISPECIES: 50S ribosomal protein L1 [Burkholderiaceae]
WP_003206727.1	54	5	251	4	5.94873e+09	4.81398e+09	4.53546e+09	MULTISPECIES: thioredoxin TrxA [Pseudomonas]
WP_037035520.1	19	6	66	6	1.80307e+09	1.21275e+09	1.14534e+09	MULTISPECIES: carboxypeptidase family protein [Pseudomonas]
WP_007931085.1	23	8	76	8	1.7385e+09	1.02567e+09	1.04147e+09	CpaF family protein [Pseudomonas sp. GM17]
J2TKW0	54	5	38	5	3.08296e+08	1.82722e+08	2.79614e+08	Superoxide dismutase [Cu-Zn] OS=Variovorax sp. CF313 OX=1144315 GN=PMI12_00891 PE=3 SV=1
WP_007927437.1	51	7	53	7	4.73117e+08	3.12253e+08	2.67233e+08	MULTISPECIES: LemA family protein [unclassified Pseudomonas]
WP_007922339.1	30	10	126	9	3.31962e+09	2.24864e+09	2143088708	MULTISPECIES: methionine adenosyltransferase [Pseudomonas]
J2WU94	15	10	49	7	2.97818e+08	1.48527e+08	1.59825e+08	Chaperone protein ClpB OS=Sphingobium sp. AP49 OX=1144307 GN=clpB PE=3 SV=1
WP_007924063.1	40	8	175	8	8.65773e+09	6.00988e+09	6.06321e+09	MULTISPECIES: OmpH family outer membrane protein [Pseudomonas]
WP_007926779.1	14	8	34	8	3.14532e+08	2.36126e+08	255970545	4-alpha-glucanotransferase [Pseudomonas sp. GM17]
J2D9P8	23	8	43	8	6.1567e+08	4.03989e+08	4.06073e+08	Dihydrolipoyl dehydrogenase OS=Sphingobium sp. AP49 OX=1144307 GN=PMI04_00276 PE=3 SV=1
WP_007930819.1	22	9	69	9	2.64399e+09	1.93403e+09	1.74105e+09	MULTISPECIES: 2,3-bisphosphoglycerate-independent phosphoglycerate mutase [Pseudomonas]
WP_007923661.1	53	5	48	5	2.93739e+08	1.99574e+08	1.86605e+08	(2Fe-2S)-binding protein [Pseudomonas sp. GM17]
J2ZR23	29	11	28	9	8.01561e+08	5.95615e+08	6.13192e+08	ATP synthase subunit beta OS=Caulobacter sp. AP07 OX=1144304 GN=atpD PE=3 SV=1
WP_007920644.1	20	10	24	10	544180615	3.69992e+08	3.48343e+08	ShlB/FhaC/HecB family hemolysin secretion/activation protein [Pseudomonas sp. GM17]
WP_024162998.1	21	9	29	9	690350868	4.34661e+08	465758610	MULTISPECIES: cytochrome c oxidase subunit II [Burkholderiaceae]
WP_007924280.1	16	5	24	5	2.46704e+08	2.4205e+08	1.66224e+08	MULTISPECIES: sigma-54-dependent Fis family transcriptional regulator [Pseudomonas]
WP_007920535.1	39	10	57	8	532496190	3.18696e+08	309522735	sugar ABC transporter substrate-binding protein [Pseudomonas sp. GM17]
WP_007926882.1	32	7	52	7	6.22847e+08	5.17556e+08	5.32271e+08	MULTISPECIES: cysteine synthase A [Pseudomonas]
J2CPF1	38	11	80	10	2.26592e+09	1529561810	1.44123e+09	Glyceraldehyde-3-phosphate dehydrogenase OS=Sphingobium sp. AP49 OX=1144307 GN=PMI04_04250 PE=3 SV=1
WP_007738396.1	17	6	97	3	1.10624e+09	9.88254e+08	9.88981e+08	MULTISPECIES: arginine deiminase [Burkholderiaceae]
A0A1H8DUY6	29	6	45	6	645751578	4.19401e+08	5.45543e+08	Uncharacterized protein OS=Duganella sp. CF402 OX=1855289 GN=SAMN05216319_5340 PE=4 SV=1
WP_007585851.1	28	8	112	8	3.29306e+09	2.42331e+09	2.47879e+09	zinc-binding alcohol dehydrogenase family protein [Paraburkholderia hospita]
WP_007926179.1	31	4	87	4	3814572341	2.62102e+09	2440302566	MULTISPECIES: DUF883 domain-containing protein [Pseudomonas]
J3CDL5	21	9	27	8	2.89347e+08	2.01984e+08	192866270	Chaperone protein HtpG OS=Variovorax sp. CF313 OX=1144315 GN=htpG PE=3 SV=1
WP_007924898.1	41	5	110	5	2.80233e+09	2.09054e+09	1.89506e+09	MULTISPECIES: hypothetical protein [Pseudomonas]
WP_007585913.1	20	9	40	8	5.78955e+08	4.05196e+08	3.87708e+08	glucose-6-phosphate isomerase [Paraburkholderia hospita]
WP_007930233.1	19	10	89	10	5.26738e+09	4003661542	3.97864e+09	MULTISPECIES: DegQ family serine endoprotease [Pseudomonas]
WP_007932700.1	27	5	50	5	407896449	2.86789e+08	2.66278e+08	HugZ family protein [Pseudomonas sp. GM17]
J2JN58	57	6	105	5	514017888	319317781	347083228	50S ribosomal protein L22 OS=Variovorax sp. CF313 OX=1144315 GN=rplV PE=3 SV=1
WP_007923938.1	44	5	40	5	9.33651e+08	7.87827e+08	707871668	MULTISPECIES: quorum-sensing-regulated virulence factor family protein [Pseudomonas]
WP_007730611.1	47	6	79	4	7.61847e+08	596983211	503041107	MULTISPECIES: 50S ribosomal protein L15 [Burkholderiaceae]
J2L0J1	14	8	53	4	9.66877e+07	5.64646e+07	5.32119e+07	Lon protease OS=Variovorax sp. CF313 OX=1144315 GN=lon PE=2 SV=1
WP_007921999.1	12	12	36	11	305293672	2.22442e+08	2.45916e+08	EAL domain-containing protein [Pseudomonas sp. GM17]
WP_007930704.1	23	10	65	9	1948010319	1.28387e+09	1316713653	MULTISPECIES: CoA-acylating methylmalonate-semialdehyde dehydrogenase [Pseudomonas]
J3CB09	24	8	92	7	1.70861e+09	9.60216e+08	1264846054	Transcriptional regulator with HTH domain and aminotransferase domain containing protein OS=Variovorax sp. CF313 OX=1144315 GN=PMI12_05484 PE=4 SV=1
WP_007922414.1	16	8	37	8	7.01792e+08	5.48063e+08	476163434	glycerol kinase GlpK [Pseudomonas sp. GM17]
WP_007922265.1	44	10	41	10	526695337	3.15337e+08	279313166	hypothetical protein [Pseudomonas sp. GM17]
J3CVN5	25	12	93	7	2177307742	1446571223	1588327032	Glutamine synthetase OS=Variovorax sp. CF313 OX=1144315 GN=PMI12_00850 PE=3 SV=1
WP_007928658.1	24	9	39	9	1.15419e+09	7.19645e+08	7.30129e+08	MULTISPECIES: HlyD family type I secretion periplasmic adaptor subunit [Pseudomonas]
WP_007927622.1	19	8	120	8	3848686848	2.66587e+09	2.72141e+09	class I SAM-dependent methyltransferase [Pseudomonas sp. GM17]
WP_007930302.1	28	12	90	12	5223699501	3.79562e+09	3.79982e+09	YdgA family protein [Pseudomonas sp. GM17]
J2WVB1	24	12	61	10	1007930126	5.32665e+08	5.33257e+08	Adenosylhomocysteinase OS=Sphingobium sp. AP49 OX=1144307 GN=ahcY PE=3 SV=1
WP_007931537.1	24	7	57	7	3004982540	2.49654e+09	1.97877e+09	MULTISPECIES: PLP-dependent transferase [unclassified Pseudomonas]
WP_007589096.1	75	6	109	5	2.05573e+09	1.47511e+09	1.16213e+09	MULTISPECIES: co-chaperone GroES [Burkholderiaceae]
WP_007928126.1	31	7	141	4	3274105730	2.32663e+09	2.25263e+09	MULTISPECIES: electron transfer flavoprotein subunit beta/FixA family protein [Pseudomonas]
J2WJT0	19	10	120	7	2424716585	1.63494e+09	1.6674e+09	ATP synthase subunit alpha OS=Sphingobium sp. AP49 OX=1144307 GN=atpA PE=3 SV=1
A0A1H8B8Q4	24	8	83	3	5.46927e+08	3.42591e+08	386336773	DNA-directed RNA polymerase subunit alpha OS=Duganella sp. CF402 OX=1855289 GN=rpoA PE=3 SV=1
WP_007579769.1	16	9	52	6	9.8125e+08	6.41794e+08	660010691	MULTISPECIES: aspartate--tRNA ligase [Burkholderiaceae]
WP_007930725.1	37	4	270	4	7.13182e+09	4.06352e+09	5.25062e+09	MULTISPECIES: hypothetical protein [unclassified Pseudomonas]
WP_007922721.1	18	5	40	4	742000284	717062602	618390711	MULTISPECIES: decarboxylating 6-phosphogluconate dehydrogenase [Pseudomonas]
WP_007927774.1	25	7	77	7	1.7616e+09	1217020985	1.28478e+09	MULTISPECIES: phosphoribosylformylglycinamidine cyclo-ligase [Pseudomonas]
J2KV97	38	4	36	4	592990294	411991265	412383417	Uncharacterized protein OS=Variovorax sp. CF313 OX=1144315 GN=PMI12_01918 PE=4 SV=1
WP_007921744.1	21	9	52	9	7.86756e+08	5.59297e+08	5.54761e+08	glutathione-disulfide reductase [Pseudomonas sp. GM17]
J2WF10	16	5	46	5	399295041	2.91325e+08	3.02455e+08	Cell division protein FtsZ OS=Sphingobium sp. AP49 OX=1144307 GN=ftsZ PE=3 SV=1
WP_007925206.1	34	8	42	8	730944697	635297988	722412211	MULTISPECIES: ammonia-dependent NAD(+) synthetase [unclassified Pseudomonas]
WP_009045849.1	44	7	171	6	1.2281e+10	7.85276e+09	8.84559e+09	MULTISPECIES: 30S ribosomal protein S13 [Pseudomonas]
WP_007929092.1	11	8	37	8	2.74633e+08	215987466	2.30271e+08	hybrid sensor histidine kinase/response regulator [Pseudomonas sp. GM17]
J2L3V9	21	10	58	8	3.82644e+08	251669800	2.93096e+08	Dihydrolipoyl dehydrogenase OS=Variovorax sp. CF313 OX=1144315 GN=PMI12_00289 PE=3 SV=1
WP_007925933.1	29	8	88	7	1861402688	1199872584	1375225776	MULTISPECIES: class 1 fructose-bisphosphatase [Pseudomonas]
WP_007927141.1	36	9	79	9	2.74646e+09	1.75914e+09	1782807386	MULTISPECIES: amino acid ABC transporter ATP-binding protein [Pseudomonas]
J2WNU9	31	12	45	8	1.00297e+09	7.08959e+08	7.3124e+08	DNA-directed RNA polymerase subunit alpha OS=Sphingobium sp. AP49 OX=1144307 GN=rpoA PE=3 SV=1
WP_007926175.1	29	5	156	5	8.98376e+09	6.35197e+09	6.15092e+09	MULTISPECIES: OsmC family protein [Pseudomonas]
J2D105	36	8	37	6	4.79557e+08	2.9359e+08	3.28611e+08	Elongation factor Ts OS=Sphingobium sp. AP49 OX=1144307 GN=tsf PE=3 SV=1
WP_007921648.1	22	6	31	6	1.37424e+08	1.21842e+08	1.24522e+08	DUF3426 domain-containing protein [Pseudomonas sp. GM17]
WP_007925651.1	22	4	98	4	1.54746e+09	1.10282e+09	994604979	iron-containing redox enzyme family protein [Pseudomonas sp. GM17]
WP_007930001.1	91	5	136	5	1.8277e+09	1.3073e+09	1.39234e+09	MULTISPECIES: pyrimidine/purine nucleoside phosphorylase [Pseudomonas]
WP_007925677.1	29	8	55	7	737804413	4.56849e+08	5.17526e+08	MULTISPECIES: polyphosphate kinase 2 [Pseudomonas]
WP_007923239.1	25	12	79	12	3800594885	3.0377e+09	3.1194e+09	DUF1254 domain-containing protein [Pseudomonas sp. GM17]
J2UM01	5	6	209	3				DNA-directed RNA polymerase subunit beta OS=Pantoea sp. YR343 OX=1144341 GN=rpoB PE=3 SV=1
WP_007924194.1	60	7	248	6	3.46187e+09	2.48999e+09	2.81268e+09	MULTISPECIES: 50S ribosomal protein L22 [Pseudomonas]
J2W845	12	13	46	10	8.79023e+08	6.64859e+08	5.54471e+08	Carbamoyl-phosphate synthase large chain OS=Sphingobium sp. AP49 OX=1144307 GN=carB PE=3 SV=1
WP_007926308.1	40	4	34	4	5.05746e+08	3.92858e+08	3.7823e+08	MULTISPECIES: methylglyoxal synthase [unclassified Pseudomonas]
WP_007930452.1	12	5	35	5	526646190	453146354	448291067	type I secretion system permease/ATPase [Pseudomonas sp. GM17]
WP_007925956.1	40	4	659	4	5.46153e+10	4.05379e+10	3.97142e+10	MULTISPECIES: 50S ribosomal protein L7/L12 [Pseudomonas]
WP_007587434.1	23	5	39	4	217233732	5.60295e+07	169809692	MULTISPECIES: amino acid ABC transporter ATP-binding protein [Burkholderiaceae]
WP_007745696.1	16	7	31	5	5.05094e+08	290496960	3.28461e+08	MULTISPECIES: bifunctional phosphoribosylaminoimidazolecarboxamide formyltransferase/IMP cyclohydrolase [Burkholderiaceae]
WP_007926570.1	37	12	68	12	1.99554e+09	1.45607e+09	1.28982e+09	efflux RND transporter periplasmic adaptor subunit EmhA [Pseudomonas sp. GM17]
WP_007926654.1	38	4	93	4	3.73503e+09	2.58862e+09	2.51237e+09	MULTISPECIES: hypothetical protein [Pseudomonas]
WP_007931062.1	12	9	37	9	5.59578e+08	3.44426e+08	3.72393e+08	aminomethyl-transferring glycine dehydrogenase [Pseudomonas sp. GM17]
WP_007921798.1	62	7	101	7	2.77671e+09	2159037714	2.02418e+09	MULTISPECIES: oxidative damage protection protein [Pseudomonas]
J3CJI9	69	6	161	6	4.33485e+09	3.1569e+09	3.42189e+09	10 kDa chaperonin OS=Variovorax sp. CF313 OX=1144315 GN=groS PE=3 SV=1
A0A1H7XXX7	14	10	49	7	1.71116e+08	1.22933e+08	1.34563e+08	Alanine--tRNA ligase OS=Duganella sp. CF402 OX=1855289 GN=alaS PE=3 SV=1
WP_003186037.1	59	7	375	7	1.80131e+10	1.40066e+10	1.41162e+10	MULTISPECIES: 50S ribosomal protein L18 [Gammaproteobacteria]
WP_007926530.1	27	6	118	6	4.45765e+09	3.13543e+09	3.40888e+09	bifunctional nicotinamidase/pyrazinamidase [Pseudomonas sp. GM17]
WP_007746683.1	18	10	53	5	401380837	2.83972e+08	2.54602e+08	malate synthase G [Paraburkholderia hospita]
WP_007587440.1	27	3	35	2	316214520	2.18781e+08	227366185	MULTISPECIES: 50S ribosomal protein L13 [Burkholderiaceae]
J2D8Y5	41	9	62	9	5.10657e+09	3.40727e+09	3.6566e+09	Flagellin OS=Sphingobium sp. AP49 OX=1144307 GN=PMI04_03953 PE=3 SV=1
WP_007930267.1	18	8	67	8	1240569683	8.47931e+08	8.87563e+08	MULTISPECIES: type VI secretion system baseplate subunit TssK [Pseudomonas]
J2GTE3	16	9	23	9	261010506	1.53922e+08	1.94033e+08	Outer membrane receptor protein OS=Caulobacter sp. AP07 OX=1144304 GN=PMI01_02054 PE=3 SV=1
J2WVM4	27	4	89	4	3.0073e+09	1937405469	2.00483e+09	Ribosome hibernation promoting factor OS=Sphingobium sp. AP49 OX=1144307 GN=hpf PE=3 SV=1
WP_007924421.1	42	7	47	7	8.62158e+08	5.9953e+08	5.92693e+08	DUF3313 domain-containing protein [Pseudomonas sp. GM17]
WP_007922075.1	33	11	109	11	4.43491e+09	3.01615e+09	3.0497e+09	MULTISPECIES: sulfate ABC transporter substrate-binding protein [Pseudomonas]
J2D804	30	9	51	8	839422566	552607361	6.05727e+08	Enolase OS=Sphingobium sp. AP49 OX=1144307 GN=eno PE=3 SV=1
WP_007926691.1	35	8	166	8	3.68064e+09	2.53324e+09	2.58857e+09	response regulator transcription factor [Pseudomonas sp. GM17]
WP_007923830.1	20	9	53	8	4.20733e+08	2.00859e+08	2.778e+08	MULTISPECIES: peptide chain release factor 3 [Pseudomonas]
WP_007924743.1	32	9	42	9	1271433813	9.40131e+08	1.00371e+09	MULTISPECIES: glutamate 5-kinase [Pseudomonas]
WP_007921971.1	24	8	56	8	1.49593e+09	6.76116e+08	1.05428e+09	MULTISPECIES: O-succinylhomoserine sulfhydrylase [Pseudomonas]
WP_007930807.1	24	7	44	7	3.21173e+08	263377647	2.75892e+08	MULTISPECIES: homogentisate 1,2-dioxygenase [Pseudomonas]
J2KYS8	13	10	55	10	7.82949e+08	4.9426e+08	621142593	Phosphoenolpyruvate carboxylase OS=Variovorax sp. CF313 OX=1144315 GN=ppc PE=3 SV=1
WP_007930230.1	37	5	35	5	196956343	1.57777e+08	1.51977e+08	MULTISPECIES: RNA polymerase sigma factor RpoE [Pseudomonas]
J2TKX8	27	10	67	10	1170780912	7.08326e+08	8.50924e+08	ABC-type sugar transport system, periplasmic component OS=Variovorax sp. CF313 OX=1144315 GN=PMI12_00916 PE=4 SV=1
WP_007920554.1	18	8	134	6	3435091973	2.71765e+09	2713336189	chitinase [Pseudomonas sp. GM17]
J2VGC2	34	11	56	10	1.94217e+09	1.2698e+09	1.36362e+09	Outer membrane protein/peptidoglycan-associated lipoprotein OS=Pantoea sp. YR343 OX=1144341 GN=PMI39_00098 PE=3 SV=1
A0A1H7SS95	30	12	64	12	2794200424	1778606772	1.67875e+09	Tetratricopeptide repeat-containing protein OS=Duganella sp. CF402 OX=1855289 GN=SAMN05216319_2619 PE=4 SV=1
J2K1W8	16	8	49	8	775669472	463853691	5.6173e+08	ABC-type dipeptide transport system, periplasmic component OS=Variovorax sp. CF313 OX=1144315 GN=PMI12_03097 PE=4 SV=1
J2WBJ0	43	7	63	7	1617021731	1.05494e+09	1061277214	Alkyl hydroperoxide reductase C OS=Sphingobium sp. AP49 OX=1144307 GN=PMI04_03559 PE=3 SV=1
J2JJ42	22	10	162	5	215784111	1.75879e+08	1.58345e+08	Isocitrate dehydrogenase [NADP] OS=Variovorax sp. CF313 OX=1144315 GN=PMI12_05427 PE=4 SV=1
WP_007924754.1	22	11	62	11	1985127227	1.2643e+09	1.09972e+09	hypothetical protein [Pseudomonas sp. GM17]
WP_007742222.1	22	8	64	7	1207268203	6.1952e+08	7.20237e+08	MULTISPECIES: isocitrate lyase [Burkholderiaceae]
WP_002555808.1	61	6	344	4	2.99566e+09	2460272685	2.24372e+09	MULTISPECIES: P-II family nitrogen regulator [Gammaproteobacteria]
WP_007931330.1	33	10	70	8	1.20847e+09	8.5279e+08	1.11458e+09	dTDP-glucose 4,6-dehydratase [Pseudomonas sp. GM17]
WP_009051375.1	26	7	70	7	2052166252	1.453e+09	1.44317e+09	MULTISPECIES: polyamine ABC transporter substrate-binding protein [Pseudomonas]
J2L1I2	10	6	30	6	388114773	2.61178e+08	2.70632e+08	Arylsulfatase A family protein OS=Sphingobium sp. AP49 OX=1144307 GN=PMI04_03033 PE=4 SV=1
WP_003176435.1	52	7	73	6	5.59857e+09	4.14941e+09	4.11199e+09	MULTISPECIES: 50S ribosomal protein L11 [Gammaproteobacteria]
J2GF22	18	8	59	8	4.23832e+08	2.96447e+08	2.92226e+08	Trigger factor OS=Caulobacter sp. AP07 OX=1144304 GN=tig PE=3 SV=1
WP_007932197.1	42	8	69	8	993210776	6.8556e+08	829928794	chorismate mutase, partial [Pseudomonas sp. GM17]
J3HLV4	15	4	124	2	39190860	2.10317e+07	18813759	Elongation factor Tu (Fragment) OS=Pantoea sp. YR343 OX=1144341 GN=PMI39_01774 PE=4 SV=1
WP_007750162.1	9	8	28	8	1.68744e+08	139302948	1.25399e+08	DUF3416 domain-containing protein [Paraburkholderia hospita]
J3CW11	21	6	63	6	1.09483e+09	7.33891e+08	729590891	Glyceraldehyde-3-phosphate dehydrogenase OS=Variovorax sp. CF313 OX=1144315 GN=PMI12_00452 PE=3 SV=1
J2D5V2	25	9	69	8	3.23021e+09	2.05433e+09	2.30368e+09	Ketol-acid reductoisomerase (NADP(+)) OS=Sphingobium sp. AP49 OX=1144307 GN=ilvC PE=3 SV=1
WP_007932136.1	24	8	47	8	1.10621e+09	7.63346e+08	689293953	MULTISPECIES: nucleoid-associated protein YejK [Pseudomonas]
J2ZSY7	10	6	34	6	342998896	225284596	2.2905e+08	Outer membrane receptor for ferrienterochelin and colicin OS=Caulobacter sp. AP07 OX=1144304 GN=PMI01_05126 PE=3 SV=1
WP_007924078.1	39	10	241	9	11439663120	7.5936e+09	8.54333e+09	MULTISPECIES: 30S ribosomal protein S2 [Pseudomonas]
WP_007930444.1	31	7	46	7	744590234	5.09459e+08	4.73423e+08	MULTISPECIES: serine/threonine-protein phosphatase [Pseudomonas]
J3CFJ7	11	11	52	4	140035554	85896806	1.05366e+08	Carbamoyl-phosphate synthase large chain OS=Variovorax sp. CF313 OX=1144315 GN=carB PE=3 SV=1
J3CEL2	16	10	44	6	1.86069e+08	1.44065e+08	1.30994e+08	Malate synthase G OS=Variovorax sp. CF313 OX=1144315 GN=glcB PE=3 SV=1
J2JWX7	26	9	96	5	4.433e+08	4.53082e+08	399092772	Enolase OS=Variovorax sp. CF313 OX=1144315 GN=eno PE=3 SV=1
WP_007930234.1	24	10	59	10	737876644	501943947	518126935	MULTISPECIES: M48 family metallopeptidase [Pseudomonas]
WP_007581428.1	17	6	38	5	485189288	3.37615e+08	368691833	MULTISPECIES: pyruvate kinase [Burkholderiaceae]
WP_007927959.1	31	4	67	4	3.85131e+09	2.09323e+09	2572654958	MULTISPECIES: hypothetical protein [Pseudomonas]
WP_037034362.1	21	6	60	6	1.21158e+09	7.0199e+08	9.11473e+08	MoxR family ATPase [Pseudomonas sp. GM17]
WP_007585411.1	36	9	47	7	6.56662e+08	5.23174e+08	3.49259e+08	MULTISPECIES: elongation factor Ts [Burkholderiaceae]
J2WKY3	12	9	31	8	4.00234e+08	2.40529e+08	2.27215e+08	Translation initiation factor IF-2 OS=Sphingobium sp. AP49 OX=1144307 GN=infB PE=3 SV=1
WP_007926940.1	33	8	46	8	1.54028e+09	9.78086e+08	1030195945	MULTISPECIES: glycerophosphodiester phosphodiesterase [Pseudomonas]
J2K606	33	7	66	6	2.21436e+09	1.52007e+09	1.62132e+09	Acetoacetyl-CoA reductase OS=Variovorax sp. CF313 OX=1144315 GN=PMI12_02740 PE=3 SV=1
WP_007920875.1	18	7	54	7	1.10741e+09	8.38026e+08	935662360	phosphoglucosamine mutase [Pseudomonas sp. GM17]
WP_007931094.1	32	7	86	7	1.40731e+09	7.12493e+08	9.52595e+08	Flp pilus assembly protein CpaB [Pseudomonas sp. GM17]
J2L6H7	17	8	95	7	2.22934e+09	1.2629e+09	1738300554	Arylsulfatase A family protein OS=Sphingobium sp. AP49 OX=1144307 GN=PMI04_02337 PE=4 SV=1
WP_007733414.1	17	6	51	4	561078943	5.72518e+08	5.36891e+08	serine hydroxymethyltransferase [Paraburkholderia hospita]
J2KBW9	16	10	32	10	810677903	514713328	591592083	Outer membrane protein assembly factor BamA OS=Variovorax sp. CF313 OX=1144315 GN=bamA PE=3 SV=1
WP_007932388.1	23	7	59	7	987162385	6.73886e+08	6.99127e+08	2-oxo acid dehydrogenase subunit E2 [Pseudomonas sp. GM17]
WP_007931017.1	16	6	26	6	2.16825e+08	1.74794e+08	1.56315e+08	MULTISPECIES: formaldehyde dehydrogenase, glutathione-independent [Pseudomonas]
WP_007929605.1	21	7	64	7	1.42862e+09	1.0698e+09	998521032	NADH-quinone oxidoreductase subunit NuoF, partial [Pseudomonas sp. GM17]
WP_007926369.1	43	9	52	9	600663926	4.47854e+08	3.94544e+08	MULTISPECIES: NAD(P)-dependent oxidoreductase [Pseudomonas]
WP_007921115.1	16	9	55	9	7.93149e+08	488770743	540815437	MULTISPECIES: ABC transporter substrate-binding protein [Pseudomonas]
WP_007924771.1	25	10	80	9	7.39759e+09	5.58148e+09	5.19833e+09	MULTISPECIES: serine hydroxymethyltransferase [Pseudomonas]
WP_007930993.1	17	4	33	4	2.71177e+08	2.38335e+08	1.79902e+08	MULTISPECIES: D-glycerate dehydrogenase [unclassified Pseudomonas]
WP_007924654.1	16	7	32	7	495939165	3.51813e+08	365426075	polynucleotide adenylyltransferase PcnB [Pseudomonas sp. GM17]
A0A1H8D2D5	5	6	19	5	155126338	1.12128e+08	129640343	Glutamate synthase (NADPH/NADH) large chain OS=Duganella sp. CF402 OX=1855289 GN=SAMN05216319_5193 PE=4 SV=1
WP_007742785.1	27	7	40	5	4.1645e+08	3.12285e+08	319608148	F0F1 ATP synthase subunit gamma [Paraburkholderia hospita]
WP_007923698.1	54	11	57	11	2.06387e+09	1.36383e+09	1.46076e+09	MULTISPECIES: DUF1311 domain-containing protein [Pseudomonas]
WP_007920512.1	35	11	93	10	1.87612e+09	1.05297e+09	1476031340	MULTISPECIES: phenylalanine--tRNA ligase subunit alpha [Pseudomonas]
WP_007748282.1	9	6	104	3	18764448	11359160	12168677	MULTISPECIES: RNA polymerase sigma factor RpoD [Burkholderiaceae]
A0A1H7T197	27	7	22	7	196269750	2.23996e+08	1.95465e+08	Branched-chain amino acid transport system substrate-binding protein OS=Duganella sp. CF402 OX=1855289 GN=SAMN05216319_2710 PE=4 SV=1
WP_007932105.1	17	6	52	6	4.17332e+08	2.57482e+08	2.72826e+08	ATP-dependent RNA helicase RhlB [Pseudomonas sp. GM17]
WP_007931174.1	44	6	245	6	14868135384	9.32292e+09	1.08514e+10	MULTISPECIES: DNA binding protein [Pseudomonas]
WP_007931610.1	26	4	32	4	1.31459e+08	3.47133e+08	9.53168e+07	MULTISPECIES: orotidine-5'-phosphate decarboxylase [Pseudomonas]
WP_007924117.1	36	5	174	5	7922386028	5262402060	4.39864e+09	MULTISPECIES: 6,7-dimethyl-8-ribityllumazine synthase [Pseudomonas]
WP_007925131.1	32	4	50	4	1.17164e+09	6.81101e+08	6.80463e+08	MULTISPECIES: gluconokinase [Pseudomonas]
WP_007744287.1	24	10	38	10	1.61211e+09	1.11781e+09	1.09879e+09	MULTISPECIES: NADP-dependent phosphogluconate dehydrogenase [Burkholderiaceae]
WP_007929512.1	11	3	64	3	235835604	226962653	1.94084e+08	MULTISPECIES: protein translocase subunit SecF [Pseudomonas]
WP_007932704.1	51	5	148	5	57199785517	4.56154e+10	4.3155e+10	MULTISPECIES: co-chaperone GroES [Pseudomonas]
WP_007931462.1	11	6	37	6	2.68288e+08	2.6864e+08	2.67089e+08	MULTISPECIES: carbamoyltransferase [Pseudomonas]
WP_007930286.1	49	8	93	8	3.71034e+09	2.59539e+09	2.47473e+09	MULTISPECIES: type VI secretion system contractile sheath small subunit [Pseudomonas]
WP_007928379.1	37	7	66	7	827410334	493653531	5.35615e+08	MULTISPECIES: uracil phosphoribosyltransferase [Pseudomonas]
WP_007921640.1	26	7	45	7	3862461032	2.5277e+09	2957799350	DUF2333 family protein [Pseudomonas sp. GM17]
WP_007920840.1	43	5	128	5	6.61996e+09	3.58179e+09	3.86339e+09	MULTISPECIES: ferric iron uptake transcriptional regulator [Pseudomonas]
WP_007926868.1	9	11	23	11	6.31636e+08	4.0337e+08	4.61983e+08	ATP-dependent RNA helicase HrpA [Pseudomonas sp. GM17]
WP_007921995.1	22	8	31	8	4.74609e+08	3.00697e+08	4.08751e+08	3-isopropylmalate dehydratase large subunit [Pseudomonas sp. GM17]
J2WUD8	14	10	58	10	1.08984e+09	789678278	7.84366e+08	Outer membrane receptor protein OS=Sphingobium sp. AP49 OX=1144307 GN=PMI04_00361 PE=3 SV=1
J2DV48	19	6	66	3	212107040	154933316	152796056	Transcription termination factor Rho OS=Sphingobium sp. AP49 OX=1144307 GN=rho PE=3 SV=1
J2KYY4	15	10	103	7	3.19896e+08	1.72018e+08	2.0435e+08	Aconitate hydratase B OS=Variovorax sp. CF313 OX=1144315 GN=PMI12_01474 PE=3 SV=1
WP_007921545.1	38	9	58	9	1.04777e+09	622776634	6.77e+08	MULTISPECIES: ATP-binding cassette domain-containing protein [Pseudomonas]
J2KBD7	41	5	395	2	2199779600	1405589864	1752387488	Translation elongation factor-like GTPase OS=Variovorax sp. CF313 OX=1144315 GN=PMI12_01688 PE=4 SV=1
WP_007924064.1	18	12	68	12	3163418037	2443951044	2097799128	outer membrane protein assembly factor BamA [Pseudomonas sp. GM17]
WP_007730536.1	33	9	136	5	1.82729e+09	1470430533	1.5485e+09	MULTISPECIES: 30S ribosomal protein S3 [Burkholderiaceae]
WP_007925864.1	33	5	31	5	1.90255e+08	6.07641e+08	1.73575e+08	MULTISPECIES: cell division protein [Pseudomonas]
WP_007927153.1	15	5	40	5	3.59853e+08	2.53023e+08	1.65273e+08	MULTISPECIES: aminotransferase class III-fold pyridoxal phosphate-dependent enzyme [unclassified Pseudomonas]
A0A1H7JEE1	20	8	25	5	1.17216e+08	7.28192e+07	9.35588e+07	Succinate-semialdehyde dehydrogenase / glutarate-semialdehyde dehydrogenase OS=Duganella sp. CF402 OX=1855289 GN=SAMN05216319_0220 PE=4 SV=1
J2CZ83	17	5	28	5	3.09593e+08	1.61865e+08	190905319	Dihydroorotase OS=Sphingobium sp. AP49 OX=1144307 GN=PMI04_02434 PE=4 SV=1
WP_007924182.1	13	6	95	6	2.41906e+09	1993752686	1.8321e+09	MULTISPECIES: preprotein translocase subunit SecY [Pseudomonas]
J2KUJ3	8	6	108	2				RNA polymerase sigma factor RpoD OS=Sphingobium sp. AP49 OX=1144307 GN=rpoD PE=3 SV=1
WP_007929777.1	27	5	34	5	3.12851e+08	2.12623e+08	2.32058e+08	hypothetical protein [Pseudomonas sp. GM17]
J2D3W0	46	9	72	9	2470390050	1.90219e+09	1.73759e+09	30S ribosomal protein S4 OS=Sphingobium sp. AP49 OX=1144307 GN=rpsD PE=3 SV=1
J2DK18	14	10	34	10	6.32757e+08	461147219	4.20111e+08	Outer membrane protein assembly factor BamA OS=Sphingobium sp. AP49 OX=1144307 GN=bamA PE=3 SV=1
WP_007924126.1	19	7	75	6	1.79671e+09	9.50186e+08	1144193914	MULTISPECIES: bifunctional 3,4-dihydroxy-2-butanone-4-phosphate synthase/GTP cyclohydrolase II [Pseudomonas]
WP_007922157.1	46	7	86	7	3136829901	2451625049	2.24165e+09	MULTISPECIES: OmpA family protein [Pseudomonas]
J3CDJ5	27	9	95	6	1.7044e+09	1.0481e+09	1150744301	30S ribosomal protein S3 OS=Variovorax sp. CF313 OX=1144315 GN=rpsC PE=3 SV=1
WP_007922127.1	26	7	77	7	3087364886	2.05787e+09	2.5928e+09	UDP-3-O-acyl-N-acetylglucosamine deacetylase [Pseudomonas sp. GM17]
WP_007730598.1	55	9	62	9	2.66206e+09	1.93148e+09	1841527381	MULTISPECIES: 50S ribosomal protein L6 [Burkholderiaceae]
WP_079482029.1	16	11	34	9	89063520	59849572	43880936	MULTISPECIES: NADP-dependent isocitrate dehydrogenase [Burkholderiaceae]
WP_007922723.1	18	7	32	6	3.19924e+08	1.58984e+08	2.12535e+08	glucose-6-phosphate dehydrogenase, partial [Pseudomonas sp. GM17]
WP_007746850.1	7	7	30	7	2.11223e+08	183230342	1.67896e+08	phosphoribosylformylglycinamidine synthase [Paraburkholderia hospita]
WP_007927784.1	53	8	39	8	2.91136e+08	227844778	2.48783e+08	hypothetical protein [Pseudomonas sp. GM17]
WP_007923657.1	36	5	63	5	5.20251e+08	3.89856e+08	3.50458e+08	GGDEF domain-containing protein [Pseudomonas sp. GM17]
WP_007928718.1	15	6	26	6	3.8562e+08	212299799	3.10244e+08	MULTISPECIES: ShlB/FhaC/HecB family hemolysin secretion/activation protein [Pseudomonas]
WP_007928401.1	34	8	58	8	4.70542e+09	3.69886e+09	3111132745	MULTISPECIES: M48 family metallopeptidase [Pseudomonas]
WP_007921045.1	11	11	23	11	441444774	227720150	2.35876e+08	hypothetical protein [Pseudomonas sp. GM17]
WP_009042194.1	22	9	66	9	1221697238	6.34738e+08	7.54862e+08	MULTISPECIES: RNA polymerase factor sigma-54 [Pseudomonas]
J2L8I9	31	8	89	8	1.70956e+09	1.10251e+09	1.08063e+09	50S ribosomal protein L1 OS=Sphingobium sp. AP49 OX=1144307 GN=rplA PE=3 SV=1
WP_007924322.1	7	3	22	3	93322141	6.43016e+07	5.48964e+07	MULTISPECIES: cytochrome c oxidase subunit I [Pseudomonas]
WP_007923461.1	46	7	360	6	9.85915e+09	6.89411e+09	6.71092e+09	MULTISPECIES: type VI secretion system tube protein Hcp [Pseudomonas]
WP_007924115.1	57	10	77	10	2.40725e+09	1.293e+09	1.55841e+09	MULTISPECIES: transcription antitermination factor NusB [Pseudomonas]
WP_007927066.1	15	7	44	7	8.18353e+08	646391798	610920007	MULTISPECIES: acyl-CoA dehydrogenase [Pseudomonas]
J2KJZ7	19	8	33	7	459145036	3.33064e+08	4.17257e+08	Methylmalonic acid semialdehyde dehydrogenase OS=Variovorax sp. CF313 OX=1144315 GN=PMI12_03372 PE=4 SV=1
WP_007922477.1	32	8	54	8	2027055053	1.55331e+09	1.52781e+09	hypothetical protein [Pseudomonas sp. GM17]
WP_037035095.1	15	9	53	9	611047602	4.35193e+08	3.62513e+08	MULTISPECIES: carboxy terminal-processing peptidase [Pseudomonas]
J2ZQ37	20	4	31	4	523341902	319933492	381476838	Elongation factor Ts OS=Caulobacter sp. AP07 OX=1144304 GN=tsf PE=3 SV=1
WP_007932660.1	62	10	141	10	17372850283	1.21189e+10	1.25763e+10	MULTISPECIES: hypothetical protein [Pseudomonas]
WP_007927672.1	23	9	49	8	1.14974e+09	808623023	8.95791e+08	MULTISPECIES: homoserine dehydrogenase [Pseudomonas]
J2KNB9	14	7	22	6	158592828	8.34275e+07	1.07781e+08	Glutamine--tRNA ligase OS=Variovorax sp. CF313 OX=1144315 GN=PMI12_03036 PE=3 SV=1
WP_007930438.1	20	9	56	9	1.25419e+09	930975805	870036733	MULTISPECIES: type VI secretion system baseplate subunit TssK [unclassified Pseudomonas]
WP_007580469.1	30	4	46	4	1.0733e+09	630510238	6.40016e+08	MULTISPECIES: peptidyl-prolyl cis-trans isomerase [Burkholderiaceae]
WP_007585378.1	16	11	41	8	3.86894e+08	1.91353e+08	2.15887e+08	MULTISPECIES: phosphoenolpyruvate synthase [Burkholderiaceae]
WP_007931735.1	28	10	62	10	5.00692e+09	3.37729e+09	3.66286e+09	MULTISPECIES: tetratricopeptide repeat protein [Pseudomonas]
WP_007928716.1	18	11	40	11	6.99841e+08	5.47156e+08	5.20346e+08	autotransporter outer membrane beta-barrel domain-containing protein [Pseudomonas sp. GM17]
WP_007928707.1	39	7	36	7	280345809	1.9804e+08	146607736	Flp pilus assembly protein CpaB [Pseudomonas sp. GM17]
WP_007928902.1	24	5	69	5	4470189113	2689422285	3.24439e+09	MULTISPECIES: metallopeptidase [Pseudomonas]
J2WDL4	30	7	122	7	5308810482	3.3983e+09	3.62605e+09	Putative periplasmic protein OS=Sphingobium sp. AP49 OX=1144307 GN=PMI04_03368 PE=4 SV=1
WP_007579994.1	10	6	122	1	274862699	205565071	172743229	chaperonin GroEL [Paraburkholderia hospita]
WP_007730563.1	48	4	31	2	170746644	1.29573e+08	1.56251e+08	MULTISPECIES: 30S ribosomal protein S17 [Burkholderiaceae]
WP_007921378.1	60	4	379	4	6.84244e+09	1.99122e+10	5.61346e+09	MULTISPECIES: RNA chaperone Hfq [Pseudomonas]
WP_007925160.1	37	6	46	6	8.7146e+08	624983299	609146955	membrane integrity-associated transporter subunit PqiC [Pseudomonas sp. GM17]
WP_007927031.1	19	7	42	7	861227229	6.84537e+08	6.34721e+08	OprD family porin [Pseudomonas sp. GM17]
WP_007932726.1	14	8	31	8	356492304	261328272	215786166	penicillin acylase family protein [Pseudomonas sp. GM17]
WP_007925830.1	43	6	60	6	1.59892e+09	1.15754e+09	1042935180	MULTISPECIES: hypothetical protein [Pseudomonas]
WP_007924984.1	21	9	43	9	9.15746e+08	6.17889e+08	7.96945e+08	MULTISPECIES: LOG family protein [Pseudomonas]
J3CV65	19	8	37	8	5.50658e+08	3.92822e+08	3.42385e+08	Gamma-glutamyltranspeptidase OS=Variovorax sp. CF313 OX=1144315 GN=PMI12_00843 PE=4 SV=1
WP_007932199.1	22	8	113	8	3.35937e+09	2.3009e+09	2257471974	3-phosphoserine/phosphohydroxythreonine transaminase [Pseudomonas sp. GM17]
J2LGH5	16	6	80	6	1914119845	1.25609e+09	1.49846e+09	Glutamine synthetase OS=Sphingobium sp. AP49 OX=1144307 GN=PMI04_00349 PE=3 SV=1
A0A1H7RMX1	21	9	44	6	431502986	3.44011e+08	3.3298e+08	Citrate synthase OS=Duganella sp. CF402 OX=1855289 GN=SAMN05216319_2246 PE=3 SV=1
J2WCX0	37	5	56	5	2.26707e+09	1.40825e+09	1.41515e+09	DUF4136 domain-containing protein OS=Sphingobium sp. AP49 OX=1144307 GN=PMI04_03387 PE=4 SV=1
WP_037035296.1	15	10	64	10	9.10612e+08	655729783	6.44963e+08	MULTISPECIES: type I secretion system permease/ATPase [Pseudomonas]
WP_007920996.1	37	6	46	6	248955922	1.3999e+08	1.45751e+08	ribonuclease T2 [Pseudomonas sp. GM17]
A0A1H7PAT6	30	6	29	6	8.4261e+08	5.87302e+08	5.61152e+08	Flagellin OS=Duganella sp. CF402 OX=1855289 GN=SAMN05216319_1541 PE=3 SV=1
WP_007586437.1	46	9	44	7	1835880705	1.31829e+09	1314659044	MULTISPECIES: 3-ketoacyl-ACP reductase [Burkholderiaceae]
WP_007925908.1	17	6	17	6	2.02526e+08	267720797	167419008	MULTISPECIES: histidine ammonia-lyase [unclassified Pseudomonas]
WP_007924909.1	17	8	30	8	2292037891	1.51092e+09	1.33252e+09	MFS transporter [Pseudomonas sp. GM17]
WP_007923081.1	38	6	33	6	8.22102e+08	5.82485e+08	5.76856e+08	MULTISPECIES: pyridoxamine 5'-phosphate oxidase [Pseudomonas]
A0A1H8BAH5	33	5	44	4	1.73438e+08	8.84756e+07	1.16875e+08	50S ribosomal protein L4 OS=Duganella sp. CF402 OX=1855289 GN=rplD PE=3 SV=1
WP_007930031.1	34	5	90	5	2.53057e+09	2.39406e+09	1.73362e+09	MULTISPECIES: large-conductance mechanosensitive channel protein MscL [Pseudomonas]
WP_007930171.1	13	3	40	3	5.03143e+08	4.09586e+08	3.85699e+08	MULTISPECIES: anthranilate phosphoribosyltransferase [Pseudomonas]
WP_007585635.1	30	9	28	9	1.23253e+09	838832684	8.50156e+08	MULTISPECIES: autoinducer 2 ABC transporter substrate-binding protein [Burkholderiaceae]
WP_007929872.1	39	3	56	3	3.35676e+08	2.75261e+08	2.78662e+08	MULTISPECIES: ribosome-associated translation inhibitor RaiA [Pseudomonas]
J2JP91	19	6	63	6	6.85832e+08	4.36683e+08	4.88711e+08	Peptidylprolyl isomerase OS=Variovorax sp. CF313 OX=1144315 GN=PMI12_05016 PE=4 SV=1
WP_007922620.1	11	5	29	5	5.93736e+08	4.19636e+08	4.32861e+08	fused response regulator/phosphatase [Pseudomonas sp. GM17]
WP_007927029.1	16	6	75	6	949125208	5.75152e+08	590809683	MULTISPECIES: ABC transporter substrate-binding protein [unclassified Pseudomonas]
J3CT07	12	8	109	5	246685078	1.39372e+08	153191152	RNA polymerase sigma factor RpoD OS=Variovorax sp. CF313 OX=1144315 GN=rpoD PE=3 SV=1
WP_081502480.1	14	12	53	12	9.89324e+08	6.88924e+08	6.47593e+08	glycosyltransferase [Pseudomonas sp. GM17]
J2H4A7	29	10	34	8	4.57381e+08	2.73281e+08	3.28859e+08	Succinate--CoA ligase [ADP-forming] subunit beta OS=Caulobacter sp. AP07 OX=1144304 GN=sucC PE=3 SV=1
WP_007739326.1	25	6	55	6	2.60503e+08	2.25348e+08	1.91195e+08	decarboxylating 6-phosphogluconate dehydrogenase [Paraburkholderia hospita]
WP_007924183.1	53	7	153	6	1.3412e+10	10603213066	1.01956e+10	MULTISPECIES: 50S ribosomal protein L15 [Pseudomonas]
A0A1H8BCR3	42	4	34	4	4.95832e+08	3.09739e+08	2.82063e+08	50S ribosomal protein L16 OS=Duganella sp. CF402 OX=1855289 GN=rplP PE=3 SV=1
WP_007930242.1	29	10	145	10	4107717124	2.97364e+09	2.83945e+09	MULTISPECIES: phosphoribosylaminoimidazolesuccinocarboxamide synthase [Pseudomonas]
WP_007925896.1	29	6	31	6	7.494e+08	496571161	5.11908e+08	transporter substrate-binding domain-containing protein [Pseudomonas sp. GM17]
J2D6M2	21	8	33	7	236179673	1.12511e+08	1.38667e+08	Adenylosuccinate synthetase OS=Sphingobium sp. AP49 OX=1144307 GN=purA PE=3 SV=1
J2WQX6	45	4	68	4	399614828	2.99699e+08	279393975	30S ribosomal protein S19 OS=Sphingobium sp. AP49 OX=1144307 GN=rpsS PE=3 SV=1
WP_007922650.1	24	6	37	6	699867377	452427386	425470848	ketoacyl-ACP synthase III [Pseudomonas sp. GM17]
WP_007923535.1	15	5	31	3	2.16832e+08	1.61198e+08	1.51451e+08	M20/M25/M40 family metallo-hydrolase [Pseudomonas sp. GM17]
WP_007927639.1	18	6	27	6	2.95001e+08	1.66613e+08	1.72983e+08	dihydrolipoyl dehydrogenase [Pseudomonas sp. GM17]
J2KHE9	10	3	25	1	33721404	21191226	21279036	Argininosuccinate synthase OS=Variovorax sp. CF313 OX=1144315 GN=PMI12_03828 PE=3 SV=1
A0A1H7SS67	27	2	17	2	273384536	187897738	1.88206e+08	Biopolymer transport protein ExbD OS=Duganella sp. CF402 OX=1855289 GN=SAMN05216319_2618 PE=3 SV=1
WP_007922164.1	21	4	85	4	1836094867	1194464766	1269177206	MULTISPECIES: 3-hydroxyisobutyrate dehydrogenase [Pseudomonas]
WP_051058192.1	15	5	21	5	160956792	168003173	160350848	molecular chaperone SurA [Paraburkholderia hospita]
WP_007925646.1	17	7	32	7	3.47042e+08	2.32501e+08	2.43422e+08	two-component sensor histidine kinase [Pseudomonas sp. GM17]
WP_007922878.1	9	7	21	7	285364920	1.78969e+08	248569037	ATP-binding protein [Pseudomonas sp. GM17]
WP_007921745.1	25	7	25	7	5.7076e+08	430983542	4.18824e+08	DNA-binding protein [Pseudomonas sp. GM17]
J2DDB2	25	8	72	7	2.61448e+09	2.57447e+09	2.05423e+09	Pyruvate dehydrogenase E1 component subunit beta (Fragment) OS=Sphingobium sp. AP49 OX=1144307 GN=PMI04_03380 PE=4 SV=1
WP_007930816.1	25	10	59	10	1955722014	1496497056	1338779789	S41 family peptidase [Pseudomonas sp. GM17]
WP_007922284.1	10	7	24	7	100254791	1.01444e+08	8.08855e+07	phosphoenolpyruvate--protein phosphotransferase [Pseudomonas sp. GM17]
WP_007588534.1	14	7	48	7	637729835	4.13457e+08	4.49558e+08	MULTISPECIES: phosphogluconate dehydratase [Burkholderiaceae]
WP_007931699.1	33	4	54	4	1.36275e+09	9.97701e+08	904582117	dTDP-4-dehydrorhamnose 3,5-epimerase [Pseudomonas sp. GM17]
J3CSF6	51	5	87	4	8.28751e+08	5.32514e+08	629434882	50S ribosomal protein L7/L12 OS=Variovorax sp. CF313 OX=1144315 GN=rplL PE=3 SV=1
WP_007923257.1	38	4	204	4	8839034812	5.83451e+09	5.6539e+09	MULTISPECIES: DUF883 domain-containing protein [Pseudomonas]
WP_007932459.1	25	11	54	11	2.39693e+09	1532214179	1.64173e+09	gamma-glutamyltransferase [Pseudomonas sp. GM17]
J2K3M6	26	6	34	6	695951815	3.87671e+08	3.91637e+08	Phenazine biosynthesis protein PhzF family OS=Variovorax sp. CF313 OX=1144315 GN=PMI12_05481 PE=4 SV=1
WP_003228729.1	47	6	305	6	2.01941e+10	1.40567e+10	1.44611e+10	MULTISPECIES: 50S ribosomal protein L16 [Pseudomonas]
A0A1H7SH21	13	8	41	7	3.40203e+08	2.05368e+08	254715913	Phosphogluconate dehydratase OS=Duganella sp. CF402 OX=1855289 GN=edd PE=3 SV=1
WP_007922278.1	13	5	31	4	7.71978e+07	4.80842e+07	4.34398e+07	methyl-accepting chemotaxis protein [Pseudomonas sp. GM17]
WP_007932333.1	41	5	44	5	719605248	581352664	4.84744e+08	MULTISPECIES: hypothetical protein [Pseudomonas]
WP_007731674.1	18	7	61	7	1.08776e+09	9.39023e+08	9.43498e+08	extracellular solute-binding protein [Paraburkholderia hospita]
WP_007587603.1	15	7	49	5	394218066	2.82068e+08	2.99213e+08	MULTISPECIES: carbohydrate ABC transporter substrate-binding protein [Burkholderiaceae]
WP_007586123.1	14	5	24	5	8.62641e+08	7.35784e+08	6.35971e+08	MULTISPECIES: MHS family MFS transporter [Burkholderiaceae]
WP_007929389.1	18	6	48	6	1157238790	7.40344e+08	692729009	MULTISPECIES: PhoH family protein [Pseudomonas]
WP_007922167.1	20	4	50	4	3.26741e+08	2.47217e+08	247572869	tryptophan 2,3-dioxygenase [Pseudomonas sp. GM17]
J3CTW5	16	10	32	8	1.93368e+08	1.80715e+08	196593419	Isocitrate dehydrogenase [NADP] OS=Variovorax sp. CF313 OX=1144315 GN=PMI12_01372 PE=3 SV=1
WP_024163375.1	14	10	33	8				NADP-dependent isocitrate dehydrogenase [Paraburkholderia hospita]
WP_162096445.1	29	7	35	7	2.93534e+08	1.43439e+08	1.72555e+08	MULTISPECIES: tRNA guanosine(34) transglycosylase Tgt [Pseudomonas]
A0A1H7RM02	17	7	34	3	179442858	9.46795e+07	115922412	Dihydrolipoyl dehydrogenase OS=Duganella sp. CF402 OX=1855289 GN=SAMN05216319_2234 PE=3 SV=1
WP_007920524.1	16	5	109	5	3.99941e+09	2630261392	2.53262e+09	MULTISPECIES: nucleoside hydrolase [Pseudomonas]
WP_007585302.1	8	9	27	7	185704240	125391870	1.29817e+08	MULTISPECIES: glutamate synthase subunit alpha [Burkholderiaceae]
J2L322	22	6	11	6	160059464	1.03651e+08	1.15974e+08	ABC-type sugar transport system, periplasmic component OS=Rhizobium sp. CF142 OX=1144314 GN=PMI11_04461 PE=4 SV=1
A0A1H7IRE1	46	6	82	6	2475399185	1536810152	1.49665e+09	Peptidoglycan-associated protein OS=Duganella sp. CF402 OX=1855289 GN=pal PE=3 SV=1
WP_037034706.1	14	9	31	8	3.61525e+08	272477774	217949383	MULTISPECIES: glucans biosynthesis glucosyltransferase MdoH [Pseudomonas]
WP_007929399.1	13	4	26	4	2.61806e+08	2.36264e+08	2.81742e+08	enoyl-CoA hydratase/isomerase family protein [Pseudomonas sp. GM17]
WP_007928474.1	22	8	50	8	871710204	5.63969e+08	6.14409e+08	UDP-N-acetylmuramoyl-tripeptide--D-alanyl-D-alanine ligase [Pseudomonas sp. GM17]
WP_007737202.1	31	8	39	6	1403633164	1062312696	843369988	ABC transporter substrate-binding protein [Paraburkholderia hospita]
A0A1H7QRR3	18	8	23	7	1.85814e+08	98134307	9.95775e+07	Chaperone protein HtpG OS=Duganella sp. CF402 OX=1855289 GN=htpG PE=3 SV=1
J2DBW8	33	4	64	4	1.72442e+09	1104175486	1.48151e+09	50S ribosomal protein L13 OS=Sphingobium sp. AP49 OX=1144307 GN=rplM PE=3 SV=1
WP_007931696.1	9	7	22	7	298298163	1.99335e+08	1.79653e+08	aminotransferase [Pseudomonas sp. GM17]
WP_007922407.1	33	9	117	7	1837516829	1.18631e+09	1.12636e+09	MULTISPECIES: cytochrome-c oxidase, cbb3-type subunit III [Pseudomonas]
WP_007924899.1	14	8	134	8	4.73121e+09	3.44019e+09	3.62064e+09	phosphatidylserine decarboxylase family protein [Pseudomonas sp. GM17]
A0A1M7LVI1	6	7	189	2	6.38086e+07	4.60522e+07	4.00127e+07	DNA-directed RNA polymerase subunit beta' OS=Bacillus sp. bc15 OX=1761758 GN=rpoC PE=3 SV=1
A0A1H7SZH1	53	4	22	3	3.91819e+08	2.45702e+08	261585126	50S ribosomal protein L28 OS=Duganella sp. CF402 OX=1855289 GN=rpmB PE=3 SV=1
J2GXT5	24	8	54	5	161888444	1.24011e+08	114550640	Isocitrate dehydrogenase [NADP] OS=Caulobacter sp. AP07 OX=1144304 GN=PMI01_03672 PE=3 SV=1
J2T7B1	12	7	36	5	351374560	188106934	241168424	Vacuolar-type H(+)-translocating pyrophosphatase (Fragment) OS=Variovorax sp. CF313 OX=1144315 GN=PMI12_03226 PE=3 SV=1
J2KDA9	17	7	32	7	6.50528e+08	4.18827e+08	492569694	Succinate dehydrogenase flavoprotein subunit OS=Variovorax sp. CF313 OX=1144315 GN=PMI12_01466 PE=3 SV=1
J2TK92	32	3	35	2	1.68784e+08	7.31436e+07	6.79713e+07	Putative phospholipid-binding protein OS=Variovorax sp. CF313 OX=1144315 GN=PMI12_00978 PE=4 SV=1
WP_007929189.1	25	4	17	4	132581882	109368828	8.37758e+07	secretin [Pseudomonas sp. GM17]
WP_037035302.1	11	3	20	3	1.52838e+08	2.05543e+08	3.41989e+08	septum site-determining protein MinC [Pseudomonas sp. GM17]
J3CRB8	22	8	27	5	1.16229e+08	64535336	69676609	Type VI secretion protein, EvpB/VC_A0108 family OS=Variovorax sp. CF313 OX=1144315 GN=PMI12_02129 PE=4 SV=1
WP_007929514.1	30	7	146	7	2.14679e+09	1946901523	1.64181e+09	MULTISPECIES: inositol monophosphatase [Pseudomonas]
WP_007930808.1	21	7	43	6	4.11881e+08	276817691	3.00967e+08	fumarylacetoacetase [Pseudomonas sp. GM17]
WP_007921422.1	16	9	60	9	9.28437e+08	6.48852e+08	6.45911e+08	MULTISPECIES: DNA topoisomerase IV subunit B [Pseudomonas]
WP_007924505.1	33	4	97	4	2.04227e+09	1.59872e+09	1.63543e+09	MULTISPECIES: F0F1 ATP synthase subunit delta [Pseudomonas]
WP_007921782.1	20	6	33	6	375583105	2.76214e+08	3.52647e+08	MULTISPECIES: allantoinase PuuE [Pseudomonas]
WP_007930643.1	30	6	39	6	4.11056e+08	373476369	356503320	MULTISPECIES: methylisocitrate lyase [Pseudomonas]
J2JN55	29	6	56	5	1441925610	9.16862e+08	867741300	50S ribosomal protein L3 OS=Variovorax sp. CF313 OX=1144315 GN=rplC PE=3 SV=1
WP_007923237.1	15	8	47	8	1.4404e+09	957134059	1.0462e+09	DUF1254 domain-containing protein [Pseudomonas sp. GM17]
J3AB00	49	4	38	4	262854425	98516596	1.41484e+08	Putative transcriptional regulator OS=Caulobacter sp. AP07 OX=1144304 GN=PMI01_03382 PE=4 SV=1
WP_007932270.1	48	7	102	7	8.49587e+08	729723704	6.08894e+08	cysteine hydrolase [Pseudomonas sp. GM17]
J2WUB7	22	4	25	4	2.55892e+08	1.66829e+08	1.71266e+08	Protein-disulfide isomerase OS=Sphingobium sp. AP49 OX=1144307 GN=PMI04_00670 PE=4 SV=1
J3AMW0	31	12	31	9	2.73259e+08	2.0588e+08	2.0339e+08	Adenosylhomocysteinase OS=Caulobacter sp. AP07 OX=1144304 GN=ahcY PE=3 SV=1
WP_007928266.1	21	9	41	8	7.60203e+08	3.85652e+08	393788055	methyl-accepting chemotaxis protein [Pseudomonas sp. GM17]
WP_007579690.1	19	3	82	2	4.11581e+08	2.9247e+08	3.15574e+08	MULTISPECIES: 50S ribosomal protein L25/general stress protein Ctc [Burkholderiaceae]
WP_002555486.1	34	3	77	3	7814004079	4.30182e+09	5321869629	MULTISPECIES: 30S ribosomal protein S19 [Gammaproteobacteria]
WP_007925302.1	25	5	36	4	3.51646e+08	2.47803e+08	2.38984e+08	serine acetyltransferase [Pseudomonas sp. GM17]
A0A1H7JR41	29	7	30	6	448725402	184815672	296778446	Phosphonate transport system substrate-binding protein OS=Duganella sp. CF402 OX=1855289 GN=SAMN05216319_0317 PE=4 SV=1
J2KDJ0	16	4	22	3	1.41488e+08	1.09441e+08	1.22672e+08	ATP synthase gamma chain OS=Variovorax sp. CF313 OX=1144315 GN=atpG PE=3 SV=1
WP_007930085.1	24	8	40	8	7.37737e+08	4.49598e+08	5.74481e+08	MULTISPECIES: 23S rRNA pseudouridine(2605) synthase RluB [Pseudomonas]
WP_007922269.1	19	4	29	4	352463305	3.25813e+08	321510610	MULTISPECIES: carboxylating nicotinate-nucleotide diphosphorylase [unclassified Pseudomonas]
WP_003194644.1	34	4	41	2	916377556	6.62713e+08	7.47948e+08	MULTISPECIES: 30S ribosomal protein S17 [Pseudomonas]
WP_007927228.1	43	6	129	6	6.0274e+09	3193798701	4.33881e+09	MULTISPECIES: DUF1993 domain-containing protein [Pseudomonas]
J2D2X4	12	5	27	5	147146084	1.05726e+08	9.28281e+07	Phosphogluconate dehydratase OS=Sphingobium sp. AP49 OX=1144307 GN=edd PE=3 SV=1
WP_007927175.1	17	4	39	4	1.9004e+09	1.13154e+09	1.16995e+09	MULTISPECIES: YebC/PmpR family DNA-binding transcriptional regulator [Pseudomonas]
WP_007744723.1	12	4	41	1	39002474	32971128	43956082	MULTISPECIES: methionine adenosyltransferase [Burkholderiaceae]
WP_007747093.1	12	10	25	5	1.20126e+08	8.13054e+07	73269996	MULTISPECIES: preprotein translocase subunit SecA [Burkholderiaceae]
WP_003186070.1	57	8	231	6	3.89278e+09	3041172475	3.04081e+09	MULTISPECIES: 30S ribosomal protein S10 [Gammaproteobacteria]
J2WL77	16	7	42	6	287649776	1.58723e+08	1.81015e+08	Electron transfer flavoprotein-ubiquinone oxidoreductase OS=Sphingobium sp. AP49 OX=1144307 GN=PMI04_02049 PE=4 SV=1
J2DNS9	37	6	79	5	1.04353e+09	7.42152e+08	6.59165e+08	50S ribosomal protein L5 OS=Sphingobium sp. AP49 OX=1144307 GN=rplE PE=3 SV=1
WP_007928476.1	19	8	71	8	1.60227e+09	1.14817e+09	1.21491e+09	MULTISPECIES: UDP-N-acetylmuramoyl-L-alanine--D-glutamate ligase [Pseudomonas]
WP_007921147.1	34	10	57	10	2451225910	1736804065	1712636067	MULTISPECIES: hydrogen peroxide-inducible genes activator [Pseudomonas]
WP_157173159.1	4	9	24	9	171652192	1.82812e+08	175103513	toxin [Pseudomonas sp. GM17]
J3ANQ2	12	8	30	8	6.17859e+08	4.17916e+08	482402914	Outer membrane cobalamin receptor protein OS=Caulobacter sp. AP07 OX=1144304 GN=PMI01_01484 PE=3 SV=1
A0A1H8CDC8	22	6	48	6	1004373704	6.44719e+08	6.94313e+08	Acetyl-CoA C-acetyltransferase OS=Duganella sp. CF402 OX=1855289 GN=SAMN05216319_4964 PE=3 SV=1
A0A1H7MCK5	27	6	45	5	5.8839e+08	3.21789e+08	3.93968e+08	Peptidylprolyl isomerase OS=Duganella sp. CF402 OX=1855289 GN=SAMN05216319_0984 PE=4 SV=1
WP_007929536.1	33	12	39	12	7.85655e+08	567306208	633136295	MULTISPECIES: flavodoxin-dependent (E)-4-hydroxy-3-methylbut-2-enyl-diphosphate synthase [Pseudomonas]
A0A1H8EDT2	33	7	68	3	405500948	2.5592e+08	2.83876e+08	50S ribosomal protein L1 OS=Duganella sp. CF402 OX=1855289 GN=rplA PE=3 SV=1
J2WPG7	23	7	36	7	4.61544e+08	2.47362e+08	267674036	Putative Zn-dependent protease-like protein OS=Sphingobium sp. AP49 OX=1144307 GN=PMI04_01576 PE=4 SV=1
J2ZYC3	12	5	63	2	58379083	21860810	32637580	Transcription termination factor Rho OS=Caulobacter sp. AP07 OX=1144304 GN=rho PE=3 SV=1
WP_007920734.1	9	6	24	6	1.0996e+08	8.67169e+07	1.10568e+08	type I restriction endonuclease subunit R [Pseudomonas sp. GM17]
WP_007584059.1	16	6	33	4	199144409	122818743	1.53201e+08	MULTISPECIES: NAD-dependent succinate-semialdehyde dehydrogenase [Burkholderiaceae]
J2WFL6	21	7	28	7	2.43922e+08	1.61131e+08	1.65957e+08	UDP-N-acetylmuramoyl-L-alanyl-D-glutamate--2,6-diaminopimelate ligase OS=Sphingobium sp. AP49 OX=1144307 GN=murE PE=3 SV=1
WP_007929869.1	38	7	57	7	2985381920	2.11503e+09	2.1578e+09	MULTISPECIES: lipopolysaccharide transport periplasmic protein LptA [Pseudomonas]
WP_007922129.1	22	7	35	6	547498383	3.88605e+08	307713324	MULTISPECIES: cell division protein FtsZ [Pseudomonas]
J2PR99	27	5	29	4	107056710	96662451	89581598	Succinate--CoA ligase [ADP-forming] subunit alpha OS=Caulobacter sp. AP07 OX=1144304 GN=sucD PE=3 SV=1
WP_007921227.1	30	7	64	7	1.32644e+09	1130971819	8.2971e+08	sulfurtransferase [Pseudomonas sp. GM17]
WP_007932536.1	14	7	36	7	2.99053e+08	1.971e+08	202750601	MULTISPECIES: adenosylmethionine--8-amino-7-oxononanoate transaminase [unclassified Pseudomonas]
WP_007931797.1	25	4	20	4	231379891	205742312	154893690	MULTISPECIES: NAD(P)H:quinone oxidoreductase [Pseudomonas]
WP_007922772.1	11	7	21	7	275277525	1.73678e+08	1.23877e+08	autotransporter serine protease [Pseudomonas sp. GM17]
J2T410	23	7	37	5	7.53784e+07	4.5352e+07	6.87937e+07	S-adenosylmethionine synthase OS=Variovorax sp. CF313 OX=1144315 GN=metK PE=3 SV=1
A0A1H7XB66	13	5	29	5	316916565	2.0188e+08	1.94131e+08	Chain length determinant protein EpsF OS=Duganella sp. CF402 OX=1855289 GN=SAMN05216319_3626 PE=4 SV=1
J2LD72	19	8	28	8	4.08858e+08	2.63713e+08	2.93008e+08	D-3-phosphoglycerate dehydrogenase OS=Sphingobium sp. AP49 OX=1144307 GN=PMI04_00925 PE=3 SV=1
J2GUZ4	38	3	90	3	5028285304	3.05789e+09	3.37008e+09	Outer membrane protein/peptidoglycan-associated lipoprotein (Fragment) OS=Caulobacter sp. AP07 OX=1144304 GN=PMI01_01739 PE=4 SV=1
WP_007932231.1	16	6	34	6	1048875503	1.1041e+09	691495892	MULTISPECIES: class II fumarate hydratase [unclassified Pseudomonas]
WP_007932235.1	21	8	29	8	3.18752e+08	2.98925e+08	3.6183e+08	MULTISPECIES: polyphosphate:AMP phosphotransferase [unclassified Pseudomonas]
WP_007921518.1	16	7	53	6	647750266	445704345	4.80137e+08	MULTISPECIES: sulfate ABC transporter substrate-binding protein [Pseudomonas]
WP_007921129.1	31	2	139	2	2.55879e+09	1.87998e+09	1715612395	MULTISPECIES: DNA-directed RNA polymerase subunit omega [Pseudomonas]
A0A1H7MBD7	34	6	36	5	3.14804e+08	1.87219e+08	215449495	Peptidylprolyl isomerase OS=Duganella sp. CF402 OX=1855289 GN=SAMN05216319_0985 PE=4 SV=1
WP_007735402.1	27	5	24	5	223002712	1.89182e+08	1.74515e+08	xanthine dehydrogenase family protein subunit M [Paraburkholderia hospita]
WP_007930179.1	35	6	28	6	2.92449e+08	1.61999e+08	2.57712e+08	MULTISPECIES: 2-polyprenyl-3-methyl-6-methoxy-1,4-benzoquinone monooxygenase [Pseudomonas]
WP_007924099.1	26	6	31	6	723681516	4.48321e+08	5.03501e+08	NAD(P)-dependent alcohol dehydrogenase [Pseudomonas sp. GM17]
J2D1D2	35	7	109	7	1.13837e+09	725587024	8.06407e+08	50S ribosomal protein L25 OS=Sphingobium sp. AP49 OX=1144307 GN=rplY PE=3 SV=1
WP_007743647.1	62	7	63	7	7.31794e+08	5.44043e+08	5.37927e+08	MULTISPECIES: thiol peroxidase [Burkholderiaceae]
WP_007932060.1	15	5	36	5	4.47193e+08	3.47039e+08	397067954	nodulation protein NfeD [Pseudomonas sp. GM17]
WP_037035657.1	15	4	44	4	7.98095e+08	5.71959e+08	487014166	type VI secretion system protein TssA [Pseudomonas sp. GM17]
J2SVM4	17	6	19	6	1.36806e+08	1.06695e+08	9.99916e+07	ABC-type branched-chain amino acid transport system, periplasmic component OS=Variovorax sp. CF313 OX=1144315 GN=PMI12_05008 PE=4 SV=1
WP_007925917.1	13	7	36	7	752357548	561227381	5.47717e+08	MULTISPECIES: urocanate hydratase [Pseudomonas]
J2DFE8	18	7	53	6	1.5449e+08	117261786	8.05045e+07	Inosine-5'-monophosphate dehydrogenase OS=Sphingobium sp. AP49 OX=1144307 GN=guaB PE=3 SV=1
WP_007924820.1	17	5	47	5	799173298	529787358	779455652	MULTISPECIES: lytic polysaccharide monooxygenase [unclassified Pseudomonas]
A0A1H7XB16	19	8	59	8	1994532945	1.11506e+09	1193081084	Uncharacterized protein OS=Duganella sp. CF402 OX=1855289 GN=SAMN05216319_3622 PE=4 SV=1
J2TDF8	12	8	89	4	78747449	2.18891e+07	3.87369e+07	Threonine--tRNA ligase OS=Variovorax sp. CF313 OX=1144315 GN=thrS PE=3 SV=1
J2K7T0	36	5	29	4	213502649	122065683	178337587	RNA polymerase-binding transcription factor DksA OS=Variovorax sp. CF313 OX=1144315 GN=dksA PE=3 SV=1
WP_007921428.1	24	5	27	5	5.9278e+08	418257664	4.14069e+08	MULTISPECIES: DUF3298 domain-containing protein [unclassified Pseudomonas]
WP_007733237.1	27	10	73	10	2540955639	1914512140	1.75067e+09	pyridoxal phosphate-dependent aminotransferase [Paraburkholderia hospita]
WP_037035022.1	11	8	35	7	502845830	4.26151e+08	3.88369e+08	Fe/S-dependent 2-methylisocitrate dehydratase AcnD [Pseudomonas sp. GM17]
WP_007926606.1	9	9	34	9	1.05039e+09	654568098	9.18535e+08	MULTISPECIES: RNA polymerase-associated protein RapA [Pseudomonas]
J2DMG3	14	9	29	9	2.45123e+08	158720295	1.74177e+08	Beta-glucosidase-like glycosyl hydrolase OS=Sphingobium sp. AP49 OX=1144307 GN=PMI04_01583 PE=4 SV=1
WP_007922175.1	28	8	31	8	4.6496e+08	3.76299e+08	3.98933e+08	glycosyltransferase family 1 protein [Pseudomonas sp. GM17]
WP_007926963.1	18	4	26	4	2.22913e+08	1.59982e+08	1.44752e+08	MULTISPECIES: NADPH-dependent 7-cyano-7-deazaguanine reductase QueF [Pseudomonas]
J3CD14	30	3	57	3	1799305943	1091782152	1.17117e+09	Peroxiredoxin, Ohr subfamily OS=Variovorax sp. CF313 OX=1144315 GN=PMI12_05253 PE=4 SV=1
A0A1H7L4E3	16	9	35	7	3.9483e+08	2.05923e+08	2.81994e+08	Isocitrate dehydrogenase [NADP] OS=Duganella sp. CF402 OX=1855289 GN=SAMN05216319_0689 PE=3 SV=1
A0A1H7J1S2	25	8	48	7	1.11586e+09	6.67814e+08	8.40509e+08	Zinc-type alcohol dehydrogenase-like protein OS=Duganella sp. CF402 OX=1855289 GN=SAMN05216319_0136 PE=3 SV=1
WP_007925740.1	16	7	30	7	906843746	600793214	558256237	AMP-binding protein [Pseudomonas sp. GM17]
WP_007931772.1	33	5	26	5	1450461267	1.02758e+09	929795417	MULTISPECIES: hypothetical protein [Pseudomonas]
A0A1H7NUB1	35	10	168	7	1343266134	618276860	728122986	30S ribosomal protein S2 OS=Duganella sp. CF402 OX=1855289 GN=rpsB PE=3 SV=1
WP_007931144.1	34	7	60	7	2.78213e+09	1.94201e+09	1.99716e+09	MULTISPECIES: YajQ family cyclic di-GMP-binding protein [Pseudomonas]
WP_007920778.1	16	9	34	8	577644711	321915370	355966744	MULTISPECIES: methyl-accepting chemotaxis protein [Pseudomonas]
WP_007921775.1	29	8	33	8	2.00811e+09	1.32484e+09	1071136824	aldo/keto reductase [Pseudomonas sp. GM17]
WP_007932925.1	21	7	33	7	3.09097e+08	1.79726e+08	1.94033e+08	MULTISPECIES: CDP-diacylglycerol--serine O-phosphatidyltransferase [Pseudomonas]
J2D0Z4	19	7	88	6	1821585741	1.19666e+09	1203779597	Dihydrolipoyllysine-residue succinyltransferase component of 2-oxoglutarate dehydrogenase complex OS=Sphingobium sp. AP49 OX=1144307 GN=PMI04_02280 PE=3 SV=1
J2CPP4	39	4	215	4	1.41693e+10	1.13621e+10	9.6015e+09	Outer membrane protein/peptidoglycan-associated (Lipo)protein (Fragment) OS=Sphingobium sp. AP49 OX=1144307 GN=PMI04_04104 PE=4 SV=1
J2L121	12	8	27	8	345711781	2.3296e+08	2.27016e+08	Gluconolactonase OS=Sphingobium sp. AP49 OX=1144307 GN=PMI04_03243 PE=4 SV=1
WP_007932153.1	31	8	68	8	1571805994	1122960926	1.17194e+09	MULTISPECIES: signal peptidase I [Pseudomonas]
WP_007924801.1	15	5	24	5	2.64839e+08	2.31254e+08	226381668	Rieske 2Fe-2S domain-containing protein [Pseudomonas sp. GM17]
J2KZE2	28	4	32	4	914424268	603171825	728249101	Putative membrane protein OS=Sphingobium sp. AP49 OX=1144307 GN=PMI04_03388 PE=4 SV=1
WP_007921319.1	29	4	133	4	8.59314e+09	5725084380	5.7896e+09	MULTISPECIES: universal stress protein [Pseudomonas]
J2TBM8	8	6	25	6	1.39832e+08	7.66071e+07	8.83799e+07	Anaerobic dehydrogenase, typically selenocysteine-containing OS=Variovorax sp. CF313 OX=1144315 GN=PMI12_02637 PE=3 SV=1
J2KUC6	28	6	22	6	556936059	3.23488e+08	424416011	2,3,4,5-tetrahydropyridine-2,6-dicarboxylate N-succinyltransferase OS=Variovorax sp. CF313 OX=1144315 GN=dapD PE=3 SV=1
WP_007734913.1	12	6	33	4	231050086	1.74012e+08	179326799	phosphoenolpyruvate carboxykinase (GTP) [Paraburkholderia hospita]
WP_007926129.1	25	5	45	5	484348834	1177271895	3.34072e+08	MULTISPECIES: 16S rRNA (adenine(1518)-N(6)/adenine(1519)-N(6))-dimethyltransferase RsmA [Pseudomonas]
A0A1M7D7Z9	10	3	39	1	31294536	1.74706e+07	18250089	ATP synthase subunit beta OS=Bacillus sp. bc15 OX=1761758 GN=atpD PE=3 SV=1
WP_007924323.1	19	7	89	7	3.29682e+09	2.20794e+09	2.3722e+09	cytochrome c oxidase subunit II [Pseudomonas sp. GM17]
WP_007922247.1	21	6	30	6	453179878	3.16058e+08	329116355	dihydrodipicolinate synthase family protein [Pseudomonas sp. GM17]
A0A1H8BDQ9	13	4	51	1	4969727	2336729	4.68607e+06	S-adenosylmethionine synthase OS=Duganella sp. CF402 OX=1855289 GN=metK PE=3 SV=1
J2SY38	13	8	46	4	252124575	1.69081e+08	1.98438e+08	Aspartate--tRNA(Asp/Asn) ligase OS=Variovorax sp. CF313 OX=1144315 GN=aspS PE=3 SV=1
WP_007930406.1	13	7	30	7	2198167646	1184327839	1.17296e+09	aminopeptidase P family protein [Pseudomonas sp. GM17]
J2D4N9	27	6	65	6	1.34841e+09	1.16393e+09	9.02481e+08	50S ribosomal protein L3 OS=Sphingobium sp. AP49 OX=1144307 GN=rplC PE=3 SV=1
WP_007921432.1	13	7	29	6	1.06221e+08	7.00285e+07	7.4772e+07	MULTISPECIES: phosphomethylpyrimidine synthase ThiC [Pseudomonas]
WP_007923940.1	26	10	91	10	2133450942	1.08276e+09	1461892192	MULTISPECIES: TIGR00730 family Rossman fold protein [Pseudomonas]
WP_007929540.1	34	6	93	6	2.04132e+09	1.61511e+09	1.46433e+09	MULTISPECIES: tetratricopeptide repeat protein [Pseudomonas]
WP_007924200.1	35	6	357	6	9.69374e+09	7.26132e+09	7.70116e+09	MULTISPECIES: 50S ribosomal protein L4 [Pseudomonas]
J2WEJ5	22	9	46	9	8.1472e+08	5.08292e+08	5.67477e+08	Arylsulfatase A family protein OS=Sphingobium sp. AP49 OX=1144307 GN=PMI04_03267 PE=4 SV=1
WP_007924666.1	15	8	60	8	1.77567e+09	1.16086e+09	1303487332	acetate--CoA ligase [Pseudomonas sp. GM17]
WP_007926666.1	19	7	20	7	5.42217e+08	3.63718e+08	3.80542e+08	MULTISPECIES: diaminopimelate decarboxylase [unclassified Pseudomonas]
WP_007730604.1	41	6	31	6	1.31608e+09	8.29641e+08	8.19948e+08	MULTISPECIES: 30S ribosomal protein S5 [Burkholderiaceae]
WP_007924690.1	17	8	72	8	2.90592e+09	1786820372	2078525392	mannose-1-phosphate guanylyltransferase/mannose-6-phosphate isomerase [Pseudomonas sp. GM17]
WP_007920830.1	16	6	31	6	1.65408e+08	109562935	126990567	iron-sulfur cluster-binding protein [Pseudomonas sp. GM17]
WP_007927457.1	27	8	59	8	1.32504e+09	9.41471e+08	8.64832e+08	D-glycerate dehydrogenase [Pseudomonas sp. GM17]
WP_007928135.1	24	5	29	5	361862292	241573859	281795716	OmpA family protein [Pseudomonas sp. GM17]
WP_007730525.1	69	6	49	5	3.51263e+08	2.64006e+08	2.50105e+08	MULTISPECIES: 50S ribosomal protein L23 [Burkholderiaceae]
J3AGJ5	24	3	10	3	101984636	7.30239e+07	8.40483e+07	Uncharacterized protein OS=Caulobacter sp. AP07 OX=1144304 GN=PMI01_02952 PE=4 SV=1
WP_007743638.1	22	8	43	8	8.22618e+08	5.26379e+08	6.59884e+08	MULTISPECIES: acetyl-CoA carboxylase biotin carboxylase subunit [Burkholderiaceae]
WP_007928454.1	28	7	112	7	4.81506e+09	3.503e+09	3.84505e+09	MULTISPECIES: ubiquinol-cytochrome c reductase iron-sulfur subunit [Pseudomonas]
WP_002553164.1	49	6	84	6	2154074946	1.16673e+09	1.75252e+09	MULTISPECIES: integration host factor subunit alpha [Gammaproteobacteria]
WP_007926964.1	66	4	123	4	1.99385e+09	1.42745e+09	1.63793e+09	MULTISPECIES: DUF4404 family protein [Pseudomonas]
WP_007585895.1	22	10	39	9	2028199773	1.60732e+09	1.1429e+09	MULTISPECIES: trigger factor [Burkholderiaceae]
WP_007921313.1	27	7	51	7	9.16553e+08	594789806	6.07513e+08	MULTISPECIES: acetyl-CoA C-acyltransferase FadA [Pseudomonas]
WP_007921175.1	46	11	39	11	954792729	6.58871e+08	777751930	MULTISPECIES: sel1 repeat family protein [unclassified Pseudomonas]
A0A1M7AVX5	9	2	22	2	1.30573e+08	1.04041e+08	1.34099e+08	Ketol-acid reductoisomerase (NADP(+)) OS=Bacillus sp. bc15 OX=1761758 GN=ilvC PE=3 SV=1
WP_007743612.1	25	6	24	6	933795658	700998729	631987846	MULTISPECIES: arabinose ABC transporter substrate-binding protein [Burkholderiaceae]
WP_007926390.1	10	7	26	5	86084176	6.94712e+07	57128654	type VI secretion system tip protein VgrG [Pseudomonas sp. GM17]
WP_007579511.1	16	4	33	4	5.31376e+08	3.75721e+08	3.87721e+08	MULTISPECIES: ABC transporter substrate-binding protein [Burkholderiaceae]
J3CSN6	29	7	49	7	849473354	5.80497e+08	6.14864e+08	Uncharacterized protein OS=Variovorax sp. CF313 OX=1144315 GN=PMI12_01632 PE=4 SV=1
WP_007730694.1	44	11	97	5	9.31371e+08	4.81324e+08	6.33336e+08	MULTISPECIES: 30S ribosomal protein S4 [Burkholderiaceae]
J2JS63	28	8	62	7	1557997792	928163882	1.16396e+09	Elongation factor Ts OS=Variovorax sp. CF313 OX=1144315 GN=tsf PE=3 SV=1
WP_007748092.1	16	6	25	5	9.28958e+07	6.63837e+07	4.02102e+07	MULTISPECIES: ATP-dependent metallopeptidase FtsH/Yme1/Tma family protein [Burkholderiaceae]
WP_007932531.1	16	5	25	5	2.23155e+08	2.99068e+08	1.57142e+08	hypothetical protein [Pseudomonas sp. GM17]
A0A1H8EP11	13	4	45	4	274137283	1.95001e+08	2.04744e+08	Probable cytosol aminopeptidase OS=Duganella sp. CF402 OX=1855289 GN=pepA PE=3 SV=1
WP_007931439.1	46	5	40	5	1164742351	6.68337e+08	816804527	MULTISPECIES: peptide-methionine (R)-S-oxide reductase MsrB [Pseudomonas]
WP_007931149.1	10	5	23	5	118155039	2.10607e+08	98641431	MULTISPECIES: PAS domain-containing protein [Pseudomonas]
J2SY54	29	6	36	6	188719507	9.97858e+07	1.43977e+08	2,3-bisphosphoglycerate-dependent phosphoglycerate mutase OS=Variovorax sp. CF313 OX=1144315 GN=gpmA PE=3 SV=1
A0A1H7U8X6	13	4	10	4	78922666	5.01695e+07	4.70443e+07	PmbA protein OS=Duganella sp. CF402 OX=1855289 GN=SAMN05216319_3131 PE=4 SV=1
WP_007741795.1	36	5	38	4	895859391	509107108	579483260	MULTISPECIES: ferredoxin family protein [Burkholderiaceae]
A0A1H7QMG0	7	5	24	3	218644688	1.57264e+08	1.48903e+08	TonB-dependent Receptor Plug Domain OS=Duganella sp. CF402 OX=1855289 GN=SAMN05216319_1938 PE=3 SV=1
J3CTC9	16	6	29	3	166061740	116547059	116599741	NAD-dependent aldehyde dehydrogenase OS=Variovorax sp. CF313 OX=1144315 GN=PMI12_01518 PE=4 SV=1
WP_003228056.1	47	6	89	6	5.5185e+09	3621369934	4355569314	MULTISPECIES: 30S ribosomal protein S9 [Pseudomonas]
A0A1H7TRS6	21	8	40	8	9.29292e+08	502735477	6.1785e+08	C4-dicarboxylate-binding protein DctP OS=Duganella sp. CF402 OX=1855289 GN=SAMN05216319_2953 PE=4 SV=1
WP_007922496.1	38	5	41	5	2702063676	1855575168	2019876698	MULTISPECIES: chemotaxis protein CheW [Pseudomonas]
J2WXL1	11	9	31	8	753678440	5.21651e+08	483420076	Outer membrane receptor protein OS=Sphingobium sp. AP49 OX=1144307 GN=PMI04_00079 PE=3 SV=1
A0A1H7U0Q1	15	2	7	2	9080702	68889314	4.52129e+07	Uncharacterized protein (Fragment) OS=Duganella sp. CF402 OX=1855289 GN=SAMN05216319_3054 PE=4 SV=1
J2DCQ0	22	7	57	7	1494579725	992743554	974303779	Aminotransferase OS=Sphingobium sp. AP49 OX=1144307 GN=PMI04_03410 PE=3 SV=1
WP_007924074.1	26	7	68	7	4854223734	3.31013e+09	2761235258	MULTISPECIES: ribosome recycling factor [Pseudomonas]
WP_157173132.1	45	6	86	6	2.81626e+09	1.85207e+09	2250110946	hypothetical protein [Pseudomonas sp. GM17]
J2WNC5	36	4	30	4	1.29641e+09	958520128	732287901	50S ribosomal protein L11 OS=Sphingobium sp. AP49 OX=1144307 GN=rplK PE=3 SV=1
WP_007925533.1	20	5	23	5	477517399	306748445	3.3799e+08	MULTISPECIES: 5'-nucleotidase, lipoprotein e(P4) family [Pseudomonas]
WP_007586227.1	53	4	22	3	2.90502e+08	2.68075e+08	1.18658e+08	MULTISPECIES: 50S ribosomal protein L28 [Burkholderiaceae]
WP_007921556.1	9	3	14	3	210496635	131739962	7.75906e+07	succinylglutamate-semialdehyde dehydrogenase [Pseudomonas sp. GM17]
WP_007384068.1	6	1	22	1				MULTISPECIES: 50S ribosomal protein L2 [Streptomyces]
WP_003228360.1	34	3	120	3	4909827741	3.35956e+09	3713565633	MULTISPECIES: 50S ribosomal protein L27 [Pseudomonas]
WP_007930942.1	11	5	14	5	67249358	43914747	16716266	acyl-CoA synthetase [Pseudomonas sp. GM17]
WP_007931360.1	57	4	58	4	4343849880	2.92543e+09	3.05486e+09	MULTISPECIES: hypothetical protein [Pseudomonas]
WP_007930965.1	31	6	30	6	5.24735e+08	4.18631e+08	3.93886e+08	SDR family oxidoreductase [Pseudomonas sp. GM17]
WP_007580409.1	35	4	172	3	1236805194	8.00599e+08	7.86165e+08	MULTISPECIES: nucleoside-diphosphate kinase [Burkholderiaceae]
J2KXC8	10	7	26	6	2.54162e+08	121043678	1.49389e+08	Phosphoenolpyruvate synthase OS=Variovorax sp. CF313 OX=1144315 GN=PMI12_01591 PE=3 SV=1
WP_024162894.1	18	6	24	5	7.46522e+07	6.07251e+07	4.75664e+07	2-methylcitrate synthase [Paraburkholderia hospita]
A0A1H8BBU6	54	10	85	6	1642413476	8.5404e+08	8.76445e+08	50S ribosomal protein L5 OS=Duganella sp. CF402 OX=1855289 GN=rplE PE=3 SV=1
J2TKP6	33	7	55	7	1.33958e+09	7.60675e+08	650993880	Aerobic-type carbon monoxide dehydrogenase, middle subunit CoxM/CutM-like protein OS=Variovorax sp. CF313 OX=1144315 GN=PMI12_00810 PE=4 SV=1
WP_002553055.1	34	2	82	2	4459284705	2388820593	3.06059e+09	MULTISPECIES: ribosome modulation factor [Gammaproteobacteria]
J2D3Y2	14	11	28	9	93278586	6.95187e+07	6.53673e+07	Alanine--tRNA ligase OS=Sphingobium sp. AP49 OX=1144307 GN=alaS PE=3 SV=1
WP_007932116.1	29	6	31	5	185615826	1.28903e+08	1.81964e+08	MULTISPECIES: amino acid ABC transporter ATP-binding protein [Pseudomonas]
WP_007923255.1	38	5	30	5	470926204	3.58981e+08	3.28554e+08	MULTISPECIES: hypothetical protein [Pseudomonas]
J2H773	6	5	52	3	67880951	3.33286e+07	4.36379e+07	Protein translocase subunit SecA OS=Caulobacter sp. AP07 OX=1144304 GN=secA PE=3 SV=1
J3CVE5	27	4	57	4	2.54217e+09	1.14029e+09	1.35286e+09	Peptidoglycan-associated protein OS=Variovorax sp. CF313 OX=1144315 GN=pal PE=3 SV=1
J1SI07	10	6	52	3	525998570	545687680	350101419	Putative Ser protein kinase OS=Rhizobium sp. CF142 OX=1144314 GN=PMI11_06889 PE=4 SV=1
WP_007921133.1	58	7	62	7	1.22574e+10	8847151820	9.7841e+09	MULTISPECIES: RidA family protein [Pseudomonas]
WP_007748060.1	10	10	37	4	1.24535e+08	8.25342e+07	78950804	MULTISPECIES: carbamoyl-phosphate synthase large subunit [Burkholderiaceae]
WP_007585897.1	12	2	33	2	305310283	257813110	234185813	MULTISPECIES: ATP-dependent Clp endopeptidase proteolytic subunit ClpP [Burkholderiaceae]
WP_007921879.1	16	6	28	5	313861706	173823210	258479275	methyl-accepting chemotaxis protein [Pseudomonas sp. GM17]
J3CUF5	21	7	54	4	900268218	549732570	644100055	DNA-directed RNA polymerase subunit alpha OS=Variovorax sp. CF313 OX=1144315 GN=rpoA PE=3 SV=1
WP_007921400.1	14	4	22	4	211668222	176373941	1.64095e+08	MULTISPECIES: small ribosomal subunit biogenesis GTPase RsgA [Pseudomonas]
J3A7Q2	24	3	23	3	1.02563e+08	5.75654e+07	7.5182e+07	Response regulator consisting of a CheY-like receiver domain and a Fis-type HTH domain OS=Caulobacter sp. AP07 OX=1144304 GN=PMI01_03637 PE=4 SV=1
WP_007736307.1	11	5	30	5				MULTISPECIES: succinate dehydrogenase flavoprotein subunit [Burkholderiaceae]
WP_079482483.1	11	5	30	5				succinate dehydrogenase flavoprotein subunit [Paraburkholderia hospita]
WP_007745825.1	18	7	27	7	215911566	139735426	147154738	thiamine pyrophosphate-binding protein [Paraburkholderia hospita]
WP_007929866.1	23	5	16	5	284204019	2.05981e+08	2.55271e+08	MULTISPECIES: KpsF/GutQ family sugar-phosphate isomerase [Pseudomonas]
WP_007931465.1	29	6	42	6	699174767	8.20286e+08	5.04989e+08	MULTISPECIES: methionyl-tRNA formyltransferase [Pseudomonas]
WP_007924027.1	31	5	22	5	3.0021e+08	2.41684e+08	189909629	MULTISPECIES: peptidoglycan DD-metalloendopeptidase family protein [Pseudomonas]
WP_007580064.1	21	8	30	5	1.31603e+08	8.99934e+07	1.05829e+08	MULTISPECIES: type VI secretion system contractile sheath large subunit [Burkholderiaceae]
J2DV79	15	5	31	5	9.27953e+08	6.70139e+08	7.54386e+08	Long-chain fatty acid transport protein OS=Sphingobium sp. AP49 OX=1144307 GN=PMI04_00107 PE=4 SV=1
J2LHH1	36	6	39	6	665943722	6.80881e+08	5.95468e+08	Inorganic pyrophosphatase OS=Sphingobium sp. AP49 OX=1144307 GN=ppa PE=3 SV=1
J2CPQ7	22	5	21	5	3.81095e+08	2.43781e+08	2.80617e+08	Uncharacterized protein OS=Sphingobium sp. AP49 OX=1144307 GN=PMI04_04119 PE=4 SV=1
J2W8K8	12	9	33	9	6.70719e+08	481443687	4.85144e+08	Outer membrane receptor for ferrienterochelin and colicins OS=Sphingobium sp. AP49 OX=1144307 GN=PMI04_04135 PE=3 SV=1
WP_007926267.1	61	7	54	7	2378023421	1899651821	1824128682	DUF5064 family protein [Pseudomonas sp. GM17]
J3CW27	22	6	21	6	413034182	2.80684e+08	1.88296e+08	ABC-type branched-chain amino acid transport system, periplasmic component OS=Variovorax sp. CF313 OX=1144315 GN=PMI12_00482 PE=4 SV=1
WP_007931068.1	26	7	57	7	1.24997e+09	6.92435e+08	7.86016e+08	glycine cleavage system aminomethyltransferase GcvT [Pseudomonas sp. GM17]
WP_007927438.1	11	8	71	8	1224461329	789090616	486035004	beta-glucosidase BglX [Pseudomonas sp. GM17]
J2KG89	18	10	31	9	3.60748e+08	2.34574e+08	2.96551e+08	Phosphogluconate dehydratase OS=Variovorax sp. CF313 OX=1144315 GN=edd PE=3 SV=1
WP_007932218.1	11	7	23	7	325517213	1.91572e+08	158974361	MULTISPECIES: EAL domain-containing protein [Pseudomonas]
WP_157173166.1	47	5	81	5	3.82791e+09	2.44532e+09	2967680211	hypothetical protein [Pseudomonas sp. GM17]
WP_007730197.1	17	5	20	5	9.92178e+07	7.29179e+07	6.40333e+07	hypothetical protein [Paraburkholderia hospita]
WP_007925135.1	41	6	80	6	2100600980	1599284890	1582566536	AraC family transcriptional regulator [Pseudomonas sp. GM17]
WP_007923095.1	12	7	33	6	3.66589e+08	275706372	239231972	methyl-accepting chemotaxis protein [Pseudomonas sp. GM17]
A0A1H8CH40	37	4	27	4	3.22029e+08	1.73149e+08	199632562	OmpA-OmpF porin, OOP family OS=Duganella sp. CF402 OX=1855289 GN=SAMN05216319_4999 PE=4 SV=1
WP_007742702.1	11	4	14	4	2.41652e+08	1.91786e+08	1.55757e+08	ABC transporter substrate-binding protein [Paraburkholderia hospita]
J2WFN7	14	6	23	5	2.44009e+08	1.81463e+08	397140964	Succinate dehydrogenase flavoprotein subunit OS=Sphingobium sp. AP49 OX=1144307 GN=PMI04_02911 PE=3 SV=1
WP_024163053.1	7	4	24	1	74915920	28708084	41263116	NADP-dependent malic enzyme [Paraburkholderia hospita]
WP_007921980.1	23	8	138	5	3.45977e+09	2156654578	2.33183e+09	MULTISPECIES: acetyl-CoA carboxylase carboxyltransferase subunit beta [Pseudomonas]
WP_007927044.1	18	4	26	4	1.54516e+08	1.1059e+08	1.43426e+08	MULTISPECIES: FadR family transcriptional regulator [Pseudomonas]
WP_002555481.1	60	3	188	3	5.64179e+09	4.42555e+09	4623176054	MULTISPECIES: 50S ribosomal protein L29 [Gammaproteobacteria]
WP_007922401.1	13	5	28	5	3.37615e+08	236251789	246166490	MULTISPECIES: cytochrome c oxidase accessory protein CcoG [unclassified Pseudomonas]
J2TI51	17	7	39	2	115705856	159938988	231168296	Citrate synthase OS=Variovorax sp. CF313 OX=1144315 GN=PMI12_01463 PE=3 SV=1
J2K1A9	11	6	22	3	5.74861e+07	3.85254e+07	48776481	Acetolactate synthase OS=Variovorax sp. CF313 OX=1144315 GN=PMI12_03214 PE=3 SV=1
J3CTA4	43	3	16	3	195359446	1.12248e+08	184615926	50S ribosomal protein L28 OS=Variovorax sp. CF313 OX=1144315 GN=rpmB PE=3 SV=1
WP_007931555.1	14	7	47	6	5.10362e+08	3.18151e+08	3.43091e+08	methyl-accepting chemotaxis protein [Pseudomonas sp. GM17]
WP_007921537.1	38	8	57	7	2053302900	1.48695e+09	1.33341e+09	MULTISPECIES: ABC transporter substrate-binding protein [Pseudomonas]
J2W7J5	34	7	22	7	1066052734	588131994	625479725	Uncharacterized protein OS=Sphingobium sp. AP49 OX=1144307 GN=PMI04_04194 PE=4 SV=1
WP_007588598.1	25	3	25	3	314382672	248662792	223406509	MULTISPECIES: OmpA family protein [Burkholderiaceae]
WP_007576434.1	20	4	37	4	783135816	580707692	6.15068e+08	MULTISPECIES: DUF2059 domain-containing protein [Burkholderiaceae]
WP_007923285.1	16	5	26	4	3.15448e+08	1.8179e+08	1.95333e+08	zinc-binding alcohol dehydrogenase family protein [Pseudomonas sp. GM17]
J2L323	15	4	17	3	326360431	2.39123e+08	2.32973e+08	Beta sliding clamp OS=Sphingobium sp. AP49 OX=1144307 GN=PMI04_02847 PE=3 SV=1
WP_003223795.1	34	6	47	6	1663801998	1.3829e+09	1.28838e+09	MULTISPECIES: NADH-quinone oxidoreductase subunit NuoI [Pseudomonas]
A0A1H7JRL9	2	2	18	2	511277458	373608934	3.09828e+08	2-isopropylmalate synthase OS=Duganella sp. CF402 OX=1855289 GN=leuA PE=3 SV=1
WP_007930025.1	8	2	27	2	1.67915e+08	1.38747e+08	8.8107e+07	cytochrome ubiquinol oxidase subunit I [Pseudomonas sp. GM17]
WP_007921637.1	17	11	59	11	1384891994	8.90875e+08	8.56426e+08	arginine decarboxylase [Pseudomonas sp. GM17]
WP_007924076.1	23	4	34	4	1.09928e+09	776662989	7.32257e+08	MULTISPECIES: UMP kinase [Pseudomonas]
J2WN71	26	6	29	6	456244773	2.7281e+08	3.27734e+08	Acid phosphatase OS=Sphingobium sp. AP49 OX=1144307 GN=PMI04_01791 PE=3 SV=1
WP_007922054.1	29	8	30	8	5.33385e+08	3.54834e+08	3.14654e+08	c-type cytochrome biogenesis protein CcmI [Pseudomonas sp. GM17]
WP_007730523.1	33	5	50	4	9.93299e+08	7.49284e+08	643651805	MULTISPECIES: 50S ribosomal protein L4 [Burkholderiaceae]
WP_007931196.1	17	9	41	9	3.19247e+09	2.45203e+09	2.25111e+09	MULTISPECIES: fumarate hydratase [Pseudomonas]
WP_007924130.1	11	3	9	3	4.59535e+07	3.33744e+07	30067855	bifunctional diaminohydroxyphosphoribosylaminopyrimidine deaminase/5-amino-6-(5-phosphoribosylamino)uracil reductase RibD [Pseudomonas sp. GM17]
WP_007921364.1	12	4	46	4	856481952	727942327	5.73164e+08	ATP phosphoribosyltransferase regulatory subunit [Pseudomonas sp. GM17]
A0A1H8BKR9	30	6	48	6	7.9728e+08	385874136	462534920	Ubiquinol-cytochrome c reductase iron-sulfur subunit OS=Duganella sp. CF402 OX=1855289 GN=SAMN05216319_4863 PE=4 SV=1
WP_007923904.1	22	5	35	5	354022823	2.66593e+08	2.75782e+08	ATP-binding cassette domain-containing protein [Pseudomonas sp. GM17]
A0A1H7SR49	9	7	36	4	1.0836e+08	4.70932e+07	6.45425e+07	Ribonuclease E OS=Duganella sp. CF402 OX=1855289 GN=rne PE=3 SV=1
WP_007926891.1	19	4	25	4	2.49483e+08	1.54287e+08	1.65042e+08	MULTISPECIES: LamB/YcsF family protein [unclassified Pseudomonas]
WP_007733245.1	18	6	37	6	456111015	3.41183e+08	2.95831e+08	aldehyde dehydrogenase family protein [Paraburkholderia hospita]
WP_009042126.1	27	2	66	2	3.51818e+08	3.23212e+08	319967306	MULTISPECIES: preprotein translocase subunit SecG [Pseudomonas]
WP_007747261.1	59	6	48	6	1366213767	7.12851e+08	8.68311e+08	MULTISPECIES: phasin family protein [Burkholderiaceae]
J2K8U5	44	6	41	6	2.26019e+09	3.07609e+09	2.06574e+09	Hemolysin-coregulated protein (Uncharacterized) OS=Variovorax sp. CF313 OX=1144315 GN=PMI12_02128 PE=4 SV=1
WP_007925727.1	21	7	34	6	504575067	3.29632e+08	3.34445e+08	acyl-CoA dehydrogenase [Pseudomonas sp. GM17]
WP_007929289.1	16	6	20	6	7.53773e+08	3.81617e+08	4.21617e+08	MULTISPECIES: response regulator [unclassified Pseudomonas]
J2DI75	12	7	29	7	324437287	182893334	206667651	Arylsulfatase A family protein OS=Sphingobium sp. AP49 OX=1144307 GN=PMI04_02442 PE=4 SV=1
J2B407	12	3	12	3	84171104	5.48719e+07	9.30655e+07	ABC-type sugar transport system, periplasmic component OS=Rhizobium sp. CF142 OX=1144314 GN=PMI11_01021 PE=4 SV=1
WP_007932721.1	21	6	41	6	683837533	4.13087e+08	4.22807e+08	periplasmic lipoprotein [Pseudomonas sp. GM17]
WP_002553999.1	69	4	34	4	1962048771	1.42305e+09	1.36719e+09	MULTISPECIES: translation initiation factor IF-1 [Gammaproteobacteria]
WP_007920828.1	10	7	18	7	1.80347e+08	1.4028e+08	1.37188e+08	FAD-binding oxidoreductase [Pseudomonas sp. GM17]
WP_007929191.1	15	4	37	4	473824449	283157187	379943156	cupin domain-containing protein [Pseudomonas sp. GM17]
J2KVN2	35	5	21	5	4.02019e+08	3.00657e+08	2.67096e+08	Outer membrane protein/peptidoglycan-associated (Lipo)protein OS=Sphingobium sp. AP49 OX=1144307 GN=PMI04_04023 PE=4 SV=1
WP_097136878.1	24	8	47	8	1.70663e+09	1.17571e+09	1.2526e+09	MULTISPECIES: peptide chain release factor 2 [Pseudomonas]
WP_007734593.1	9	7	26	7	1.61645e+08	1.11034e+08	1.29291e+08	MULTISPECIES: isoleucine--tRNA ligase [Burkholderiaceae]
J3CAR5	25	8	38	8	1428742486	523534745	1.08773e+09	Putative ABC-type transport system, periplasmic component/surface lipoprotein OS=Variovorax sp. CF313 OX=1144315 GN=PMI12_05575 PE=4 SV=1
J2L4Q9	35	6	21	6	686748954	3.91459e+08	440092039	Putative outer membrane protein OS=Sphingobium sp. AP49 OX=1144307 GN=PMI04_02752 PE=4 SV=1
WP_007931440.1	42	7	35	7	1.39361e+09	1.06703e+09	1084238318	MULTISPECIES: glutathione peroxidase [Pseudomonas]
A0A1H8BC95	37	4	34	3	230444909	1.29649e+08	1.44092e+08	30S ribosomal protein S19 OS=Duganella sp. CF402 OX=1855289 GN=rpsS PE=3 SV=1
J2TIB9	33	6	36	6	1003963436	510145115	766974196	ATP synthase subunit b OS=Variovorax sp. CF313 OX=1144315 GN=atpF PE=3 SV=1
WP_007587428.1	15	6	49	3	414052363	325432770	3.27933e+08	MULTISPECIES: adenylosuccinate lyase [Burkholderiaceae]
WP_007920978.1	31	6	24	6	7.11577e+08	4.27123e+08	4.69656e+08	MULTISPECIES: DUF1190 domain-containing protein [Pseudomonas]
WP_158660526.1	35	4	79	4	2.29621e+09	1.4407e+09	1.59364e+09	HU family DNA-binding protein [Paraburkholderia hospita]
WP_007926697.1	39	5	84	5	1887464408	1.31283e+09	1.38013e+09	MULTISPECIES: Rsd/AlgQ family anti-sigma factor [Pseudomonas]
WP_007925483.1	7	4	22	4	147665822	1.27047e+08	9.90438e+07	mechanosensitive ion channel family protein [Pseudomonas sp. GM17]
WP_007927977.1	15	4	22	4	3.16205e+08	201031621	1.88938e+08	MULTISPECIES: PleD family two-component system response regulator [Pseudomonas]
WP_007927993.1	11	5	19	5	184200670	117937763	1.78922e+08	gamma-aminobutyraldehyde dehydrogenase [Pseudomonas sp. GM17]
WP_007585390.1	28	5	19	5	1.57752e+08	1.36334e+08	1.07341e+08	MULTISPECIES: acyl-ACP--UDP-N-acetylglucosamine O-acyltransferase [Burkholderiaceae]
J2HR40	39	5	60	5	1272258018	8.48529e+08	9.32535e+08	OMP_b-brl domain-containing protein OS=Caulobacter sp. AP07 OX=1144304 GN=PMI01_00132 PE=4 SV=1
WP_007921953.1	24	5	31	5	7.0081e+08	4.9642e+08	4.88833e+08	MULTISPECIES: MurR/RpiR family transcriptional regulator [Pseudomonas]
WP_007932696.1	21	7	48	7	1.7613e+09	1.11465e+09	1.24777e+09	iron-sulfur cluster carrier protein ApbC [Pseudomonas sp. GM17]
J3CJN9	23	5	20	5	1.89437e+08	212755696	172935794	Ubiquinol-cytochrome c reductase iron-sulfur subunit OS=Variovorax sp. CF313 OX=1144315 GN=PMI12_03762 PE=4 SV=1
WP_007739666.1	19	5	33	4	418943368	2.89175e+08	286024042	MULTISPECIES: ABC transporter substrate-binding protein [Burkholderiaceae]
WP_007925211.1	17	7	35	7	5.73767e+08	3.94246e+08	3.84818e+08	MULTISPECIES: aldehyde dehydrogenase family protein [Pseudomonas]
J2LB35	26	6	33	5	971571391	6.62653e+08	5.78276e+08	50S ribosomal protein L2 OS=Sphingobium sp. AP49 OX=1144307 GN=rplB PE=3 SV=1
WP_007926428.1	12	9	28	9	200643468	1.55645e+08	132578235	DNA ligase D [Pseudomonas sp. GM17]
WP_007928730.1	30	6	39	6	4.71743e+08	348671834	3.14837e+08	acyl dehydratase [Pseudomonas sp. GM17]
J2LE82	33	4	79	4	1.29036e+09	9.33287e+08	9.12247e+08	Biopolymer transport protein OS=Sphingobium sp. AP49 OX=1144307 GN=PMI04_00728 PE=3 SV=1
WP_009045434.1	26	8	46	8	3239186031	2.29877e+09	2327174062	MULTISPECIES: outer membrane protein assembly factor BamB [Pseudomonas]
WP_007927520.1	24	5	35	5	1.09483e+09	7.74276e+08	7.81255e+08	MULTISPECIES: mechanosensitive ion channel [Pseudomonas]
WP_007920973.1	32	6	40	6	2.27371e+09	1633160049	1617997134	PspA/IM30 family protein [Pseudomonas sp. GM17]
WP_007925375.1	12	3	18	3	2.28184e+08	1.55488e+08	1.51985e+08	acetaldehyde dehydrogenase (acetylating) [Pseudomonas sp. GM17]
J1SR88	8	3	96	1	20476626	9348462	6869524	NAD-dependent aldehyde dehydrogenase OS=Rhizobium sp. CF142 OX=1144314 GN=PMI11_03951 PE=3 SV=1
J2KJE2	17	3	12	3	89768616	7.49076e+07	29472893	Pirin-related protein OS=Variovorax sp. CF313 OX=1144315 GN=PMI12_03496 PE=3 SV=1
J2K8Y2	13	3	19	3	247974436	199810410	187469050	Inosine-uridine nucleoside N-ribohydrolase OS=Variovorax sp. CF313 OX=1144315 GN=PMI12_02174 PE=4 SV=1
WP_007576954.1	28	4	47	4	2.61882e+09	1.78115e+09	1.62582e+09	MULTISPECIES: formaldehyde-activating enzyme [Burkholderiaceae]
J2KDX9	49	9	49	6	1327273701	689031818	836470833	50S ribosomal protein L5 OS=Variovorax sp. CF313 OX=1144315 GN=rplE PE=3 SV=1
WP_007925935.1	12	8	38	8	4.80014e+08	3.21607e+08	3.04473e+08	glycogen/starch/alpha-glucan phosphorylase [Pseudomonas sp. GM17]
WP_007930359.1	12	7	16	7	3.04685e+07	2.00254e+07	5.25791e+07	type VI secretion system tip protein VgrG [Pseudomonas sp. GM17]
WP_007922911.1	10	5	89	1	6711807	4.98532e+06		aldehyde dehydrogenase [Pseudomonas sp. GM17]
WP_007585414.1	32	9	174	7	1.3543e+09	8.67524e+08	914883193	MULTISPECIES: 30S ribosomal protein S2 [Burkholderiaceae]
WP_007588148.1	18	7	28	6	232020367	2.04944e+08	2.00281e+08	MULTISPECIES: NADH-quinone oxidoreductase subunit D [Burkholderiaceae]
WP_007743712.1	19	9	36	8	525188458	3.65854e+08	4.18266e+08	MULTISPECIES: glucose-6-phosphate dehydrogenase [Burkholderiaceae]
WP_007586494.1	42	4	37	3	1509972535	8.62391e+08	1.02223e+09	MULTISPECIES: thioredoxin TrxA [Burkholderiaceae]
WP_007930061.1	18	4	17	4	1.40723e+08	7.84113e+07	9.55773e+07	sel1 repeat family protein [Pseudomonas sp. GM17]
WP_007927213.1	26	6	47	6	4.33881e+08	372494130	3.15121e+08	MULTISPECIES: bifunctional methylenetetrahydrofolate dehydrogenase/methenyltetrahydrofolate cyclohydrolase FolD [Pseudomonas]
WP_007929186.1	38	9	56	9	2.46876e+09	1.91168e+09	1.84656e+09	MULTISPECIES: NADH-quinone oxidoreductase subunit B [Pseudomonas]
A0A1H7K2W0	10	10	37	3	76024270	48846612	6.03601e+07	Carbamoyl-phosphate synthase large chain OS=Duganella sp. CF402 OX=1855289 GN=carB PE=3 SV=1
WP_002551877.1	45	5	166	5	32530698	28595143	36283262	MULTISPECIES: 30S ribosomal protein S21 [Gammaproteobacteria]
WP_007930826.1	33	4	104	4	8.5394e+09	5.46095e+09	6.81757e+09	MULTISPECIES: protein-export chaperone SecB [Pseudomonas]
J2GF27	17	7	32	5	141277199	9.7429e+07	93820521	Glutamine synthetase OS=Caulobacter sp. AP07 OX=1144304 GN=PMI01_05328 PE=3 SV=1
WP_002555488.1	63	8	124	8	1.24471e+10	9.39948e+09	8.67126e+09	MULTISPECIES: 50S ribosomal protein L23 [Gammaproteobacteria]
WP_006052214.1	45	8	48	6	2020176676	1.38148e+09	1.65756e+09	MULTISPECIES: 50S ribosomal protein L5 [Burkholderiaceae]
WP_007925259.1	11	6	18	6	295744577	1.93045e+08	182374470	RNA-binding transcriptional accessory protein [Pseudomonas sp. GM17]
WP_003213368.1	36	5	309	5	3.55365e+10	2.5363e+10	2.44113e+10	MULTISPECIES: HU family DNA-binding protein [Pseudomonas]
J2T7T7	74	4	167	2	6.88136e+08	4.0678e+08	5.9189e+08	Uncharacterized protein (Fragment) OS=Variovorax sp. CF313 OX=1144315 GN=PMI12_03094 PE=4 SV=1
J2B1K5	10	4	10	4	556782570	3.16482e+08	324575794	ABC-type branched-chain amino acid transport system, periplasmic component OS=Rhizobium sp. CF142 OX=1144314 GN=PMI11_01921 PE=4 SV=1
WP_007920682.1	12	5	37	5	4.93197e+08	366840602	3.47929e+08	MULTISPECIES: HlyD family type I secretion periplasmic adaptor subunit [Pseudomonas]
J2CZF0	42	7	43	7	424652023	2.66561e+08	2.58845e+08	Uncharacterized protein OS=Sphingobium sp. AP49 OX=1144307 GN=PMI04_02525 PE=4 SV=1
A0A1H7RDH3	11	3	19	1	27305172	1.98359e+07	18151420	Cysteine desulfurase IscS OS=Duganella sp. CF402 OX=1855289 GN=iscS PE=3 SV=1
WP_007928462.1	35	6	75	6	2.70502e+09	2.25769e+09	2.06951e+09	MULTISPECIES: BON domain-containing protein [Pseudomonas]
A0A1M7FGU0	12	4	20	4	9.14786e+07	6.27725e+07	5.11551e+07	Citrate synthase OS=Bacillus sp. bc15 OX=1761758 GN=SAMN04487918_105137 PE=3 SV=1
WP_007928375.1	21	7	38	7	1136652971	8.65415e+08	7.85569e+08	ferrochelatase [Pseudomonas sp. GM17]
WP_143481879.1	42	6	24	6	3.67203e+08	2.51589e+08	2.72854e+08	MULTISPECIES: hypothetical protein [Pseudomonas]
WP_007922504.1	28	8	43	8	1171169752	6.40287e+08	7.44426e+08	MULTISPECIES: protein phosphatase CheZ [Pseudomonas]
WP_007931156.1	20	5	42	5	1.37652e+09	969198845	1050269403	bifunctional glutamate N-acetyltransferase/amino-acid acetyltransferase ArgJ [Pseudomonas sp. GM17]
WP_007742819.1	11	4	21	3	189385375	1.19182e+08	1.11292e+08	CoA-acylating methylmalonate-semialdehyde dehydrogenase [Paraburkholderia hospita]
J2K6P0	8	5	19	5	268793910	171869830	190566007	Methyl-accepting chemotaxis protein OS=Variovorax sp. CF313 OX=1144315 GN=PMI12_05292 PE=4 SV=1
WP_007923469.1	48	6	70	6	1.39214e+09	1.02875e+09	1.04914e+09	hypothetical protein [Pseudomonas sp. GM17]
J2D3Z6	12	7	22	6	7.85492e+08	584307824	604768152	Outer membrane receptor protein OS=Sphingobium sp. AP49 OX=1144307 GN=PMI04_01454 PE=3 SV=1
WP_007921120.1	19	4	18	4	731220320	5.44806e+08	844366753	MULTISPECIES: acetylglutamate kinase [Pseudomonas]
WP_007929856.1	19	6	29	6	547920724	506466024	454095756	histidinol-phosphate transaminase [Pseudomonas sp. GM17]
WP_007926902.1	10	6	17	6	3.07099e+08	1.70786e+08	1.8954e+08	S9 family peptidase [Pseudomonas sp. GM17]
WP_007926800.1	7	5	15	5	227688863	1.8017e+08	177149265	bifunctional [glutamate--ammonia ligase]-adenylyl-L-tyrosine phosphorylase/[glutamate--ammonia-ligase] adenylyltransferase [Pseudomonas sp. GM17]
J3CCE0	9	5	29	4	225490249	1.59132e+08	178006588	Malic enzyme OS=Variovorax sp. CF313 OX=1144315 GN=PMI12_05318 PE=4 SV=1
WP_007924164.1	13	4	15	4	9.17489e+07	7.96363e+07	64098726	DUF3182 family protein [Pseudomonas sp. GM17]
A0A1H7SSL0	28	5	48	5	5.03339e+08	352461872	395796811	Protein TonB OS=Duganella sp. CF402 OX=1855289 GN=SAMN05216319_2615 PE=4 SV=1
WP_007926535.1	22	5	23	5	4.68829e+08	3.56749e+08	2.63594e+08	crotonase/enoyl-CoA hydratase family protein [Pseudomonas sp. GM17]
J2WQ48	10	5	18	5	1.09388e+08	77634382	8.11686e+07	Malic enzyme OS=Sphingobium sp. AP49 OX=1144307 GN=PMI04_01445 PE=4 SV=1
WP_007930168.1	24	8	42	8	1053530304	1.08554e+09	986053156	anthranilate synthase component I, partial [Pseudomonas sp. GM17]
A0A1H8ENB0	12	7	13	4	3.52611e+07	19465055	1.16902e+07	ATP-dependent Clp protease ATP-binding subunit ClpA OS=Duganella sp. CF402 OX=1855289 GN=SAMN05216319_5501 PE=3 SV=1
WP_007731966.1	18	4	20	4	349398981	241744952	235076462	sugar ABC transporter substrate-binding protein [Paraburkholderia hospita]
J2WUR8	63	6	50	5	5588440765	3.35997e+09	3.87893e+09	10 kDa chaperonin OS=Sphingobium sp. AP49 OX=1144307 GN=groS PE=3 SV=1
J2TKR7	9	7	28	6	1.80966e+08	1.33565e+08	1.41027e+08	DNA gyrase subunit A OS=Variovorax sp. CF313 OX=1144315 GN=gyrA PE=3 SV=1
WP_007929707.1	27	5	29	5	887110961	6.58289e+08	6.56132e+08	MULTISPECIES: 7-cyano-7-deazaguanine synthase QueC [Pseudomonas]
J2WNS8	44	7	56	7	2548731440	1806684164	1.62637e+09	30S ribosomal protein S7 OS=Sphingobium sp. AP49 OX=1144307 GN=rpsG PE=3 SV=1
WP_007924172.1	11	9	28	7	5.23175e+08	3.36575e+08	3.69713e+08	MULTISPECIES: excinuclease ABC subunit UvrA [Pseudomonas]
J2TIC7	20	4	19	2	71971936	43426016	41318496	ABC-type sugar transport system, periplasmic component OS=Variovorax sp. CF313 OX=1144315 GN=PMI12_01273 PE=4 SV=1
A0A1H8B885	33	9	63	6	814111016	385619766	589332638	30S ribosomal protein S4 OS=Duganella sp. CF402 OX=1855289 GN=rpsD PE=3 SV=1
WP_007742789.1	35	7	43	7	1.69125e+09	1041739314	1225206550	MULTISPECIES: F0F1 ATP synthase subunit B [Burkholderiaceae]
WP_007582935.1	23	4	20	4	2.11852e+08	1.73381e+08	190835036	MULTISPECIES: ABC transporter substrate-binding protein [Burkholderiaceae]
WP_007929661.1	13	6	26	4	1.07094e+08	8.2956e+07	7.52349e+07	acetyl/propionyl/methylcrotonyl-CoA carboxylase subunit alpha [Pseudomonas sp. GM17]
A0A1H7SN54	16	6	16	6	384231328	508028705	538292150	Flagellin OS=Duganella sp. CF402 OX=1855289 GN=SAMN05216319_2546 PE=3 SV=1
WP_007920799.1	8	3	12	3	1.38976e+08	91273328	7.57623e+07	hypothetical protein [Pseudomonas sp. GM17]
WP_007929542.1	25	9	23	9	6.28694e+08	4.50253e+08	4.52094e+08	MULTISPECIES: ribosome biogenesis GTPase Der [Pseudomonas]
WP_007926676.1	57	3	99	3	3.25589e+09	2338156594	2739550874	MULTISPECIES: TIGR02647 family protein [Pseudomonas]
WP_007929793.1	33	6	46	6	1145345239	553519457	753297756	MULTISPECIES: NAD(P)-dependent oxidoreductase [Pseudomonas]
WP_007921135.1	29	5	35	5	5.76524e+08	3.07727e+08	3.85464e+08	MULTISPECIES: hypothetical protein [Pseudomonas]
J2KGW1	25	7	22	7	497681474	2.86149e+08	377128363	Putative lipoprotein OS=Variovorax sp. CF313 OX=1144315 GN=PMI12_03904 PE=4 SV=1
WP_007928430.1	17	7	56	7	1489672394	8.70155e+08	977338097	tryptophan--tRNA ligase [Pseudomonas sp. GM17]
J3AVJ5	8	5	17	5	241289967	1.68567e+08	1.50392e+08	5-methyltetrahydropteroyltriglutamate--homocysteine methyltransferase OS=Caulobacter sp. AP07 OX=1144304 GN=metE PE=3 SV=1
A0A1M7GLY8	13	3	123	2	1.29818e+07	13570000	1.12206e+07	Succinate--CoA ligase [ADP-forming] subunit alpha OS=Bacillus sp. bc15 OX=1761758 GN=sucD PE=3 SV=1
WP_162136161.1	21	4	24	4	3.47801e+08	2.77871e+08	2.22686e+08	alpha/beta hydrolase [Pseudomonas sp. GM17]
WP_007921839.1	23	7	23	7	2.74318e+08	2.18108e+08	2.34849e+08	MULTISPECIES: protease SohB [unclassified Pseudomonas]
WP_007742613.1	18	6	43	4	97760212	9.38256e+07	9.99657e+07	MULTISPECIES: phosphoglycerate kinase [Paraburkholderia]
A0A1H7RBQ0	13	7	25	3	132830162	89365918	1.10664e+08	Acetolactate synthase OS=Duganella sp. CF402 OX=1855289 GN=SAMN05216319_2133 PE=3 SV=1
WP_007931340.1	7	4	11	4	276523735	181944783	1.98222e+08	ATP-binding cassette domain-containing protein [Pseudomonas sp. GM17]
WP_007931438.1	17	7	30	7	8.76972e+08	5.154e+08	6.66752e+08	MULTISPECIES: pyridoxal phosphate-dependent aminotransferase [Pseudomonas]
J2W955	31	6	84	6	3128607737	2.1593e+09	2.19237e+09	Superoxide dismutase OS=Sphingobium sp. AP49 OX=1144307 GN=PMI04_03897 PE=3 SV=1
WP_007932308.1	18	3	112	3	7.17656e+09	4981350353	4.81839e+09	DUF1842 domain-containing protein [Pseudomonas sp. GM17]
WP_007926554.1	20	5	21	5	283198862	1.66628e+08	1.58698e+08	acyl-CoA dehydrogenase [Pseudomonas sp. GM17]
J3CRX7	25	5	111	2	470747078	334183887	5.05364e+08	50S ribosomal protein L1 OS=Variovorax sp. CF313 OX=1144315 GN=rplA PE=3 SV=1
A0A1H7TQV3	6	4	97	1				RNA polymerase sigma factor RpoD OS=Duganella sp. CF402 OX=1855289 GN=rpoD PE=3 SV=1
J2DJQ5	19	6	39	6	224099557	1.38311e+08	1.35047e+08	Uncharacterized protein OS=Sphingobium sp. AP49 OX=1144307 GN=PMI04_02172 PE=4 SV=1
WP_007584879.1	30	4	91	3	8.80099e+08	6.55706e+08	566692649	MULTISPECIES: DNA-binding protein [Burkholderiaceae]
WP_037036309.1	14	5	25	5	2.71859e+08	167662370	189209476	FAD-binding oxidoreductase [Pseudomonas sp. GM17]
J2WU77	30	3	92	3	9.67817e+08	6.77726e+08	6.70154e+08	Biopolymer transport protein OS=Sphingobium sp. AP49 OX=1144307 GN=PMI04_00727 PE=3 SV=1
J3HQR9	6	3	96	1				Elongation factor G OS=Pantoea sp. YR343 OX=1144341 GN=fusA PE=3 SV=1
WP_007931175.1	13	4	21	4	85721282	6.99131e+07	5.89557e+07	exodeoxyribonuclease I [Pseudomonas sp. GM17]
WP_007577685.1	26	6	34	6	460119799	3.39547e+08	2.59454e+08	MULTISPECIES: 2,3-diphosphoglycerate-dependent phosphoglycerate mutase [Burkholderiaceae]
WP_007586262.1	15	6	153	3	4.64117e+08	3.12508e+08	2.57731e+08	MULTISPECIES: NADP-dependent isocitrate dehydrogenase [Burkholderiaceae]
WP_007738263.1	13	7	19	3	36218179	2.63875e+07	33665331	MULTISPECIES: argininosuccinate lyase [Burkholderiaceae]
WP_007925757.1	12	7	27	5	140450178	7.97194e+07	1.07246e+08	type VI secretion system tip protein VgrG [Pseudomonas sp. GM17]
WP_007928371.1	17	5	39	5	9.15077e+08	5.75052e+08	707443959	MULTISPECIES: NAD(P)-binding protein [unclassified Pseudomonas]
WP_007926782.1	9	7	26	7	2.14365e+08	1.38122e+08	1.78408e+08	malto-oligosyltrehalose synthase [Pseudomonas sp. GM17]
J2CUB7	19	5	21	5	1.01772e+09	7.73505e+08	7.1398e+08	OMP_b-brl domain-containing protein OS=Sphingobium sp. AP49 OX=1144307 GN=PMI04_03372 PE=4 SV=1
J2VU45	6	2	58	2				Cell shape determining protein, MreB/Mrl family OS=Pantoea sp. YR343 OX=1144341 GN=PMI39_00365 PE=4 SV=1
J2KDY7	33	10	62	7	1091027281	7.43534e+08	8.20075e+08	30S ribosomal protein S4 OS=Variovorax sp. CF313 OX=1144315 GN=rpsD PE=3 SV=1
WP_007730705.1	37	6	89	6	1.124e+09	8.68188e+08	7.19243e+08	MULTISPECIES: 50S ribosomal protein L17 [Burkholderiaceae]
J2WIM8	15	5	22	5	1.97698e+08	1.35079e+08	1.23601e+08	Methylmalonic acid semialdehyde dehydrogenase OS=Sphingobium sp. AP49 OX=1144307 GN=PMI04_02641 PE=4 SV=1
WP_003448337.1	46	5	136	5	2.85782e+10	18646641087	1.81507e+10	MULTISPECIES: hypothetical protein [Pseudomonas]
WP_157832225.1	39	3	583	3	2.51017e+10	1.9181e+10	1.84907e+10	MULTISPECIES: DNA-binding protein HU [Pseudomonas]
WP_007925219.1	10	4	32	4	380496724	280128279	3.25017e+08	MULTISPECIES: high-affinity branched-chain amino acid ABC transporter permease LivM [unclassified Pseudomonas]
WP_007732089.1	18	5	26	4	1.52546e+08	1.27869e+08	1.19448e+08	phosphoribosylformylglycinamidine cyclo-ligase [Paraburkholderia hospita]
WP_007923457.1	48	4	189	4	1.75005e+09	1.17059e+09	1.1051e+09	type VI secretion system contractile sheath small subunit, partial [Pseudomonas sp. GM17]
A0A1H7RPA8	13	7	32	7	607128085	367232621	4.63472e+08	Succinate dehydrogenase flavoprotein subunit OS=Duganella sp. CF402 OX=1855289 GN=SAMN05216319_2249 PE=3 SV=1
WP_007923601.1	18	6	33	6	1.70593e+08	1.41164e+08	172737288	serine/threonine protein kinase [Pseudomonas sp. GM17]
J2LB77	14	6	39	5	9.44521e+07	6.50544e+07	8.63722e+07	GMP synthase [glutamine-hydrolyzing] OS=Sphingobium sp. AP49 OX=1144307 GN=guaA PE=3 SV=1
WP_007930417.1	33	4	23	4	5.75938e+08	2.87262e+08	317920848	VOC family protein [Pseudomonas sp. GM17]
J2KU42	8	5	24	5	2.67035e+08	1.66123e+08	2.20098e+08	Arylsulfatase A family protein OS=Sphingobium sp. AP49 OX=1144307 GN=PMI04_04274 PE=4 SV=1
WP_007927025.1	25	6	18	5	2.46686e+08	228411877	2.25737e+08	ABC transporter ATP-binding protein [Pseudomonas sp. GM17]
WP_007922659.1	22	7	25	7	4.12251e+08	239319160	1.58585e+08	UDP-N-acetylglucosamine 4,6-dehydratase (inverting) [Pseudomonas sp. GM17]
J3CKQ7	7	5	33	3	1.36066e+08	60542875	9.13905e+07	Alanine--tRNA ligase OS=Variovorax sp. CF313 OX=1144315 GN=alaS PE=3 SV=1
J2DN57	13	8	26	6	1.31201e+08	67578941	8.08208e+07	Lon protease OS=Sphingobium sp. AP49 OX=1144307 GN=lon PE=2 SV=1
WP_007926315.1	22	6	64	6	1.23153e+09	849164952	1050233721	glucokinase [Pseudomonas sp. GM17]
WP_007579626.1	15	5	43	3	43939832	2.03668e+07	2.77968e+07	MULTISPECIES: citrate (Si)-synthase [Burkholderiaceae]
WP_007928903.1	22	4	10	4	111651954	95789109	7.42081e+07	hypothetical protein [Pseudomonas sp. GM17]
A0A1H7J1B1	43	3	75	3	8.60997e+08	3.10598e+08	351907966	Membrane-anchored ribosome-binding protein, inhibits growth in stationary phase, ElaB/YqjD/DUF883 family OS=Duganella sp. CF402 OX=1855289 GN=SAMN05216319_0154 PE=4 SV=1
J2JXG4	10	8	33	6	161298727	91761653	1.06935e+08	Aminopeptidase N OS=Variovorax sp. CF313 OX=1144315 GN=PMI12_03845 PE=4 SV=1
WP_016702211.1	36	5	56	5	2.4554e+09	1.88825e+09	1.75217e+09	MULTISPECIES: succinate dehydrogenase, cytochrome b556 subunit [Pseudomonas]
WP_007921524.1	12	4	40	4	6.45893e+08	4.04104e+08	4.87292e+08	MULTISPECIES: sulfate ABC transporter ATP-binding protein [Pseudomonas]
WP_037035294.1	22	6	26	6	9.01707e+08	621851578	6.78872e+08	sulfotransferase [Pseudomonas sp. GM17]
WP_007923100.1	13	5	40	5	7.40064e+08	5.41478e+08	5.03447e+08	MULTISPECIES: 3-methyl-2-oxobutanoate dehydrogenase (2-methylpropanoyl-transferring) subunit alpha [Pseudomonas]
J2HLW8	8	2	28	1	22923759	1.10747e+07	1.43136e+07	Acetyl-CoA acetyltransferase OS=Caulobacter sp. AP07 OX=1144304 GN=PMI01_00909 PE=3 SV=1
J2L8N9	20	7	64	5	2.27173e+08	141107038	121000021	Argininosuccinate synthase OS=Sphingobium sp. AP49 OX=1144307 GN=argG PE=3 SV=1
WP_007926399.1	44	7	63	7	3611201450	2837511386	2.52616e+09	serine protease inhibitor ecotin [Pseudomonas sp. GM17]
WP_007929941.1	9	3	25	3	89043900	109489591	7.89179e+07	MULTISPECIES: nitrogen regulation protein NR(I) [Pseudomonas]
WP_007924672.1	51	7	1106	7	1.16645e+11	7.6937e+10	7.05322e+10	BON domain-containing protein [Pseudomonas sp. GM17]
A0A1H7UNT1	25	8	30	6	7.1243e+08	451497100	4.18745e+08	Succinate--CoA ligase [ADP-forming] subunit beta OS=Duganella sp. CF402 OX=1855289 GN=sucC PE=3 SV=1
WP_007926446.1	10	5	29	4	244620754	1.39991e+08	1.58976e+08	MULTISPECIES: methyl-accepting chemotaxis protein [Pseudomonas]
WP_007929646.1	24	6	58	6	7.5276e+08	6.36338e+08	7.06521e+08	exodeoxyribonuclease III [Pseudomonas sp. GM17]
WP_007932530.1	18	4	42	4	494727888	3.6748e+08	314608433	MULTISPECIES: methylenetetrahydrofolate reductase [NAD(P)H] [Pseudomonas]
WP_007590102.1	7	2	10	2				MULTISPECIES: formaldehyde dehydrogenase, glutathione-independent [Burkholderiaceae]
WP_007927980.1	8	5	21	5	1.31229e+08	76718079	7.84133e+07	hybrid sensor histidine kinase/response regulator [Pseudomonas sp. GM17]
WP_003179396.1	53	3	144	3	12352031330	7166708082	9.31102e+09	MULTISPECIES: 50S ribosomal protein L32 [Pseudomonas]
WP_007921262.1	11	4	22	4	2.43495e+08	2.91175e+08	221023432	MULTISPECIES: class I SAM-dependent rRNA methyltransferase [Pseudomonas]
J2TM87	27	9	48	7	955441896	661101270	7.01479e+08	Succinate--CoA ligase [ADP-forming] subunit beta OS=Variovorax sp. CF313 OX=1144315 GN=sucC PE=3 SV=1
WP_007924291.1	30	5	121	5	7.001e+09	5.33284e+09	4.82418e+09	MULTISPECIES: thiol:disulfide interchange protein DsbA/DsbL [Pseudomonas]
WP_007929214.1	10	6	18	5	173312975	1.54785e+08	1.21086e+08	MULTISPECIES: ATP-dependent Clp protease ATP-binding subunit ClpA [Pseudomonas]
WP_007924700.1	18	5	36	5	5.13773e+08	3.18214e+08	3.86796e+08	MULTISPECIES: glycosyltransferase family 4 protein [Pseudomonas]
J3CHE7	17	5	23	4	233687150	161443416	153235468	3-oxoadipyl-CoA thiolase OS=Variovorax sp. CF313 OX=1144315 GN=PMI12_04216 PE=3 SV=1
WP_007932310.1	16	2	20	2	2.98364e+08	2.25625e+08	2.64339e+08	VOC family protein [Pseudomonas sp. GM17]
WP_007932875.1	9	1	10	1	3.92041e+07	5.76959e+07	4.46584e+07	copper chaperone PCu(A)C [Pseudomonas sp. GM17]
WP_007928059.1	11	3	18	3	1.14072e+08	1.13343e+08	9.32273e+07	endolytic transglycosylase MltG [Pseudomonas sp. GM17]
J2K8Y8	17	3	10	3	28025152	63530865	2.74219e+07	Uracil phosphoribosyltransferase OS=Variovorax sp. CF313 OX=1144315 GN=upp PE=3 SV=1
J2T5A8	10	8	22	7	144013824	100205864	95311468	DNA gyrase subunit B OS=Variovorax sp. CF313 OX=1144315 GN=gyrB PE=3 SV=1
J2QE07	32	5	40	4	782954115	457606123	418847724	Peptidoglycan-associated protein OS=Caulobacter sp. AP07 OX=1144304 GN=pal PE=3 SV=1
WP_007747743.1	12	4	25	4	181145229	110781136	99243879	leucyl aminopeptidase [Paraburkholderia hospita]
J2K1H7	9	4	384	1				Outer membrane protein (Porin) OS=Variovorax sp. CF313 OX=1144315 GN=PMI12_03168 PE=4 SV=1
A0A1H8B994	33	6	29	4	901258436	561001788	616956768	50S ribosomal protein L6 OS=Duganella sp. CF402 OX=1855289 GN=rplF PE=3 SV=1
A0A1H7M564	39	7	40	7	1.77677e+09	1.18181e+09	1282376511	Peptidoglycan-associated lipoprotein OS=Duganella sp. CF402 OX=1855289 GN=SAMN05216319_0927 PE=4 SV=1
WP_007926728.1	19	5	18	5	1.51792e+08	1.15996e+08	1.01365e+08	MULTISPECIES: CDP-6-deoxy-delta-3,4-glucoseen reductase [Pseudomonas]
WP_007930096.1	39	4	52	4	1926580228	1437706673	1489845684	MULTISPECIES: 4a-hydroxytetrahydrobiopterin dehydratase [Pseudomonas]
WP_079482333.1	26	5	22	4	50984122	58975640	3.76984e+07	hypothetical protein [Paraburkholderia hospita]
WP_007924329.1	15	6	31	6	758350460	4.81763e+08	4.26257e+08	MULTISPECIES: GMC family oxidoreductase [Pseudomonas]
A0A1H7QK32	9	7	29	3	80073340	5.85652e+07	61841277	Chaperone protein ClpB OS=Duganella sp. CF402 OX=1855289 GN=clpB PE=3 SV=1
WP_007745555.1	28	7	22	7	693091582	4.64174e+08	4.54519e+08	fructose bisphosphate aldolase [Paraburkholderia hospita]
WP_007744677.1	13	8	26	4	6.93229e+07	4.732e+07	6.07864e+07	MULTISPECIES: acetolactate synthase 3 catalytic subunit [Burkholderiaceae]
WP_007928271.1	22	8	25	8	4.56765e+08	309800292	312532672	inorganic triphosphatase [Pseudomonas sp. GM17]
WP_079482295.1	35	5	32	5	4.1794e+08	3.01256e+08	2.94705e+08	MULTISPECIES: translation initiation factor IF-3 [Burkholderiaceae]
WP_007924746.1	57	5	197	5	3.96828e+09	2858052653	2.83349e+09	MULTISPECIES: 50S ribosomal protein L21 [Pseudomonas]
J2KDY3	34	5	24	5	5.35367e+08	430054033	4.17903e+08	30S ribosomal protein S5 OS=Variovorax sp. CF313 OX=1144315 GN=rpsE PE=3 SV=1
WP_007930551.1	11	6	32	5	2.15288e+08	1.62187e+08	1.08347e+08	HAMP domain-containing protein [Pseudomonas sp. GM17]
WP_037035651.1	16	6	33	6	723523860	3.89574e+08	525610648	HlyD family type I secretion periplasmic adaptor subunit [Pseudomonas sp. GM17]
WP_007577803.1	20	6	19	6	2.49616e+08	1.95247e+08	1.90125e+08	MULTISPECIES: acetyl-CoA C-acyltransferase [Burkholderiaceae]
WP_007580417.1	18	6	14	6	144914421	1.1252e+08	6.335e+07	MULTISPECIES: histidine--tRNA ligase [Burkholderiaceae]
WP_007927086.1	23	6	52	6	6.86743e+08	4.78034e+08	4.9943e+08	MULTISPECIES: HlyC/CorC family transporter [Pseudomonas]
WP_003228724.1	43	6	174	6	8.76887e+09	6.67819e+09	7803290826	MULTISPECIES: 30S ribosomal protein S8 [Pseudomonas]
WP_007924128.1	24	3	25	3	4.60577e+08	3.59196e+08	338139207	MULTISPECIES: riboflavin synthase [Pseudomonas]
WP_007931180.1	14	3	8	2	33548806	54134994	42250619	MULTISPECIES: MoxR family ATPase [Pseudomonas]
J2D8E3	14	5	19	5	1.85316e+08	102268089	209651097	Uncharacterized protein OS=Sphingobium sp. AP49 OX=1144307 GN=PMI04_04107 PE=4 SV=1
WP_007929903.1	18	6	40	6	447184076	311173870	320771564	MULTISPECIES: metalloprotease TldD [Pseudomonas]
A0A1H7NS54	8	6	39	2	68014930	34948830	40680942	Phosphoenolpyruvate synthase OS=Duganella sp. CF402 OX=1855289 GN=SAMN05216319_1393 PE=3 SV=1
J2H5T0	17	8	18	8	5.41665e+08	3.39553e+08	3.96909e+08	Outer membrane cobalamin receptor protein OS=Caulobacter sp. AP07 OX=1144304 GN=PMI01_00148 PE=3 SV=1
J3ABA8	16	5	21	5	498838088	3.02171e+08	3.37044e+08	Enolase OS=Caulobacter sp. AP07 OX=1144304 GN=eno PE=3 SV=1
J2KZ42	40	5	29	5	487539466	2.27566e+08	313657845	ATP synthase subunit delta OS=Variovorax sp. CF313 OX=1144315 GN=atpH PE=3 SV=1
WP_007921393.1	24	4	16	4	129288996	1.26105e+08	101837720	NAD(P)H-hydrate dehydratase [Pseudomonas sp. GM17]
WP_007927747.1	7	6	21	6	1.35549e+08	7.93859e+07	9.32603e+07	response regulator [Pseudomonas sp. GM17]
A0A1H7NPB8	15	5	44	2	1.48393e+07	6.72408e+06	6.9549e+06	Inosine-5'-monophosphate dehydrogenase OS=Duganella sp. CF402 OX=1855289 GN=guaB PE=3 SV=1
WP_007930184.1	26	7	43	7	843462174	5.78334e+08	630111179	MULTISPECIES: nitronate monooxygenase [Pseudomonas]
J2H5W0	8	2	14	1	8021156	6821861	6.10955e+06	6-phosphogluconate dehydrogenase, decarboxylating OS=Caulobacter sp. AP07 OX=1144304 GN=PMI01_00180 PE=4 SV=1
A0A1H7U6G1	9	5	17	1	56027452	25135372	43813750	Argininosuccinate lyase OS=Duganella sp. CF402 OX=1855289 GN=argH PE=3 SV=1
J2WS99	33	4	30	4	1.95931e+08	1.1297e+08	1.18255e+08	YceI domain-containing protein OS=Sphingobium sp. AP49 OX=1144307 GN=PMI04_01204 PE=3 SV=1
J2WCZ2	20	3	17	3	389360450	2.49709e+08	2.41168e+08	ATP synthase subunit b OS=Sphingobium sp. AP49 OX=1144307 GN=atpF PE=3 SV=1
WP_007920855.1	34	10	42	10	1.6302e+09	1165283426	1230316820	MULTISPECIES: 4-hydroxy-tetrahydrodipicolinate reductase [Pseudomonas]
A0A1H7TZX8	23	8	20	8	139153838	7.43618e+07	6.06273e+07	Biotin carboxylase OS=Duganella sp. CF402 OX=1855289 GN=SAMN05216319_3049 PE=4 SV=1
WP_007921702.1	46	4	18	4	4.53216e+08	3.52938e+08	318027808	osmotically-inducible lipoprotein OsmE [Pseudomonas sp. GM17]
A0A1H7T071	7	4	43	3	244208664	1.28548e+08	100678947	Dihydrolipoyl dehydrogenase OS=Duganella sp. CF402 OX=1855289 GN=SAMN05216319_2703 PE=3 SV=1
WP_007930239.1	26	7	37	7	2009530482	1499204924	1497447370	4-hydroxy-tetrahydrodipicolinate synthase [Pseudomonas sp. GM17]
J2D280	30	4	21	4	442982431	1.52527e+08	3.37547e+08	Transcription termination/antitermination protein NusG OS=Sphingobium sp. AP49 OX=1144307 GN=nusG PE=3 SV=1
WP_007585512.1	16	3	16	3	414807870	3.20699e+08	2.74141e+08	MULTISPECIES: amino acid ABC transporter substrate-binding protein [Burkholderiaceae]
J2DNX1	30	4	16	4	2.04477e+08	133052755	127785725	Uncharacterized protein OS=Sphingobium sp. AP49 OX=1144307 GN=PMI04_01358 PE=4 SV=1
WP_007586755.1	46	4	29	4	613094304	402160788	464995280	MULTISPECIES: FKBP-type peptidyl-prolyl cis-trans isomerase [Burkholderiaceae]
J3CD81	37	3	23	2	1.18004e+08	7.65681e+07	92610330	30S ribosomal protein S19 OS=Variovorax sp. CF313 OX=1144315 GN=rpsS PE=3 SV=1
WP_007927323.1	11	6	30	6	544593192	339406859	358553527	EAL domain-containing protein [Pseudomonas sp. GM17]
WP_006053291.1	31	4	50	4	2894862943	2.234e+09	2.0044e+09	MULTISPECIES: 30S ribosomal protein S7 [Proteobacteria]
J2DLB9	10	4	15	4	7.14072e+07	32539152	3.48121e+07	DNA/RNA helicase, superfamily II OS=Sphingobium sp. AP49 OX=1144307 GN=PMI04_01773 PE=3 SV=1
A0A1H7ZE58	37	4	28	4	7.05283e+08	5.9072e+08	6.38485e+08	30S ribosomal protein S9 OS=Duganella sp. CF402 OX=1855289 GN=rpsI PE=3 SV=1
J2W835	23	7	31	6	793645116	4.47687e+08	5.51764e+08	Pyruvate dehydrogenase E1 component subunit alpha OS=Sphingobium sp. AP49 OX=1144307 GN=pdhA PE=4 SV=1
WP_007929961.1	45	4	27	4	5.36015e+08	4.29695e+08	382087787	MULTISPECIES: response regulator [Pseudomonas]
WP_007730574.1	48	4	22	4	796971912	5.41881e+08	658188860	MULTISPECIES: 50S ribosomal protein L24 [Burkholderiaceae]
A0A1H7QS80	23	7	52	7	6.67733e+08	4.28152e+08	4.9904e+08	2-aminoadipate transaminase OS=Duganella sp. CF402 OX=1855289 GN=SAMN05216319_1975 PE=4 SV=1
WP_007931464.1	9	3	12	3	161525035	1.01706e+08	1.28513e+08	aspartate aminotransferase family protein [Pseudomonas sp. GM17]
WP_007931692.1	14	4	19	4	199388347	1.16197e+08	177479874	agmatine deiminase [Pseudomonas sp. GM17]
J2LE05	17	4	15	4	8.42583e+07	5.97078e+07	57849060	Threonine dehydratase, medium form OS=Sphingobium sp. AP49 OX=1144307 GN=PMI04_00838 PE=4 SV=1
WP_007928065.1	22	5	28	5	2.06046e+08	1.42812e+08	9.25104e+07	MULTISPECIES: TatD family hydrolase [Pseudomonas]
WP_007929658.1	8	3	8	2	133180002	94710216	85539077	methylcrotonoyl-CoA carboxylase [Pseudomonas sp. GM17]
WP_007921399.1	27	6	50	5	1.15003e+09	6.99412e+08	6.71984e+08	MULTISPECIES: oligoribonuclease [Pseudomonas]
WP_007925257.1	24	5	58	5	1.97906e+09	1.44894e+09	1.36931e+09	MULTISPECIES: two-component system response regulator OmpR [Pseudomonas]
WP_007586501.1	37	3	36	2	8.29979e+08	568736575	5.36883e+08	MULTISPECIES: type B 50S ribosomal protein L31 [Burkholderiaceae]
A0A1H7YUG8	7	6	17	3	118155447	7.106e+07	7.7556e+07	Protein translocase subunit SecA OS=Duganella sp. CF402 OX=1855289 GN=secA PE=3 SV=1
WP_007921412.1	17	6	43	6	765608121	530685744	5.47284e+08	phosphoserine phosphatase SerB [Pseudomonas sp. GM17]
WP_007922815.1	8	5	14	5	1.45253e+08	1.1346e+08	1.18175e+08	xanthine dehydrogenase family protein molybdopterin-binding subunit [Pseudomonas sp. GM17]
J2KCS6	18	5	24	4	236550920	185553043	1.53041e+08	Branched-chain-amino-acid aminotransferase OS=Variovorax sp. CF313 OX=1144315 GN=ilvE PE=3 SV=1
WP_007927822.1	13	6	19	6	2.27667e+08	8.45857e+07	1.47153e+08	hypothetical protein [Pseudomonas sp. GM17]
J2DSU4	12	5	15	5	117611367	7.2156e+07	7.63821e+07	ATP-binding cassette protein, ChvD family OS=Sphingobium sp. AP49 OX=1144307 GN=PMI04_00590 PE=4 SV=1
A0A1H8D2J7	17	5	21	4	137761271	6.50789e+07	7.84902e+07	Glutamate synthase (NADPH/NADH) small chain OS=Duganella sp. CF402 OX=1855289 GN=SAMN05216319_5194 PE=4 SV=1
WP_007577744.1	22	6	16	6	62464376	6.74959e+07	5.13538e+07	MULTISPECIES: D-alanyl-D-alanine carboxypeptidase [Burkholderiaceae]
WP_007924629.1	11	6	23	6	268174951	1.56216e+08	1.46162e+08	MULTISPECIES: penicillin-binding protein 1B [Pseudomonas]
J3CFD5	52	6	56	6	3996202560	2.62307e+09	2666492358	Uncharacterized protein OS=Variovorax sp. CF313 OX=1144315 GN=PMI12_04705 PE=4 SV=1
WP_007579555.1	37	4	34	4	2.38102e+08	1.54934e+08	1.92317e+08	MULTISPECIES: hypothetical protein [Burkholderiaceae]
WP_007743939.1	14	7	31	3	1.21652e+08	46978950	80889173	Asp-tRNA(Asn)/Glu-tRNA(Gln) amidotransferase subunit GatB [Paraburkholderia hospita]
J2WK94	7	4	9	3	6.6441e+07	3.26128e+07	3.29752e+07	Glutamate synthase family protein (Fragment) OS=Sphingobium sp. AP49 OX=1144307 GN=PMI04_02090 PE=4 SV=1
WP_007930237.1	44	4	46	4	6.99402e+08	4.93331e+08	483762364	MULTISPECIES: peroxiredoxin [Pseudomonas]
J3CKV4	15	4	21	4	160029688	9.98551e+07	101251190	ABC-type branched-chain amino acid transport system, periplasmic component OS=Variovorax sp. CF313 OX=1144315 GN=PMI12_03273 PE=4 SV=1
WP_007925158.1	14	5	26	5	3.54607e+08	3.2292e+08	2.79147e+08	MCE family protein [Pseudomonas sp. GM17]
A0A1H7UIZ0	6	3	14	2	4.56914e+07	3.41056e+07	4.24102e+07	Malate dehydrogenase (Oxaloacetate-decarboxylating)(NADP+) OS=Duganella sp. CF402 OX=1855289 GN=SAMN05216319_3231 PE=3 SV=1
WP_007923906.1	22	3	46	2	1.31413e+08	1.10404e+08	1.03155e+08	MULTISPECIES: dCTP deaminase [Pseudomonas]
WP_007576524.1	28	3	35	3	3.42086e+08	185330261	219618334	MULTISPECIES: hypothetical protein [Burkholderiaceae]
WP_007931558.1	36	7	99	7	5560429700	3.87183e+09	4354658872	MULTISPECIES: 3-hydroxyacyl-[acyl-carrier-protein] dehydratase FabA [Pseudomonas]
A0A1H7NP66	16	8	78	3	62087051	37090247	57842800	GMP synthase [glutamine-hydrolyzing] OS=Duganella sp. CF402 OX=1855289 GN=guaA PE=3 SV=1
A0A1H8BAB5	34	8	51	5	5.88035e+08	4.16601e+08	4.20778e+08	30S ribosomal protein S3 OS=Duganella sp. CF402 OX=1855289 GN=rpsC PE=3 SV=1
WP_007925278.1	28	2	11	2	1.35636e+08	1.16896e+08	1.14541e+08	MULTISPECIES: hypothetical protein [Pseudomonas]
WP_007587329.1	37	6	124	5	5093614052	3229273286	3427171243	MULTISPECIES: DNA-binding protein [Burkholderiaceae]
WP_007921558.1	17	7	29	7	561966349	3.60976e+08	401129629	N-succinylarginine dihydrolase [Pseudomonas sp. GM17]
J3HPI0	58	5	20	5	341351261	178166008	1.8972e+08	Small protein A (TmRNA-binding) OS=Pantoea sp. YR343 OX=1144341 GN=PMI39_00802 PE=4 SV=1
WP_007929901.1	43	7	31	7	1011549875	753746703	8.03482e+08	MULTISPECIES: ribosome-associated protein [Pseudomonas]
WP_007924143.1	28	6	35	6	1.7601e+09	1.66274e+09	1.87468e+09	outer membrane beta-barrel protein [Pseudomonas sp. GM17]
WP_007925504.1	9	2	27	2	255801034	2.30875e+08	2.24599e+08	NADP-dependent oxidoreductase [Pseudomonas sp. GM17]
WP_009045370.1	19	5	45	5	1041328733	7.25326e+08	7.23343e+08	MULTISPECIES: ornithine carbamoyltransferase [Pseudomonas]
J2GG31	21	3	20	3	4.39732e+08	3.32959e+08	3.29576e+08	Outer membrane protein OS=Caulobacter sp. AP07 OX=1144304 GN=PMI01_05181 PE=4 SV=1
WP_007579108.1	45	4	41	4	4677135331	3.42117e+09	3.04998e+09	MULTISPECIES: BON domain-containing protein [Burkholderiaceae]
WP_007929094.1	22	3	20	3	3.44014e+08	2.6648e+08	2.44021e+08	MULTISPECIES: response regulator [Pseudomonas]
WP_007746532.1	6	3	16	3	127554960	90540732	81598426	MULTISPECIES: glycine--tRNA ligase subunit beta [Burkholderiaceae]
WP_007588056.1	29	6	17	6	3.082e+08	175553294	1.65493e+08	MULTISPECIES: FadR family transcriptional regulator [Burkholderiaceae]
J3BV35	6	5	48	2				Chaperone protein ClpB OS=Pantoea sp. YR343 OX=1144341 GN=clpB PE=3 SV=1
A0A1H8CB41	44	6	11	6	4.02133e+08	2.52564e+08	286783476	Cytochrome c5 OS=Duganella sp. CF402 OX=1855289 GN=SAMN05216319_4939 PE=4 SV=1
J2WD65	18	7	26	6	2.00294e+08	158237344	1.59417e+08	Biotin carboxylase OS=Sphingobium sp. AP49 OX=1144307 GN=PMI04_03453 PE=4 SV=1
WP_007928510.1	15	5	24	5	363186304	1.72361e+08	1.93254e+08	MULTISPECIES: aspartate ammonia-lyase [Pseudomonas]
WP_007578844.1	24	4	90	2	255324720	203322328	186972200	MULTISPECIES: adenylate kinase [Burkholderiaceae]
WP_007927768.1	15	11	25	11	872233048	604480231	639863700	MULTISPECIES: GTP diphosphokinase [Pseudomonas]
WP_007920961.1	31	3	29	3	239357713	185524205	2.21631e+08	MULTISPECIES: antibiotic biosynthesis monooxygenase [Pseudomonas]
J2WK42	28	8	41	7	955167600	6.23199e+08	5.20839e+08	30S ribosomal protein S2 OS=Sphingobium sp. AP49 OX=1144307 GN=rpsB PE=3 SV=1
WP_007587373.1	10	6	66	5	94469817	7.28404e+07	5.63726e+07	MULTISPECIES: ribonuclease R [Burkholderiaceae]
J2V6M4	15	2	15	2	208426076	195305926	218268714	Peptidoglycan-associated protein OS=Pantoea sp. YR343 OX=1144341 GN=pal PE=3 SV=1
J2KW06	12	3	26	2	1.31154e+08	9.8681e+07	9.65042e+07	Phosphoribosylformylglycinamidine cyclo-ligase OS=Variovorax sp. CF313 OX=1144315 GN=purM PE=3 SV=1
WP_007926152.1	25	6	34	6	1.22669e+09	776962158	706502697	MULTISPECIES: ABC transporter substrate-binding protein [unclassified Pseudomonas]
WP_007578364.1	31	4	17	3	1.53073e+08	118551784	1.32534e+08	MULTISPECIES: transcription termination/antitermination protein NusG [Burkholderiaceae]
A0A1H8ETW3	12	5	13	5	95204457	3.61432e+07	7.08222e+07	Vitamin B12 transporter OS=Duganella sp. CF402 OX=1855289 GN=SAMN05216319_5546 PE=3 SV=1
WP_007923216.1	8	6	28	6	534186647	3.37763e+08	3.89816e+08	RND family transporter [Pseudomonas sp. GM17]
WP_007924719.1	16	4	23	4	211948438	149028966	160648034	MULTISPECIES: 23S rRNA pseudouridine(1911/1915/1917) synthase RluD [Pseudomonas]
J2GQK4	18	5	14	5	1.07048e+08	8.02904e+07	84468250	Acetylornithine aminotransferase OS=Caulobacter sp. AP07 OX=1144304 GN=argD PE=3 SV=1
A0A1M6XRY6	17	6	16	6	203206736	1.55798e+08	180083651	3-deoxy-D-arabinoheptulosonate-7-phosphate synthase /chorismate mutase OS=Bacillus sp. bc15 OX=1761758 GN=SAMN04487918_1011268 PE=4 SV=1
WP_007588238.1	14	6	42	3	28251940	24631910	21804362	MULTISPECIES: IMP dehydrogenase [Burkholderiaceae]
WP_007925976.1	12	5	26	5	667407958	444198380	388379607	MULTISPECIES: betaine-aldehyde dehydrogenase [Pseudomonas]
A0A1H7UDS9	9	3	23	1	80154377	65708075	55831190	Transcription termination factor Rho OS=Duganella sp. CF402 OX=1855289 GN=rho PE=3 SV=1
WP_007932213.1	18	3	19	3	272701809	175897951	191276738	MULTISPECIES: N-acetylmuramic acid 6-phosphate phosphatase MupP [Pseudomonas]
WP_007923874.1	10	8	21	8	3.24657e+08	1.87169e+08	1.93541e+08	formate dehydrogenase subunit alpha [Pseudomonas sp. GM17]
WP_007923233.1	6	5	12	5	110364080	6.23945e+07	6.60157e+07	AAA family ATPase [Pseudomonas sp. GM17]
WP_007921326.1	76	3	26	3	2.15228e+08	1.33906e+08	1.80891e+08	MULTISPECIES: hypothetical protein [Pseudomonas]
WP_007586831.1	13	7	45	5	1.41087e+09	8.48737e+08	1.01775e+09	dihydrolipoyllysine-residue acetyltransferase [Paraburkholderia hospita]
WP_007921665.1	23	5	24	5	6.18727e+08	415161584	4.52789e+08	hypothetical protein [Pseudomonas sp. GM17]
WP_079482209.1	18	2	35	2	667268994	454148304	360663725	MULTISPECIES: histone H1-like DNA-binding protein [Burkholderiaceae]
WP_007926214.1	15	3	17	3	173340612	1.5091e+08	1.47918e+08	methionyl-tRNA formyltransferase [Pseudomonas sp. GM17]
WP_007930309.1	25	3	15	3	3.76132e+08	2.8391e+08	2.33465e+08	MULTISPECIES: YbhB/YbcL family Raf kinase inhibitor-like protein [Pseudomonas]
WP_007931379.1	21	6	19	6	2.78531e+08	2.15167e+08	1.8683e+08	MULTISPECIES: L,D-transpeptidase family protein [Pseudomonas]
WP_007928584.1	26	7	28	7	2.12024e+08	1.90245e+08	2.14886e+08	Ldh family oxidoreductase [Pseudomonas sp. GM17]
WP_007932344.1	7	2	60	2				Zn-dependent hydrolase [Pseudomonas sp. GM17]
J2GWA0	50	4	43	2	1037166526	665713143	728496376	10 kDa chaperonin OS=Caulobacter sp. AP07 OX=1144304 GN=groS PE=3 SV=1
WP_007924399.1	9	6	16	6	3.04479e+08	2.53634e+08	242768553	tetratricopeptide repeat protein [Pseudomonas sp. GM17]
J2Q0P8	8	6	160	3	191380551	94982463	1.01948e+08	Polyribonucleotide nucleotidyltransferase OS=Caulobacter sp. AP07 OX=1144304 GN=pnp PE=3 SV=1
J3CWL6	16	4	13	4	7.51197e+07	43691143	5.82954e+07	Uncharacterized protein OS=Variovorax sp. CF313 OX=1144315 GN=PMI12_00549 PE=4 SV=1
J2V6M0	8	2	25	1	321363392	182191883	52975517	Succinate--CoA ligase [ADP-forming] subunit alpha OS=Pantoea sp. YR343 OX=1144341 GN=sucD PE=3 SV=1
WP_007932057.1	21	5	58	4	2.90675e+08	1.61493e+08	1.90752e+08	MULTISPECIES: slipin family protein [Pseudomonas]
J2LB29	7	2	15	1	10068534	7.91452e+06	8593870	S-adenosylmethionine synthetase OS=Rhizobium sp. CF142 OX=1144314 GN=PMI11_01417 PE=3 SV=1
WP_007924144.1	14	3	23	3	1.62521e+08	118405034	1.15637e+08	NAD-dependent epimerase/dehydratase family protein [Pseudomonas sp. GM17]
WP_007928340.1	25	4	15	4	135603121	8.84163e+07	146470857	MULTISPECIES: aminoacyl-tRNA hydrolase [Pseudomonas]
A0A1H8AWK4	20	6	19	6	1.83147e+08	1.05579e+08	1.2579e+08	Acetyl-CoA acyltransferase OS=Duganella sp. CF402 OX=1855289 GN=SAMN05216319_4648 PE=3 SV=1
A0A1H7SYM9	29	5	18	5	845142124	3.42981e+08	402613501	Osmotically-inducible protein OsmY, contains BON domain OS=Duganella sp. CF402 OX=1855289 GN=SAMN05216319_2684 PE=4 SV=1
WP_007921401.1	24	6	18	6	2.37988e+08	1.57377e+08	159999198	MULTISPECIES: flagellar motor protein MotB [Pseudomonas]
WP_007746525.1	11	4	39	2				MULTISPECIES: citrate (Si)-synthase [Burkholderiaceae]
WP_007926791.1	7	4	28	4	4.75045e+07	6.03218e+07	61841877	1,4-alpha-glucan branching protein GlgB [Pseudomonas sp. GM17]
WP_007927837.1	19	6	20	6	1.38228e+08	8.49585e+07	106893338	ABC transporter ATP-binding protein [Pseudomonas sp. GM17]
WP_007931386.1	16	2	19	2	202140763	1.39075e+08	1.2883e+08	MULTISPECIES: universal stress protein [Pseudomonas]
WP_007921989.1	24	9	60	7	1.49288e+09	9.52988e+08	1.15272e+09	MULTISPECIES: aspartate-semialdehyde dehydrogenase [Pseudomonas]
J2VMI3	3	1	50	1				Adenylosuccinate lyase OS=Pantoea sp. YR343 OX=1144341 GN=PMI39_00850 PE=3 SV=1
J2L973	30	5	49	5	850638139	615565279	582385944	50S ribosomal protein L9 OS=Sphingobium sp. AP49 OX=1144307 GN=rplI PE=3 SV=1
WP_007931947.1	21	2	37	2	2.17182e+09	1.41182e+09	1.86185e+09	cupin domain-containing protein [Pseudomonas sp. GM17]
A0A1H7LLN1	13	6	33	3	24507568	7984396	1.33696e+07	Lysine--tRNA ligase OS=Duganella sp. CF402 OX=1855289 GN=lysS PE=3 SV=1
WP_007730812.1	9	6	17	5	240564366	1.09044e+08	1.42657e+08	NADP-dependent malic enzyme [Paraburkholderia hospita]
WP_007925840.1	11	5	38	5	1412433864	1072673261	1233214148	AAA family ATPase [Pseudomonas sp. GM17]
WP_007924305.1	7	5	16	4	1.83629e+08	128550660	1.08759e+08	catalase HPII [Pseudomonas sp. GM17]
J2V1V3	20	3	21	2	3.10261e+07	25576320	16430411	50S ribosomal protein L3 OS=Pantoea sp. YR343 OX=1144341 GN=rplC PE=3 SV=1
WP_007921672.1	24	5	15	5	234140613	1.58969e+08	1.86059e+08	type II toxin-antitoxin system MqsA family antitoxin [Pseudomonas sp. GM17]
J2TIR4	25	3	39	2	4.06527e+08	2.22583e+08	2.48562e+08	50S ribosomal protein L15 OS=Variovorax sp. CF313 OX=1144315 GN=rplO PE=3 SV=1
WP_007931173.1	24	6	30	6	138775635	7.92246e+07	8.15471e+07	MULTISPECIES: formyltetrahydrofolate deformylase [Pseudomonas]
WP_007744149.1	8	6	17	4	1.05321e+08	5.312e+07	6.64379e+07	aminopeptidase N [Paraburkholderia hospita]
WP_007931138.1	34	4	48	4	1.02282e+09	7.82249e+08	6.5988e+08	MULTISPECIES: HIT domain-containing protein [Pseudomonas]
WP_007929516.1	20	4	19	4	219544220	1.71737e+08	1.38817e+08	MULTISPECIES: tRNA (cytosine(32)/uridine(32)-2'-O)-methyltransferase TrmJ [Pseudomonas]
WP_007923136.1	4	2	7	2	29954653	3.37929e+07	1.62622e+07	MULTISPECIES: amino acid permease [Pseudomonas]
J2L3C2	14	5	20	5	196728067	176612590	199425136	Adenylosuccinate lyase OS=Variovorax sp. CF313 OX=1144315 GN=PMI12_00546 PE=3 SV=1
WP_007744874.1	5	3	17	1	3.94276e+07	4.12745e+07	43649074	MULTISPECIES: acetate--CoA ligase [Burkholderiaceae]
WP_007925222.1	28	6	44	5	6.18697e+08	3.56204e+08	4.41839e+08	MULTISPECIES: SDR family oxidoreductase [Pseudomonas]
J3ARL2	28	4	28	4	3.70101e+08	2.31008e+08	258169115	Cold shock protein OS=Caulobacter sp. AP07 OX=1144304 GN=PMI01_01152 PE=4 SV=1
WP_007922836.1	7	4	21	4	4.9192e+08	371121876	3.3062e+08	endonuclease [Pseudomonas sp. GM17]
WP_007924704.1	16	4	22	4	911697473	6.0697e+08	670738964	MULTISPECIES: acyltransferase [Pseudomonas]
WP_007923280.1	15	4	24	4	572093524	386040998	383951446	MULTISPECIES: adenosine deaminase [Pseudomonas]
A0A1H7QDE1	7	5	94	1	19467494		11703492	Aconitate hydratase B OS=Duganella sp. CF402 OX=1855289 GN=SAMN05216319_1834 PE=3 SV=1
WP_007922622.1	41	5	112	5	5.94947e+09	4.31079e+09	4.4303e+09	MULTISPECIES: STAS domain-containing protein [Pseudomonas]
J2LDS7	18	5	25	5	2.25951e+08	180037011	1.8178e+08	3-oxoacyl-[acyl-carrier-protein] synthase 2 OS=Sphingobium sp. AP49 OX=1144307 GN=PMI04_00747 PE=3 SV=1
J3CDN1	24	3	13	3	80983030	5.73097e+07	6.7469e+07	Superoxide dismutase OS=Variovorax sp. CF313 OX=1144315 GN=PMI12_05158 PE=3 SV=1
J3A348	15	5	21	5	146529804	1.22629e+08	1.29795e+08	GDP-D-mannose dehydratase OS=Caulobacter sp. AP07 OX=1144304 GN=PMI01_04380 PE=4 SV=1
J2HEN2	14	5	16	5	275621021	1.89175e+08	2.28064e+08	Uncharacterized protein OS=Caulobacter sp. AP07 OX=1144304 GN=PMI01_01825 PE=4 SV=1
A0A1H7RQZ3	22	7	40	2	19859431	9.91254e+06	1.04394e+07	Malate dehydrogenase OS=Duganella sp. CF402 OX=1855289 GN=mdh PE=3 SV=1
WP_007925988.1	22	7	36	7	879149889	6.19457e+08	4.98011e+08	MULTISPECIES: choline ABC transporter substrate-binding protein [Pseudomonas]
WP_007926621.1	24	6	33	6	5.64443e+08	3.34523e+08	3.09872e+08	MULTISPECIES: ABC transporter ATP-binding protein [Pseudomonas]
WP_007926104.1	7	7	19	6	87950776	4.89396e+07	5.04999e+07	bifunctional diguanylate cyclase/phosphodiesterase [Pseudomonas sp. GM17]
J2D9V7	19	7	22	5	1.56744e+08	1.14699e+08	1.31057e+08	ATP-dependent Clp protease ATP-binding subunit ClpX OS=Sphingobium sp. AP49 OX=1144307 GN=clpX PE=3 SV=1
J2QE37	30	4	10	4	1.35858e+08	1.00564e+08	9.38922e+07	Transcription termination/antitermination protein NusG OS=Caulobacter sp. AP07 OX=1144304 GN=nusG PE=3 SV=1
WP_007928765.1	21	4	25	4	2.88739e+08	1.93355e+08	2.02536e+08	membrane protein [Pseudomonas sp. GM17]
WP_003177094.1	21	4	34	4	4.4729e+08	3.73591e+08	3.43687e+08	MULTISPECIES: glycine--tRNA ligase subunit alpha [Pseudomonas]
WP_007920932.1	5	3	21	3	2.41962e+08	1.90222e+08	1.63332e+08	arginine/lysine/ornithine decarboxylase [Pseudomonas sp. GM17]
WP_007930683.1	21	4	22	4	4.59526e+08	3.34165e+08	4.06484e+08	SDR family oxidoreductase [Pseudomonas sp. GM17]
WP_007924449.1	75	5	61	5	3681049021	1.79738e+09	2619374416	MULTISPECIES: peptidyl-prolyl cis-trans isomerase [Pseudomonas]
WP_007924696.1	12	4	21	4	1.44708e+08	124217539	1.04342e+08	hypothetical protein [Pseudomonas sp. GM17]
WP_007928348.1	10	4	26	4	3.07777e+08	199641753	188190100	MULTISPECIES: tetratricopeptide repeat protein [Pseudomonas]
WP_003177274.1	61	3	173	3	9.76039e+09	6.07744e+09	6.79425e+09	MULTISPECIES: 50S ribosomal protein L33 [Pseudomonas]
WP_007926752.1	17	4	14	4	130322311	109374653	83027456	extracellular solute-binding protein [Pseudomonas sp. GM17]
J2K3J0	18	5	36	3	42742177	16642621	22319440	Cell shape determining protein, MreB/Mrl family OS=Variovorax sp. CF313 OX=1144315 GN=PMI12_02876 PE=4 SV=1
J3CG68	11	4	17	3	8.16362e+07	4.17021e+07	59667506	Aspartokinase OS=Variovorax sp. CF313 OX=1144315 GN=PMI12_04559 PE=3 SV=1
WP_037035647.1	9	6	22	6	1.52476e+08	9.67181e+07	1.09312e+08	protein kinase [Pseudomonas sp. GM17]
WP_007927057.1	10	2	12	2	8.88392e+07	1.78576e+08	5.40755e+07	hypothetical protein [Pseudomonas sp. GM17]
WP_007921626.1	22	5	19	5	4.85377e+08	4.19843e+08	3.77264e+08	MULTISPECIES: chemotaxis protein CheV [Pseudomonas]
WP_007580438.1	23	9	24	7	468897309	308046095	3.37666e+08	MULTISPECIES: adenylosuccinate synthase [Burkholderiaceae]
WP_007921666.1	19	7	60	7	4.04436e+09	3209691437	3.19095e+09	DUF262 domain-containing protein [Pseudomonas sp. GM17]
WP_007920924.1	24	3	34	3	3.46649e+08	1.59458e+08	1.99401e+08	MULTISPECIES: NAD(P)H-dependent oxidoreductase [Pseudomonas]
J2TLE7	26	4	31	4	2779370173	1.83278e+09	1875985280	Outer membrane protein/peptidoglycan-associated lipoprotein OS=Variovorax sp. CF313 OX=1144315 GN=PMI12_00723 PE=4 SV=1
J3CFR5	12	5	39	3	275350196	1.82348e+08	1.81049e+08	Serine hydroxymethyltransferase OS=Variovorax sp. CF313 OX=1144315 GN=glyA PE=3 SV=1
WP_037035237.1	19	5	46	5	346491112	3.15287e+08	2.68828e+08	MULTISPECIES: acetylornithine deacetylase [Pseudomonas]
WP_007927072.1	24	3	14	3	137240514	7.19159e+07	64968375	thiamine phosphate synthase [Pseudomonas sp. GM17]
WP_007741416.1	41	5	20	5	4.97503e+08	125462482	3.33981e+08	TIGR01841 family phasin [Paraburkholderia hospita]
WP_007929845.1	16	2	177	2	1.48507e+09	1.31568e+09	1.0781e+09	MULTISPECIES: peptidylprolyl isomerase [Pseudomonas]
A0A1H7XK74	35	4	90	2	490176133	2.76509e+08	304652375	Uncharacterized protein OS=Duganella sp. CF402 OX=1855289 GN=SAMN05216319_3710 PE=4 SV=1
J2L296	16	5	45	3	295597608	178330118	206484656	Phosphoglycerate kinase OS=Variovorax sp. CF313 OX=1144315 GN=pgk PE=3 SV=1
WP_007930809.1	25	4	40	4	6.91185e+08	564240898	454180090	maleylacetoacetate isomerase [Pseudomonas sp. GM17]
WP_007579701.1	26	3	44	3	549965934	4.63104e+08	3.35654e+08	MULTISPECIES: ribosome-associated translation inhibitor RaiA [Burkholderiaceae]
WP_007926203.1	14	3	17	3	235339033	163657524	178791961	MULTISPECIES: shikimate dehydrogenase [unclassified Pseudomonas]
J2TI40	14	7	28	5	77971739	5.06971e+07	5.69542e+07	Lysine--tRNA ligase OS=Variovorax sp. CF313 OX=1144315 GN=lysS PE=3 SV=1
J2H457	26	6	65	6	1775049087	1.00272e+09	1.23393e+09	OMP_b-brl domain-containing protein OS=Caulobacter sp. AP07 OX=1144304 GN=PMI01_00606 PE=4 SV=1
WP_007921454.1	12	6	31	6	9.46585e+08	6.81539e+08	723187735	MULTISPECIES: bifunctional D-glycero-beta-D-manno-heptose-7-phosphate kinase/D-glycero-beta-D-manno-heptose 1-phosphate adenylyltransferase HldE [Pseudomonas]
J2L703	7	4	26	1	11439466	3.14827e+06	2207969	Elongation factor G OS=Rhizobium sp. CF142 OX=1144314 GN=fusA PE=3 SV=1
WP_037747953.1	4	1	11	1				elongation factor Tu [Streptomyces mirabilis]
WP_007931142.1	14	3	25	3	6.43887e+08	4.78348e+08	462104409	MULTISPECIES: mechanosensitive ion channel [Pseudomonas]
J2T7V1	12	6	29	6	432749172	215642836	333867494	Glucose-6-phosphate isomerase OS=Variovorax sp. CF313 OX=1144315 GN=pgi PE=3 SV=1
WP_007588625.1	8	3	99	2	8.3082e+07	4.90356e+07	76054408	MULTISPECIES: Re/Si-specific NAD(P)(+) transhydrogenase subunit alpha [Burkholderiaceae]
A0A1H7VG31	16	6	24	6	6.16887e+08	2.95065e+08	2.78361e+08	Acetylornithine aminotransferase OS=Duganella sp. CF402 OX=1855289 GN=argD PE=3 SV=1
WP_007926885.1	20	5	46	4	5.19501e+08	3.11343e+08	2.86711e+08	MULTISPECIES: MoxR family ATPase [Pseudomonas]
WP_007929968.1	23	7	40	7	9.11324e+08	564654176	668734744	MULTISPECIES: glutathione synthase [Pseudomonas]
WP_007588295.1	14	5	19	5	533569908	362256032	267908634	MULTISPECIES: polyamine ABC transporter substrate-binding protein [Burkholderiaceae]
J2LB31	43	4	31	4	7.24455e+08	5.56185e+08	5.99528e+08	50S ribosomal protein L29 OS=Sphingobium sp. AP49 OX=1144307 GN=rpmC PE=3 SV=1
J2L0I5	7	3	17	1	3.15401e+07	43262089	32480582	Fumarate hydratase class II OS=Variovorax sp. CF313 OX=1144315 GN=fumC PE=3 SV=1
J2WP60	15	4	19	4	2.18545e+08	4.43263e+07	1.64358e+08	Glucokinase OS=Sphingobium sp. AP49 OX=1144307 GN=PMI04_01676 PE=3 SV=1
WP_007925469.1	12	4	13	4	1.12593e+08	8.57849e+07	9.09497e+07	FAD-dependent oxidoreductase [Pseudomonas sp. GM17]
WP_007924848.1	12	3	10	3	131289078	7.1589e+07	8.15739e+07	tetratricopeptide repeat protein [Pseudomonas sp. GM17]
A0A1H7Z1I3	19	6	20	6	560816942	3.73725e+08	382384603	Cytochrome c oxidase subunit 2 OS=Duganella sp. CF402 OX=1855289 GN=SAMN05216319_4238 PE=3 SV=1
WP_007921031.1	9	2	9	2	6.83451e+07	1.0065e+08	3.45747e+07	hypothetical protein [Pseudomonas sp. GM17]
WP_007929868.1	28	4	17	4	1.67704e+08	99288502	1.07173e+08	MULTISPECIES: LPS export ABC transporter periplasmic protein LptC [Pseudomonas]
J3CVI2	19	7	31	6	3.14435e+08	2.00015e+08	256071729	Fructose-1,6-bisphosphate aldolase OS=Variovorax sp. CF313 OX=1144315 GN=PMI12_00665 PE=3 SV=1
WP_007926351.1	35	4	24	4	571242570	462640918	444081303	DUF1311 domain-containing protein [Pseudomonas sp. GM17]
WP_007924304.1	20	4	17	4	1.58404e+08	3.39799e+08	3.03471e+08	hypothetical protein [Pseudomonas sp. GM17]
WP_007926789.1	15	3	17	3	1.62828e+08	136505577	1.16992e+08	endonuclease/exonuclease/phosphatase family protein [Pseudomonas sp. GM17]
J3AL26	15	3	13	3	9.34749e+07	7.06248e+07	8.15241e+07	Outer membrane protein assembly factor BamD OS=Caulobacter sp. AP07 OX=1144304 GN=bamD PE=3 SV=1
J2AU47	13	6	59	4	234227558	1.55434e+08	1.63299e+08	ATP synthase subunit alpha OS=Rhizobium sp. CF142 OX=1144314 GN=atpA PE=3 SV=1
WP_007750090.1	14	5	67	2	21408322	15412162	14287820	glutamine-hydrolyzing GMP synthase [Paraburkholderia hospita]
WP_007580477.1	11	3	27	2	9.12152e+07	6.78944e+07	7.121e+07	MULTISPECIES: acetyl-CoA carboxylase carboxyltransferase subunit alpha [Burkholderiaceae]
WP_007928512.1	46	6	21	6	5.87168e+08	5.18181e+08	4.47334e+08	MULTISPECIES: 5-(carboxyamino)imidazole ribonucleotide mutase [Pseudomonas]
WP_007932771.1	43	6	49	6	6203462344	4339485460	4.38552e+09	MULTISPECIES: phosphate starvation-inducible protein PsiF [Pseudomonas]
WP_007929518.1	21	5	12	5	3.0142e+08	2.32423e+08	2.17469e+08	MULTISPECIES: serine O-acetyltransferase [Pseudomonas]
WP_007576550.1	19	4	15	2	32512370	2.31546e+07	1.84715e+07	MULTISPECIES: UTP--glucose-1-phosphate uridylyltransferase GalU [Burkholderiaceae]
WP_007931697.1	13	3	19	2	163544009	109958856	126836800	dTDP-glucose 4,6-dehydratase [Pseudomonas sp. GM17]
WP_007927505.1	26	5	22	5	2.75426e+08	1.99165e+08	2.0129e+08	MULTISPECIES: kinase/pyrophosphorylase [Pseudomonas]
J2DI99	11	6	29	4	149898973	8.27107e+07	7.95437e+07	Acyl-CoA dehydrogenase OS=Sphingobium sp. AP49 OX=1144307 GN=PMI04_02477 PE=3 SV=1
WP_007924761.1	15	6	15	6	195379501	3.94497e+07	111249284	DUF4105 domain-containing protein [Pseudomonas sp. GM17]
WP_007926620.1	25	5	25	5	205808734	137866493	149186395	MULTISPECIES: ABC transporter ATP-binding protein [Pseudomonas]
J3CRB3	18	6	40	5	242467125	185742111	1.90426e+08	Phospho-2-dehydro-3-deoxyheptonate aldolase OS=Variovorax sp. CF313 OX=1144315 GN=PMI12_01919 PE=3 SV=1
J2WWP6	18	3	29	3	2.79686e+08	1.47725e+08	217069097	ATP-dependent Clp protease proteolytic subunit OS=Sphingobium sp. AP49 OX=1144307 GN=clpP PE=3 SV=1
WP_007922170.1	11	6	30	6	393614436	2.72178e+08	2.84096e+08	MULTISPECIES: lipid A export permease/ATP-binding protein MsbA [Pseudomonas]
WP_007924293.1	28	5	20	5	522659264	429354079	384735950	MULTISPECIES: YihA family ribosome biogenesis GTP-binding protein [Pseudomonas]
WP_009770781.1	12	4	10	4	4.88383e+07	3.0385e+07	3.86051e+07	MULTISPECIES: beta-ketoacyl-ACP synthase II [Burkholderiaceae]
WP_007921406.1	18	5	53	5	837298385	624521978	6.17856e+08	MULTISPECIES: phosphatidylserine decarboxylase [unclassified Pseudomonas]
WP_007924306.1	30	8	34	8	5.10818e+08	342001680	332410532	MULTISPECIES: methionine ABC transporter ATP-binding protein [Pseudomonas]
WP_007731840.1	16	3	19	2	176376304	96456099	8.80395e+07	MULTISPECIES: 1-(5-phosphoribosyl)-5-[(5-phosphoribosylamino)methylideneamino]imidazole-4-carboxamide isomerase [Burkholderiaceae]
WP_086908632.1	12	4	11	4	105605807	83426707	94274104	DUF3300 domain-containing protein [Paraburkholderia hospita]
J2D6S2	27	6	37	4	8.55927e+08	6.3509e+08	5.43506e+08	Electron transfer flavoprotein, alpha subunit OS=Sphingobium sp. AP49 OX=1144307 GN=PMI04_00870 PE=4 SV=1
J2WMU1	16	5	22	4	302826202	1.83252e+08	184884061	Serine hydroxymethyltransferase OS=Sphingobium sp. AP49 OX=1144307 GN=glyA PE=3 SV=1
WP_003175607.1	33	3	203	3	4.72563e+08	4.16207e+08	3.84299e+08	MULTISPECIES: acyl carrier protein [Pseudomonas]
J3CKK1	16	3	12	3	6.8625e+07	3.7438e+07	50348154	3-hydroxyisobutyrate dehydrogenase OS=Variovorax sp. CF313 OX=1144315 GN=PMI12_03375 PE=3 SV=1
WP_007746960.1	13	4	35	4	1.0162e+09	5.29255e+08	754753623	MULTISPECIES: alpha-ketoacid dehydrogenase subunit beta [Burkholderiaceae]
WP_007580585.1	9	5	18	5	3.23382e+08	2.47303e+08	251831827	MULTISPECIES: bifunctional transcriptional regulator/glucokinase [Burkholderiaceae]
WP_007922567.1	9	1	13	1	1.34147e+08	1.30334e+08	1.3736e+08	MULTISPECIES: hypothetical protein [Pseudomonas]
WP_007925855.1	36	2	66	2	4137188370	2.58316e+09	3131669062	MULTISPECIES: 50S ribosomal protein L31 [Pseudomonas]
WP_007923402.1	18	3	63	3	5.05902e+08	3.54958e+08	3.54588e+08	hypothetical protein [Pseudomonas sp. GM17]
WP_007921193.1	38	4	92	4	5179710129	3793355826	4.00892e+09	MULTISPECIES: DUF4426 domain-containing protein [Pseudomonas]
WP_007921125.1	19	5	31	5	378707080	242173960	276235834	MULTISPECIES: YicC family protein [Pseudomonas]
J2WFR3	22	6	12	5	261210544	206819493	7.38463e+07	NAD/NADP transhydrogenase alpha subunit OS=Sphingobium sp. AP49 OX=1144307 GN=PMI04_03009 PE=4 SV=1
WP_007921050.1	23	7	15	7	1.10274e+08	8.9536e+07	9.08943e+07	hypothetical protein [Pseudomonas sp. GM17]
J2TLA3	15	5	14	4	3.1572e+08	206833166	1.96954e+08	Pyruvate kinase OS=Variovorax sp. CF313 OX=1144315 GN=PMI12_00668 PE=3 SV=1
WP_007746820.1	3	4	6	4	2.34904e+07	1.50813e+07	1.87352e+07	DEAD/DEAH box helicase [Paraburkholderia hospita]
WP_007924594.1	11	2	6	2	82879974	66321760	73012420	NAD-dependent epimerase/dehydratase family protein [Pseudomonas sp. GM17]
WP_037035259.1	9	1	16	1	64676736	5.50602e+07	4.21056e+07	MULTISPECIES: alpha/beta fold hydrolase [Pseudomonas]
WP_007931443.1	17	5	27	5	303767165	158868543	1.82234e+08	MULTISPECIES: ATP-binding protein [unclassified Pseudomonas]
J2DBW3	11	4	17	4	8.37551e+07	5.80424e+07	5.24994e+07	Phosphoglucosamine mutase OS=Sphingobium sp. AP49 OX=1144307 GN=glmM PE=3 SV=1
WP_007931113.1	19	2	16	2	2.12899e+08	1.64089e+08	1.67821e+08	tol-pal system-associated acyl-CoA thioesterase [Pseudomonas sp. GM17]
WP_007929267.1	7	6	19	6	3.44018e+08	234361771	2.59284e+08	AAA family ATPase [Pseudomonas sp. GM17]
J2TIQ9	18	2	25	1	115490660	65013760	7.14402e+07	30S ribosomal protein S8 OS=Variovorax sp. CF313 OX=1144315 GN=rpsH PE=3 SV=1
A0A1H7VDU4	23	3	16	3	363137760	269775476	2.3375e+08	Polyisoprenoid-binding protein YceI OS=Duganella sp. CF402 OX=1855289 GN=SAMN05216319_3545 PE=3 SV=1
WP_007929187.1	12	2	30	2	333809413	3.5209e+08	233782014	MULTISPECIES: NADH-quinone oxidoreductase subunit A [Pseudomonas]
A0A1H7VFL8	5	7	24	6	117954756	7.69864e+07	9.13066e+07	Glutamate dehydrogenase OS=Duganella sp. CF402 OX=1855289 GN=SAMN05216319_3563 PE=4 SV=1
WP_007932164.1	11	3	37	3	840310094	643249583	556225892	MULTISPECIES: pyridoxine 5'-phosphate synthase [Pseudomonas]
WP_007930170.1	34	5	26	5	8.49103e+08	4.95153e+08	5.89019e+08	MULTISPECIES: aminodeoxychorismate/anthranilate synthase component II [Pseudomonas]
WP_007580490.1	17	7	33	6	7.82149e+08	4.39076e+08	5.44715e+08	MULTISPECIES: aspartate kinase [Burkholderiaceae]
J2D4M8	28	4	29	4	1011554318	724102520	7.20822e+08	50S ribosomal protein L6 OS=Sphingobium sp. AP49 OX=1144307 GN=rplF PE=3 SV=1
J2KYN8	34	6	33	6	2210251536	1475624058	1949557496	30S ribosomal protein S9 OS=Sphingobium sp. AP49 OX=1144307 GN=rpsI PE=3 SV=1
WP_007922366.1	8	4	13	4	75830036	3.09069e+07	3.8025e+07	NAD-dependent DNA ligase LigA [Pseudomonas sp. GM17]
J2KAA2	16	4	23	4	480174676	2.09652e+08	269195864	Electron transfer flavoprotein, alpha subunit OS=Variovorax sp. CF313 OX=1144315 GN=PMI12_04913 PE=4 SV=1
WP_009042694.1	21	3	27	3	5.85979e+08	4.44876e+08	442124494	MULTISPECIES: threonylcarbamoyl-AMP synthase [Pseudomonas]
J3CG14	30	9	165	6	1565344492	929325572	1091116568	30S ribosomal protein S2 OS=Variovorax sp. CF313 OX=1144315 GN=rpsB PE=3 SV=1
J3CLC7	16	6	20	4	1.18523e+08	6.72967e+07	7.74151e+07	2-isopropylmalate synthase OS=Variovorax sp. CF313 OX=1144315 GN=leuA PE=3 SV=1
WP_007929999.1	21	7	24	7	327316876	2.64627e+08	250967874	chemotaxis protein CheV [Pseudomonas sp. GM17]
WP_007921484.1	28	4	99	4	7.6747e+09	5.52447e+09	5.81849e+09	MULTISPECIES: 50S ribosomal protein L9 [Pseudomonas]
WP_007922014.1	16	8	36	8	1125714420	6.67867e+08	768228566	MULTISPECIES: glutamate--tRNA ligase [Pseudomonas]
A0A1H8BCJ9	30	2	26	2	4.05425e+08	2.42323e+08	234713885	30S ribosomal protein S17 OS=Duganella sp. CF402 OX=1855289 GN=rpsQ PE=3 SV=1
WP_007925221.1	17	3	14	3	367689430	291319573	239835475	MULTISPECIES: ABC transporter ATP-binding protein [Pseudomonas]
WP_007926692.1	20	5	15	5	4.25902e+08	3.17352e+08	3.2153e+08	MULTISPECIES: hydroxymethylbilane synthase [Pseudomonas]
A0A1H7IJW1	15	6	99	1	85500648	19934776	35669700	Argininosuccinate synthase OS=Duganella sp. CF402 OX=1855289 GN=argG PE=3 SV=1
WP_007929862.1	32	8	45	8	4090611495	2.95161e+09	2.77086e+09	MULTISPECIES: ABC transporter substrate-binding protein [Pseudomonas]
J2L0B5	9	5	18	4	123768674	71014091	72251569	Catalase OS=Variovorax sp. CF313 OX=1144315 GN=PMI12_01118 PE=3 SV=1
WP_007931096.1	20	8	12	8	6.15228e+08	3.74488e+08	414738242	hypothetical protein [Pseudomonas sp. GM17]
A0A1H7YD27	13	3	26	2	35899162	2.00082e+07	29195225	Glyceraldehyde-3-phosphate dehydrogenase OS=Duganella sp. CF402 OX=1855289 GN=SAMN05216319_3982 PE=3 SV=1
A0A1H7XIY9	18	3	10	3	8.75018e+07	5.68241e+07	4.43207e+07	Thiol:disulfide interchange protein OS=Duganella sp. CF402 OX=1855289 GN=SAMN05216319_3697 PE=3 SV=1
J3CB15	18	6	22	3	326764148	240274271	237693863	Glucose-1-phosphate thymidylyltransferase OS=Variovorax sp. CF313 OX=1144315 GN=PMI12_05496 PE=3 SV=1
A0A1H7YNK0	19	4	19	4	313256649	2.11398e+08	233235511	Uncharacterized protein OS=Duganella sp. CF402 OX=1855289 GN=SAMN05216319_4083 PE=4 SV=1
WP_007580383.1	21	4	15	4	127569147	90746687	8.17392e+07	3-deoxy-8-phosphooctulonate synthase [Paraburkholderia hospita]
WP_007929863.1	39	5	38	5	2497399836	1929039700	1.82077e+09	MULTISPECIES: outer membrane lipid asymmetry maintenance protein MlaD [Pseudomonas]
A0A1H7SDI7	8	5	13	5	387533830	2.14356e+08	2.95761e+08	Iron complex outermembrane recepter protein OS=Duganella sp. CF402 OX=1855289 GN=SAMN05216319_2478 PE=3 SV=1
WP_007930172.1	27	8	50	8	3.23239e+09	2272766014	2392729732	indole-3-glycerol phosphate synthase TrpC [Pseudomonas sp. GM17]
WP_007743938.1	11	4	12	3	186745044	1.35535e+08	137636005	Asp-tRNA(Asn)/Glu-tRNA(Gln) amidotransferase subunit GatA [Paraburkholderia hospita]
WP_007927597.1	10	2	11	2	8.98072e+07	7.62931e+07	8.7799e+07	MULTISPECIES: Tim44 domain-containing protein [Pseudomonas]
J2L3H8	18	5	15	5	2.74999e+08	1.82943e+08	170966481	NAD/NADP transhydrogenase alpha subunit OS=Variovorax sp. CF313 OX=1144315 GN=PMI12_00399 PE=4 SV=1
J2WLS4	6	5	18	5	233870791	1.51009e+08	1.38799e+08	3-hydroxyacyl-CoA dehydrogenase OS=Sphingobium sp. AP49 OX=1144307 GN=PMI04_01729 PE=4 SV=1
WP_007926084.1	9	4	9	4	230048131	1.35075e+08	144564330	S9 family peptidase [Pseudomonas sp. GM17]
J2KBL0	32	4	19	4	301277344	188272330	2.33057e+08	Phasin family protein OS=Variovorax sp. CF313 OX=1144315 GN=PMI12_01546 PE=4 SV=1
WP_007582494.1	14	7	24	6	9.12161e+07	6.72304e+07	7.78285e+07	MULTISPECIES: dihydroxy-acid dehydratase [Burkholderiaceae]
WP_007588175.1	10	3	14	2	167852874	128766246	138537111	MULTISPECIES: 2-isopropylmalate synthase [Burkholderiaceae]
A0A1H7M9L5	24	9	24	9	492817029	2.58395e+08	317382898	Trigger factor OS=Duganella sp. CF402 OX=1855289 GN=tig PE=3 SV=1
WP_007738640.1	19	8	15	8	1.63725e+08	107342599	1.13237e+08	gamma-glutamyltransferase [Paraburkholderia hospita]
WP_007932194.1	12	4	13	4	100710816	8.21174e+07	8.74509e+07	guanine deaminase [Pseudomonas sp. GM17]
J2KBN3	46	8	40	8	2.34506e+09	1.32167e+09	1.39985e+09	DNA-binding protein H-NS OS=Variovorax sp. CF313 OX=1144315 GN=PMI12_01573 PE=4 SV=1
WP_007921645.1	17	3	70	3	4.00641e+09	2.8767e+09	3119307462	MULTISPECIES: acetyl-CoA carboxylase biotin carboxyl carrier protein [Pseudomonas]
WP_007930635.1	26	6	32	6	952445426	689365811	682160428	MULTISPECIES: phosphoadenylyl-sulfate reductase [Pseudomonas]
WP_007924712.1	11	3	26	3	3.13798e+08	228805081	2.52398e+08	NAD(P)/FAD-dependent oxidoreductase [Pseudomonas sp. GM17]
J2H6F4	10	6	22	6	3.25286e+08	220240711	272978651	Elongation factor G OS=Caulobacter sp. AP07 OX=1144304 GN=fusA PE=3 SV=1
J3CWX4	28	2	99	2	1.47805e+09	1.1029e+09	1.05513e+09	Uncharacterized protein OS=Variovorax sp. CF313 OX=1144315 GN=PMI12_00277 PE=4 SV=1
WP_007921993.1	22	4	35	3	492563608	381447134	441625520	MULTISPECIES: 3-isopropylmalate dehydratase small subunit [Pseudomonas]
WP_007926602.1	8	3	27	3	2.60027e+08	1.48419e+08	1.44137e+08	MULTISPECIES: inorganic phosphate transporter [Pseudomonas]
J2GH36	22	4	8	4	3.53434e+07	3.19047e+07	2.88202e+07	DUF4167 domain-containing protein (Fragment) OS=Caulobacter sp. AP07 OX=1144304 GN=PMI01_05105 PE=4 SV=1
A0A1H7P4D8	3	2	74	1				Threonine--tRNA ligase OS=Duganella sp. CF402 OX=1855289 GN=thrS PE=3 SV=1
WP_007920521.1	44	5	29	5	1262636029	9.56991e+08	8.8278e+08	MULTISPECIES: hypothetical protein [Pseudomonas]
J2WM23	12	5	50	4	278683871	1.56126e+08	171751237	Glucose-6-phosphate 1-dehydrogenase OS=Sphingobium sp. AP49 OX=1144307 GN=zwf PE=3 SV=1
WP_007927899.1	12	4	9	4	1.58743e+08	9.83774e+07	9.45412e+07	amidase [Pseudomonas sp. GM17]
WP_007744627.1	17	3	18	3	1.13262e+08	7.54112e+07	61613273	MULTISPECIES: ABC transporter substrate-binding protein [Burkholderiaceae]
WP_007922416.1	38	6	35	6	719722670	4.08783e+08	403936700	MULTISPECIES: Cys-tRNA(Pro) deacylase [Pseudomonas]
J2LB62	39	6	37	5	1216256728	803025813	901914439	30S ribosomal protein S13 OS=Sphingobium sp. AP49 OX=1144307 GN=rpsM PE=3 SV=1
WP_007924079.1	25	7	46	6	1.08417e+09	551723700	755745604	MULTISPECIES: type I methionyl aminopeptidase [unclassified Pseudomonas]
J3CL60	15	3	57	2	178045219	1.17349e+08	1.21965e+08	50S ribosomal protein L25 OS=Variovorax sp. CF313 OX=1144315 GN=rplY PE=3 SV=1
J2KU89	12	5	41	2	51516802	2.37792e+07	23041288	Inosine-5'-monophosphate dehydrogenase OS=Variovorax sp. CF313 OX=1144315 GN=guaB PE=3 SV=1
WP_024162904.1	10	5	18	3	10113617		4220751	acyl-CoA dehydrogenase [Paraburkholderia hospita]
WP_079482402.1	38	3	9	3	1.27407e+08	1.06985e+08	107466234	hypothetical protein [Paraburkholderia hospita]
WP_007921123.1	23	3	17	3	3.41938e+08	2.58386e+08	237530971	MULTISPECIES: DUF4870 domain-containing protein [Pseudomonas]
WP_007931800.1	42	4	34	4	5.21356e+08	366855509	3.18345e+08	MULTISPECIES: TlpA family protein disulfide reductase [Pseudomonas]
WP_007730565.1	52	7	45	4	1070720918	489384369	627317248	MULTISPECIES: 50S ribosomal protein L14 [Burkholderiaceae]
WP_007924015.1	23	6	43	6	1.33524e+09	8.58928e+08	5.91057e+08	MULTISPECIES: N-acetylmuramoyl-L-alanine amidase [Pseudomonas]
J2WBX7	32	2	12	2	2.12323e+08	1.2405e+08	152183611	Translation initiation factor IF-1 OS=Sphingobium sp. AP49 OX=1144307 GN=infA PE=3 SV=1
WP_007925578.1	22	4	21	4	499576286	699705892	1282700194	glutamine amidotransferase [Pseudomonas sp. GM17]
WP_007921114.1	43	3	21	3	2200293624	1.77125e+09	1.99566e+09	MULTISPECIES: 50S ribosomal protein L28 [Pseudomonas]
WP_007925835.1	11	3	30	3	7.35283e+08	457678530	5.12783e+08	MULTISPECIES: uroporphyrinogen decarboxylase [Pseudomonas]
WP_007926714.1	18	4	39	4	462060338	3.45235e+08	3.24387e+08	porphobilinogen synthase [Pseudomonas sp. GM17]
WP_007925876.1	17	7	240	7	2.60402e+10	1.84191e+10	1.80615e+10	phasin family protein [Pseudomonas sp. GM17]
J3CXH9	27	3	10	2	391738672	259167992	249299620	50S ribosomal protein L13 OS=Variovorax sp. CF313 OX=1144315 GN=rplM PE=3 SV=1
WP_007587413.1	15	7	37	5	356465539	2.6893e+08	273473652	MULTISPECIES: dihydrolipoyl dehydrogenase [Burkholderiaceae]
WP_007742391.1	26	5	33	2	94480382	8.53389e+07	79106267	DNA-binding protein [Paraburkholderia hospita]
J2WJT9	29	5	21	5	3.28849e+08	2.18045e+08	2.42951e+08	Probable transaldolase OS=Sphingobium sp. AP49 OX=1144307 GN=tal PE=3 SV=1
J3CR82	17	6	15	6	179175212	1.27608e+08	87245006	Probable cytosol aminopeptidase OS=Variovorax sp. CF313 OX=1144315 GN=pepA PE=3 SV=1
WP_007930216.1	14	4	21	4	4.41104e+08	2.80323e+08	3.18145e+08	tripartite tricarboxylate transporter substrate binding protein [Pseudomonas sp. GM17]
J3CGJ4	45	3	13	3	121178975	6.02315e+07	6.70182e+07	Outer membrane protein/peptidoglycan-associated lipoprotein (Fragment) OS=Variovorax sp. CF313 OX=1144315 GN=PMI12_04473 PE=4 SV=1
J2L114	27	4	28	2	333147904	204954720	241174128	30S ribosomal protein S7 OS=Variovorax sp. CF313 OX=1144315 GN=rpsG PE=3 SV=1
WP_007922383.1	25	2	78	2	8.40101e+08	6.67301e+08	4.69311e+08	MULTISPECIES: YbaB/EbfC family nucleoid-associated protein [Pseudomonas]
WP_007925190.1	26	3	12	3	6.73276e+07	4.98275e+07	5.65218e+07	MULTISPECIES: phage holin family protein [unclassified Pseudomonas]
WP_007927432.1	15	2	108	2	5.15857e+09	3.89851e+09	3.38871e+09	MULTISPECIES: DJ-1/PfpI family protein [Pseudomonas]
J3CE65	5	4	12	3	5.04297e+07	2.38644e+07	3.1194e+07	Phosphoribosylformylglycinamidine synthase OS=Variovorax sp. CF313 OX=1144315 GN=purL PE=3 SV=1
J2KK18	16	4	10	3	39991238	3.30074e+07	38096208	DnaJ-class molecular chaperone with C-terminal Zn finger domain containing protein OS=Variovorax sp. CF313 OX=1144315 GN=PMI12_03392 PE=4 SV=1
WP_007920821.1	45	3	22	3	8.45433e+08	542055541	6.21117e+08	MULTISPECIES: hypothetical protein [Pseudomonas]
WP_007922342.1	31	3	16	3	5.99369e+08	4.42616e+08	4.78197e+08	MULTISPECIES: DUF1090 domain-containing protein [Pseudomonas]
WP_007925687.1	13	4	34	4	451527834	293997066	3.58163e+08	UDP-4-amino-4-deoxy-L-arabinose aminotransferase [Pseudomonas sp. GM17]
WP_007928528.1	28	6	32	6	6.08592e+08	3.38914e+08	4.75539e+08	MULTISPECIES: phosphate signaling complex protein PhoU [Pseudomonas]
WP_007579621.1	21	5	20	5	7.69018e+07	69102779	49968277	MULTISPECIES: 3-isopropylmalate dehydrogenase [Burkholderiaceae]
A0A1H8E4X9	72	4	38	1				Elongation factor Tu GTP binding domain-containing protein (Fragment) OS=Duganella sp. CF402 OX=1855289 GN=SAMN05216319_5394 PE=4 SV=1
A0A1H7YDI2	40	5	53	5	1.8904e+09	1.10388e+09	1.4587e+09	DNA-binding protein HU-beta OS=Duganella sp. CF402 OX=1855289 GN=SAMN05216319_4008 PE=3 SV=1
WP_007923879.1	17	4	22	4	1.96593e+08	1.34968e+08	155501060	2-hydroxyacid dehydrogenase [Pseudomonas sp. GM17]
WP_007921403.1	10	5	18	5	1.49803e+08	95753035	123365764	HDOD domain-containing protein [Pseudomonas sp. GM17]
J2KXB9	29	3	16	3	450042378	226921346	254098692	Uncharacterized protein OS=Variovorax sp. CF313 OX=1144315 GN=PMI12_01581 PE=4 SV=1
A0A1H7NTH7	19	5	18	4	969838512	6.02322e+08	711324788	Elongation factor Ts OS=Duganella sp. CF402 OX=1855289 GN=tsf PE=3 SV=1
WP_007923101.1	11	4	37	4	7.04289e+08	5.22601e+08	5.27194e+08	MULTISPECIES: alpha-ketoacid dehydrogenase subunit beta [Pseudomonas]
WP_007926128.1	51	5	21	5	4.54363e+08	298075949	333754359	MULTISPECIES: Co2+/Mg2+ efflux protein ApaG [Pseudomonas]
WP_007925652.1	13	6	23	6	5.19836e+08	3.51057e+08	3.21151e+08	AMP-binding protein [Pseudomonas sp. GM17]
WP_007578361.1	34	6	26	6	847773043	526760921	5.59766e+08	MULTISPECIES: 50S ribosomal protein L10 [Burkholderiaceae]
J2HPH3	51	5	24	5	4.79443e+08	453836622	426771346	CBS domain-containing protein (Fragment) OS=Caulobacter sp. AP07 OX=1144304 GN=PMI01_00523 PE=4 SV=1
A0A1H7VEV2	11	4	21	2	73076191	42561827	61873615	Adenylosuccinate lyase OS=Duganella sp. CF402 OX=1855289 GN=SAMN05216319_3543 PE=3 SV=1
WP_007930032.1	18	6	13	6	8.67121e+07	6.4649e+07	66180247	catalase [Pseudomonas sp. GM17]
A0A1H7Q7U4	20	4	20	4	1.86944e+08	1.12517e+08	1.3638e+08	Acetyl esterase/lipase OS=Duganella sp. CF402 OX=1855289 GN=SAMN05216319_1798 PE=4 SV=1
WP_007581409.1	30	4	19	4	4.73924e+08	243272100	2.2694e+08	hypothetical protein [Paraburkholderia hospita]
WP_007931111.1	22	4	36	4	594754060	405491015	417774982	MULTISPECIES: protein TolQ [Pseudomonas]
J3CFV2	23	3	23	3	231936100	1.62175e+08	1.52082e+08	Bacterioferritin (Cytochrome b1) OS=Variovorax sp. CF313 OX=1144315 GN=PMI12_04702 PE=4 SV=1
J3AFI8	13	4	45	4	1.45044e+09	9.92739e+08	9.55709e+08	Cell shape determining protein, MreB/Mrl family OS=Caulobacter sp. AP07 OX=1144304 GN=PMI01_02920 PE=4 SV=1
WP_007931794.1	13	3	18	3	245562345	265583627	2.33083e+08	DNA-3-methyladenine glycosylase I [Pseudomonas sp. GM17]
J2TI24	38	2	58	2	1.27814e+09	7.03848e+08	847750603	Acyl carrier protein OS=Variovorax sp. CF313 OX=1144315 GN=acpP PE=3 SV=1
J2HEE5	19	3	19	2	114930465	5.67328e+07	61912728	Electron transfer flavoprotein, beta subunit OS=Caulobacter sp. AP07 OX=1144304 GN=PMI01_01903 PE=4 SV=1
WP_007921561.1	18	5	25	5	2.46855e+08	1.47663e+08	1.73967e+08	MULTISPECIES: succinylglutamate desuccinylase [Pseudomonas]
A0A1H8BAA7	37	6	33	6	553995590	4.17019e+08	4.65816e+08	50S ribosomal protein L3 OS=Duganella sp. CF402 OX=1855289 GN=rplC PE=3 SV=1
J2D2G7	14	6	24	3	1.00205e+07	6.93589e+06	4.09279e+06	GTP-binding protein TypA/BipA OS=Sphingobium sp. AP49 OX=1144307 GN=PMI04_01750 PE=4 SV=1
J2HRB9	24	4	15	4	96125111	3.93798e+07	5.49613e+07	50S ribosomal protein L1 OS=Caulobacter sp. AP07 OX=1144304 GN=rplA PE=3 SV=1
WP_007929194.1	18	5	20	5	2.52039e+08	1.93379e+08	192879040	tRNA 2-thiouridine(34) synthase MnmA [Pseudomonas sp. GM17]
A0A1H8B8B9	33	5	31	3	3.05494e+08	9.89319e+07	1.91149e+08	30S ribosomal protein S13 OS=Duganella sp. CF402 OX=1855289 GN=rpsM PE=3 SV=1
J2FWW7	10	5	28	5	5.14619e+08	3.38962e+08	296043301	30S ribosomal protein S1 OS=Caulobacter sp. AP07 OX=1144304 GN=PMI01_05171 PE=3 SV=1
WP_007927089.1	29	4	22	4	2.07083e+08	152303484	159465583	hypothetical protein [Pseudomonas sp. GM17]
WP_007920857.1	31	8	53	8	1812271963	1.10004e+09	1.25279e+09	MULTISPECIES: glutamine-hydrolyzing carbamoyl-phosphate synthase small subunit [Pseudomonas]
J3HI14	11	5	78	2				ATP synthase subunit alpha OS=Pantoea sp. YR343 OX=1144341 GN=atpA PE=3 SV=1
J2KZH5	22	5	36	3	1.52201e+09	1003773648	1201071366	50S ribosomal protein L6 OS=Variovorax sp. CF313 OX=1144315 GN=rplF PE=3 SV=1
WP_007924804.1	11	5	32	5	1.16102e+09	9.97132e+08	8.52817e+08	tryptophan 7-halogenase [Pseudomonas sp. GM17]
J2DNT5	36	3	41	3	7.73121e+08	4.79298e+08	4.85391e+08	50S ribosomal protein L23 OS=Sphingobium sp. AP49 OX=1144307 GN=rplW PE=3 SV=1
WP_007739309.1	8	3	11	3	4.14772e+07	24870111	23435938	hypothetical protein [Paraburkholderia hospita]
J3CGZ5	15	6	20	6	325823527	1.82075e+08	2.04621e+08	Transcription termination factor Rho OS=Variovorax sp. CF313 OX=1144315 GN=rho PE=3 SV=1
WP_007926698.1	9	1	5	1	18953494	12319412	10209430	FKBP-type peptidyl-prolyl cis-trans isomerase [Pseudomonas sp. GM17]
WP_007926828.1	21	4	35	4	326454861	2.53246e+08	3.03171e+08	MULTISPECIES: ParA family protein [Pseudomonas]
J2KIB9	14	3	17	3	1.70906e+08	248668876	307969452	Cytochrome c1 OS=Variovorax sp. CF313 OX=1144315 GN=PMI12_03764 PE=4 SV=1
WP_007924883.1	17	4	40	4	868016372	5.86114e+08	669701255	hypothetical protein [Pseudomonas sp. GM17]
WP_007925904.1	10	3	8	3	8.88793e+07	4.83097e+07	5.45655e+07	imidazolonepropionase [Pseudomonas sp. GM17]
J2WFM8	11	5	24	5	2.61561e+08	1.8786e+08	212671282	Pyruvate kinase OS=Sphingobium sp. AP49 OX=1144307 GN=PMI04_02901 PE=3 SV=1
WP_007931549.1	47	4	37	4	58649359	6.14612e+07	7.4266e+07	MULTISPECIES: OsmC family protein [Pseudomonas]
WP_007927990.1	12	2	17	2	255005084	242896536	163629516	MULTISPECIES: tellurite resistance TerB family protein [unclassified Pseudomonas]
WP_007927927.1	27	5	54	5	1395763723	1.03037e+09	1.04002e+09	MULTISPECIES: DUF4197 domain-containing protein [unclassified Pseudomonas]
A0A1H7IP47	14	4	8	4	81600718	5.22608e+07	55000528	Tol-Pal system protein TolB OS=Duganella sp. CF402 OX=1855289 GN=tolB PE=3 SV=1
WP_007925192.1	12	4	13	4	197718572	122025868	1.39277e+08	MULTISPECIES: ribonucleotide-diphosphate reductase subunit beta [Pseudomonas]
WP_007929106.1	14	5	26	5	7.01418e+08	4.93577e+08	516867633	porin [Pseudomonas sp. GM17]
WP_007928398.1	8	4	23	3	8.10432e+07	5.51675e+07	51130075	methyl-accepting chemotaxis protein [Pseudomonas sp. GM17]
WP_007932193.1	27	6	23	6	4.32989e+08	3.27383e+08	3.15793e+08	MULTISPECIES: GntR family transcriptional regulator [Pseudomonas]
J2KRW5	19	3	16	3	2.84085e+08	1.78702e+08	1.71485e+08	Outer membrane protein assembly factor BamE OS=Variovorax sp. CF313 OX=1144315 GN=bamE PE=3 SV=1
WP_007924175.1	31	5	99	5	7.89245e+09	5948894684	5.69717e+09	MULTISPECIES: 50S ribosomal protein L17 [Pseudomonas]
WP_007748989.1	5	6	12	3	3.96407e+07	3.34353e+07	3.74201e+07	trifunctional transcriptional regulator/proline dehydrogenase/L-glutamate gamma-semialdehyde dehydrogenase [Paraburkholderia hospita]
J3CT43	28	3	17	3	166652720	179793178	161063938	Peroxiredoxin OS=Variovorax sp. CF313 OX=1144315 GN=PMI12_01604 PE=4 SV=1
J2W6B2	10	6	15	6	131299477	112462752	1.13233e+08	Membrane-bound PQQ-dependent dehydrogenase, glucose/quinate/shikimate family OS=Sphingobium sp. AP49 OX=1144307 GN=PMI04_04595 PE=4 SV=1
WP_007924058.1	36	4	81	4	1.07851e+09	7.30311e+08	742505874	MULTISPECIES: 3-hydroxyacyl-ACP dehydratase FabZ [Pseudomonas]
J2CNB2	12	5	20	5	3.06527e+08	222679310	244629352	Hemolysin activation/secretion protein OS=Sphingobium sp. AP49 OX=1144307 GN=PMI04_04422 PE=4 SV=1
A0A1H8AXF2	11	7	20	3	156429963	8.99341e+07	100130875	Aspartate--tRNA(Asp/Asn) ligase OS=Duganella sp. CF402 OX=1855289 GN=aspS PE=3 SV=1
J3HPT9	22	1	21	1				Translation initiation factor IF-1 OS=Pantoea sp. YR343 OX=1144341 GN=infA PE=3 SV=1
WP_007921255.1	12	6	27	6	579845813	400489963	4.14628e+08	MULTISPECIES: GMC family oxidoreductase [unclassified Pseudomonas]
WP_007926792.1	5	6	15	6	219980758	1.54692e+08	1.81777e+08	maltose alpha-D-glucosyltransferase [Pseudomonas sp. GM17]
WP_007921224.1	33	5	26	5	1.255e+08	1.29659e+08	9.46907e+07	MULTISPECIES: 16S rRNA (guanine(966)-N(2))-methyltransferase RsmD [Pseudomonas]
WP_007586814.1	25	3	46	3				MULTISPECIES: Fe-S cluster assembly scaffold IscU [Burkholderiaceae]
A0A1H7RDB5	28	3	46	3				Iron-sulfur cluster assembly scaffold protein IscU OS=Duganella sp. CF402 OX=1855289 GN=SAMN05216319_2148 PE=3 SV=1
WP_007737513.1	17	4	23	4	1.86954e+08	115264688	120299976	MetQ/NlpA family ABC transporter substrate-binding protein [Paraburkholderia hospita]
J3ALQ0	47	5	38	5	670377571	4.23911e+08	4.63995e+08	Uncharacterized protein OS=Caulobacter sp. AP07 OX=1144304 GN=PMI01_02026 PE=4 SV=1
WP_007924463.1	16	3	15	3	97998375	6.45218e+07	5.88722e+07	MULTISPECIES: 3-hydroxybutyrate dehydrogenase [Pseudomonas]
WP_007730521.1	26	5	25	4	1492991921	1.16217e+09	1.11964e+09	MULTISPECIES: 50S ribosomal protein L3 [Burkholderiaceae]
WP_007924748.1	26	3	66	3	1.04748e+09	6.89315e+08	982978611	MULTISPECIES: alkylphosphonate utilization protein [Pseudomonas]
WP_007586558.1	35	5	44	5	1.04338e+09	788070242	724471156	MULTISPECIES: 50S ribosomal protein L9 [Burkholderiaceae]
A0A1H7XZN3	12	6	18	5	8.70867e+07	5.42162e+07	5.88788e+07	Glutamine--tRNA ligase OS=Duganella sp. CF402 OX=1855289 GN=glnS PE=3 SV=1
J2WNR1	21	4	14	4	3.19106e+08	2.48918e+08	246956773	Adenylate kinase OS=Sphingobium sp. AP49 OX=1144307 GN=adk PE=3 SV=1
WP_007582130.1	27	3	9	3	86459245	5.98997e+07	5.8917e+07	MULTISPECIES: (2Fe-2S)-binding protein [Burkholderiaceae]
WP_007924108.1	13	2	13	2	6.1825e+07	1.07202e+08	3.92565e+07	MULTISPECIES: GTP cyclohydrolase II [Pseudomonas]
J2WQ36	11	4	10	4	45843426	41257819	34500288	Glutamyl-tRNA(Gln) amidotransferase subunit A OS=Sphingobium sp. AP49 OX=1144307 GN=gatA PE=3 SV=1
J2WS53	23	5	23	4	2.06017e+08	144787636	1.57645e+08	2,3-bisphosphoglycerate-dependent phosphoglycerate mutase OS=Sphingobium sp. AP49 OX=1144307 GN=gpmA PE=3 SV=1
WP_007928054.1	24	5	48	5	1476170582	1.14369e+09	1.13307e+09	MULTISPECIES: 3-oxoacyl-ACP reductase FabG [Pseudomonas]
WP_007928381.1	27	5	25	5	615265978	4.07153e+08	4.09577e+08	MULTISPECIES: hypoxanthine-guanine phosphoribosyltransferase [Pseudomonas]
WP_007588222.1	14	6	19	4	278825645	1.80309e+08	2.00587e+08	MULTISPECIES: class II fumarate hydratase [Burkholderiaceae]
WP_007928407.1	16	4	19	4	1.94582e+08	162050297	139429581	2-hydroxyacid dehydrogenase [Pseudomonas sp. GM17]
WP_007932605.1	15	4	21	4	403625972	291595430	323347669	purine nucleoside permease [Pseudomonas sp. GM17]
WP_007926205.1	19	5	31	5	5.82874e+08	2.72883e+08	3.92612e+08	NADPH:quinone reductase [Pseudomonas sp. GM17]
WP_007928530.1	22	6	12	6	514929189	4.20679e+08	407962043	response regulator [Pseudomonas sp. GM17]
WP_007925850.1	8	5	28	5	397258415	2.93335e+08	2.99954e+08	MULTISPECIES: penicillin-binding protein 1A [Pseudomonas]
WP_007581737.1	21	3	11	3	2.78069e+08	1.7036e+08	166267675	MULTISPECIES: winged helix-turn-helix transcriptional regulator [Burkholderiaceae]
WP_007928426.1	26	5	24	5	913562146	7.37743e+08	7.61011e+08	MULTISPECIES: MBL fold metallo-hydrolase [Pseudomonas]
J1SNL2	7	2	18	1	8.46167e+07	2.68327e+07	4.74921e+07	Citrate synthase OS=Rhizobium sp. CF142 OX=1144314 GN=PMI11_04912 PE=3 SV=1
A0A1H8E9B2	9	8	27	6	563349052	3.6875e+08	311824518	TonB-dependent receptor OS=Duganella sp. CF402 OX=1855289 GN=SAMN05216319_5416 PE=3 SV=1
WP_007932629.1	10	2	25	2	192083569	1.54599e+08	1.23935e+08	MULTISPECIES: carboxynorspermidine decarboxylase [Pseudomonas]
J3CLV3	25	7	21	6	190158726	1.46939e+08	1.7513e+08	Transaldolase OS=Variovorax sp. CF313 OX=1144315 GN=tal PE=3 SV=1
WP_007928161.1	17	4	17	4	9.56828e+07	1.04285e+08	6.42297e+07	crotonase/enoyl-CoA hydratase family protein [Pseudomonas sp. GM17]
J2L002	11	2	7	2	6.49827e+07	1.69693e+07	2.0698e+07	Zn-dependent alcohol dehydrogenase OS=Sphingobium sp. AP49 OX=1144307 GN=PMI04_03333 PE=3 SV=1
WP_007932949.1	9	4	20	3	1.01399e+08	8.7798e+07	53918532	MULTISPECIES: methyl-accepting chemotaxis protein [Pseudomonas]
WP_007732165.1	13	5	32	1	30748957	19454973	1.65097e+07	acetyl-CoA carboxylase carboxyltransferase subunit beta [Paraburkholderia hospita]
WP_007924101.1	16	4	17	4	9.62796e+07	101903764	94408546	nitrite reductase, copper-containing [Pseudomonas sp. GM17]
J3CCK1	2	4	13	4	9.63057e+07	4.8543e+07	7.16081e+07	Chemotaxis protein histidine kinase-like protein OS=Variovorax sp. CF313 OX=1144315 GN=PMI12_05293 PE=4 SV=1
J2WR35	26	5	21	5	903654314	633759917	573693111	Electron transfer flavoprotein, beta subunit OS=Sphingobium sp. AP49 OX=1144307 GN=PMI04_00869 PE=4 SV=1
J2L342	7	4	28	4	538315994	2.81484e+08	3.31865e+08	Transketolase OS=Variovorax sp. CF313 OX=1144315 GN=PMI12_00451 PE=3 SV=1
WP_007929865.1	16	4	35	4	460825390	3.14525e+08	311092252	MULTISPECIES: ATP-binding cassette domain-containing protein [unclassified Pseudomonas]
WP_007932265.1	20	7	29	6	3.79207e+08	2.50825e+08	2.43165e+08	MULTISPECIES: chorismate synthase [Pseudomonas]
WP_007928456.1	7	3	58	3	1540168664	743726311	8.5989e+08	MULTISPECIES: cytochrome bc complex cytochrome b subunit [Pseudomonas]
WP_007926611.1	10	2	11	2	7.53637e+07	6.33231e+07	4.78741e+07	NAD(P)-dependent oxidoreductase [Pseudomonas sp. GM17]
WP_003178899.1	35	3	32	3	2.02037e+09	1.1463e+09	1.40207e+09	MULTISPECIES: Arc family DNA-binding protein [Pseudomonas]
WP_007927041.1	22	4	38	4	7.33159e+08	561925142	534908342	response regulator transcription factor [Pseudomonas sp. GM17]
WP_007577196.1	21	6	29	6	5.22766e+08	3.61462e+08	3.68794e+08	MULTISPECIES: sugar ABC transporter substrate-binding protein [Burkholderiaceae]
WP_020295157.1	25	4	26	4	3.47888e+08	2.03365e+08	2.59488e+08	MULTISPECIES: UvrY/SirA/GacA family response regulator transcription factor [Pseudomonas]
WP_007923660.1	7	4	19	4	497403609	276479164	292314364	xanthine dehydrogenase family protein molybdopterin-binding subunit [Pseudomonas sp. GM17]
J2W8J7	13	4	15	4	136016783	100368804	8.53448e+07	Glucose/sorbosone dehydrogenase OS=Sphingobium sp. AP49 OX=1144307 GN=PMI04_04125 PE=4 SV=1
WP_007926241.1	32	3	24	3	5.31562e+08	349954734	3.67707e+08	MULTISPECIES: hypothetical protein [unclassified Pseudomonas]
WP_007930059.1	18	4	15	4	154860644	9.27095e+07	85526126	SDR family oxidoreductase [Pseudomonas sp. GM17]
WP_007928548.1	10	4	10	4	23219127	22253188	2.26896e+07	type VI secretion system tip protein VgrG [Pseudomonas sp. GM17]
WP_007921736.1	34	3	53	3	9.69706e+08	6.97577e+08	7.88083e+08	hypothetical protein [Pseudomonas sp. GM17]
WP_007932434.1	9	3	11	3	2.86e+08	188390768	184258380	D-amino acid dehydrogenase [Pseudomonas sp. GM17]
J2GCV9	15	6	32	4	724052402	599719654	542040440	Ketol-acid reductoisomerase (NADP(+)) OS=Caulobacter sp. AP07 OX=1144304 GN=ilvC PE=3 SV=1
WP_007925902.1	18	4	12	4	109982906	7.41641e+07	66864124	MULTISPECIES: N-formylglutamate deformylase [Pseudomonas]
WP_007730533.1	33	3	52	2	5.50506e+08	250173874	3.75135e+08	MULTISPECIES: 50S ribosomal protein L22 [Burkholderiaceae]
WP_007748059.1	14	4	15	4	7.8268e+07	71832672	5.97865e+07	MULTISPECIES: glutamine-hydrolyzing carbamoyl-phosphate synthase small subunit [Burkholderiaceae]
A0A1H7IRC3	13	4	21	3	1.6382e+08	8.08864e+07	9.43633e+07	Serine hydroxymethyltransferase OS=Duganella sp. CF402 OX=1855289 GN=glyA PE=3 SV=1
WP_007733738.1	9	3	15	3	216077724	117040287	98328619	beta-propeller fold lactonase family protein [Burkholderia sp. BT03]
WP_007928318.1	16	6	28	6	428450060	2.30973e+08	2.71615e+08	MULTISPECIES: glutamine synthetase [Pseudomonas]
WP_007923640.1	22	6	38	6	711882057	4.61486e+08	496431016	MULTISPECIES: sugar ABC transporter substrate-binding protein [Pseudomonas]
WP_007931357.1	9	6	13	6	1.35238e+08	7.86423e+07	3.22226e+07	sensor histidine kinase KdpD [Pseudomonas sp. GM17]
J2DA82	10	2	33	2	7.2789e+08	4.13891e+08	4.46438e+08	CheY-like receiver domain-containing protein OS=Sphingobium sp. AP49 OX=1144307 GN=PMI04_00217 PE=4 SV=1
WP_007927673.1	32	5	39	5	9.85158e+08	8.52086e+08	517653438	MULTISPECIES: thioredoxin fold domain-containing protein [Pseudomonas]
J2KUY6	12	3	16	3	8.6566e+07	5.40881e+07	4.51358e+07	Uncharacterized protein OS=Sphingobium sp. AP49 OX=1144307 GN=PMI04_04111 PE=4 SV=1
J2WWN6	39	4	90	2	2.42935e+07	7.64396e+06	9.25827e+06	Nitrogen regulatory protein PII OS=Sphingobium sp. AP49 OX=1144307 GN=PMI04_00348 PE=3 SV=1
A0A1M7C0T3	70	3	20	2	2.8225e+08	181357075	1.53811e+08	Small acid-soluble spore protein B (Major beta-type SASP) OS=Bacillus sp. bc15 OX=1761758 GN=SAMN04487918_102673 PE=4 SV=1
WP_007921126.1	33	5	20	5	194378341	1.39385e+08	167624322	MULTISPECIES: guanylate kinase [Pseudomonas]
A0A1H7ZJU0	13	4	35	2	20509754	12987648	21128048	Rod shape-determining protein MreB OS=Duganella sp. CF402 OX=1855289 GN=SAMN05216319_4405 PE=4 SV=1
WP_007928178.1	23	2	7	2	168801662	125846332	103809462	helix-turn-helix transcriptional regulator [Pseudomonas sp. GM17]
WP_007743956.1	17	7	37	4	144113497	89038121	9.41349e+07	ATP-dependent protease ATPase subunit HslU [Paraburkholderia hospita]
WP_007923215.1	11	3	15	3	113468125	52801802	5.65981e+07	MULTISPECIES: hypothetical protein [unclassified Pseudomonas]
WP_007922173.1	14	5	15	5	224411812	1.69738e+08	1.98828e+08	glycosyltransferase [Pseudomonas sp. GM17]
WP_007923942.1	18	5	18	4	2.27428e+08	1.59399e+08	144013056	MULTISPECIES: recombinase RecA [Pseudomonas]
WP_007921218.1	11	6	29	6	423805151	2.69331e+08	3.21248e+08	signal recognition particle-docking protein FtsY [Pseudomonas sp. GM17]
WP_007930905.1	8	2	8	2	109094292	76628700	63602050	pyridoxal phosphate-dependent aminotransferase [Pseudomonas sp. GM17]
WP_037033843.1	15	1	10	1	133513963	1.15115e+08	1.15527e+08	hydroxyisourate hydrolase [Pseudomonas sp. GM17]
WP_007925335.1	18	5	35	5	1.53362e+09	1.39126e+09	1159870081	MULTISPECIES: ABC transporter substrate-binding protein [Pseudomonas]
J2WQW3	24	3	33	3	1164001471	779216707	7.412e+08	50S ribosomal protein L15 OS=Sphingobium sp. AP49 OX=1144307 GN=rplO PE=3 SV=1
J3CHK2	7	3	13	3	179981142	125403189	130303460	ABC-type dipeptide transport system, periplasmic component OS=Variovorax sp. CF313 OX=1144315 GN=PMI12_04249 PE=4 SV=1
A0A1H8BAS2	43	6	36	1	445658880	233726496	280377312	50S ribosomal protein L14 OS=Duganella sp. CF402 OX=1855289 GN=rplN PE=3 SV=1
J2GH48	12	4	13	4	115653173	6.93445e+07	8.01418e+07	Acetyltransferase component of pyruvate dehydrogenase complex OS=Caulobacter sp. AP07 OX=1144304 GN=PMI01_03355 PE=3 SV=1
WP_007734570.1	11	6	13	5	113076051	52522759	6.49331e+07	MULTISPECIES: DegQ family serine endoprotease [Burkholderiaceae]
WP_024162955.1	8	4	17	2				acyl-CoA dehydrogenase [Paraburkholderia hospita]
J2V6Z3	45	3	57	3	1560197838	1.11891e+09	1.07077e+09	Murein lipoprotein OS=Pantoea sp. YR343 OX=1144341 GN=PMI39_00843 PE=4 SV=1
WP_007747080.1	14	4	22	3	110890932	6.11061e+07	6.32064e+07	MULTISPECIES: cell division protein FtsA [Burkholderiaceae]
WP_007922855.1	32	3	42	3	7.77724e+08	5.15696e+08	5.37473e+08	DUF1428 domain-containing protein [Pseudomonas sp. GM17]
WP_007926052.1	16	2	14	2	971092887	685531471	691821963	MULTISPECIES: glycine cleavage system protein R [Pseudomonas]
WP_007585899.1	13	5	29	1	18828074	13302904	14870993	MULTISPECIES: ATP-dependent Clp protease ATP-binding subunit ClpX [Burkholderiaceae]
WP_007580591.1	24	7	28	7	190816566	1.13268e+08	1.16375e+08	MULTISPECIES: sn-glycerol-3-phosphate ABC transporter ATP-binding protein UgpC [Burkholderiaceae]
WP_007743796.1	14	4	11	4	1.92515e+08	141401086	1.49518e+08	MULTISPECIES: quinone oxidoreductase [Burkholderiaceae]
WP_007932211.1	7	3	12	3	1.0734e+08	81270659	8.75831e+07	TRZ/ATZ family hydrolase [Pseudomonas sp. GM17]
WP_007921551.1	15	4	18	4	452522332	2.58605e+08	317292728	MULTISPECIES: arginine/ornithine succinyltransferase subunit alpha [Pseudomonas]
A0A1H7ZBA9	10	4	15	2	16305372	9999121	12589869	Bifunctional purine biosynthesis protein PurH OS=Duganella sp. CF402 OX=1855289 GN=purH PE=3 SV=1
WP_007581951.1	7	4	17	4	1.31795e+08	118045067	9.13659e+07	MULTISPECIES: DNA topoisomerase III [Burkholderiaceae]
WP_007922506.1	24	6	47	6	1371070489	8.31102e+08	927562114	MULTISPECIES: MinD/ParA family protein [Pseudomonas]
WP_007920927.1	20	4	10	4	4.84995e+07	76739934	3.39497e+07	MULTISPECIES: LysR family transcriptional regulator [Pseudomonas]
WP_007731197.1	11	4	19	3	46058365	3.69403e+07	3.79576e+07	formate-dependent phosphoribosylglycinamide formyltransferase [Paraburkholderia hospita]
WP_007929313.1	16	3	15	3	3.6936e+07	3.01736e+07	3.20593e+07	Dyp-type peroxidase [Pseudomonas sp. GM17]
WP_007927028.1	13	4	10	4	78541095	57903626	4.35091e+07	MULTISPECIES: ABC transporter permease subunit [Pseudomonas]
J3CWZ2	16	2	151	1	660861296	417588864	524703104	Nucleoside diphosphate kinase OS=Variovorax sp. CF313 OX=1144315 GN=ndk PE=3 SV=1
WP_162136169.1	15	5	11	5	107204706	50740497	6.53488e+07	gamma-glutamyltransferase family protein [Pseudomonas sp. GM17]
J2CVG8	17	3	22	3	1.44298e+08	1.10616e+08	92320842	NAD(P)H dehydrogenase (quinone) OS=Sphingobium sp. AP49 OX=1144307 GN=PMI04_03090 PE=3 SV=1
J2WJQ1	28	3	31	2	577806972	284577908	280006330	Nucleoside diphosphate kinase OS=Sphingobium sp. AP49 OX=1144307 GN=ndk PE=3 SV=1
WP_007932603.1	14	6	30	6	653117670	3.06606e+08	4.26863e+08	MULTISPECIES: Trk system potassium transporter TrkA [Pseudomonas]
WP_007921414.1	30	4	24	4	64653307	3.76546e+07	3.03465e+07	MULTISPECIES: hypothetical protein [Pseudomonas]
J2D6F8	10	7	18	7	2.25695e+08	1.2399e+08	1.32981e+08	AAA family ATPase, CDC48 subfamily OS=Sphingobium sp. AP49 OX=1144307 GN=PMI04_00965 PE=3 SV=1
J3HLU9	17	2	11	2	255013384	2.65165e+07	12286833	50S ribosomal protein L24 OS=Pantoea sp. YR343 OX=1144341 GN=rplX PE=3 SV=1
A0A1M7LU56	7	4	14	3	2.30978e+07	1.20582e+07	11143287	ATP-dependent Clp protease ATP-binding subunit ClpC OS=Bacillus sp. bc15 OX=1761758 GN=SAMN04487918_1185 PE=3 SV=1
J2WJ55	8	2	8	2	90887208	41258631	42979697	Ring-hydroxylating dioxygenase, large terminal subunit OS=Sphingobium sp. AP49 OX=1144307 GN=PMI04_02628 PE=4 SV=1
WP_007925924.1	52	3	42	3	3.66665e+08	1.46487e+08	2.16031e+08	MULTISPECIES: hypothetical protein [Pseudomonas]
WP_007924627.1	13	2	18	2	485053387	394494031	389322472	MULTISPECIES: hypothetical protein [Pseudomonas]
WP_007928079.1	20	3	31	3	1.24725e+08	1.20289e+08	116222743	MULTISPECIES: DUF4823 domain-containing protein [Pseudomonas]
WP_007925304.1	22	6	19	6	8.96382e+08	4.98814e+08	6.45086e+08	D-cysteine desulfhydrase [Pseudomonas sp. GM17]
WP_007924747.1	22	6	20	6	1089066976	799941880	652616148	MULTISPECIES: octaprenyl diphosphate synthase [unclassified Pseudomonas]
WP_007927121.1	32	6	69	6	5.03972e+09	3.88656e+09	3.79605e+09	MaoC family dehydratase [Pseudomonas sp. GM17]
WP_007577137.1	9	4	20	4	1.38328e+08	85709513	9.35366e+07	MULTISPECIES: ABC transporter substrate-binding protein [Burkholderiaceae]
WP_007929551.1	18	3	14	3	9.44547e+07	68750426	6.46835e+07	MULTISPECIES: M23 family metallopeptidase [Pseudomonas]
WP_007587417.1	8	5	25	3	303873799	196138567	167151099	MULTISPECIES: translational GTPase TypA [Burkholderiaceae]
WP_007730600.1	40	4	41	4	1854772596	1287053176	1334032389	MULTISPECIES: 50S ribosomal protein L18 [Burkholderiaceae]
WP_007923147.1	15	1	9	1	3.2117e+07	33390235	3.44914e+07	MULTISPECIES: antibiotic biosynthesis monooxygenase [Pseudomonas]
J3CDJ3	35	6	29	6	6.31892e+08	494348356	520869876	50S ribosomal protein L4 OS=Variovorax sp. CF313 OX=1144315 GN=rplD PE=3 SV=1
A0A1H7JE63	23	3	10	3	139942995	8.2062e+07	1.01704e+08	ProP effector OS=Duganella sp. CF402 OX=1855289 GN=SAMN05216319_0228 PE=4 SV=1
J3CGH3	36	3	21	2	135781808	1.04313e+08	9.0493e+07	50S ribosomal protein L31 OS=Variovorax sp. CF313 OX=1144315 GN=PMI12_04437 PE=3 SV=1
WP_007922409.1	34	5	57	3	1810329680	1436766400	1471397712	MULTISPECIES: cbb3-type cytochrome c oxidase subunit II, partial [unclassified Pseudomonas]
WP_007744031.1	9	4	16	2	3.01725e+07	1.79192e+07	1.76862e+07	MULTISPECIES: glutamine--tRNA ligase/YqeY domain fusion protein [Burkholderiaceae]
J3CWG5	19	6	15	5	4.19138e+08	290295435	359526125	Aminotransferase OS=Variovorax sp. CF313 OX=1144315 GN=PMI12_00264 PE=3 SV=1
J2GBH1	35	3	17	3	215973142	133944659	136178162	30S ribosomal protein S6 OS=Caulobacter sp. AP07 OX=1144304 GN=rpsF PE=3 SV=1
WP_007925283.1	7	1	7	1	101056118	210675896	9904150	L-glyceraldehyde 3-phosphate reductase [Pseudomonas sp. GM17]
WP_007745052.1	27	1	20	1				hypothetical protein [Paraburkholderia hospita]
WP_167306687.1	11	1	20	1				hypothetical protein [Paraburkholderia hospita]
J2L1N1	26	5	64	5	7298420277	4.65262e+09	6109029651	Outer membrane protein/peptidoglycan-associated lipoprotein OS=Variovorax sp. CF313 OX=1144315 GN=PMI12_00836 PE=4 SV=1
J2L5N1	13	3	14	3	241364301	124656435	144434589	Periplasmic component of amino acid ABC-type transporter/signal transduction system OS=Rhizobium sp. CF142 OX=1144314 GN=PMI11_03414 PE=3 SV=1
WP_006998484.1	37	4	31	3	1.72178e+08	1.20755e+08	1.11521e+08	MULTISPECIES: 30S ribosomal protein S19 [Burkholderiaceae]
A0A1H8BJ33	11	2	20	2	222040018	1.37401e+08	1.70356e+08	Ubiquinol-cytochrome c reductase cytochrome c1 subunit OS=Duganella sp. CF402 OX=1855289 GN=SAMN05216319_4865 PE=4 SV=1
WP_007931569.1	13	4	21	4	564311392	442101804	318727140	MULTISPECIES: NAD(P)H-dependent glycerol-3-phosphate dehydrogenase [Pseudomonas]
WP_007586560.1	46	6	57	6	823723201	5.59417e+08	5.52023e+08	MULTISPECIES: 30S ribosomal protein S18 [Burkholderiaceae]
WP_007586513.1	7	5	22	1	3.36228e+06	2.7085e+06	1.63375e+06	MULTISPECIES: ATP-dependent chaperone ClpB [Burkholderiaceae]
J2W9D1	41	5	26	5	1634696213	1.21431e+09	1.28077e+09	30S ribosomal protein S16 OS=Sphingobium sp. AP49 OX=1144307 GN=rpsP PE=3 SV=1
WP_007932155.1	16	4	19	4	111545819	6.1722e+07	5.74812e+07	MULTISPECIES: GTPase Era [Pseudomonas]
WP_007924277.1	31	4	20	4	51210830	4.59452e+07	3.84747e+07	MULTISPECIES: hypothetical protein [Pseudomonas]
WP_007923079.1	11	3	11	3	1.07336e+08	74627825	7.68538e+07	OmpA family protein [Pseudomonas sp. GM17]
WP_007927917.1	9	3	20	3	4.49671e+08	273705286	338205648	succinyl-diaminopimelate desuccinylase [Pseudomonas sp. GM17]
J2Q2J3	50	2	8	2	78574376	4.57298e+07	65825015	Uncharacterized protein OS=Caulobacter sp. AP07 OX=1144304 GN=PMI01_01663 PE=4 SV=1
WP_007925189.1	13	3	14	3	7.93762e+07	1.03518e+08	9.67946e+07	hypothetical protein [Pseudomonas sp. GM17]
J2WTL2	9	4	37	4	1.4496e+08	1.03543e+08	1.02899e+08	Putative aminopeptidase OS=Sphingobium sp. AP49 OX=1144307 GN=PMI04_00401 PE=4 SV=1
A0A1H8CQQ8	4	2	16	1	21996520	10819544	16826288	Glutamine--fructose-6-phosphate aminotransferase [isomerizing] OS=Duganella sp. CF402 OX=1855289 GN=glmS PE=3 SV=1
J3AVB3	9	1	26	1				Alkyl hydroperoxide reductase C OS=Caulobacter sp. AP07 OX=1144304 GN=PMI01_00274 PE=3 SV=1
A0A1H7XHQ8	7	4	20	2				K(+)-insensitive pyrophosphate-energized proton pump OS=Duganella sp. CF402 OX=1855289 GN=hppA PE=3 SV=1
J2KQA5	8	5	24	4	57948173	3.49712e+07	4.4174e+07	Proline--tRNA ligase OS=Variovorax sp. CF313 OX=1144315 GN=proS PE=3 SV=1
WP_007923899.1	13	3	10	3	176210379	1.32869e+08	138328472	penicilin amidase, partial [Pseudomonas sp. GM17]
WP_007932646.1	11	3	10	3	3.85749e+07	26834451	2.36152e+07	RtcB family protein [Pseudomonas sp. GM17]
WP_037034303.1	16	4	25	4	3.6909e+08	2.71868e+08	292490545	MULTISPECIES: sugar nucleotide-binding protein [Pseudomonas]
WP_007927109.1	6	3	11	3	6.11655e+07	6.38673e+07	4.94639e+07	MULTISPECIES: penicillin-binding protein 2 [Pseudomonas]
A0A1H8BE09	13	7	20	2	88335331	51908762	6.41115e+07	Adenosylhomocysteinase OS=Duganella sp. CF402 OX=1855289 GN=ahcY PE=3 SV=1
J3AIX4	17	4	26	4	4.09786e+08	2.16381e+08	2.30289e+08	TonB family protein OS=Caulobacter sp. AP07 OX=1144304 GN=PMI01_02665 PE=4 SV=1
WP_007928353.1	16	4	12	3	8.714e+07	7.2326e+07	91405093	MULTISPECIES: peptide chain release factor 1 [Pseudomonas]
WP_007927620.1	16	2	14	2	264548276	2.01918e+08	1.60656e+08	MULTISPECIES: DUF3617 domain-containing protein [Pseudomonas]
WP_007924243.1	8	5	31	4	100551961	99843771	14835798	NAD(P)(+) transhydrogenase (Re/Si-specific) subunit beta [Pseudomonas sp. GM17]
J3CFH3	17	3	15	3	2.60459e+08	1.98637e+08	2.58785e+08	Response regulator containing a CheY-like receiver domain and an HTH DNA-binding domain OS=Variovorax sp. CF313 OX=1144315 GN=PMI12_04722 PE=4 SV=1
WP_007926067.1	16	2	12	2	147678760	139061332	94367605	dethiobiotin synthase [Pseudomonas sp. GM17]
WP_007930387.1	20	6	34	6	1.29212e+09	8.63175e+08	784936582	hypothetical protein [Pseudomonas sp. GM17]
WP_007740498.1	9	4	9	3	2.6995e+07	1.33374e+07	1.79765e+07	rRNA pseudouridine synthase [Paraburkholderia hospita]
J3CK77	18	7	15	7	1.56569e+08	9.41237e+07	123426664	Chaperone SurA OS=Variovorax sp. CF313 OX=1144315 GN=surA PE=3 SV=1
A0A1H7J101	40	3	33	3	1.83429e+09	892571424	9.77024e+08	BON domain-containing protein OS=Duganella sp. CF402 OX=1855289 GN=SAMN05216319_0160 PE=4 SV=1
WP_007587441.1	24	2	11	2	6.17402e+07	58472299	46442981	MULTISPECIES: 30S ribosomal protein S9 [Burkholderiaceae]
WP_007928357.1	19	3	9	3	3.1131e+07	34409313	30142326	molybdopterin-synthase adenylyltransferase MoeB [Pseudomonas sp. GM17]
WP_007925914.1	13	3	20	3	1.11404e+08	5.46069e+07	5.66573e+07	MULTISPECIES: ABC transporter substrate-binding protein [Pseudomonas]
WP_007921728.1	15	4	16	4	184968468	124092766	108580506	oxidoreductase [Pseudomonas sp. GM17]
J2D7N0	7	1	6	1	32867632	37577901	2.76695e+07	Protein-disulfide isomerase OS=Sphingobium sp. AP49 OX=1144307 GN=PMI04_00669 PE=4 SV=1
J2LAR8	48	4	17	3	613548181	360958678	3.51562e+08	10 kDa chaperonin OS=Rhizobium sp. CF142 OX=1144314 GN=groS PE=3 SV=1
WP_007927601.1	15	3	13	3	168976032	62411250	70980968	MULTISPECIES: acyl-CoA thioesterase [Pseudomonas]
WP_037035760.1	25	3	10	3	4.91e+07	1.59036e+08	4.93948e+07	hypothetical protein [Pseudomonas sp. GM17]
WP_007929780.1	13	3	18	3	8.11873e+07	7.25851e+07	57743732	helix-turn-helix domain-containing protein [Pseudomonas sp. GM17]
WP_024162898.1	13	5	15	5	3.12278e+08	2.17983e+08	2.24261e+08	MULTISPECIES: 3-isopropylmalate dehydratase large subunit [Paraburkholderia]
WP_007577780.1	7	3	6	3	7.75866e+07	4.74648e+07	5.53591e+07	arginine--tRNA ligase [Paraburkholderia hospita]
WP_007928520.1	14	4	23	4	2.01447e+08	1.5283e+08	1.11147e+08	MULTISPECIES: phosphate ABC transporter substrate-binding protein PstS family protein [Pseudomonas]
WP_007585445.1	25	3	28	3	3.7141e+08	2.22152e+08	2.13838e+08	MULTISPECIES: CBS domain-containing protein [Burkholderiaceae]
WP_007929829.1	24	3	30	3	382353451	234891275	2.75005e+08	MULTISPECIES: dihydroneopterin triphosphate 2'-epimerase [Pseudomonas]
J2GWC9	22	1	8	1	41223904	3.71582e+07	40801677	Uncharacterized protein OS=Caulobacter sp. AP07 OX=1144304 GN=PMI01_03870 PE=4 SV=1
WP_007926321.1	8	3	16	3	2.38562e+08	136904133	1.43511e+08	AGE family epimerase/isomerase [Pseudomonas sp. GM17]
A0A1M7GMF6	5	3	123	2				Succinate--CoA ligase [ADP-forming] subunit beta OS=Bacillus sp. bc15 OX=1761758 GN=sucC PE=3 SV=1
[truncated: 6,294 more rows]

## Sheet: M1
Accession	Coverage [%]	# Peptides	# of Peptide Spectrum Matches	# Unique Peptides	M1 Replicate 1	M1 Replicate 2	M1 Replicate 3	Description
WP_007920851.1	62	41	2777	39	1.04767e+11	9.58228e+10	1.03128e+11	MULTISPECIES: molecular chaperone DnaK [Pseudomonas]
WP_007925960.1	58	34	2594	33	3.77526e+10	4.97869e+10	4.12783e+10	MULTISPECIES: elongation factor G [Pseudomonas]
WP_007925957.1	42	55	1716	49	2.83878e+10	3.50665e+10	3.04682e+10	MULTISPECIES: DNA-directed RNA polymerase subunit beta [Pseudomonas]
WP_007925958.1	47	64	1564	48	3.41372e+10	4.35604e+10	3.63848e+10	MULTISPECIES: DNA-directed RNA polymerase subunit beta' [Pseudomonas]
WP_007924510.1	56	22	1734	11	1.84173e+10	2.3072e+10	1.80311e+10	MULTISPECIES: F0F1 ATP synthase subunit beta [Pseudomonas]
WP_007931503.1	33	33	932	33	2.38029e+10	3.01052e+10	2.68327e+10	MULTISPECIES: 2-oxoglutarate dehydrogenase E1 component [Pseudomonas]
WP_007925839.1	29	36	404	36	7.05122e+09	9.8243e+09	7.93636e+09	glutamate synthase large subunit [Pseudomonas sp. GM17]
WP_007924717.1	47	33	786	29	1.35219e+10	1.29632e+10	1.40756e+10	MULTISPECIES: ATP-dependent chaperone ClpB [unclassified Pseudomonas]
WP_007920860.1	39	38	532	35	9.63235e+09	1.1384e+10	1.00248e+10	MULTISPECIES: carbamoyl-phosphate synthase large subunit [Pseudomonas]
WP_007923866.1	37	27	1112	25	1.6291e+10	2.50486e+10	1.71443e+10	MULTISPECIES: bifunctional aconitate hydratase 2/2-methylisocitrate dehydratase [Pseudomonas]
WP_007926139.1	39	29	311	29	3.36674e+09	3.44319e+09	3.28135e+09	LPS-assembly protein LptD [Pseudomonas sp. GM17]
WP_007932705.1	54	26	4024	19	1.25839e+11	1.40739e+11	1.31567e+11	MULTISPECIES: chaperonin GroEL [Pseudomonas]
WP_007920879.1	37	24	414	22	7.38087e+09	9.16439e+09	8.08513e+09	MULTISPECIES: translation initiation factor IF-2 [Pseudomonas]
WP_007931534.1	47	25	1396	24	2.88363e+10	3.34581e+10	2.9285e+10	molecular chaperone HtpG [Pseudomonas sp. GM17]
WP_007925789.1	27	43	542	40	1.06783e+10	1.16459e+10	1.03022e+10	NAD-glutamate dehydrogenase [Pseudomonas sp. GM17]
WP_007924207.1	50	17	2416	11	1.2009e+11	1.7772e+11	1.35835e+11	MULTISPECIES: elongation factor Tu [Pseudomonas]
WP_007926801.1	38	35	1092	30	3.02286e+10	3.59958e+10	3.24251e+10	MULTISPECIES: pyruvate dehydrogenase (acetyl-transferring), homodimeric type [Pseudomonas]
WP_007927733.1	26	29	324	29	4.62196e+09	6.37117e+09	4.78941e+09	phosphoribosylformylglycinamidine synthase [Pseudomonas sp. GM17]
WP_007924088.1	41	16	816	15	6.15376e+09	9.30809e+09	6.07804e+09	MULTISPECIES: aldehyde dehydrogenase [Pseudomonas]
WP_007931140.1	48	16	1227	15	2.79392e+10	2.93041e+10	2.78849e+10	OprD family porin [Pseudomonas sp. GM17]
WP_007925594.1	33	14	587	14	1.51521e+10	1.71134e+10	1.41237e+10	hypothetical protein [Pseudomonas sp. GM17]
WP_007927507.1	45	33	467	31	1.00225e+10	1.20089e+10	1.03981e+10	phosphoenolpyruvate synthase [Pseudomonas sp. GM17]
WP_007931318.1	34	19	1089	19	1.97686e+10	2.66289e+10	2.09773e+10	MULTISPECIES: 30S ribosomal protein S1 [Pseudomonas]
WP_007928040.1	26	27	460	21	6.8697e+09	7.63862e+09	7.26662e+09	ribonuclease E [Pseudomonas sp. GM17]
WP_007924077.1	55	20	1080	20	4.58408e+10	6.14272e+10	4.71936e+10	MULTISPECIES: elongation factor Ts [Pseudomonas]
WP_007931274.1	43	17	749	17	1.11987e+10	1.17381e+10	1.17709e+10	MULTISPECIES: tyrosinase family protein [Pseudomonas]
WP_063497539.1	49	14	645	1	148512816	157925166	170974762	MULTISPECIES: elongation factor Tu [Burkholderiaceae]
WP_079482222.1	49	14	640	1	67842520	145339914	140603482	elongation factor Tu [Paraburkholderia hospita]
WP_007927665.1	60	11	542	11	1.03925e+10	1.15166e+10	8.95125e+09	MULTISPECIES: DUF3313 domain-containing protein [unclassified Pseudomonas]
WP_007926124.1	43	27	678	22	2.58432e+10	2.86132e+10	2.60721e+10	MULTISPECIES: PrkA family serine protein kinase [Pseudomonas]
WP_007931513.1	57	13	990	12	1.83834e+10	2.16191e+10	1.5831e+10	MULTISPECIES: succinate--CoA ligase subunit alpha [Pseudomonas]
WP_007931158.1	27	24	352	22	4.31345e+09	5.61301e+09	5.07293e+09	MULTISPECIES: preprotein translocase subunit SecA [Pseudomonas]
WP_007927525.1	50	12	3416	12	2.07383e+11	2.50977e+11	2.14341e+11	MULTISPECIES: OmpA family protein [Pseudomonas]
WP_007922488.1	30	18	256	16	4495137234	5.56982e+09	4.39715e+09	catalase/peroxidase HPI [Pseudomonas sp. GM17]
WP_007921310.1	33	26	181	26	2.74417e+09	3.61359e+09	2.74173e+09	MULTISPECIES: type I DNA topoisomerase [Pseudomonas]
J2JXZ7	43	24	513	14	5.15676e+09	5138260910	4.4763e+09	60 kDa chaperonin OS=Variovorax sp. CF313 OX=1144315 GN=groL PE=3 SV=1
WP_007930358.1	30	24	252	19	2.77265e+09	3.01679e+09	2.70653e+09	type VI secretion system ATPase TssH [Pseudomonas sp. GM17]
WP_007920885.1	32	20	749	18	7415145542	9.549e+09	7335353953	MULTISPECIES: polyribonucleotide nucleotidyltransferase [Pseudomonas]
WP_007921646.1	48	16	316	16	8.05241e+09	9.41324e+09	7.86718e+09	MULTISPECIES: acetyl-CoA carboxylase biotin carboxylase subunit [Pseudomonas]
WP_007921567.1	31	24	239	23	5.06067e+09	6687801934	5.4493e+09	alanine--tRNA ligase [Pseudomonas sp. GM17]
WP_007929105.1	32	19	435	19	6.05833e+09	6.80691e+09	5.88004e+09	glucose/quinate/shikimate family membrane-bound PQQ-dependent dehydrogenase [Pseudomonas sp. GM17]
WP_007929634.1	64	10	463	10	7.56372e+09	9.19759e+09	7.29886e+09	MULTISPECIES: peptidyl-prolyl cis-trans isomerase [Pseudomonas]
J3CVL2	30	20	144	19	1.8354e+09	2.6804e+09	1.81984e+09	Aerobic-type carbon monoxide dehydrogenase, large subunit CoxL/CutL-like protein OS=Variovorax sp. CF313 OX=1144315 GN=PMI12_00809 PE=4 SV=1
WP_007924618.1	57	19	919	17	1.95155e+10	2.0424e+10	1.80973e+10	MULTISPECIES: ketol-acid reductoisomerase [Pseudomonas]
WP_007920684.1	53	22	328	22	1.4174e+10	1.5459e+10	1.25151e+10	MULTISPECIES: TolC family outer membrane protein [Pseudomonas]
J2DA74	51	24	255	21	4.10694e+09	3511490529	3.54297e+09	60 kDa chaperonin OS=Sphingobium sp. AP49 OX=1144307 GN=groL PE=3 SV=1
J2KW93	24	31	293	14	5.50682e+08	7.13485e+08	5.51136e+08	DNA-directed RNA polymerase subunit beta' OS=Variovorax sp. CF313 OX=1144315 GN=rpoC PE=3 SV=1
WP_007927202.1	28	21	171	20	2.49153e+09	3.10571e+09	2.3784e+09	endopeptidase La [Pseudomonas sp. GM17]
WP_007921955.1	43	20	530	19	9.65793e+09	1.1293e+10	9.53009e+09	MULTISPECIES: glucose-6-phosphate dehydrogenase [Pseudomonas]
WP_007927580.1	41	21	478	21	1.73436e+10	1.99498e+10	1.79033e+10	sodium-extruding oxaloacetate decarboxylase subunit alpha [Pseudomonas sp. GM17]
WP_007924198.1	43	12	868	10	2.4872e+10	3.69642e+10	3.03058e+10	MULTISPECIES: 50S ribosomal protein L2 [Pseudomonas]
WP_007921292.1	40	15	228	15	2.86185e+09	3.50583e+09	3.14533e+09	MULTISPECIES: glyceraldehyde-3-phosphate dehydrogenase [Pseudomonas]
WP_007926614.1	47	14	838	14	2.7935e+10	3.21678e+10	2.71256e+10	MULTISPECIES: branched-chain amino acid ABC transporter substrate-binding protein [Pseudomonas]
WP_007929208.1	38	18	986	13	1.00904e+10	1.11154e+10	9.6269e+09	MULTISPECIES: NADP-dependent isocitrate dehydrogenase [Pseudomonas]
WP_007926323.1	46	18	495	17	1.76582e+10	2.35249e+10	1.86407e+10	MULTISPECIES: carbohydrate ABC transporter substrate-binding protein [Pseudomonas]
WP_007921369.1	44	18	181	18	2.75001e+09	3.29455e+09	2.96075e+09	MULTISPECIES: FtsH protease activity modulator HflK [Pseudomonas]
J2LB40	47	15	336	10	2.79775e+09	3.06425e+09	2.68578e+09	Elongation factor Tu OS=Sphingobium sp. AP49 OX=1144307 GN=tuf PE=3 SV=1
WP_009049851.1	53	20	730	20	2.13708e+10	3.01581e+10	2.45087e+10	MULTISPECIES: trigger factor [Pseudomonas]
WP_007925851.1	38	18	423	18	1.74296e+10	2.29959e+10	1.90351e+10	MULTISPECIES: malate dehydrogenase [Pseudomonas]
WP_007929562.1	34	15	219	13	2390897719	2.82703e+09	2.753e+09	MULTISPECIES: glutamine-hydrolyzing GMP synthase [Pseudomonas]
WP_007929549.1	44	20	452	18	5.04025e+09	7.80863e+09	5.47256e+09	MULTISPECIES: 2-isopropylmalate synthase [Pseudomonas]
WP_007931499.1	36	17	348	17	1.22458e+10	1.73978e+10	15104850904	MULTISPECIES: succinate dehydrogenase flavoprotein subunit [Pseudomonas]
WP_007924621.1	32	17	496	17	8.15828e+09	8.0992e+09	9.1032e+09	MULTISPECIES: acetolactate synthase 3 large subunit [Pseudomonas]
WP_007932143.1	20	19	181	19	3.05963e+09	3.50067e+09	2.91234e+09	valine--tRNA ligase [Pseudomonas sp. GM17]
WP_007930285.1	33	18	367	18	1.50278e+10	31305163204	1.84155e+10	MULTISPECIES: type VI secretion system contractile sheath large subunit [Pseudomonas]
WP_007926313.1	36	19	426	18	8.07657e+09	9.34699e+09	8.21923e+09	MULTISPECIES: phosphogluconate dehydratase [unclassified Pseudomonas]
WP_007928128.1	56	12	560	11	1.06142e+10	1.38295e+10	1.10816e+10	electron transfer flavoprotein subunit alpha [Pseudomonas sp. GM17]
WP_007924414.1	34	16	480	15	9.73986e+09	1.20184e+10	1.03807e+10	arylsulfatase [Pseudomonas sp. GM17]
WP_007924506.1	42	23	962	18	4.22368e+10	5.41067e+10	4.12516e+10	MULTISPECIES: F0F1 ATP synthase subunit alpha [Pseudomonas]
J3C0V6	19	7	610	1		28606094	11806724	ATP synthase subunit beta OS=Pantoea sp. YR343 OX=1144341 GN=atpD PE=3 SV=1
WP_007923915.1	33	15	185	15	3.45064e+09	3301939751	2.71916e+09	MULTISPECIES: proline--tRNA ligase [Pseudomonas]
WP_007926270.1	44	17	509	17	7.63186e+09	8.93133e+09	7.59947e+09	MULTISPECIES: arginine deiminase [Pseudomonas]
WP_007929848.1	35	17	253	15	3.14033e+09	4.11713e+09	3.69465e+09	MULTISPECIES: sulfate adenylyltransferase subunit CysN [unclassified Pseudomonas]
WP_007926725.1	45	17	264	16	4.35889e+09	5.60016e+09	4.11068e+09	MULTISPECIES: transcription termination factor Rho [Pseudomonas]
WP_007586828.1	82	15	256	14	7.10066e+09	1.08879e+10	9.66784e+09	MULTISPECIES: phasin family protein [Burkholderiaceae]
WP_007931738.1	34	17	433	17	7.96497e+09	9.30525e+09	8.13092e+09	phosphoenolpyruvate carboxykinase [Pseudomonas sp. GM17]
J2TIC3	48	17	397	13	1.19829e+09	1.42959e+09	1.18985e+09	ATP synthase subunit beta OS=Variovorax sp. CF313 OX=1144315 GN=atpD PE=3 SV=1
WP_007928419.1	50	19	490	19	1.68804e+10	1.93879e+10	1.71651e+10	MULTISPECIES: DUF1329 domain-containing protein [Pseudomonas]
WP_007925196.1	27	14	316	14	3880468807	5600417090	4.92544e+09	MULTISPECIES: acetate--CoA ligase [Pseudomonas]
WP_007921635.1	16	21	113	21	1.35895e+09	1.45388e+09	1.40825e+09	alpha-2-macroglobulin family protein [Pseudomonas sp. GM17]
WP_007926802.1	32	18	378	18	1.05843e+10	1.34769e+10	1.2259e+10	pyruvate dehydrogenase complex dihydrolipoyllysine-residue acetyltransferase [Pseudomonas sp. GM17]
WP_007929953.1	36	18	472	18	2.18791e+10	29501033350	2.49576e+10	MULTISPECIES: glutamate--ammonia ligase [Pseudomonas]
WP_007928274.1	47	17	324	17	1.65356e+10	2.017e+10	1.66828e+10	MULTISPECIES: OprD family porin [Pseudomonas]
J3CSD6	58	7	343	1	2.18067e+08	278864612	2.49915e+08	Small GTP-binding protein domain containing protein OS=Variovorax sp. CF313 OX=1144315 GN=PMI12_01687 PE=4 SV=1
WP_007921416.1	29	17	148	17	1.69986e+09	1.83587e+09	1.61729e+09	MULTISPECIES: DNA topoisomerase IV subunit A [Pseudomonas]
WP_037035167.1	37	18	229	17	3.57901e+09	4.38836e+09	3.75946e+09	electron transfer flavoprotein-ubiquinone oxidoreductase [Pseudomonas sp. GM17]
WP_007931507.1	36	13	1192	13	2.53291e+10	2.69633e+10	2.39891e+10	MULTISPECIES: dihydrolipoyl dehydrogenase [Pseudomonas]
WP_007921004.1	45	15	308	15	5.68254e+09	6.65233e+09	5.52901e+09	MULTISPECIES: trans-2-enoyl-CoA reductase family protein [Pseudomonas]
WP_007929561.1	34	13	222	11	3.28372e+09	4357414553	3.47427e+09	MULTISPECIES: IMP dehydrogenase [Pseudomonas]
J2KUB1	43	14	331	14	1.12707e+10	1.47897e+10	1.18342e+10	ABC-type branched-chain amino acid transport system, periplasmic component OS=Variovorax sp. CF313 OX=1144315 GN=PMI12_02351 PE=4 SV=1
WP_007931129.1	40	21	189	20	4.86782e+09	5.02931e+09	4.26852e+09	MULTISPECIES: aspartate--tRNA ligase [Pseudomonas]
WP_007932208.1	27	27	237	26	4.49983e+09	5606978812	4.53709e+09	MULTISPECIES: DNA gyrase subunit A [Pseudomonas]
WP_007922335.1	28	20	256	19	6.03079e+09	7.03564e+09	6.12311e+09	MULTISPECIES: transketolase [Pseudomonas]
WP_007736671.1	37	21	300	12	1688227579	1.61964e+09	1.78224e+09	chaperonin GroEL [Paraburkholderia hospita]
WP_007928428.1	65	8	329	8	6.54476e+09	6.88661e+09	6.13032e+09	MULTISPECIES: DUF1043 family protein [Pseudomonas]
WP_007927582.1	42	17	401	17	8.12349e+09	1.0671e+10	8.60357e+09	MULTISPECIES: acetyl-CoA carboxylase biotin carboxylase subunit [Pseudomonas]
WP_007921995.1	36	13	162	13	1.88863e+09	3.12414e+09	2.31501e+09	3-isopropylmalate dehydratase large subunit [Pseudomonas sp. GM17]
J2GJZ0	27	8	430	2	5.46473e+08	6.99057e+08	488571053	Elongation factor Tu OS=Caulobacter sp. AP07 OX=1144304 GN=tuf PE=3 SV=1
WP_007929521.1	47	16	150	13	1.00053e+09	1.72181e+09	1.13589e+09	IscS subfamily cysteine desulfurase [Pseudomonas sp. GM17]
WP_007924308.1	44	13	281	13	7.60895e+09	8.23929e+09	6.80374e+09	MULTISPECIES: ABC transporter substrate-binding protein [Pseudomonas]
WP_007921632.1	26	19	105	18	2.28155e+09	3.73182e+09	2.5238e+09	MULTISPECIES: ribonucleoside-diphosphate reductase subunit alpha [Pseudomonas]
WP_007932052.1	30	12	209	12	3.45353e+09	4.14613e+09	3.55288e+09	TolC family protein [Pseudomonas sp. GM17]
WP_007925959.1	60	12	679	11	2.30293e+10	3.46296e+10	2.4891e+10	MULTISPECIES: 30S ribosomal protein S7 [Pseudomonas]
WP_007924802.1	29	15	201	15	2.49089e+09	2.67181e+09	2.44685e+09	FAD-dependent oxidoreductase [Pseudomonas sp. GM17]
WP_007921024.1	30	20	151	20	2.49518e+09	3.51909e+09	3.01562e+09	MULTISPECIES: glycine--tRNA ligase subunit beta [Pseudomonas]
WP_007921858.1	19	18	101	17	9.1915e+08	1.35925e+09	1.01203e+09	methionine synthase [Pseudomonas sp. GM17]
WP_007920539.1	53	15	482	14	10783538087	1.0133e+10	9041756283	MULTISPECIES: asparaginase [Pseudomonas]
WP_007925952.1	65	15	1082	14	26192896475	4.00771e+10	3.12124e+10	MULTISPECIES: 50S ribosomal protein L1 [Pseudomonas]
WP_007926268.1	44	14	280	14	5.96664e+09	7.14482e+09	6.35928e+09	MULTISPECIES: carbamate kinase [unclassified Pseudomonas]
WP_007926269.1	45	14	492	14	8.59322e+09	1.01325e+10	9.16854e+09	MULTISPECIES: ornithine carbamoyltransferase [Pseudomonas]
WP_007924173.1	46	6	223	6	2.73591e+09	3.13694e+09	2.54007e+09	MULTISPECIES: bacterioferritin [Pseudomonas]
WP_007926260.1	25	12	169	12	1.44524e+09	1.58114e+09	1.56571e+09	gamma-glutamyltransferase [Pseudomonas sp. GM17]
WP_007922131.1	40	14	133	14	3.41481e+09	3.41145e+09	3.18225e+09	MULTISPECIES: cell division protein FtsA [Pseudomonas]
WP_007922427.1	54	9	499	9	1.28293e+10	1.47488e+10	1.40951e+10	MULTISPECIES: bacterioferritin [Pseudomonas]
WP_007928670.1	35	13	106	13	1.8056e+09	2.15758e+09	1.89936e+09	MULTISPECIES: M18 family aminopeptidase [Pseudomonas]
WP_007931510.1	50	18	655	18	3.27006e+10	4.25062e+10	37298647760	MULTISPECIES: ADP-forming succinate--CoA ligase subunit beta [Pseudomonas]
WP_007921331.1	24	20	261	17	3.58513e+09	3.67655e+09	3.41145e+09	aconitate hydratase AcnA [Pseudomonas sp. GM17]
WP_007931191.1	38	14	406	14	6439450098	7.15786e+09	6.39797e+09	MULTISPECIES: pyruvate kinase [Pseudomonas]
J2WU99	28	17	150	17	2.60548e+09	2.81786e+09	2.71512e+09	Outer membrane cobalamin receptor protein OS=Sphingobium sp. AP49 OX=1144307 GN=PMI04_00655 PE=3 SV=1
WP_007926337.1	34	13	332	13	8.36183e+09	9.89366e+09	9.32772e+09	MULTISPECIES: porin [Pseudomonas]
WP_007926716.1	22	14	93	14	1.19109e+09	1.44196e+09	1348784929	MULTISPECIES: polyphosphate kinase 1 [unclassified Pseudomonas]
WP_007922647.1	50	11	787	11	1.65786e+10	4.51237e+10	2.30119e+10	MULTISPECIES: flagellin [unclassified Pseudomonas]
WP_009046930.1	28	13	92	13	1.03908e+09	1.20246e+09	9.03675e+08	MULTISPECIES: ATP-dependent zinc metalloprotease FtsH [Pseudomonas]
WP_007924759.1	25	16	131	16	1.56123e+09	1751556442	1545239482	MULTISPECIES: ATP-binding protein [unclassified Pseudomonas]
WP_007922233.1	57	15	195	15	2.90174e+09	4417645062	2.92893e+09	L-threonine dehydrogenase [Pseudomonas sp. GM17]
WP_007920764.1	29	22	111	20	1.39676e+09	1.76083e+09	1.3623e+09	leucine--tRNA ligase [Pseudomonas sp. GM17]
WP_007920510.1	28	21	192	21	2.59593e+09	3.34424e+09	2.76512e+09	phenylalanine--tRNA ligase subunit beta [Pseudomonas sp. GM17]
J2K7T3	45	10	105	9	1.34734e+09	1.60496e+09	1398415141	50S ribosomal protein L2 OS=Variovorax sp. CF313 OX=1144315 GN=rplB PE=3 SV=1
WP_003229012.1	42	14	342	13	8.81388e+09	10361716338	9.01166e+09	MULTISPECIES: fructose-bisphosphate aldolase class II [Pseudomonas]
WP_007929198.1	29	17	133	17	7.86966e+08	3.01474e+09	1518067497	NADP-dependent isocitrate dehydrogenase [Pseudomonas sp. GM17]
WP_007925216.1	29	12	268	12	6.13656e+09	7.08875e+09	6.29084e+09	MULTISPECIES: branched-chain amino acid ABC transporter substrate-binding protein [Pseudomonas]
WP_007932148.1	39	17	275	17	5.31938e+09	5.35348e+09	4.9599e+09	leucyl aminopeptidase [Pseudomonas sp. GM17]
WP_007931493.1	37	14	395	13	6.08827e+09	7.52605e+09	6.88042e+09	MULTISPECIES: citrate (Si)-synthase [Pseudomonas]
WP_007925868.1	46	20	243	17	6512935288	6.15019e+09	6.22828e+09	MULTISPECIES: ATP-dependent protease ATPase subunit HslU [Pseudomonas]
WP_007927090.1	28	19	130	18	1.72657e+09	1872071756	1.54344e+09	leucine--tRNA ligase [Pseudomonas sp. GM17]
WP_007926689.1	36	16	167	14	2.42782e+09	2.43215e+09	2.36827e+09	argininosuccinate lyase [Pseudomonas sp. GM17]
WP_007921652.1	37	11	186	11	2.25681e+09	3138590369	2.67134e+09	MULTISPECIES: phosphoribosylamine--glycine ligase [Pseudomonas]
WP_007932850.1	37	12	319	12	5.18407e+09	6.25024e+09	5.00302e+09	MULTISPECIES: phosphoglycerate dehydrogenase [Pseudomonas]
WP_007931644.1	23	18	150	18	2.7906e+09	2.93773e+09	2.43706e+09	acyl-CoA dehydrogenase [Pseudomonas sp. GM17]
WP_007930449.1	50	12	176	12	4.45461e+09	5.45359e+09	4.50971e+09	hypothetical protein [Pseudomonas sp. GM17]
WP_007926181.1	31	9	93	9	3.43124e+08	5.07088e+08	3.34055e+08	tryptophan synthase subunit beta [Pseudomonas sp. GM17]
WP_007932880.1	20	11	64	11	7.61263e+08	1476340079	1.0858e+08	TonB-dependent copper receptor [Pseudomonas sp. GM17]
WP_007927135.1	45	15	414	14	1.7749e+10	1.93008e+10	1.81789e+10	MULTISPECIES: glutamate/aspartate ABC transporter substrate-binding protein [Pseudomonas]
WP_007925516.1	20	14	154	14	1.83967e+09	1.97649e+09	1.65373e+09	hypothetical protein [Pseudomonas sp. GM17]
WP_007927104.1	28	8	173	8	2.65809e+09	3.34696e+09	2.2919e+09	MULTISPECIES: D-alanyl-D-alanine carboxypeptidase [Pseudomonas]
WP_007924735.1	21	16	116	16	1.46905e+09	1.95038e+09	2.29034e+09	isoleucine--tRNA ligase [Pseudomonas sp. GM17]
WP_007923459.1	34	15	427	15	9.67715e+09	1.10349e+10	8.74288e+09	type VI secretion system contractile sheath large subunit [Pseudomonas sp. GM17]
WP_007927963.1	49	13	330	13	14409211192	1.1787e+10	1.21006e+10	OmpA family protein [Pseudomonas sp. GM17]
WP_007930336.1	36	16	285	16	3.99565e+09	4.4365e+09	3.82815e+09	MULTISPECIES: NADP-dependent succinate-semialdehyde dehydrogenase [Pseudomonas]
WP_007926695.1	47	16	165	16	2.49008e+09	2747746011	2.26522e+09	MULTISPECIES: heme biosynthesis protein HemY [Pseudomonas]
WP_007921244.1	31	12	161	12	1.97865e+09	2.04804e+09	1.93695e+09	coniferyl aldehyde dehydrogenase [Pseudomonas sp. GM17]
WP_007932528.1	35	17	296	17	1.10612e+10	1.26239e+10	1.11392e+10	adenosylhomocysteinase [Pseudomonas sp. GM17]
WP_007920848.1	62	11	438	11	7354138660	7.62398e+09	6.97215e+09	MULTISPECIES: nucleotide exchange factor GrpE [Pseudomonas]
WP_007926050.1	29	18	113	16	1.96494e+09	2.45519e+09	1.96857e+09	malate synthase G [Pseudomonas sp. GM17]
WP_007924049.1	44	13	225	12	4503723133	5.60019e+09	4.69139e+09	MULTISPECIES: acetyl-CoA carboxylase carboxyltransferase subunit alpha [Pseudomonas]
WP_007927495.1	41	13	171	13	1.7445e+09	1.66303e+09	1.91556e+09	2-methylcitrate synthase [Pseudomonas sp. GM17]
J1SLR3	36	10	249	4	222736132	2.68189e+08	2.10018e+08	Elongation factor Tu (Fragment) OS=Rhizobium sp. CF142 OX=1144314 GN=PMI11_05675 PE=3 SV=1
WP_007920853.1	39	14	117	14	2.97266e+09	3615302208	3.1929e+09	MULTISPECIES: molecular chaperone DnaJ [Pseudomonas]
WP_007924630.1	27	12	187	12	2.01335e+09	2221423250	2.17818e+09	bifunctional aminoglycoside phosphotransferase/ATP-binding protein [Pseudomonas sp. GM17]
WP_007921800.1	34	19	112	19	1171976459	1.64696e+09	1.17531e+09	AsmA family protein [Pseudomonas sp. GM17]
WP_007921342.1	28	12	109	11	1.36655e+09	1.56805e+09	1.47171e+09	MULTISPECIES: methyl-accepting chemotaxis protein [Pseudomonas]
WP_007925890.1	27	15	129	14	1767465581	2361943841	1.78455e+09	methyl-accepting chemotaxis protein [Pseudomonas sp. GM17]
A0A1H8BDM7	35	10	312	2	9980075	15633416	12391348	Elongation factor Tu OS=Duganella sp. CF402 OX=1855289 GN=tuf PE=3 SV=1
WP_007929606.1	21	17	109	17	2.71664e+09	3.84769e+09	2.7053e+09	NADH-quinone oxidoreductase subunit NuoG [Pseudomonas sp. GM17]
WP_007921477.1	29	28	220	27	3291807246	3.64514e+09	3.39343e+09	ribonuclease R [Pseudomonas sp. GM17]
WP_003171603.1	50	12	175	12	1.3359e+09	1.52912e+09	1.30221e+09	MULTISPECIES: ribose-phosphate pyrophosphokinase [Pseudomonas]
WP_007930275.1	24	18	134	17	1754906235	2.76312e+09	1.87223e+09	MULTISPECIES: type VI secretion system ATPase TssH [unclassified Pseudomonas]
WP_007924045.1	27	13	178	13	3.1271e+09	3.91703e+09	3.08618e+09	MULTISPECIES: CTP synthase [Pseudomonas]
WP_007923021.1	34	11	161	11	3.27227e+09	2.75764e+09	2.40845e+09	NADH:flavin oxidoreductase/NADH oxidase [Pseudomonas sp. GM17]
WP_007923409.1	26	12	248	12	4.30912e+09	4.33404e+09	4.80142e+09	dipeptidase [Pseudomonas sp. GM17]
WP_007930240.1	44	15	239	15	3.47104e+09	4.18988e+09	2.58793e+09	MULTISPECIES: outer membrane protein assembly factor BamC [Pseudomonas]
WP_007926106.1	21	12	200	6	1.85009e+09	1.65235e+09	1.70174e+09	MULTISPECIES: RNA polymerase sigma factor RpoD [Pseudomonas]
WP_007932694.1	26	15	81	15	1.08763e+09	1.70019e+09	1.29441e+09	MULTISPECIES: methionine--tRNA ligase [Pseudomonas]
WP_007932533.1	33	18	126	18	1.61147e+09	2.00899e+09	1544237373	MULTISPECIES: DEAD/DEAH box helicase [Pseudomonas]
WP_007926694.1	47	14	233	14	3.43883e+09	3.41508e+09	3.5145e+09	heme biosynthesis operon protein HemX [Pseudomonas sp. GM17]
WP_007924041.1	41	14	327	14	1.61221e+10	2.17909e+10	17784000779	MULTISPECIES: phosphopyruvate hydratase [Pseudomonas]
WP_007926310.1	47	13	276	13	8.87068e+09	1.7596e+10	1.13901e+10	MULTISPECIES: type I glyceraldehyde-3-phosphate dehydrogenase [Pseudomonas]
WP_007925518.1	27	15	195	15	3.70788e+09	5.23684e+09	3.65103e+09	GMC family oxidoreductase [Pseudomonas sp. GM17]
J2W9U7	30	11	201	9	1.46599e+09	1.21193e+09	1.22397e+09	NAD-dependent aldehyde dehydrogenase OS=Sphingobium sp. AP49 OX=1144307 GN=PMI04_03757 PE=3 SV=1
WP_007930780.1	24	17	143	17	3.28668e+09	3.40023e+09	3.50658e+09	endopeptidase La [Pseudomonas sp. GM17]
WP_007927200.1	33	21	110	21	2.42924e+09	2003931705	2.1323e+09	peptidyl-prolyl cis-trans isomerase [Pseudomonas sp. GM17]
WP_007931315.1	23	11	127	11	1.59805e+09	2.15863e+09	1685331713	bifunctional prephenate dehydrogenase/3-phosphoshikimate 1-carboxyvinyltransferase [Pseudomonas sp. GM17]
WP_007920902.1	22	19	108	16	1.46195e+09	1.81752e+09	1.60943e+09	aminopeptidase N [Pseudomonas sp. GM17]
WP_007931504.1	28	13	664	12	2.08692e+10	2.64736e+10	2.06679e+10	2-oxoglutarate dehydrogenase complex dihydrolipoyllysine-residue succinyltransferase [Pseudomonas sp. GM17]
WP_007924767.1	32	15	119	14	2.16858e+09	3794216675	3.0278e+09	MULTISPECIES: energy-dependent translational throttle protein EttA [Pseudomonas]
WP_037035226.1	43	14	552	14	1.914e+10	2.22237e+10	1.86422e+10	polyamine ABC transporter substrate-binding protein [Pseudomonas sp. GM17]
WP_007929616.1	33	16	111	15	2.02161e+09	3.04991e+09	1817838897	carbohydrate ABC transporter substrate-binding protein [Pseudomonas sp. GM17]
WP_007924811.1	30	13	138	13	1.5862e+09	1.96486e+09	1.56236e+09	alpha-D-glucose phosphate-specific phosphoglucomutase [Pseudomonas sp. GM17]
WP_007922432.1	50	7	439	7	1.61528e+10	2.38542e+10	17832688679	MULTISPECIES: peroxiredoxin [Pseudomonas]
WP_007925871.1	28	14	194	14	2.89009e+09	3.28131e+09	3.15269e+09	class II poly(R)-hydroxyalkanoic acid synthase [Pseudomonas sp. GM17]
WP_007928459.1	41	8	351	8	3.67236e+09	3.76633e+09	3.61558e+09	MULTISPECIES: cytochrome c1 [Pseudomonas]
J2TFY6	17	22	158	13	4.43263e+08	4.93074e+08	5.09967e+08	DNA-directed RNA polymerase subunit beta OS=Variovorax sp. CF313 OX=1144315 GN=rpoB PE=3 SV=1
WP_007931434.1	34	16	144	16	1916478968	3.19342e+09	2169208793	MULTISPECIES: DEAD/DEAH box helicase [Pseudomonas]
WP_007582158.1	43	11	114	11	1738408700	1.66194e+09	2.04641e+09	MULTISPECIES: branched-chain amino acid ABC transporter substrate-binding protein [Burkholderiaceae]
WP_007925696.1	31	16	75	16	5.48706e+08	8.93247e+08	7.79694e+08	bifunctional UDP-4-amino-4-deoxy-L-arabinose formyltransferase/UDP-glucuronic acid oxidase ArnA [Pseudomonas sp. GM17]
J2KRF0	21	10	139	10	1264822796	1.37135e+09	1.29235e+09	Acetyl-CoA acetyltransferase OS=Variovorax sp. CF313 OX=1144315 GN=PMI12_02728 PE=3 SV=1
A0A1H7T330	21	13	360	1	163302406	2.06875e+08	178270214	60 kDa chaperonin OS=Duganella sp. CF402 OX=1855289 GN=groL PE=3 SV=1
WP_007928255.1	40	7	1776	7	1.51844e+11	2.00147e+11	1.60603e+11	MULTISPECIES: hypothetical protein [Pseudomonas]
WP_007929633.1	33	16	145	16	2.49821e+09	2.87682e+09	2.51799e+09	glutamine--tRNA ligase/YqeY domain fusion protein [Pseudomonas sp. GM17]
WP_007921432.1	28	15	92	13	338490954	8.62603e+08	4.41323e+08	MULTISPECIES: phosphomethylpyrimidine synthase ThiC [Pseudomonas]
WP_007923900.1	45	9	236	9	6.01054e+09	6.8561e+09	5.60669e+09	MULTISPECIES: transporter substrate-binding domain-containing protein [Pseudomonas]
WP_007927204.1	31	12	165	10	1.15039e+09	1.37683e+09	1.08242e+09	MULTISPECIES: ATP-dependent Clp protease ATP-binding subunit ClpX [Pseudomonas]
J3CTN1	29	15	156	10	8.74301e+08	1.06537e+09	8.74694e+08	ATP synthase subunit alpha OS=Variovorax sp. CF313 OX=1144315 GN=atpA PE=3 SV=1
WP_007742784.1	25	10	434	3	7.60406e+07	85617040	1.09747e+08	F0F1 ATP synthase subunit beta [Paraburkholderia hospita]
WP_007922439.1	37	14	285	13	5.33061e+09	7.13147e+09	6.03943e+09	argininosuccinate synthase [Pseudomonas sp. GM17]
WP_007925072.1	53	14	223	14	3.36384e+09	4.19343e+09	3.30045e+09	branched-chain amino acid aminotransferase [Pseudomonas sp. GM17]
WP_007926971.1	55	16	211	16	6.38698e+09	6.96506e+09	6.49698e+09	MULTISPECIES: transaldolase [Pseudomonas]
WP_007922318.1	34	11	157	11	3.4869e+09	4757047851	3.65475e+09	phosphoglycerate kinase [Pseudomonas sp. GM17]
WP_007928664.1	48	10	196	9	2.14844e+09	2.49612e+09	2.03611e+09	MULTISPECIES: septum site-determining protein MinD [Pseudomonas]
WP_009043060.1	44	7	275	7	4.47688e+09	5.44597e+09	4.60329e+09	MULTISPECIES: translation initiation factor IF-3 [Pseudomonas]
WP_003186046.1	54	5	342	5	1.02062e+10	1.43374e+10	1.24181e+10	MULTISPECIES: 50S ribosomal protein L24 [Pseudomonas]
WP_007930703.1	22	7	141	7	6.91102e+08	6.39222e+08	6.44364e+08	aspartate aminotransferase family protein [Pseudomonas sp. GM17]
WP_007929917.1	31	16	108	16	8.68773e+08	1241328714	1.09599e+09	Asp-tRNA(Asn)/Glu-tRNA(Gln) amidotransferase subunit GatB [Pseudomonas sp. GM17]
WP_007921438.1	38	15	92	15	1.1198e+09	1462954320	1207131335	TolC family outer membrane protein [Pseudomonas sp. GM17]
WP_007929249.1	25	13	191	13	7.40561e+09	7535831462	8.12846e+09	malate dehydrogenase (quinone) [Pseudomonas sp. GM17]
WP_007920556.1	36	9	418	9	1.88547e+10	1.98699e+10	1.48075e+10	lytic polysaccharide monooxygenase [Pseudomonas sp. GM17]
J2KU98	12	10	132	8	4.84262e+08	4.84052e+08	5.68501e+08	Translation initiation factor IF-2 OS=Variovorax sp. CF313 OX=1144315 GN=infB PE=3 SV=1
WP_007929214.1	23	15	106	13	9.69543e+08	1567698826	1.37591e+09	MULTISPECIES: ATP-dependent Clp protease ATP-binding subunit ClpA [Pseudomonas]
WP_007922364.1	40	10	180	10	1.22521e+09	1.44807e+09	1.29365e+09	MULTISPECIES: cell division protein ZipA [Pseudomonas]
WP_009046174.1	64	9	161	9	6.46407e+09	7.33507e+09	5.39255e+09	MULTISPECIES: cytochrome c5 family protein [Pseudomonas]
WP_007921849.1	29	15	204	15	3.45578e+09	5.29811e+09	3845012326	MULTISPECIES: nitrite/sulfite reductase [unclassified Pseudomonas]
WP_007922922.1	30	17	79	17	1.45036e+09	1.64156e+09	1.19362e+09	ADP-ribosylglycohydrolase [Pseudomonas sp. GM17]
WP_007928449.1	46	8	244	8	1.6509e+10	22486412704	1.93638e+10	MULTISPECIES: 50S ribosomal protein L13 [Pseudomonas]
WP_007921569.1	41	15	264	15	7.49624e+09	1.00623e+10	6.70603e+09	MULTISPECIES: aspartate kinase [Pseudomonas]
WP_007924186.1	41	10	769	8	1.47086e+10	2.4976e+10	2.12013e+10	MULTISPECIES: 50S ribosomal protein L5 [Pseudomonas]
WP_007921265.1	28	16	128	14	2.15226e+09	2.26048e+09	2.01893e+09	MULTISPECIES: dihydroxy-acid dehydratase [Pseudomonas]
WP_007927075.1	30	9	157	9	1145988533	1.74939e+09	1.29326e+09	MULTISPECIES: glutamate-1-semialdehyde 2,1-aminomutase [Pseudomonas]
WP_007922539.1	34	12	181	11	4.17701e+09	5.17718e+09	4094591756	MULTISPECIES: OprD family porin [unclassified Pseudomonas]
WP_007922129.1	34	11	99	11	1.37992e+09	2.12742e+09	1.48834e+09	MULTISPECIES: cell division protein FtsZ [Pseudomonas]
WP_007922815.1	20	15	78	15	9.59898e+08	1.44617e+09	1.09196e+09	xanthine dehydrogenase family protein molybdopterin-binding subunit [Pseudomonas sp. GM17]
WP_007927807.1	32	9	146	9	1734927488	2.27421e+09	2.03301e+09	long-chain fatty acid transporter [Pseudomonas sp. GM17]
WP_007922163.1	32	13	184	13	1.79189e+09	2088486757	2152670228	MULTISPECIES: CoA-acylating methylmalonate-semialdehyde dehydrogenase [Pseudomonas]
WP_007921507.1	45	5	880	5	2.04073e+10	1.73284e+10	1.57702e+10	MULTISPECIES: azurin [Pseudomonas]
WP_007924471.1	24	17	174	16	2.8346e+09	3.37285e+09	2.80522e+09	MULTISPECIES: DNA topoisomerase (ATP-hydrolyzing) subunit B [Pseudomonas]
WP_007920820.1	28	15	135	15	2.40056e+09	2.91801e+09	2.60977e+09	DUF262 domain-containing protein [Pseudomonas sp. GM17]
WP_007931719.1	65	9	1253	8	4.18935e+10	4.35777e+10	4.02469e+10	MULTISPECIES: peptidoglycan-binding protein LysM [Pseudomonas]
WP_007925088.1	24	13	101	13	1.29382e+09	1.39708e+09	1.33468e+09	long-chain fatty acid--CoA ligase [Pseudomonas sp. GM17]
WP_007926163.1	23	13	125	13	1.4408e+09	1.83408e+09	1.6703e+09	oligopeptidase A [Pseudomonas sp. GM17]
WP_007929333.1	27	14	213	14	4870689988	4.23322e+09	3.80169e+09	NADP-dependent glyceraldehyde-3-phosphate dehydrogenase [Pseudomonas sp. GM17]
WP_003176404.1	59	15	257	9	8.51414e+09	1.19741e+10	8.72195e+09	MULTISPECIES: 30S ribosomal protein S4 [Pseudomonas]
WP_009045284.1	46	18	190	18	5.80956e+09	6.7114e+09	6.0705e+09	MULTISPECIES: Tol-Pal system protein TolB [Pseudomonas]
WP_007921119.1	35	14	161	11	1.24985e+09	1719268500	1475982468	MULTISPECIES: phosphomannomutase/phosphoglucomutase [Pseudomonas]
WP_007924184.1	51	6	654	6	9.17231e+09	1.4066e+10	1.02478e+10	MULTISPECIES: 30S ribosomal protein S5 [Pseudomonas]
WP_007924192.1	51	9	257	7	5.22954e+09	7.91804e+09	6146455932	MULTISPECIES: 30S ribosomal protein S3 [Pseudomonas]
WP_007924205.1	43	8	229	7	1.15146e+10	1.71535e+10	1.39832e+10	MULTISPECIES: 50S ribosomal protein L3 [Pseudomonas]
WP_007932860.1	53	6	284	6	8077058681	8.86098e+09	9.46223e+09	MULTISPECIES: DUF4399 domain-containing protein [Pseudomonas]
J2KI99	24	21	131	18	8.90827e+08	1.3989e+09	8.54753e+08	Pyruvate dehydrogenase E1 component OS=Variovorax sp. CF313 OX=1144315 GN=PMI12_00286 PE=4 SV=1
WP_007931539.1	26	10	169	10	2.40548e+09	2.5536e+09	2.51782e+09	pyridoxal-phosphate dependent enzyme [Pseudomonas sp. GM17]
WP_037034405.1	28	10	97	10	1.12105e+09	1.36422e+09	1.1718e+09	MULTISPECIES: UDP-N-acetylglucosamine diphosphorylase/glucosamine-1-phosphate N-acetyltransferase [Pseudomonas]
WP_007923530.1	56	11	622	11	1.79714e+10	2.03951e+10	1.59928e+10	MULTISPECIES: hypothetical protein [Pseudomonas]
WP_007925623.1	51	9	131	9	5.61383e+09	6.4662e+09	5.57297e+09	hypothetical protein [Pseudomonas sp. GM17]
WP_007925877.1	58	10	138	10	3.93059e+09	3.92738e+09	3.26188e+09	MULTISPECIES: phasin family protein [Pseudomonas]
J2TK60	23	15	155	9	1.33066e+09	1.77255e+09	1.55406e+09	Elongation factor G OS=Variovorax sp. CF313 OX=1144315 GN=fusA PE=3 SV=1
WP_007928646.1	23	12	109	12	1.7807e+09	2202700861	1.8413e+09	hypothetical protein [Pseudomonas sp. GM17]
WP_007930852.1	36	13	86	13	5.3296e+08	6.8742e+08	5.76744e+08	Zn-dependent hydrolase [Pseudomonas sp. GM17]
WP_002555108.1	31	10	169	10	4.55426e+09	4.99962e+09	4.28704e+09	MULTISPECIES: rod shape-determining protein [Gammaproteobacteria]
WP_007920516.1	23	16	203	13	2.64678e+09	3.42946e+09	2.82984e+09	threonine--tRNA ligase [Pseudomonas sp. GM17]
WP_007921100.1	21	7	177	7	1.47702e+09	1.59503e+09	1290456598	MULTISPECIES: aldehyde dehydrogenase [Pseudomonas]
WP_007927153.1	26	9	129	9	7.10304e+08	2.25212e+09	1.2412e+09	MULTISPECIES: aminotransferase class III-fold pyridoxal phosphate-dependent enzyme [unclassified Pseudomonas]
WP_007927975.1	36	16	145	14	2.80382e+09	4.00151e+09	3.4653e+09	MULTISPECIES: lysine--tRNA ligase [Pseudomonas]
J2T794	44	12	69	8	1068464935	1.26163e+09	1156117653	Ketol-acid reductoisomerase (NADP(+)) OS=Variovorax sp. CF313 OX=1144315 GN=ilvC PE=3 SV=1
WP_007926807.1	16	15	53	13	6.22873e+08	6.89707e+08	6.26055e+08	trifunctional transcriptional regulator/proline dehydrogenase/L-glutamate gamma-semialdehyde dehydrogenase [Pseudomonas sp. GM17]
WP_007928473.1	26	11	78	11	1.01681e+09	6.35711e+08	8.45982e+08	UDP-N-acetylmuramoyl-L-alanyl-D-glutamate--2,6-diaminopimelate ligase [Pseudomonas sp. GM17]
WP_007924174.1	36	15	136	14	3.25226e+09	4158005446	3.44115e+09	MULTISPECIES: catalase [unclassified Pseudomonas]
WP_007921872.1	28	11	75	11	1.0938e+09	1.2997e+09	7.79575e+08	amidohydrolase family protein [Pseudomonas sp. GM17]
WP_007932409.1	54	6	102	6	1.44748e+09	1.9116e+09	2.03549e+09	MULTISPECIES: HPF/RaiA family ribosome-associated protein [Pseudomonas]
WP_007920626.1	48	7	93	7	1.2888e+09	1.50086e+09	1.3562e+09	MULTISPECIES: peptidylprolyl isomerase A [Pseudomonas]
WP_007924994.1	19	9	105	9	1.00438e+09	1.0437e+09	9.31908e+08	NAD(P)-binding protein [Pseudomonas sp. GM17]
WP_007924294.1	15	13	102	13	9.68321e+08	1.10499e+09	1.00661e+09	DNA polymerase I [Pseudomonas sp. GM17]
WP_007931770.1	32	7	134	7	3.04976e+09	3143868618	2.98407e+09	dienelactone hydrolase family protein [Pseudomonas sp. GM17]
WP_007930704.1	32	13	132	12	2.44177e+09	2.79587e+09	2.3535e+09	MULTISPECIES: CoA-acylating methylmalonate-semialdehyde dehydrogenase [Pseudomonas]
WP_007929915.1	30	12	115	12	2.30041e+09	3.25531e+09	2.72113e+09	MULTISPECIES: Asp-tRNA(Asn)/Glu-tRNA(Gln) amidotransferase subunit GatA [Pseudomonas]
WP_007925873.1	19	8	137	8	1.73662e+09	1.81555e+09	1.79847e+09	class II poly(R)-hydroxyalkanoic acid synthase [Pseudomonas sp. GM17]
WP_007921481.1	62	9	330	9	1.25566e+10	1.76348e+10	1.25348e+10	MULTISPECIES: 30S ribosomal protein S6 [Pseudomonas]
WP_007922004.1	60	9	240	9	7.10341e+09	4.29267e+09	7.84981e+09	MULTISPECIES: Hsp20 family protein [Pseudomonas]
J2T7G6	25	10	1012	8	1.80516e+10	2.06273e+10	1.82844e+10	Outer membrane protein (Porin) (Fragment) OS=Variovorax sp. CF313 OX=1144315 GN=PMI12_03165 PE=4 SV=1
WP_007929896.1	18	7	51	7	7.36603e+08	5.15568e+08	6.38996e+08	MULTISPECIES: metalloprotease PmbA [Pseudomonas]
WP_007930193.1	40	10	157	10	8.92096e+08	1.10907e+09	8.61919e+08	N-acetyl-gamma-glutamyl-phosphate reductase [Pseudomonas sp. GM17]
WP_007923218.1	35	10	102	10	1.38825e+09	1.53452e+09	1.37447e+09	lactonase family protein [Pseudomonas sp. GM17]
WP_007924238.1	29	10	194	8	1.17799e+09	1.5942e+09	1.35875e+09	MULTISPECIES: Re/Si-specific NAD(P)(+) transhydrogenase subunit alpha [Pseudomonas]
WP_007922502.1	11	7	73	7	809253088	8.83204e+08	7.62267e+08	chemotaxis protein CheA [Pseudomonas sp. GM17]
WP_007924720.1	36	9	144	9	1.62895e+09	2.31651e+09	1.83745e+09	MULTISPECIES: outer membrane protein assembly factor BamD [Pseudomonas]
WP_162136172.1	30	13	112	13	2.06507e+09	2.57019e+09	2336240022	AMP nucleosidase [Pseudomonas sp. GM17]
WP_007925901.1	31	10	119	10	1.95004e+09	1.93418e+09	1.84715e+09	MULTISPECIES: prolyl aminopeptidase [Pseudomonas]
WP_007931458.1	34	10	194	10	4.30569e+09	6.41076e+09	4700030990	MULTISPECIES: hypothetical protein [Pseudomonas]
J3CWI7	16	13	77	12	5.1346e+08	4.86136e+08	4.87185e+08	2-oxoglutarate dehydrogenase, E1 component OS=Variovorax sp. CF313 OX=1144315 GN=PMI12_00296 PE=4 SV=1
WP_007928387.1	28	13	104	13	1.66885e+09	2308359039	1.79484e+09	malate dehydrogenase (quinone) [Pseudomonas sp. GM17]
WP_007921413.1	22	10	55	10	4.91031e+08	529244924	4.899e+08	HAMP domain-containing protein [Pseudomonas sp. GM17]
J2KC43	36	10	203	10	2.01353e+09	2.71352e+09	1.97179e+09	Uncharacterized protein OS=Variovorax sp. CF313 OX=1144315 GN=PMI12_04535 PE=4 SV=1
WP_007920744.1	20	12	43	12	2.9334e+08	6.63927e+08	4.01617e+08	anti-phage defense ZorAB system ZorA [Pseudomonas sp. GM17]
WP_162136171.1	33	10	151	10	2.41305e+09	2.58993e+09	2.38378e+09	acetyl-CoA C-acyltransferase [Pseudomonas sp. GM17]
WP_007924543.1	26	7	54	7	4.8256e+08	9.07444e+08	6.62872e+08	MULTISPECIES: S-methyl-5'-thioadenosine phosphorylase [unclassified Pseudomonas]
WP_009045300.1	23	11	93	11	2.07382e+09	2.09495e+09	2.20171e+09	MULTISPECIES: DUF853 family protein [Pseudomonas]
WP_007928314.1	28	9	91	5	543982643	691776915	5.13489e+08	MULTISPECIES: glutamine synthetase [Pseudomonas]
WP_007921743.1	35	8	149	8	2.8107e+09	3247777750	2.5604e+09	MULTISPECIES: UTP--glucose-1-phosphate uridylyltransferase GalU [Pseudomonas]
WP_007924664.1	23	11	113	11	2668126137	3.84633e+09	3.41649e+09	MULTISPECIES: glucose-6-phosphate isomerase [Pseudomonas]
WP_037034744.1	37	16	165	16	3.00222e+09	5.09378e+09	4.14383e+09	peptidylprolyl isomerase SurA [Pseudomonas sp. GM17]
WP_007931387.1	23	9	158	9	3.40463e+09	2.69829e+09	3.09589e+09	MULTISPECIES: HTH-type transcriptional regulator CysB [Pseudomonas]
J3CJU9	26	15	138	8	3.3716e+08	3.21446e+08	3.56439e+08	Putative Ser protein kinase OS=Variovorax sp. CF313 OX=1144315 GN=PMI12_03660 PE=4 SV=1
WP_007926823.1	15	13	46	13	244309342	3.55712e+08	2.6382e+08	MULTISPECIES: mechanosensitive channel MscK [Pseudomonas]
WP_007927841.1	29	7	136	7	1.39959e+09	1.46547e+09	1.31402e+09	extracellular solute-binding protein [Pseudomonas sp. GM17]
WP_007921744.1	26	10	69	10	7.89537e+08	8.1398e+08	7.18545e+08	glutathione-disulfide reductase [Pseudomonas sp. GM17]
WP_007924669.1	25	9	78	9	1.0966e+09	1.05896e+09	960358077	MULTISPECIES: acetyl-CoA C-acetyltransferase [Pseudomonas]
WP_007578358.1	15	21	251	3	36352269	40015794	38249344	MULTISPECIES: DNA-directed RNA polymerase subunit beta' [Burkholderiaceae]
WP_007927694.1	29	9	62	9	1.47373e+09	1525622681	1522174460	MULTISPECIES: formate-dependent phosphoribosylglycinamide formyltransferase [Pseudomonas]
WP_007923929.1	38	9	199	9	3.34893e+09	7.21716e+09	4.10684e+09	MULTISPECIES: ferredoxin--NADP reductase [Pseudomonas]
WP_007927124.1	56	11	80	11	2.49206e+09	2.32576e+09	2346045945	MULTISPECIES: oxidoreductase [Pseudomonas]
WP_007921985.1	18	14	93	14	2.11948e+09	2.80441e+09	1.90534e+09	FimV family protein [Pseudomonas sp. GM17]
WP_007929192.1	23	10	189	9	1883584905	3.01075e+09	2.15513e+09	MULTISPECIES: adenylosuccinate lyase [Pseudomonas]
WP_007922436.1	35	10	128	10	1.41035e+09	1.63569e+09	1.43405e+09	dihydroorotase [Pseudomonas sp. GM17]
WP_007921651.1	28	14	191	13	1.93656e+09	2.84619e+09	2.12257e+09	bifunctional phosphoribosylaminoimidazolecarboxamide formyltransferase/IMP cyclohydrolase [Pseudomonas sp. GM17]
J2V9U1	19	13	58	13	4.90301e+08	842538366	5.66815e+08	Aldehyde-alcohol dehydrogenase OS=Pantoea sp. YR343 OX=1144341 GN=PMI39_02743 PE=3 SV=1
WP_007932534.1	48	8	385	8	1.58844e+10	1.69115e+10	1.7272e+10	MULTISPECIES: YceI family protein [Pseudomonas]
WP_007924176.1	35	13	388	9	1.75245e+10	2.21747e+10	1.67463e+10	MULTISPECIES: DNA-directed RNA polymerase subunit alpha [Pseudomonas]
WP_007925899.1	22	12	169	12	3.45056e+09	3.82583e+09	3.47487e+09	MULTISPECIES: glucan biosynthesis protein G [Pseudomonas]
WP_007924645.1	28	5	196	5	1.62426e+09	1.9321e+09	1.52077e+09	MULTISPECIES: RNA polymerase-binding protein DksA [Pseudomonas]
WP_007923727.1	44	14	153	12	1968658867	3.06131e+09	2.15736e+09	MULTISPECIES: aspartate/tyrosine/aromatic aminotransferase [Pseudomonas]
WP_007927955.1	47	10	447	9	1.13229e+10	1.35018e+10	1.19894e+10	MULTISPECIES: adenylate kinase [Pseudomonas]
J3CTJ1	35	9	109	7	1.58165e+09	1.77834e+09	1.74484e+09	Malate dehydrogenase OS=Variovorax sp. CF313 OX=1144315 GN=mdh PE=3 SV=1
WP_007927994.1	37	13	122	13	2280964012	2228343187	2279091723	ABC transporter substrate-binding protein [Pseudomonas sp. GM17]
WP_003228599.1	34	6	387	6	5.16296e+09	6.15632e+09	5.35825e+09	MULTISPECIES: inorganic diphosphatase [Pseudomonas]
WP_007923102.1	25	9	114	9	1.15856e+09	9.18051e+08	1101043378	2-oxo acid dehydrogenase subunit E2 [Pseudomonas sp. GM17]
WP_007926334.1	27	10	133	10	2.00561e+09	2.94441e+09	2.29753e+09	MULTISPECIES: ABC transporter ATP-binding protein [unclassified Pseudomonas]
WP_007924421.1	46	8	72	8	1.20176e+09	1.3899e+09	1.12059e+09	DUF3313 domain-containing protein [Pseudomonas sp. GM17]
WP_007931081.1	39	7	64	7	1954884200	1.03442e+09	1593558922	tetratricopeptide repeat protein [Pseudomonas sp. GM17]
J3CVM4	21	9	105	9	8.76665e+08	1420601094	1.11472e+09	30S ribosomal protein S1 OS=Variovorax sp. CF313 OX=1144315 GN=PMI12_00829 PE=3 SV=1
WP_007929632.1	27	11	72	11	9.36721e+08	1.18841e+09	1.04822e+09	cysteine--tRNA ligase [Pseudomonas sp. GM17]
WP_007932251.1	16	9	93	9	5.9758e+08	7.37829e+08	5.95854e+08	LTA synthase family protein [Pseudomonas sp. GM17]
J2K7I9	30	7	83	7	1896207750	2729610043	1.90695e+09	Periplasmic component of amino acid ABC-type transporter/signal transduction system OS=Variovorax sp. CF313 OX=1144315 GN=PMI12_05217 PE=4 SV=1
WP_007929535.1	24	7	72	7	1.26246e+09	1.0643e+09	1.3389e+09	helix-turn-helix domain-containing protein [Pseudomonas sp. GM17]
WP_007928465.1	23	11	125	11	1.96446e+09	2.60318e+09	1967945764	ABC transporter substrate-binding protein [Pseudomonas sp. GM17]
WP_007930849.1	20	9	81	9	1.18374e+09	1.2247e+09	1.39863e+09	dihydropyrimidinase [Pseudomonas sp. GM17]
WP_007932592.1	41	9	154	9	3651097945	5243212072	4270218198	MULTISPECIES: ABC transporter substrate-binding protein [Pseudomonas]
WP_007932617.1	37	11	101	11	3.37902e+09	3398257876	3050470456	tripartite tricarboxylate transporter substrate binding protein [Pseudomonas sp. GM17]
WP_007932875.1	36	5	62	5	1.18027e+09	1.7416e+09	1.21874e+08	copper chaperone PCu(A)C [Pseudomonas sp. GM17]
WP_007927784.1	59	9	93	9	494566466	1.09713e+09	6.57038e+08	hypothetical protein [Pseudomonas sp. GM17]
J2KBL0	57	8	310	7	2.99874e+09	7.80844e+09	4.3182e+09	Phasin family protein OS=Variovorax sp. CF313 OX=1144315 GN=PMI12_01546 PE=4 SV=1
WP_007927205.1	35	6	143	6	2.19442e+09	2.76812e+09	2.16426e+09	MULTISPECIES: ATP-dependent Clp endopeptidase proteolytic subunit ClpP [Pseudomonas]
WP_007931674.1	15	12	68	12	6.53781e+08	7.72567e+08	6.24852e+08	xanthine dehydrogenase family protein molybdopterin-binding subunit [Pseudomonas sp. GM17]
WP_007920830.1	28	11	73	11	3.73967e+08	3.82292e+08	3.93521e+08	iron-sulfur cluster-binding protein [Pseudomonas sp. GM17]
WP_007921973.1	28	11	185	11	2.03565e+09	2.5778e+09	2.23628e+09	MULTISPECIES: amidophosphoribosyltransferase [Pseudomonas]
J2KIP4	24	12	97	10	1.94346e+09	1.95722e+09	2.07819e+09	Chaperone protein DnaK OS=Variovorax sp. CF313 OX=1144315 GN=dnaK PE=2 SV=1
J3CTW5	20	12	48	11	2.90819e+08	3.22956e+08	2.77507e+08	Isocitrate dehydrogenase [NADP] OS=Variovorax sp. CF313 OX=1144315 GN=PMI12_01372 PE=3 SV=1
J3CV11	26	10	67	10	8.81452e+08	1.10206e+09	9.58486e+08	Trigger factor OS=Variovorax sp. CF313 OX=1144315 GN=tig PE=3 SV=1
WP_007921314.1	20	11	70	11	1.0765e+09	1.82473e+09	1431767676	fatty acid oxidation complex subunit alpha FadB [Pseudomonas sp. GM17]
WP_007931167.1	21	11	59	10	556748812	6.55e+08	5.70034e+08	MULTISPECIES: methyl-accepting chemotaxis protein [Pseudomonas]
WP_007931536.1	32	5	328	5	2.53063e+09	2186147491	2.35843e+09	MULTISPECIES: dienelactone hydrolase family protein [Pseudomonas]
WP_007929529.1	52	6	963	6	2.97777e+10	34864181350	3.08956e+10	MULTISPECIES: nucleoside-diphosphate kinase [Pseudomonas]
WP_007931462.1	18	9	167	9	1.0358e+09	4.03846e+09	2.05538e+09	MULTISPECIES: carbamoyltransferase [Pseudomonas]
WP_007925572.1	23	8	38	8	57677756	4.40185e+08	2.32773e+08	MULTISPECIES: serine hydroxymethyltransferase [Pseudomonas]
WP_007930755.1	18	6	38	6	4.24645e+08	3.384e+08	4.1035e+08	MULTISPECIES: DEAD/DEAH box helicase [Pseudomonas]
WP_007733823.1	19	11	81	5	85720461	1.56519e+08	190833888	MULTISPECIES: elongation factor G [Burkholderiaceae]
WP_007924496.1	50	11	72	11	8.88974e+08	7.68663e+08	6.58907e+08	MULTISPECIES: ParB/RepB/Spo0J family partition protein [Pseudomonas]
WP_007929185.1	25	13	134	13	2.32659e+09	2958044323	2.48207e+09	MULTISPECIES: NADH-quinone oxidoreductase subunit C/D [Pseudomonas]
WP_007931529.1	54	4	30	4	4.68437e+08	204571106	1.80301e+08	MULTISPECIES: hypothetical protein [Pseudomonas]
WP_007930050.1	35	11	190	11	2.92433e+09	2.85021e+09	2.97095e+09	MULTISPECIES: hypothetical protein [Pseudomonas]
WP_007927663.1	51	5	540	5	4450774881	5.65899e+09	4.05842e+09	MULTISPECIES: thiol peroxidase [Pseudomonas]
WP_007929857.1	31	10	41	10	6.59475e+08	1.16062e+09	7.89804e+08	MULTISPECIES: histidinol dehydrogenase [Pseudomonas]
WP_007924504.1	55	8	545	8	1.4712e+10	1.80723e+10	1.43122e+10	MULTISPECIES: F0F1 ATP synthase subunit B [Pseudomonas]
J2T428	11	15	41	14	2.63715e+08	3.8043e+08	2.99861e+08	Glutamate synthase family protein OS=Variovorax sp. CF313 OX=1144315 GN=PMI12_03703 PE=4 SV=1
WP_007921667.1	30	14	91	14	2.07949e+09	2.39184e+09	1.98804e+09	hypothetical protein [Pseudomonas sp. GM17]
WP_007927823.1	31	10	155	10	5.97893e+09	7.19978e+09	6.1959e+09	MULTISPECIES: FKBP-type peptidyl-prolyl cis-trans isomerase [Pseudomonas]
WP_007928427.1	44	7	224	7	4.99404e+09	4.9046e+09	4.96088e+09	OmpA family lipoprotein [Pseudomonas sp. GM17]
WP_007932229.1	63	10	233	10	8.29601e+09	1.01083e+10	8.39195e+09	MULTISPECIES: DUF2059 domain-containing protein [Pseudomonas]
WP_007733825.1	10	15	154	3	28638884	26153616	29024114	DNA-directed RNA polymerase subunit beta [Paraburkholderia hospita]
WP_007922771.1	14	11	65	11	1.53954e+09	2.32803e+09	1.84468e+09	autotransporter serine protease [Pseudomonas sp. GM17]
J2VJQ8	15	9	723	1	3810368	48458744	30885840	60 kDa chaperonin OS=Pantoea sp. YR343 OX=1144341 GN=groL PE=3 SV=1
WP_007927345.1	18	13	62	13	1.22006e+09	1.12405e+09	1.05983e+09	MULTISPECIES: phosphoenolpyruvate--protein phosphotransferase [Pseudomonas]
WP_002555479.1	58	10	307	8	1.06601e+10	1.6137e+10	12743466333	MULTISPECIES: 50S ribosomal protein L14 [Gammaproteobacteria]
WP_007930169.1	18	9	85	9	9.81061e+08	1.24399e+09	1.05545e+09	autotransporter domain-containing esterase [Pseudomonas sp. GM17]
WP_037036272.1	30	10	68	10	1277788285	2081752134	1.71914e+09	MULTISPECIES: saccharopine dehydrogenase family protein [Pseudomonas]
WP_007926123.1	22	8	74	8	878021457	9.95798e+08	9.94186e+08	MULTISPECIES: YeaH/YhbH family protein [Pseudomonas]
WP_007928002.1	26	9	78	9	1084536823	1.09531e+09	1.02628e+09	gamma-aminobutyraldehyde dehydrogenase [Pseudomonas sp. GM17]
WP_007927309.1	23	11	120	10	674956705	672409784	5.95966e+08	MULTISPECIES: methyl-accepting chemotaxis protein [Pseudomonas]
WP_007930442.1	16	17	58	17	1.41978e+09	1.65664e+09	1.31321e+09	type VI secretion system membrane subunit TssM [Pseudomonas sp. GM17]
WP_007925756.1	41	6	467	6	2.12247e+10	2.42215e+10	2.54732e+10	MULTISPECIES: Hcp family type VI secretion system effector [Pseudomonas]
WP_007929849.1	26	7	94	7	6.93458e+08	982085824	1.05329e+09	MULTISPECIES: sulfate adenylyltransferase subunit CysD [Pseudomonas]
J3CED2	20	13	76	11	4.13773e+08	4.4539e+08	291972166	Polyribonucleotide nucleotidyltransferase OS=Variovorax sp. CF313 OX=1144315 GN=pnp PE=3 SV=1
J3CDL5	24	11	26	11	3.78255e+08	3.27549e+08	321764997	Chaperone protein HtpG OS=Variovorax sp. CF313 OX=1144315 GN=htpG PE=3 SV=1
WP_007924084.1	37	9	241	9	2.83592e+09	4.0748e+09	3.2071e+09	MULTISPECIES: 2,3,4,5-tetrahydropyridine-2,6-dicarboxylate N-succinyltransferase [Pseudomonas]
WP_007925651.1	28	6	166	6	2.41573e+09	2.5634e+09	2.71956e+09	iron-containing redox enzyme family protein [Pseudomonas sp. GM17]
J3CV65	20	9	52	9	3.51649e+08	3.68051e+08	3.6761e+08	Gamma-glutamyltranspeptidase OS=Variovorax sp. CF313 OX=1144315 GN=PMI12_00843 PE=4 SV=1
J2V630	9	5	140	1	360641	5538942	2.95317e+06	RNA polymerase sigma factor RpoD OS=Pantoea sp. YR343 OX=1144341 GN=rpoD PE=3 SV=1
WP_007923253.1	17	6	66	6	3.36319e+08	3.32102e+08	3.38028e+08	MULTISPECIES: deoxyguanosinetriphosphate triphosphohydrolase [Pseudomonas]
WP_007924185.1	44	9	807	8	2.10617e+10	3.05008e+10	2.37596e+10	MULTISPECIES: 50S ribosomal protein L6 [Pseudomonas]
WP_007929539.1	33	13	101	13	2.41056e+09	2996556296	2.57019e+09	histidine--tRNA ligase [Pseudomonas sp. GM17]
WP_037035532.1	40	11	87	11	2183707844	2.22358e+09	2339071125	MULTISPECIES: calcium channel protein [Pseudomonas]
J2WJ22	11	14	95	7	151080497	162923955	1.37431e+08	DNA-directed RNA polymerase subunit beta OS=Sphingobium sp. AP49 OX=1144307 GN=rpoB PE=3 SV=1
WP_007928434.1	32	10	89	10	8.2023e+08	1.17106e+09	945153501	NADP(H)-dependent aldo-keto reductase [Pseudomonas sp. GM17]
WP_007925627.1	63	4	1052	4	5.97651e+10	5.35521e+10	4.94902e+10	MULTISPECIES: hypothetical protein [Pseudomonas]
WP_002555501.1	41	5	180	5	1.54141e+09	2.10482e+09	1.80916e+09	MULTISPECIES: transcription termination/antitermination protein NusG [Pseudomonas]
WP_007930337.1	26	9	101	9	2.89104e+09	3486816463	2.97245e+09	MULTISPECIES: 4-aminobutyrate--2-oxoglutarate transaminase [Pseudomonas]
WP_007924671.1	16	12	80	12	1.01821e+09	1.63941e+09	1.21492e+09	DUF748 domain-containing protein [Pseudomonas sp. GM17]
WP_007929859.1	32	13	129	13	2.63798e+09	3.12332e+09	2.73725e+09	MULTISPECIES: UDP-N-acetylglucosamine 1-carboxyvinyltransferase [Pseudomonas]
WP_007931570.1	21	3	54	3	465492423	1.28993e+08	1.79368e+08	MULTISPECIES: DUF4389 domain-containing protein [Pseudomonas]
WP_007929188.1	35	12	100	11	2.50133e+09	3.81963e+09	3.42613e+09	MULTISPECIES: isocitrate lyase [Pseudomonas]
WP_007920554.1	22	9	252	7	7022487516	7.78947e+09	6.44452e+09	chitinase [Pseudomonas sp. GM17]
WP_007924694.1	25	15	64	15	1.40665e+09	1557345453	1.35585e+09	GumC family protein [Pseudomonas sp. GM17]
WP_007931133.1	45	8	149	8	4.89385e+09	5060706860	4.50223e+09	MULTISPECIES: DNA starvation/stationary phase protection protein [Pseudomonas]
WP_007928732.1	31	11	116	11	1.3941e+09	1.29657e+09	1.25614e+09	3-oxoacyl-ACP reductase [Pseudomonas sp. GM17]
WP_007932312.1	21	7	42	7	363848274	1.5184e+08	263918842	beta-ketoacyl-ACP synthase II [Pseudomonas sp. GM17]
WP_007925563.1	9	12	43	12	1.37601e+08	417837087	2.50117e+08	non-ribosomal peptide synthetase [Pseudomonas sp. GM17]
WP_007922249.1	83	8	416	8	9.05848e+09	1.1141e+10	9.77646e+09	MULTISPECIES: YegP family protein [Pseudomonas]
WP_007925192.1	21	7	75	7	3.74162e+08	1.36405e+09	6.76674e+08	MULTISPECIES: ribonucleotide-diphosphate reductase subunit beta [Pseudomonas]
WP_007925837.1	27	10	48	10	6.3078e+08	1.28304e+09	8.25911e+08	MULTISPECIES: FAD-dependent oxidoreductase [Pseudomonas]
J2H454	17	4	134	2	44742276	39904556	39870365	50S ribosomal protein L2 OS=Caulobacter sp. AP07 OX=1144304 GN=rplB PE=3 SV=1
WP_007921565.1	36	9	87	9	9.96406e+08	1.17433e+09	1.12498e+09	low-specificity L-threonine aldolase [Pseudomonas sp. GM17]
WP_007921294.1	12	11	52	11	468016428	794297001	486868476	MULTISPECIES: transcription-repair coupling factor [Pseudomonas]
WP_007931459.1	16	9	25	9	1.8553e+08	7.57463e+08	3.6059e+08	iron-containing redox enzyme family protein [Pseudomonas sp. GM17]
WP_007926784.1	30	3	74	3	1.31147e+09	1.18938e+09	1.3063e+09	DUF2934 domain-containing protein [Pseudomonas sp. GM17]
WP_007930819.1	24	10	69	10	2.50406e+09	2.6043e+09	2.76047e+09	MULTISPECIES: 2,3-bisphosphoglycerate-independent phosphoglycerate mutase [Pseudomonas]
WP_007730527.1	28	7	63	4	2.57517e+08	2.31459e+08	2.4838e+08	MULTISPECIES: 50S ribosomal protein L2 [Burkholderiaceae]
J2WGE8	55	6	279	6	7.96857e+09	7.6043e+09	7.87979e+09	Opacity protein OS=Sphingobium sp. AP49 OX=1144307 GN=PMI04_02851 PE=4 SV=1
WP_007920568.1	25	8	101	8	8.98773e+08	9.38015e+08	9.90112e+08	FAD-binding oxidoreductase [Pseudomonas sp. GM17]
WP_007926717.1	26	12	85	12	1068341929	1.03455e+09	1.03404e+09	MULTISPECIES: exopolyphosphatase [Pseudomonas]
WP_007927671.1	24	9	61	9	2.28963e+09	2.7626e+09	1.926e+09	MULTISPECIES: threonine synthase [Pseudomonas]
WP_007925306.1	41	11	179	11	3.40767e+09	3.71768e+09	3.71891e+09	MULTISPECIES: cystine ABC transporter substrate-binding protein [Pseudomonas]
WP_007926939.1	24	10	69	10	1.74177e+09	1997010803	1.55853e+09	MULTISPECIES: Si-specific NAD(P)(+) transhydrogenase [Pseudomonas]
WP_007931555.1	21	10	69	9	7.18431e+08	6.05606e+08	586693452	methyl-accepting chemotaxis protein [Pseudomonas sp. GM17]
WP_007926069.1	19	11	144	7	1611407721	2014020409	1643788784	MULTISPECIES: acyl-CoA dehydrogenase [Pseudomonas]
WP_007927437.1	51	7	72	7	7.87631e+08	764089789	6.64989e+08	MULTISPECIES: LemA family protein [unclassified Pseudomonas]
WP_007928418.1	15	7	147	7	1.32096e+09	1.12677e+09	1.23124e+09	DUF1302 domain-containing protein [Pseudomonas sp. GM17]
J3HLV4	18	5	182	4	1.49575e+08	3.8375e+08	2.04803e+08	Elongation factor Tu (Fragment) OS=Pantoea sp. YR343 OX=1144341 GN=PMI39_01774 PE=4 SV=1
WP_007924515.1	22	11	64	10	822947970	1.06225e+09	1.00563e+09	glutamine--fructose-6-phosphate transaminase (isomerizing) [Pseudomonas sp. GM17]
WP_007927882.1	26	5	100	5	1.94362e+09	2.22558e+09	1708558686	tellurite resistance TerB family protein [Pseudomonas sp. GM17]
WP_007922054.1	36	10	55	10	9.0074e+08	9.46004e+08	1.43471e+09	c-type cytochrome biogenesis protein CcmI [Pseudomonas sp. GM17]
WP_007923673.1	37	13	72	12	2.07279e+09	2.14088e+09	1.88888e+09	DnaJ domain-containing protein [Pseudomonas sp. GM17]
WP_007922752.1	31	10	86	10	1.38219e+09	1841273608	1.40296e+09	hypothetical protein [Pseudomonas sp. GM17]
A0A1H8EFH1	11	16	206	1	5.17922e+06	6777632	3.01994e+06	DNA-directed RNA polymerase subunit beta' OS=Duganella sp. CF402 OX=1855289 GN=rpoC PE=3 SV=1
WP_081502480.1	21	18	79	18	1.07442e+09	1.74666e+09	1.08459e+09	glycosyltransferase [Pseudomonas sp. GM17]
WP_007929978.1	26	7	59	7	7.74694e+08	6.58478e+08	8.80813e+08	MULTISPECIES: aspartate carbamoyltransferase catalytic subunit [Pseudomonas]
J3CW40	43	5	131	5	8.70356e+08	1.69206e+09	1.4007e+09	Outer membrane protein/peptidoglycan-associated lipoprotein OS=Variovorax sp. CF313 OX=1144315 GN=PMI12_00722 PE=4 SV=1
WP_007931501.1	48	10	137	9	5721532425	7.12184e+09	5.80265e+09	MULTISPECIES: succinate dehydrogenase iron-sulfur subunit [Pseudomonas]
WP_007930597.1	24	7	21	7	356339003	3.03621e+08	3.71025e+08	MULTISPECIES: cytosine deaminase [unclassified Pseudomonas]
WP_007927634.1	22	12	92	12	2.56707e+09	2.39328e+09	2419969226	bifunctional alpha/beta hydrolase/class I SAM-dependent methyltransferase [Pseudomonas sp. GM17]
J3BZ03	30	8	29	7	1.86733e+08	406131239	2.34037e+08	Transaldolase OS=Pantoea sp. YR343 OX=1144341 GN=tal PE=3 SV=1
A0A1H8CLK8	23	9	232	6				ATP synthase subunit beta OS=Duganella sp. CF402 OX=1855289 GN=atpD PE=3 SV=1
WP_007923882.1	6	6	41	6	3.87319e+08	3.81194e+08	4.07394e+08	autotransporter serine protease [Pseudomonas sp. GM17]
WP_007923880.1	14	4	32	4	178377067	1.9887e+08	200362479	phosphotransferase family protein [Pseudomonas sp. GM17]
WP_007920828.1	18	13	52	13	4.28745e+08	4.81381e+08	4.01088e+08	FAD-binding oxidoreductase [Pseudomonas sp. GM17]
WP_037034042.1	27	6	99	6	4.49795e+09	3.61257e+09	3.66265e+09	OmpA family protein [Pseudomonas sp. GM17]
WP_003176435.1	52	7	98	5	1.90132e+09	3.52099e+09	2.25141e+09	MULTISPECIES: 50S ribosomal protein L11 [Gammaproteobacteria]
WP_007737368.1	34	9	77	4	14873969	38500764	30207650	MULTISPECIES: succinate--CoA ligase subunit alpha [Burkholderiaceae]
WP_007920878.1	26	14	131	14	6.88953e+09	9.55464e+09	7.29595e+09	MULTISPECIES: transcription termination/antitermination protein NusA [Pseudomonas]
J3HFR2	11	16	321	1		7.08308e+06	5.71832e+06	DNA-directed RNA polymerase subunit beta' OS=Pantoea sp. YR343 OX=1144341 GN=rpoC PE=3 SV=1
WP_007929513.1	48	9	138	9	2.64365e+09	1.75006e+09	2.19413e+09	MULTISPECIES: glycine zipper 2TM domain-containing protein [Pseudomonas]
WP_007932382.1	30	9	85	9	1166051263	9.89487e+08	1.07442e+09	MULTISPECIES: Glu/Leu/Phe/Val dehydrogenase [Pseudomonas]
WP_007932136.1	35	11	44	11	1.05137e+09	1.34659e+09	1.31792e+09	MULTISPECIES: nucleoid-associated protein YejK [Pseudomonas]
WP_007921323.1	18	8	56	8	3.05629e+08	2.64352e+08	2.86895e+08	MULTISPECIES: transglycosylase SLT domain-containing protein [unclassified Pseudomonas]
WP_007926364.1	33	7	428	7	1.13495e+10	1.57028e+10	1.04672e+10	MULTISPECIES: hypothetical protein [unclassified Pseudomonas]
J2WQ35	16	8	53	7	5.82804e+08	585988816	5.8389e+08	30S ribosomal protein S1 OS=Sphingobium sp. AP49 OX=1144307 GN=PMI04_01429 PE=3 SV=1
WP_007929514.1	37	10	175	10	1.96473e+09	2.49612e+09	1.9515e+09	MULTISPECIES: inositol monophosphatase [Pseudomonas]
WP_007921991.1	30	10	167	10	4.1732e+09	5.04274e+09	4.23047e+09	3-isopropylmalate dehydrogenase [Pseudomonas sp. GM17]
WP_007923134.1	14	12	48	12	5.9976e+08	5.3376e+08	571317078	MULTISPECIES: penicillin-binding protein [unclassified Pseudomonas]
WP_007931334.1	33	9	189	7	3.6152e+09	4203594603	4.06069e+09	glucose-1-phosphate thymidylyltransferase RfbA [Pseudomonas sp. GM17]
J2KJA3	25	8	62	8	439025493	525922078	4.76817e+08	ABC-type molybdate transport system, periplasmic component OS=Variovorax sp. CF313 OX=1144315 GN=PMI12_03577 PE=4 SV=1
J2L3A0	26	7	78	2	3092679	1.36006e+09	1.40823e+09	Succinate--CoA ligase [ADP-forming] subunit alpha OS=Variovorax sp. CF313 OX=1144315 GN=sucD PE=3 SV=1
WP_007586832.1	17	15	333	11	1.44617e+09	1555351320	1.62934e+09	pyruvate dehydrogenase (acetyl-transferring), homodimeric type [Paraburkholderia hospita]
WP_007928390.1	53	8	166	8	3.72213e+09	3.93938e+09	3.32446e+09	MULTISPECIES: hypothetical protein [Pseudomonas]
WP_007923054.1	30	6	132	6	3.00684e+09	3159889812	3.02979e+09	MULTISPECIES: OmpA family protein [Pseudomonas]
WP_007925421.1	12	9	50	9	4.4914e+08	4.53077e+08	4.4006e+08	membrane protein [Pseudomonas sp. GM17]
WP_007921367.1	50	15	146	14	6.07872e+09	6.2601e+09	6.75079e+09	MULTISPECIES: protease modulator HflC [Pseudomonas]
WP_007921811.1	31	6	141	6	9.81386e+08	1.29624e+09	1.09466e+09	MULTISPECIES: 1-(5-phosphoribosyl)-5-[(5-phosphoribosylamino)methylideneamino]imidazole-4-carboxamide isomerase [Pseudomonas]
WP_007927029.1	14	6	105	6	8.3738e+08	9.25857e+08	7.03234e+08	MULTISPECIES: ABC transporter substrate-binding protein [unclassified Pseudomonas]
WP_007923357.1	42	5	405	5	7.73245e+09	6.66e+09	7.01418e+09	MULTISPECIES: glycine zipper 2TM domain-containing protein [Pseudomonas]
WP_007927988.1	29	10	59	10	6.6197e+08	7.61491e+08	8.26649e+08	MULTISPECIES: methyl-accepting chemotaxis protein [Pseudomonas]
J2CZK0	11	15	185	4	129980886	110787670	137114535	DNA-directed RNA polymerase subunit beta' OS=Sphingobium sp. AP49 OX=1144307 GN=rpoC PE=3 SV=1
WP_007930444.1	37	8	45	8	7.21049e+08	817971585	7.19944e+08	MULTISPECIES: serine/threonine-protein phosphatase [Pseudomonas]
WP_007925862.1	27	15	83	15	1.68387e+09	1875521617	1.70883e+09	MULTISPECIES: arginine--tRNA ligase [unclassified Pseudomonas]
WP_007932183.1	34	10	69	10	1.05958e+09	1.32676e+09	9.34648e+08	quinone-dependent dihydroorotate dehydrogenase [Pseudomonas sp. GM17]
WP_007929763.1	30	10	44	10	1026592342	1291263075	1.161e+09	MULTISPECIES: peptidase [Pseudomonas]
WP_007927091.1	52	8	170	8	2.22172e+09	2.68994e+09	2.48356e+09	hypothetical protein [Pseudomonas sp. GM17]
WP_007928338.1	29	8	97	7	1.12728e+09	1.64514e+09	1380938125	MULTISPECIES: redox-regulated ATPase YchF [Pseudomonas]
WP_007924104.1	16	9	61	9	5.41382e+08	623249921	3.72874e+08	MULTISPECIES: 1-deoxy-D-xylulose-5-phosphate synthase [Pseudomonas]
J3CR70	22	11	60	11	4.41503e+08	4.97598e+08	394359830	ABC-type sugar transport system, periplasmic component OS=Variovorax sp. CF313 OX=1144315 GN=PMI12_02023 PE=4 SV=1
WP_007924858.1	11	10	34	10	462095541	577495248	4.88076e+08	response regulator [Pseudomonas sp. GM17]
WP_007920640.1	18	8	62	8	3.65161e+08	6.33146e+08	4.24739e+08	MULTISPECIES: DEAD/DEAH box helicase [Pseudomonas]
WP_007930001.1	91	5	149	5	1.54557e+09	1963795850	1.62109e+09	MULTISPECIES: pyrimidine/purine nucleoside phosphorylase [Pseudomonas]
WP_007922611.1	35	9	69	9	2.73494e+09	2.79235e+09	2.46375e+09	ABC transporter substrate-binding protein [Pseudomonas sp. GM17]
WP_007923942.1	35	9	44	8	3.11438e+08	888863498	4.16511e+08	MULTISPECIES: recombinase RecA [Pseudomonas]
WP_007924137.1	41	10	125	10	2.01641e+09	2.10084e+09	1.76605e+09	MULTISPECIES: thioredoxin [Pseudomonas]
WP_007922136.1	21	8	113	7	8.37412e+08	9.36701e+08	8.3775e+08	MULTISPECIES: UDP-N-acetylmuramate--L-alanine ligase [Pseudomonas]
WP_007922192.1	23	11	83	11	1.65915e+09	2.00292e+09	1.90462e+09	MULTISPECIES: carbamoyltransferase [Pseudomonas]
J3CTV5	54	5	63	5	314294380	4.08402e+08	3.28736e+08	50S ribosomal protein L24 OS=Variovorax sp. CF313 OX=1144315 GN=rplX PE=3 SV=1
WP_007926574.1	25	9	64	9	7.94881e+08	828714614	7.13641e+08	AdeC/AdeK/OprM family multidrug efflux complex outer membrane factor [Pseudomonas sp. GM17]
J2WKE3	15	10	131	8	4.33966e+08	5.43466e+08	4.82812e+08	Polyribonucleotide nucleotidyltransferase OS=Sphingobium sp. AP49 OX=1144307 GN=pnp PE=3 SV=1
WP_007923881.1	25	7	64	7	528860640	4.75801e+08	4.97594e+08	MULTISPECIES: SDR family oxidoreductase [Pseudomonas]
WP_007930286.1	62	11	214	11	7.2616e+09	1.41074e+10	1.00756e+10	MULTISPECIES: type VI secretion system contractile sheath small subunit [Pseudomonas]
WP_007926151.1	30	9	61	9	6.45956e+08	6.59378e+08	6.4196e+08	MULTISPECIES: ABC transporter ATP-binding protein [Pseudomonas]
WP_007921761.1	58	7	906	7	2.54559e+10	2.95226e+10	2.66635e+10	MULTISPECIES: DNA binding protein [Pseudomonas]
J3CTI8	34	9	40	9	6.37678e+08	9.47319e+08	683968189	D-xylose ABC transporter, substrate-binding protein OS=Variovorax sp. CF313 OX=1144315 GN=PMI12_01482 PE=4 SV=1
J2GEX4	18	11	37	11	1.42872e+08	1.50035e+08	1.33895e+08	Outer membrane receptor for ferrienterochelin and colicin OS=Caulobacter sp. AP07 OX=1144304 GN=PMI01_03512 PE=3 SV=1
WP_007932361.1	77	5	292	5	6.27134e+09	8.356e+09	6.49867e+09	MULTISPECIES: DUF465 domain-containing protein [Pseudomonas]
WP_007580075.1	8	6	94	1	4.40345e+06	5.95536e+06	5.64174e+06	type VI secretion system ATPase TssH [Paraburkholderia hospita]
J2WUE2	16	7	36	6	3.19951e+08	4.35877e+08	3.9258e+08	Trigger factor OS=Sphingobium sp. AP49 OX=1144307 GN=tig PE=3 SV=1
WP_007931556.1	19	6	211	6	1.81744e+09	2.10127e+09	2.37675e+09	MULTISPECIES: beta-ketoacyl-ACP synthase I [Pseudomonas]
WP_007927677.1	63	7	459	7	6.5535e+09	9.22408e+09	6.98036e+09	MULTISPECIES: 50S ribosomal protein L19 [Pseudomonas]
WP_007923103.1	23	8	48	8	6.53249e+08	3.16788e+08	6.03039e+08	dihydrolipoyl dehydrogenase [Pseudomonas sp. GM17]
WP_007924654.1	23	9	42	9	4.48718e+08	567293478	488841221	polynucleotide adenylyltransferase PcnB [Pseudomonas sp. GM17]
WP_007932108.1	46	14	128	14	3.27396e+09	3.5495e+09	3.62262e+09	MULTISPECIES: amino acid ABC transporter substrate-binding protein [Pseudomonas]
J2SVM4	24	8	26	8	2.27693e+08	294522714	2.17238e+08	ABC-type branched-chain amino acid transport system, periplasmic component OS=Variovorax sp. CF313 OX=1144315 GN=PMI12_05008 PE=4 SV=1
J2KBP7	38	6	115	6	2.89722e+09	3.30602e+09	2.77101e+09	Alkyl hydroperoxide reductase C OS=Variovorax sp. CF313 OX=1144315 GN=PMI12_01588 PE=3 SV=1
WP_007928322.1	30	9	73	5	6.14423e+08	7.54208e+08	6.02894e+08	MULTISPECIES: polyamine ABC transporter ATP-binding protein [Pseudomonas]
WP_007584030.1	24	10	51	8	365797163	3.26025e+08	474741499	type I glutamate--ammonia ligase [Paraburkholderia hospita]
WP_007921959.1	48	8	587	8	1.18411e+10	1.80082e+10	1.15696e+10	MULTISPECIES: bifunctional 4-hydroxy-2-oxoglutarate aldolase/2-dehydro-3-deoxy-phosphogluconate aldolase [Pseudomonas]
WP_007922339.1	27	9	149	6	2192518085	2.72942e+09	2.34311e+09	MULTISPECIES: methionine adenosyltransferase [Pseudomonas]
WP_007922920.1	28	12	150	12	3876368685	3341642196	3006694719	DEAD/DEAH box helicase [Pseudomonas sp. GM17]
WP_007927957.1	14	11	56	11	6.72254e+08	8.06168e+08	784664158	phosphoenolpyruvate carboxylase [Pseudomonas sp. GM17]
WP_007924183.1	59	8	311	7	1.71707e+10	2.36362e+10	1.89795e+10	MULTISPECIES: 50S ribosomal protein L15 [Pseudomonas]
J2K1W8	21	10	46	10	876159067	891440006	883904040	ABC-type dipeptide transport system, periplasmic component OS=Variovorax sp. CF313 OX=1144315 GN=PMI12_03097 PE=4 SV=1
WP_007929511.1	20	11	109	11	2.20788e+09	2904381203	2295698024	MULTISPECIES: protein translocase subunit SecD [Pseudomonas]
WP_007927333.1	20	8	73	8	1351775351	1566708591	1342354821	MULTISPECIES: threonine ammonia-lyase, biosynthetic [Pseudomonas]
WP_007924473.1	30	12	158	12	4888307409	5.73957e+09	5186342711	MULTISPECIES: DNA polymerase III subunit beta [Pseudomonas]
WP_007586053.1	42	8	31	8	331640908	3.59723e+08	335112979	MULTISPECIES: hypothetical protein [Burkholderiaceae]
WP_007742786.1	20	10	107	6	3.85792e+08	2.53715e+08	3.81678e+08	F0F1 ATP synthase subunit alpha [Paraburkholderia hospita]
WP_007927320.1	34	6	65	6	6.51346e+08	5.3556e+08	6.28359e+08	MULTISPECIES: GntR family transcriptional regulator [Pseudomonas]
WP_007932307.1	31	4	281	4	2.23391e+09	3.37998e+09	2.48245e+09	DUF1842 domain-containing protein [Pseudomonas sp. GM17]
WP_007927141.1	34	9	112	9	2329289282	2.39648e+09	2.47277e+09	MULTISPECIES: amino acid ABC transporter ATP-binding protein [Pseudomonas]
J2WNR8	53	5	46	5	4.48567e+08	5.17338e+08	568983630	50S ribosomal protein L24 OS=Sphingobium sp. AP49 OX=1144307 GN=rplX PE=3 SV=1
WP_007925879.1	36	9	127	8	1.36077e+09	1.56795e+09	1.50986e+09	MULTISPECIES: bifunctional demethylmenaquinone methyltransferase/2-methoxy-6-polyprenyl-1,4-benzoquinol methylase UbiE [Pseudomonas]
J2UM01	6	8	265	4				DNA-directed RNA polymerase subunit beta OS=Pantoea sp. YR343 OX=1144341 GN=rpoB PE=3 SV=1
J2TKW0	42	4	31	4	1.51605e+08	153548476	1.51447e+08	Superoxide dismutase [Cu-Zn] OS=Variovorax sp. CF313 OX=1144315 GN=PMI12_00891 PE=3 SV=1
WP_007921045.1	11	10	25	10	280039014	195252818	2.87096e+08	hypothetical protein [Pseudomonas sp. GM17]
WP_007924881.1	21	9	119	8	1.74199e+09	1.68085e+09	1.8686e+09	MULTISPECIES: methyl-accepting chemotaxis protein [Pseudomonas]
WP_007926882.1	32	7	43	7	6.52373e+08	707249655	587432995	MULTISPECIES: cysteine synthase A [Pseudomonas]
WP_007932700.1	30	6	63	6	3.42715e+08	3.40256e+08	2.96499e+08	HugZ family protein [Pseudomonas sp. GM17]
WP_007926963.1	27	6	35	6	2.47959e+08	3.31879e+08	2.76396e+08	MULTISPECIES: NADPH-dependent 7-cyano-7-deazaguanine reductase QueF [Pseudomonas]
J2T7B1	14	9	47	9	6.09246e+08	632349113	515302081	Vacuolar-type H(+)-translocating pyrophosphatase (Fragment) OS=Variovorax sp. CF313 OX=1144315 GN=PMI12_03226 PE=3 SV=1
J2TKP6	33	7	87	7	1.19049e+09	1.61715e+09	1.27483e+09	Aerobic-type carbon monoxide dehydrogenase, middle subunit CoxM/CutM-like protein OS=Variovorax sp. CF313 OX=1144315 GN=PMI12_00810 PE=4 SV=1
WP_037034706.1	15	10	44	10	323978495	4.45781e+08	411999173	MULTISPECIES: glucans biosynthesis glucosyltransferase MdoH [Pseudomonas]
WP_007928342.1	31	6	292	6	9.53656e+09	1.23524e+10	9.79445e+09	MULTISPECIES: 50S ribosomal protein L25/general stress protein Ctc [Pseudomonas]
J2TKX8	22	8	41	8	3.32089e+08	5.51019e+08	489976087	ABC-type sugar transport system, periplasmic component OS=Variovorax sp. CF313 OX=1144315 GN=PMI12_00916 PE=4 SV=1
WP_007926122.1	14	9	92	9	6.61674e+08	1.12889e+09	1.24195e+09	MULTISPECIES: SpoVR family protein [Pseudomonas]
WP_007586815.1	15	5	62	2	29786109	4.06769e+07	5.81442e+07	MULTISPECIES: IscS subfamily cysteine desulfurase [Burkholderiaceae]
WP_007930725.1	49	5	383	5	5.82237e+09	5.87129e+09	5182665484	MULTISPECIES: hypothetical protein [unclassified Pseudomonas]
WP_007925464.1	13	11	47	11	3.77814e+08	5.78523e+08	4.47267e+08	FAD-binding oxidoreductase [Pseudomonas sp. GM17]
WP_007929872.1	39	3	85	3	4.94794e+08	4.03333e+08	3.93731e+08	MULTISPECIES: ribosome-associated translation inhibitor RaiA [Pseudomonas]
J2KAD5	11	9	47	7	238072147	2.58792e+08	2.45763e+08	Aconitase A OS=Variovorax sp. CF313 OX=1144315 GN=PMI12_01899 PE=4 SV=1
WP_007576432.1	47	9	97	9	1.66431e+09	1.41167e+09	1.9393e+09	MULTISPECIES: OmpA family protein [Burkholderiaceae]
WP_007586951.1	23	13	139	5	100102288	89126944	109390982	MULTISPECIES: PrkA family serine protein kinase [Burkholderiaceae]
WP_007926691.1	35	8	147	8	2162216750	2381326172	2.13066e+09	response regulator transcription factor [Pseudomonas sp. GM17]
WP_007925677.1	29	8	53	7	339361191	3.39243e+08	366586831	MULTISPECIES: polyphosphate kinase 2 [Pseudomonas]
WP_007921770.1	23	7	55	7	857677362	5.41615e+08	7.54816e+08	MULTISPECIES: 4-hydroxyphenylpyruvate dioxygenase [Pseudomonas]
WP_007931398.1	38	8	439	8	1.39751e+10	1.92623e+10	1.47496e+10	MULTISPECIES: elongation factor P [Pseudomonas]
WP_007924115.1	51	9	105	9	1.28328e+09	1.52875e+09	1.38243e+09	MULTISPECIES: transcription antitermination factor NusB [Pseudomonas]
WP_007926779.1	15	8	34	8	2.7875e+08	2.466e+08	279389980	4-alpha-glucanotransferase [Pseudomonas sp. GM17]
WP_007924507.1	29	7	164	7	1995804351	2.32589e+09	1.86978e+09	MULTISPECIES: F0F1 ATP synthase subunit gamma [Pseudomonas]
J2WQG9	21	6	33	5	9.67723e+07	95584086	8.29962e+07	S-adenosylmethionine synthase OS=Sphingobium sp. AP49 OX=1144307 GN=metK PE=3 SV=1
WP_007924130.1	13	4	27	4	1.10334e+08	1.30283e+08	9.13689e+07	bifunctional diaminohydroxyphosphoribosylaminopyrimidine deaminase/5-amino-6-(5-phosphoribosylamino)uracil reductase RibD [Pseudomonas sp. GM17]
WP_007932188.1	15	9	33	9	2.63654e+08	3.50947e+08	4.03183e+08	MULTISPECIES: bifunctional 23S rRNA (guanine(2069)-N(7))-methyltransferase RlmK/23S rRNA (guanine(2445)-N(2))-methyltransferase RlmL [Pseudomonas]
WP_007926155.1	32	10	62	10	1.23081e+09	1.35919e+09	1.14711e+09	MULTISPECIES: iron-containing alcohol dehydrogenase [Pseudomonas]
WP_003186037.1	59	7	675	7	20183590665	2.96628e+10	2.40021e+10	MULTISPECIES: 50S ribosomal protein L18 [Gammaproteobacteria]
WP_007921117.1	20	6	50	6	3.00993e+08	3.40695e+08	3.1225e+08	MULTISPECIES: bifunctional phosphopantothenoylcysteine decarboxylase/phosphopantothenate--cysteine ligase CoaBC [Pseudomonas]
WP_007924099.1	29	7	47	7	7.8685e+08	1006410235	8.03609e+08	NAD(P)-dependent alcohol dehydrogenase [Pseudomonas sp. GM17]
WP_007921475.1	22	6	30	6	1.8292e+08	1.92514e+08	1.91089e+08	extracellular solute-binding protein [Pseudomonas sp. GM17]
WP_007921999.1	10	9	38	9	2.63694e+08	2.59997e+08	2.63721e+08	EAL domain-containing protein [Pseudomonas sp. GM17]
J2K606	40	8	79	7	1.47526e+09	2.03754e+09	1.53043e+09	Acetoacetyl-CoA reductase OS=Variovorax sp. CF313 OX=1144315 GN=PMI12_02740 PE=3 SV=1
WP_007926709.1	22	3	59	3	6.13433e+08	5.52051e+08	5.23532e+08	MULTISPECIES: isoprenoid biosynthesis glyoxalase ElbB [Pseudomonas]
WP_007925954.1	51	9	214	9	2.0506e+10	2.95748e+10	2.27683e+10	MULTISPECIES: 50S ribosomal protein L10 [Pseudomonas]
WP_007922401.1	17	7	53	7	569288868	6.45719e+08	597974736	MULTISPECIES: cytochrome c oxidase accessory protein CcoG [unclassified Pseudomonas]
J2WK51	38	5	35	5	344744373	405618739	3.17981e+08	Outer membrane protein OS=Sphingobium sp. AP49 OX=1144307 GN=PMI04_02304 PE=4 SV=1
WP_007926570.1	34	11	60	11	1.34845e+09	1.59789e+09	1.33159e+09	efflux RND transporter periplasmic adaptor subunit EmhA [Pseudomonas sp. GM17]
WP_007929286.1	19	12	60	12	776469593	9.06347e+08	6.42373e+08	GGDEF and EAL domain-containing protein [Pseudomonas sp. GM17]
WP_007925206.1	29	6	51	6	799119801	826313561	7.66389e+08	MULTISPECIES: ammonia-dependent NAD(+) synthetase [unclassified Pseudomonas]
WP_007924101.1	22	7	58	7	1049901406	1241585864	1.05473e+09	nitrite reductase, copper-containing [Pseudomonas sp. GM17]
WP_007924182.1	15	7	100	7	2640585416	2.83742e+09	2.74368e+09	MULTISPECIES: preprotein translocase subunit SecY [Pseudomonas]
WP_007924401.1	37	7	58	7	1.66482e+09	1.86661e+09	1.57737e+09	DUF2092 domain-containing protein [Pseudomonas sp. GM17]
WP_007925956.1	40	4	987	4	3.67478e+10	4.97077e+10	3.7675e+10	MULTISPECIES: 50S ribosomal protein L7/L12 [Pseudomonas]
A0A1H7Y8W6	4	3	110	1	31935876	59037200	37778052	Translation initiation factor IF-2 OS=Duganella sp. CF402 OX=1855289 GN=infB PE=3 SV=1
J3CJI9	69	6	182	6	3.57808e+09	3.54648e+09	3.09537e+09	10 kDa chaperonin OS=Variovorax sp. CF313 OX=1144315 GN=groS PE=3 SV=1
WP_007927457.1	24	8	105	8	1216968812	1.72591e+09	1.2601e+09	D-glycerate dehydrogenase [Pseudomonas sp. GM17]
WP_007927774.1	18	6	102	6	1.23016e+09	1.27855e+09	1174197931	MULTISPECIES: phosphoribosylformylglycinamidine cyclo-ligase [Pseudomonas]
WP_007927772.1	37	9	75	9	2.0015e+09	2.25809e+09	2421103284	MULTISPECIES: DUF3108 domain-containing protein [Pseudomonas]
WP_007931381.1	28	9	137	8	1.67095e+09	2.18438e+09	2.10277e+09	3-deoxy-7-phosphoheptulonate synthase [Pseudomonas sp. GM17]
WP_007932637.1	12	4	29	4	8.38394e+07	9.76111e+07	99045824	NAD(P)-binding protein [Pseudomonas sp. GM17]
WP_007921363.1	21	7	206	6	987088949	1.3762e+09	1.22041e+09	adenylosuccinate synthase, partial [Pseudomonas sp. GM17]
J2KYY4	12	8	117	6	2.11897e+08	2.91522e+08	2.58892e+08	Aconitate hydratase B OS=Variovorax sp. CF313 OX=1144315 GN=PMI12_01474 PE=3 SV=1
WP_007931330.1	28	10	70	8	8.76556e+08	1.26344e+09	9.64639e+08	dTDP-glucose 4,6-dehydratase [Pseudomonas sp. GM17]
WP_007921637.1	17	10	69	10	8.97945e+08	1.13773e+09	9.31783e+08	arginine decarboxylase [Pseudomonas sp. GM17]
WP_007924064.1	16	10	66	10	1.76673e+09	2.3436e+09	1.79687e+09	outer membrane protein assembly factor BamA [Pseudomonas sp. GM17]
WP_007932197.1	42	8	62	8	5.83337e+08	843299364	6.41697e+08	chorismate mutase, partial [Pseudomonas sp. GM17]
J2L322	13	4	22	4	8.3644e+07	182620324	1.5074e+08	ABC-type sugar transport system, periplasmic component OS=Rhizobium sp. CF142 OX=1144314 GN=PMI11_04461 PE=4 SV=1
WP_007926530.1	35	8	142	8	3547923411	3.52265e+09	3.22429e+09	bifunctional nicotinamidase/pyrazinamidase [Pseudomonas sp. GM17]
WP_007921518.1	18	8	120	7	816254589	1255353412	922428188	MULTISPECIES: sulfate ABC transporter substrate-binding protein [Pseudomonas]
WP_007931144.1	42	10	62	10	2200839873	2.77112e+09	2.30367e+09	MULTISPECIES: YajQ family cyclic di-GMP-binding protein [Pseudomonas]
WP_037035657.1	19	5	71	5	1.42532e+09	1.31941e+09	1.2426e+09	type VI secretion system protein TssA [Pseudomonas sp. GM17]
WP_007930440.1	23	9	47	9	8.75751e+08	922850376	9.19115e+08	MULTISPECIES: DotU family type VI secretion system protein [Pseudomonas]
WP_007920734.1	10	7	34	7	1.35147e+08	1.71261e+08	140131507	type I restriction endonuclease subunit R [Pseudomonas sp. GM17]
J2WKB2	23	8	31	8	3.2825e+08	3.75706e+08	3.38862e+08	ATP synthase subunit beta OS=Sphingobium sp. AP49 OX=1144307 GN=atpD PE=3 SV=1
J2JWX7	28	10	68	6	5.91578e+08	4.97319e+08	490849732	Enolase OS=Variovorax sp. CF313 OX=1144315 GN=eno PE=3 SV=1
WP_037035022.1	12	9	34	9	3.83407e+08	5.36985e+08	4.45961e+08	Fe/S-dependent 2-methylisocitrate dehydratase AcnD [Pseudomonas sp. GM17]
WP_007926654.1	45	5	157	5	4054332212	6383021180	4.10825e+09	MULTISPECIES: hypothetical protein [Pseudomonas]
WP_007924280.1	19	6	35	6	1.84192e+08	224822404	184996662	MULTISPECIES: sigma-54-dependent Fis family transcriptional regulator [Pseudomonas]
WP_007931272.1	19	11	49	11	1.31134e+09	9.46917e+08	9.42713e+08	hypothetical protein [Pseudomonas sp. GM17]
WP_007925499.1	63	7	44	7	1.49263e+09	8.01171e+08	1.22535e+09	MULTISPECIES: CBS domain-containing protein [Pseudomonas]
WP_007925077.1	59	8	54	8	1.76124e+09	1.12555e+09	1.68505e+09	PA2169 family four-helix-bundle protein [Pseudomonas sp. GM17]
WP_007928417.1	15	7	53	7	1.33863e+09	1444380218	1.10168e+09	fatty acid--CoA ligase [Pseudomonas sp. GM17]
WP_007927622.1	19	8	131	8	3187254376	2.77743e+09	3.04877e+09	class I SAM-dependent methyltransferase [Pseudomonas sp. GM17]
WP_007921957.1	40	8	145	8	1.62287e+09	2.42154e+09	1885543096	MULTISPECIES: 6-phosphogluconolactonase [Pseudomonas]
WP_007926179.1	31	4	220	4	6.23013e+09	5555392352	5.53042e+09	MULTISPECIES: DUF883 domain-containing protein [Pseudomonas]
WP_007924989.1	40	7	103	7	2892506937	3.07095e+09	3.07698e+09	MULTISPECIES: DUF4174 domain-containing protein [Pseudomonas]
WP_007921545.1	42	10	61	10	9.13021e+08	1.00672e+09	1.05645e+09	MULTISPECIES: ATP-binding cassette domain-containing protein [Pseudomonas]
WP_002555808.1	61	6	297	4	2.56529e+09	3076564514	2.48819e+09	MULTISPECIES: P-II family nitrogen regulator [Gammaproteobacteria]
WP_007932153.1	32	9	87	9	2003365768	2.29553e+09	1971400407	MULTISPECIES: signal peptidase I [Pseudomonas]
WP_007924804.1	22	11	54	11	1.42378e+09	2.03313e+09	1529234387	tryptophan 7-halogenase [Pseudomonas sp. GM17]
J2LF57	20	6	32	5	1.63453e+08	1.58383e+08	149813851	Acetyl-CoA acetyltransferase OS=Sphingobium sp. AP49 OX=1144307 GN=PMI04_00511 PE=3 SV=1
WP_007922265.1	44	10	34	10	3.67594e+08	2.98731e+08	287682648	hypothetical protein [Pseudomonas sp. GM17]
J2WVQ4	47	3	31	3	615424142	856519429	654393976	Nucleoid DNA-binding protein OS=Sphingobium sp. AP49 OX=1144307 GN=PMI04_00129 PE=3 SV=1
J2WK31	14	9	30	9	9.3796e+07	1.03107e+08	1.10344e+08	2-oxoglutarate dehydrogenase, E1 component OS=Sphingobium sp. AP49 OX=1144307 GN=PMI04_02279 PE=4 SV=1
WP_007930807.1	26	8	42	8	2.49323e+08	1.98678e+08	238159387	MULTISPECIES: homogentisate 1,2-dioxygenase [Pseudomonas]
J1SR88	13	6	134	4	112328776	230429725	111679331	NAD-dependent aldehyde dehydrogenase OS=Rhizobium sp. CF142 OX=1144314 GN=PMI11_03951 PE=3 SV=1
WP_007923836.1	31	11	59	11	1683284056	2025361968	1.46088e+09	MULTISPECIES: type III PLP-dependent enzyme [Pseudomonas]
J3HPF8	10	6	30	5	6.71339e+07	296727860	1.19359e+08	Formate acetyltransferase 1 OS=Pantoea sp. YR343 OX=1144341 GN=PMI39_00550 PE=4 SV=1
WP_007930234.1	22	10	57	10	935109541	1.02982e+09	1.03257e+09	MULTISPECIES: M48 family metallopeptidase [Pseudomonas]
WP_007928634.1	45	8	40	8	1.69178e+08	4.76674e+08	462411897	MULTISPECIES: efflux RND transporter periplasmic adaptor subunit [unclassified Pseudomonas]
WP_007927668.1	19	9	27	8	353145549	9.2914e+08	4.51504e+08	nitrite/sulfite reductase [Pseudomonas sp. GM17]
WP_007931464.1	16	6	30	6	5.11654e+08	8.88661e+08	6.43424e+08	aspartate aminotransferase family protein [Pseudomonas sp. GM17]
WP_007927713.1	19	2	32	2	1.2389e+08	103558214	1.13858e+08	MULTISPECIES: gamma carbonic anhydrase family protein [Pseudomonas]
WP_007923535.1	20	7	38	5	3.00244e+08	3.31371e+08	326874536	M20/M25/M40 family metallo-hydrolase [Pseudomonas sp. GM17]
WP_007928733.1	21	8	43	8	5.93696e+08	6.11973e+08	5.75885e+08	acetyl-CoA C-acetyltransferase [Pseudomonas sp. GM17]
WP_007932199.1	25	9	117	9	1.82984e+09	2.37015e+09	2.07252e+09	3-phosphoserine/phosphohydroxythreonine transaminase [Pseudomonas sp. GM17]
WP_037035520.1	19	6	54	6	5.47799e+08	8.36074e+08	6.31898e+08	MULTISPECIES: carboxypeptidase family protein [Pseudomonas]
WP_007922477.1	32	8	44	8	1.35649e+09	1.47529e+09	1.39172e+09	hypothetical protein [Pseudomonas sp. GM17]
WP_007931094.1	35	7	55	7	1880376919	2.08423e+09	1.76445e+09	Flp pilus assembly protein CpaB [Pseudomonas sp. GM17]
WP_007921754.1	42	6	71	4	653888920	968486912	727027720	MULTISPECIES: peroxiredoxin [Pseudomonas]
WP_007924820.1	17	5	58	5	1183434879	1447416200	9.80538e+08	MULTISPECIES: lytic polysaccharide monooxygenase [unclassified Pseudomonas]
WP_007921798.1	71	8	84	8	2036322538	2.15346e+09	2.17501e+09	MULTISPECIES: oxidative damage protection protein [Pseudomonas]
WP_007925757.1	16	10	40	8	2.65855e+08	3.12066e+08	280740283	type VI secretion system tip protein VgrG [Pseudomonas sp. GM17]
WP_007929979.1	26	8	53	8	9.66794e+08	1.29807e+09	1.22504e+09	MULTISPECIES: dihydroorotase [unclassified Pseudomonas]
WP_007923518.1	41	9	91	9	9.93751e+08	1.01493e+09	9.30991e+08	MULTISPECIES: peroxiredoxin [Pseudomonas]
WP_007928701.1	18	6	31	6	2.22107e+08	184322745	2.27555e+08	CpaF family protein [Pseudomonas sp. GM17]
WP_007930808.1	21	7	53	7	3.79638e+08	402674193	4.36561e+08	fumarylacetoacetase [Pseudomonas sp. GM17]
J2TBM8	11	9	29	9	250002753	2.92078e+08	2.67142e+08	Anaerobic dehydrogenase, typically selenocysteine-containing OS=Variovorax sp. CF313 OX=1144315 GN=PMI12_02637 PE=3 SV=1
WP_007921640.1	24	6	39	6	9.73055e+08	1097051816	8.3987e+08	DUF2333 family protein [Pseudomonas sp. GM17]
J3CWY7	21	9	34	7	211711269	199485160	203581399	Dihydrolipoyl dehydrogenase OS=Variovorax sp. CF313 OX=1144315 GN=PMI12_00298 PE=3 SV=1
A0A1H8CLV3	13	7	159	1				ATP synthase subunit alpha OS=Duganella sp. CF402 OX=1855289 GN=atpA PE=3 SV=1
WP_007930993.1	19	5	42	5	4.01141e+08	444876731	3.8889e+08	MULTISPECIES: D-glycerate dehydrogenase [unclassified Pseudomonas]
WP_007930267.1	18	8	81	8	8.25713e+08	1.17591e+09	1.13764e+09	MULTISPECIES: type VI secretion system baseplate subunit TssK [Pseudomonas]
WP_007926572.1	13	11	41	11	1092267303	1112973578	1139093189	efflux RND transporter permease subunit EmhB [Pseudomonas sp. GM17]
J2KV97	38	4	35	4	3.73702e+08	4.55297e+08	3.89763e+08	Uncharacterized protein OS=Variovorax sp. CF313 OX=1144315 GN=PMI12_01918 PE=4 SV=1
WP_007925132.1	7	2	83	2	3.49915e+08	7.16682e+08	421237437	MULTISPECIES: GntP family permease [Pseudomonas]
WP_007926308.1	40	4	34	4	3.73089e+08	378495110	3.72191e+08	MULTISPECIES: methylglyoxal synthase [unclassified Pseudomonas]
WP_007932067.1	36	4	36	4	1.90383e+09	2.83294e+08	1.40125e+09	MULTISPECIES: YbaK/EbsC family protein [Pseudomonas]
WP_007928660.1	19	7	38	7	3.64566e+08	5.34455e+08	3.70214e+08	MULTISPECIES: TolC family outer membrane protein [Pseudomonas]
WP_007921353.1	19	5	127	4	2.56543e+08	2.7051e+08	1.62677e+08	MULTISPECIES: cytochrome-c oxidase, cbb3-type subunit III [Pseudomonas]
J2KJZ7	16	8	37	8	291031123	3.91499e+08	420057799	Methylmalonic acid semialdehyde dehydrogenase OS=Variovorax sp. CF313 OX=1144315 GN=PMI12_03372 PE=4 SV=1
WP_007921422.1	18	10	72	10	6.56779e+08	8.17069e+08	5.89003e+08	MULTISPECIES: DNA topoisomerase IV subunit B [Pseudomonas]
WP_037035647.1	12	9	33	9	2.01283e+08	2.20352e+08	2.09467e+08	protein kinase [Pseudomonas sp. GM17]
WP_007578162.1	16	4	46	4	2856833312	1.01504e+09	1.71967e+09	MULTISPECIES: porin [Burkholderiaceae]
J2WIA3	14	7	45	6	295817762	3.90989e+08	3.29887e+08	Chaperone protein DnaK OS=Sphingobium sp. AP49 OX=1144307 GN=dnaK PE=2 SV=1
WP_007924078.1	39	10	353	9	1.04127e+10	1.60488e+10	1.1982e+10	MULTISPECIES: 30S ribosomal protein S2 [Pseudomonas]
WP_007929229.1	29	12	101	12	2.21646e+09	2199968246	1.69807e+09	MULTISPECIES: serine--tRNA ligase [unclassified Pseudomonas]
J3HF92	4	3	371	2				Aconitate hydratase 2 OS=Pantoea sp. YR343 OX=1144341 GN=PMI39_03735 PE=4 SV=1
J3CT07	10	7	115	5	182901138	252951495	1.47359e+08	RNA polymerase sigma factor RpoD OS=Variovorax sp. CF313 OX=1144315 GN=rpoD PE=3 SV=1
WP_007924126.1	19	7	91	7	6.41288e+08	1386188329	1.33477e+09	MULTISPECIES: bifunctional 3,4-dihydroxy-2-butanone-4-phosphate synthase/GTP cyclohydrolase II [Pseudomonas]
WP_007928143.1	30	6	118	6	1.30713e+09	1.80839e+09	1414669866	MULTISPECIES: START domain-containing protein [Pseudomonas]
WP_007928054.1	42	7	38	7	1.56327e+09	2.25203e+09	1906531557	MULTISPECIES: 3-oxoacyl-ACP reductase FabG [Pseudomonas]
WP_007922721.1	22	6	44	6	797522989	8.89439e+08	897061177	MULTISPECIES: decarboxylating 6-phosphogluconate dehydrogenase [Pseudomonas]
WP_007925131.1	32	4	38	4	7.99891e+08	1.19593e+09	8.81764e+08	MULTISPECIES: gluconokinase [Pseudomonas]
WP_007924743.1	29	8	39	8	6.79976e+08	9.93759e+08	7.76992e+08	MULTISPECIES: glutamate 5-kinase [Pseudomonas]
WP_007932105.1	18	6	48	6	4.51357e+08	5.11674e+08	4.34904e+08	ATP-dependent RNA helicase RhlB [Pseudomonas sp. GM17]
WP_007929777.1	30	6	41	6	1.63246e+08	230523516	177509111	hypothetical protein [Pseudomonas sp. GM17]
WP_007928476.1	23	9	68	9	9.78224e+08	1.0257e+09	1.11635e+09	MULTISPECIES: UDP-N-acetylmuramoyl-L-alanine--D-glutamate ligase [Pseudomonas]
WP_009051375.1	20	6	74	6	1435903818	1789886957	1.51001e+09	MULTISPECIES: polyamine ABC transporter substrate-binding protein [Pseudomonas]
WP_007924143.1	28	7	146	7	9.10493e+09	1.13468e+10	1.05045e+10	outer membrane beta-barrel protein [Pseudomonas sp. GM17]
WP_007927820.1	30	10	99	10	1135590040	1.45976e+09	1.12409e+09	recombination-associated protein RdgC [Pseudomonas sp. GM17]
WP_007922127.1	25	7	97	7	2.39234e+09	3.37294e+09	2.83302e+09	UDP-3-O-acyl-N-acetylglucosamine deacetylase [Pseudomonas sp. GM17]
WP_007929512.1	11	3	67	3	3.8149e+08	3.4365e+08	3.27725e+08	MULTISPECIES: protein translocase subunit SecF [Pseudomonas]
WP_007926666.1	22	8	30	8	4.34359e+08	612261025	4.55596e+08	MULTISPECIES: diaminopimelate decarboxylase [unclassified Pseudomonas]
WP_007931772.1	48	8	31	8	9.50516e+08	2.4923e+09	1.14069e+09	MULTISPECIES: hypothetical protein [Pseudomonas]
WP_007738396.1	13	6	245	6				MULTISPECIES: arginine deiminase [Burkholderiaceae]
WP_007927175.1	17	4	71	4	1.46309e+09	1.75024e+09	1548858527	MULTISPECIES: YebC/PmpR family DNA-binding transcriptional regulator [Pseudomonas]
WP_007924063.1	45	10	171	10	4.75129e+09	5.18956e+09	4.18006e+09	MULTISPECIES: OmpH family outer membrane protein [Pseudomonas]
WP_007932660.1	62	10	161	10	14579744264	1.72235e+10	1.39508e+10	MULTISPECIES: hypothetical protein [Pseudomonas]
WP_007922414.1	19	9	22	9	3.56529e+08	3.87401e+08	3.72724e+08	glycerol kinase GlpK [Pseudomonas sp. GM17]
WP_009045849.1	44	7	253	6	1.28467e+10	1.88565e+10	1.46021e+10	MULTISPECIES: 30S ribosomal protein S13 [Pseudomonas]
WP_007928401.1	31	7	67	7	3.05256e+09	4.20844e+09	4.22291e+09	MULTISPECIES: M48 family metallopeptidase [Pseudomonas]
J2KXC8	9	6	46	5	211847492	190581010	2.16215e+08	Phosphoenolpyruvate synthase OS=Variovorax sp. CF313 OX=1144315 GN=PMI12_01591 PE=3 SV=1
WP_007930452.1	16	7	36	7	410039824	3.86393e+08	394700301	type I secretion system permease/ATPase [Pseudomonas sp. GM17]
WP_007924801.1	18	6	25	6	324594136	383667757	3.18208e+08	Rieske 2Fe-2S domain-containing protein [Pseudomonas sp. GM17]
WP_007930038.1	10	6	75	6	1.05972e+09	1.78696e+09	1.62567e+09	MULTISPECIES: carbon starvation protein A [Pseudomonas]
WP_007922075.1	30	9	113	9	2.48452e+09	3277169737	2329647785	MULTISPECIES: sulfate ABC transporter substrate-binding protein [Pseudomonas]
WP_007928259.1	11	7	44	7	565611878	6.12009e+08	4.2038e+08	glycine dehydrogenase (aminomethyl-transferring) [Pseudomonas sp. GM17]
WP_002555486.1	34	3	111	3	7030079113	7.30387e+09	6.10927e+09	MULTISPECIES: 30S ribosomal protein S19 [Gammaproteobacteria]
WP_007931465.1	29	6	83	6	1.84655e+09	3088219874	2.11364e+09	MULTISPECIES: methionyl-tRNA formyltransferase [Pseudomonas]
WP_007920535.1	28	7	35	6	1.42762e+08	2.26216e+08	1.38236e+08	sugar ABC transporter substrate-binding protein [Pseudomonas sp. GM17]
WP_157173166.1	47	5	198	5	8.30013e+09	1.13469e+10	7.72658e+09	hypothetical protein [Pseudomonas sp. GM17]
J2D102	22	9	32	9	3.52701e+08	4.07096e+08	356206055	Isocitrate dehydrogenase [NADP] OS=Sphingobium sp. AP49 OX=1144307 GN=PMI04_02290 PE=3 SV=1
WP_007920875.1	16	6	67	6	1281255325	1.50821e+09	1.50628e+09	phosphoglucosamine mutase [Pseudomonas sp. GM17]
WP_007921313.1	21	6	76	6	591967156	8.76015e+08	5.65488e+08	MULTISPECIES: acetyl-CoA C-acyltransferase FadA [Pseudomonas]
WP_003206727.1	54	5	219	4	4.9958e+09	6332042096	5.4041e+09	MULTISPECIES: thioredoxin TrxA [Pseudomonas]
J2K3M6	26	6	44	6	4.66456e+08	561272919	4.8457e+08	Phenazine biosynthesis protein PhzF family OS=Variovorax sp. CF313 OX=1144315 GN=PMI12_05481 PE=4 SV=1
WP_007924620.1	39	5	217	5	1.01436e+09	8.63906e+08	8.33299e+08	MULTISPECIES: acetolactate synthase small subunit [Pseudomonas]
WP_007926535.1	32	7	35	7	5.29091e+08	5.52715e+08	4.97807e+08	crotonase/enoyl-CoA hydratase family protein [Pseudomonas sp. GM17]
WP_007931085.1	21	8	50	8	1.2523e+09	1.01101e+09	8.74892e+08	CpaF family protein [Pseudomonas sp. GM17]
WP_007926175.1	29	5	166	5	6.98894e+09	7911441776	7670871965	MULTISPECIES: OsmC family protein [Pseudomonas]
WP_007922504.1	29	9	65	9	1024610403	1.2216e+09	1.02743e+09	MULTISPECIES: protein phosphatase CheZ [Pseudomonas]
WP_007930438.1	23	10	47	10	8.86186e+08	943341086	8.62472e+08	MULTISPECIES: type VI secretion system baseplate subunit TssK [unclassified Pseudomonas]
WP_007927681.1	16	6	42	6	3.35533e+08	602377643	4.20946e+08	MULTISPECIES: signal recognition particle protein [Pseudomonas]
WP_007924305.1	14	9	41	8	266205602	3.26184e+08	320277156	catalase HPII [Pseudomonas sp. GM17]
J1TFE1	18	8	230	5	238214257	342828740	2.59067e+08	60 kDa chaperonin OS=Rhizobium sp. CF142 OX=1144314 GN=groL PE=3 SV=1
WP_007924692.1	36	9	45	9	6.94117e+08	711790129	6.69752e+08	glycosyltransferase family 2 protein [Pseudomonas sp. GM17]
J3CB09	26	9	130	8	1.36835e+09	1.477e+09	1.36378e+09	Transcriptional regulator with HTH domain and aminotransferase domain containing protein OS=Variovorax sp. CF313 OX=1144315 GN=PMI12_05484 PE=4 SV=1
J2TFQ1	22	6	33	6	1.48246e+08	171147689	1.44011e+08	Acetylornithine aminotransferase OS=Variovorax sp. CF313 OX=1144315 GN=argD PE=3 SV=1
WP_007731989.1	29	5	25	5	233785260	246559522	2.74108e+08	MULTISPECIES: H-NS histone family protein [Burkholderiaceae]
WP_007925302.1	31	7	50	6	4.32426e+08	4.4921e+08	315998473	serine acetyltransferase [Pseudomonas sp. GM17]
WP_009042194.1	21	10	58	10	8.02524e+08	9.33222e+08	7.91371e+08	MULTISPECIES: RNA polymerase factor sigma-54 [Pseudomonas]
WP_007923661.1	47	4	28	4	161353710	1.64677e+08	9.55497e+07	(2Fe-2S)-binding protein [Pseudomonas sp. GM17]
WP_037035095.1	16	11	51	11	4.7393e+08	9.07871e+08	5.75214e+08	MULTISPECIES: carboxy terminal-processing peptidase [Pseudomonas]
WP_007927066.1	15	7	48	7	5.24536e+08	468083149	4.86873e+08	MULTISPECIES: acyl-CoA dehydrogenase [Pseudomonas]
WP_007930848.1	13	5	26	5	270852391	244945250	2.39572e+08	NAD(P)-dependent oxidoreductase [Pseudomonas sp. GM17]
WP_007931610.1	37	6	30	6	2.25106e+08	228085814	1.21835e+08	MULTISPECIES: orotidine-5'-phosphate decarboxylase [Pseudomonas]
WP_007931087.1	27	8	65	8	3.25711e+08	4.00992e+08	3.61551e+08	AAA family ATPase [Pseudomonas sp. GM17]
WP_007931797.1	30	5	26	5	299866136	2.80056e+08	2.95508e+08	MULTISPECIES: NAD(P)H:quinone oxidoreductase [Pseudomonas]
J3CDJ5	30	10	105	7	1.12636e+09	1.30247e+09	1.39202e+09	30S ribosomal protein S3 OS=Variovorax sp. CF313 OX=1144315 GN=rpsC PE=3 SV=1
J2L6Z9	8	12	237	2	603372	13007315	7.49609e+06	DNA-directed RNA polymerase subunit beta' OS=Rhizobium sp. CF142 OX=1144314 GN=rpoC PE=3 SV=1
WP_007926940.1	38	9	57	9	1.25981e+09	1.34006e+09	1.17479e+09	MULTISPECIES: glycerophosphodiester phosphodiesterase [Pseudomonas]
WP_007927672.1	21	8	43	7	781691226	980955834	776587852	MULTISPECIES: homoserine dehydrogenase [Pseudomonas]
WP_007924172.1	14	11	45	11	3.62572e+08	3.66632e+08	2.93212e+08	MULTISPECIES: excinuclease ABC subunit UvrA [Pseudomonas]
WP_007924194.1	60	7	381	7	5.20024e+09	9.17373e+09	7.63731e+09	MULTISPECIES: 50S ribosomal protein L22 [Pseudomonas]
WP_007584951.1	33	4	23	4	5.44674e+08	5.586e+08	6.86202e+08	MULTISPECIES: peptidoglycan-associated lipoprotein Pal [Burkholderiaceae]
WP_007586830.1	14	8	19	6	1.35359e+08	68711847	1.60974e+08	dihydrolipoyl dehydrogenase [Paraburkholderia hospita]
WP_007924476.1	16	8	53	8	9.03981e+08	1426435597	1.09887e+09	MULTISPECIES: membrane protein insertase YidC [Pseudomonas]
WP_007922650.1	24	6	70	6	599677093	1.12153e+09	8.21712e+08	ketoacyl-ACP synthase III [Pseudomonas sp. GM17]
WP_007920512.1	28	9	72	8	1.24857e+09	1.27731e+09	1.35302e+09	MULTISPECIES: phenylalanine--tRNA ligase subunit alpha [Pseudomonas]
WP_007924117.1	36	5	239	5	4.54477e+09	4.72479e+09	4.72902e+09	MULTISPECIES: 6,7-dimethyl-8-ribityllumazine synthase [Pseudomonas]
A0A1M7LVX3	10	3	220	1	12908461	7.42946e+06	7.99397e+06	Elongation factor Tu OS=Bacillus sp. bc15 OX=1761758 GN=tuf PE=3 SV=1
WP_007926073.1	12	7	55	7	5.91916e+08	974867168	667510361	MULTISPECIES: acyl-CoA dehydrogenase [unclassified Pseudomonas]
WP_007922659.1	25	8	46	8	3.466e+08	4.89907e+08	362661585	UDP-N-acetylglucosamine 4,6-dehydratase (inverting) [Pseudomonas sp. GM17]
J3CTC9	27	10	34	7	1.55119e+08	1.58675e+08	1.67391e+08	NAD-dependent aldehyde dehydrogenase OS=Variovorax sp. CF313 OX=1144315 GN=PMI12_01518 PE=4 SV=1
WP_007926964.1	66	4	146	4	1.70484e+09	1.81031e+09	1419274896	MULTISPECIES: DUF4404 family protein [Pseudomonas]
WP_007928379.1	37	7	80	7	6.637e+08	6.11742e+08	484047334	MULTISPECIES: uracil phosphoribosyltransferase [Pseudomonas]
WP_007733239.1	40	8	63	8	1.35547e+09	1.30906e+09	1593931952	transporter substrate-binding domain-containing protein [Burkholderia sp. BT03]
J2K8U5	44	6	66	6	2.64269e+09	4193993269	3.8512e+09	Hemolysin-coregulated protein (Uncharacterized) OS=Variovorax sp. CF313 OX=1144315 GN=PMI12_02128 PE=4 SV=1
WP_007928126.1	31	6	133	4	3970480672	4597135483	3.62217e+09	MULTISPECIES: electron transfer flavoprotein subunit beta/FixA family protein [Pseudomonas]
WP_007921971.1	17	6	84	6	1.32132e+09	1.57876e+09	1.11593e+09	MULTISPECIES: O-succinylhomoserine sulfhydrylase [Pseudomonas]
WP_007921648.1	25	7	24	7	1.33316e+08	1.00683e+08	9.94676e+07	DUF3426 domain-containing protein [Pseudomonas sp. GM17]
WP_007923657.1	36	5	65	5	3.07415e+08	2.67167e+08	255557544	GGDEF domain-containing protein [Pseudomonas sp. GM17]
WP_007925160.1	33	5	64	5	7.9166e+08	9.21785e+08	707040707	membrane integrity-associated transporter subunit PqiC [Pseudomonas sp. GM17]
WP_007931174.1	49	7	172	7	8627197109	8.15509e+09	8.82543e+09	MULTISPECIES: DNA binding protein [Pseudomonas]
WP_007930816.1	27	11	72	11	1824643049	2364947781	1798236671	S41 family peptidase [Pseudomonas sp. GM17]
WP_007928474.1	19	7	38	7	415058953	4.49785e+08	437851741	UDP-N-acetylmuramoyl-tripeptide--D-alanyl-D-alanine ligase [Pseudomonas sp. GM17]
J3CCE0	13	8	33	7	186623858	2.22953e+08	1.9124e+08	Malic enzyme OS=Variovorax sp. CF313 OX=1144315 GN=PMI12_05318 PE=4 SV=1
WP_007930233.1	16	8	88	8	1.89758e+09	2.11608e+09	1.90108e+09	MULTISPECIES: DegQ family serine endoprotease [Pseudomonas]
J2TK92	26	2	29	2	1.1002e+08	7.508e+07	5.85404e+07	Putative phospholipid-binding protein OS=Variovorax sp. CF313 OX=1144315 GN=PMI12_00978 PE=4 SV=1
WP_007924490.1	9	4	31	4	1.53093e+08	2.81984e+08	2.17059e+08	MULTISPECIES: tRNA uridine-5-carboxymethylaminomethyl(34) synthesis enzyme MnmG [Pseudomonas]
WP_143481879.1	42	6	32	6	337442916	4.70753e+08	308838095	MULTISPECIES: hypothetical protein [Pseudomonas]
WP_007932235.1	22	9	37	9	4.77076e+08	3.9826e+08	3.36519e+08	MULTISPECIES: polyphosphate:AMP phosphotransferase [unclassified Pseudomonas]
WP_007928902.1	24	6	66	6	1.01078e+09	9.87779e+08	1.04678e+09	MULTISPECIES: metallopeptidase [Pseudomonas]
J3CSN6	29	7	56	7	6.0762e+08	618313788	5.57176e+08	Uncharacterized protein OS=Variovorax sp. CF313 OX=1144315 GN=PMI12_01632 PE=4 SV=1
WP_007921784.1	33	11	81	11	1.38373e+09	1852810021	1.44009e+09	allantoicase [Pseudomonas sp. GM17]
J3CW11	12	4	66	4	5.16999e+08	5.51095e+08	5.37465e+08	Glyceraldehyde-3-phosphate dehydrogenase OS=Variovorax sp. CF313 OX=1144315 GN=PMI12_00452 PE=3 SV=1
J2WTU1	16	7	26	7	5.06425e+08	4.51942e+08	3.98629e+08	Arylsulfatase A family protein OS=Sphingobium sp. AP49 OX=1144307 GN=PMI04_00751 PE=4 SV=1
WP_007932726.1	14	8	32	8	2.05262e+08	2.44647e+08	1.82514e+08	penicillin acylase family protein [Pseudomonas sp. GM17]
WP_007923081.1	34	5	40	5	6.31768e+08	6.58431e+08	3.87947e+08	MULTISPECIES: pyridoxamine 5'-phosphate oxidase [Pseudomonas]
WP_007588179.1	22	7	81	2	2.14702e+08	152660818	2.14412e+08	MULTISPECIES: ketol-acid reductoisomerase [Burkholderiaceae]
A0A1H7JRL9	4	3	49	2	1520560167	1731657124	1.6436e+09	2-isopropylmalate synthase OS=Duganella sp. CF402 OX=1855289 GN=leuA PE=3 SV=1
WP_007929445.1	12	4	40	4	3.34774e+08	4.24663e+08	3.5658e+08	acyl-CoA/acyl-ACP dehydrogenase [Pseudomonas sp. GM17]
WP_007926267.1	61	7	78	7	4.03393e+09	4900814474	3.82759e+09	DUF5064 family protein [Pseudomonas sp. GM17]
WP_007925933.1	29	8	92	8	1.29869e+09	1.24761e+09	1.26257e+09	MULTISPECIES: class 1 fructose-bisphosphatase [Pseudomonas]
WP_007930179.1	34	6	33	6	3.60847e+08	3.36517e+08	322819099	MULTISPECIES: 2-polyprenyl-3-methyl-6-methoxy-1,4-benzoquinone monooxygenase [Pseudomonas]
WP_007923461.1	42	6	416	5	5.96509e+09	8.35794e+09	5.42087e+09	MULTISPECIES: type VI secretion system tube protein Hcp [Pseudomonas]
WP_007930171.1	8	2	45	2	3.49085e+08	3.71677e+08	3.3996e+08	MULTISPECIES: anthranilate phosphoribosyltransferase [Pseudomonas]
WP_007932704.1	51	5	153	5	4.19159e+10	53854021023	4.32585e+10	MULTISPECIES: co-chaperone GroES [Pseudomonas]
WP_007922620.1	11	5	23	5	3.40201e+08	2.83646e+08	3.28145e+08	fused response regulator/phosphatase [Pseudomonas sp. GM17]
WP_007925158.1	20	8	35	8	4.32945e+08	5.84521e+08	4.59159e+08	MCE family protein [Pseudomonas sp. GM17]
WP_007931443.1	17	6	32	6	2.13876e+08	3.44214e+08	3.06302e+08	MULTISPECIES: ATP-binding protein [unclassified Pseudomonas]
WP_007579553.1	17	12	39	9	1.06234e+08	8.08825e+07	1.40594e+08	MULTISPECIES: aconitate hydratase AcnA [Burkholderiaceae]
WP_007930201.1	21	8	63	8	1147663691	1358494881	1208350491	MULTISPECIES: tyrosine--tRNA ligase [Pseudomonas]
J3CD14	30	3	58	3	9.34721e+08	1.13389e+09	9.98097e+08	Peroxiredoxin, Ohr subfamily OS=Variovorax sp. CF313 OX=1144315 GN=PMI12_05253 PE=4 SV=1
J2JP91	19	5	66	5	4.07351e+08	4.37884e+08	4.33606e+08	Peptidylprolyl isomerase OS=Variovorax sp. CF313 OX=1144315 GN=PMI12_05016 PE=4 SV=1
J2K7T0	36	5	31	4	1.58511e+08	1.86212e+08	1.73528e+08	RNA polymerase-binding transcription factor DksA OS=Variovorax sp. CF313 OX=1144315 GN=dksA PE=3 SV=1
WP_007932057.1	22	5	72	5	376598783	3.02272e+08	3.40517e+08	MULTISPECIES: slipin family protein [Pseudomonas]
WP_007921115.1	20	10	34	10	7.21451e+08	5.24993e+08	4.52527e+08	MULTISPECIES: ABC transporter substrate-binding protein [Pseudomonas]
WP_007931460.1	24	8	63	8	6.06464e+08	1.11283e+09	7.96316e+08	MULTISPECIES: inosamine-phosphate amidinotransferase [Pseudomonas]
WP_007927639.1	20	6	25	6	2.51268e+08	213516473	2.05938e+08	dihydrolipoyl dehydrogenase [Pseudomonas sp. GM17]
WP_007921980.1	23	8	148	6	2.66657e+09	2.56155e+09	2.35247e+09	MULTISPECIES: acetyl-CoA carboxylase carboxyltransferase subunit beta [Pseudomonas]
WP_007923257.1	38	4	319	4	7.64278e+09	7.2846e+09	8465228130	MULTISPECIES: DUF883 domain-containing protein [Pseudomonas]
J2KU89	20	8	47	6	222513629	74303449	132533181	Inosine-5'-monophosphate dehydrogenase OS=Variovorax sp. CF313 OX=1144315 GN=guaB PE=3 SV=1
WP_003186070.1	57	8	394	6	1.29746e+10	1.85254e+10	1.37749e+10	MULTISPECIES: 30S ribosomal protein S10 [Gammaproteobacteria]
J2TDF8	11	8	113	5	2.83243e+07	31472851	4.12104e+07	Threonine--tRNA ligase OS=Variovorax sp. CF313 OX=1144315 GN=thrS PE=3 SV=1
WP_007929941.1	15	5	24	5	1.41294e+08	1.69424e+08	1.47757e+08	MULTISPECIES: nitrogen regulation protein NR(I) [Pseudomonas]
WP_007921050.1	26	8	26	8	1.6307e+08	3.42035e+08	2.15541e+08	hypothetical protein [Pseudomonas sp. GM17]
WP_007927959.1	31	4	45	4	1.52417e+09	9.81993e+08	1.66664e+09	MULTISPECIES: hypothetical protein [Pseudomonas]
WP_007921549.1	23	8	118	8	2.00089e+09	1648558524	1.36468e+09	MULTISPECIES: aspartate aminotransferase family protein [Pseudomonas]
WP_007921378.1	60	4	370	4	5.53659e+09	8.3509e+09	5.42788e+09	MULTISPECIES: RNA chaperone Hfq [Pseudomonas]
WP_007923940.1	24	9	102	9	1.30568e+09	1398107924	1.32555e+09	MULTISPECIES: TIGR00730 family Rossman fold protein [Pseudomonas]
WP_007929191.1	16	4	24	4	321823453	347747532	363049729	cupin domain-containing protein [Pseudomonas sp. GM17]
WP_007929536.1	31	11	44	11	7.27765e+08	1.17924e+09	9.22605e+08	MULTISPECIES: flavodoxin-dependent (E)-4-hydroxy-3-methylbut-2-enyl-diphosphate synthase [Pseudomonas]
WP_097136878.1	25	8	59	8	1.50124e+09	1.64662e+09	1.55432e+09	MULTISPECIES: peptide chain release factor 2 [Pseudomonas]
WP_007737502.1	15	6	28	6	1.2703e+08	161884636	1.64647e+08	MULTISPECIES: 30S ribosomal protein S1 [Burkholderiaceae]
WP_037035296.1	13	9	60	9	614977084	580856085	555732586	MULTISPECIES: type I secretion system permease/ATPase [Pseudomonas]
WP_007586439.1	19	5	34	4	175375325	174129988	1.8033e+08	MULTISPECIES: acetyl-CoA C-acetyltransferase [Burkholderiaceae]
WP_007932531.1	16	5	26	5	2.18445e+08	213275819	201128044	hypothetical protein [Pseudomonas sp. GM17]
J3CLC7	20	7	30	6	9.43516e+07	224035122	176704018	2-isopropylmalate synthase OS=Variovorax sp. CF313 OX=1144315 GN=leuA PE=3 SV=1
WP_007924200.1	35	6	576	6	1.19977e+10	1.4619e+10	11941785281	MULTISPECIES: 50S ribosomal protein L4 [Pseudomonas]
J2WJT0	13	7	80	4	413651268	351630617	3.53736e+08	ATP synthase subunit alpha OS=Sphingobium sp. AP49 OX=1144307 GN=atpA PE=3 SV=1
J2L0J1	14	8	33	5	5.62549e+07	58534199	47350628	Lon protease OS=Variovorax sp. CF313 OX=1144315 GN=lon PE=2 SV=1
WP_007923830.1	17	8	38	8	177773378	283131487	240007031	MULTISPECIES: peptide chain release factor 3 [Pseudomonas]
WP_007932629.1	19	5	44	5	1.9983e+08	368865501	2.94605e+08	MULTISPECIES: carboxynorspermidine decarboxylase [Pseudomonas]
WP_007587431.1	37	10	33	10	5.60274e+08	6.19628e+08	6.37156e+08	MULTISPECIES: glutamate/aspartate ABC transporter substrate-binding protein [Burkholderiaceae]
J2WVP0	25	9	36	9	765498228	1103268501	868801266	Uncharacterized protein OS=Sphingobium sp. AP49 OX=1144307 GN=PMI04_00467 PE=4 SV=1
WP_007923255.1	50	6	37	6	4.3908e+08	5.48369e+08	5.05579e+08	MULTISPECIES: hypothetical protein [Pseudomonas]
WP_007928285.1	30	5	37	5	294042355	6.03217e+08	3.3999e+08	MULTISPECIES: peroxiredoxin [Pseudomonas]
J3CRB8	18	6	34	5	143058608	1.22617e+08	1.39424e+08	Type VI secretion protein, EvpB/VC_A0108 family OS=Variovorax sp. CF313 OX=1144315 GN=PMI12_02129 PE=4 SV=1
WP_007925211.1	17	7	35	7	288955096	3.74682e+08	2.20255e+08	MULTISPECIES: aldehyde dehydrogenase family protein [Pseudomonas]
WP_007930643.1	21	5	55	5	7.47488e+08	7.87957e+08	5.74225e+08	MULTISPECIES: methylisocitrate lyase [Pseudomonas]
WP_007922157.1	42	6	68	6	1.77826e+09	1.99584e+09	1.93954e+09	MULTISPECIES: OmpA family protein [Pseudomonas]
J2WPH1	12	10	26	9	1.0077e+08	1.454e+08	2.08995e+08	Outer membrane receptor protein OS=Sphingobium sp. AP49 OX=1144307 GN=PMI04_01581 PE=3 SV=1
WP_007922164.1	26	5	87	5	1.35153e+09	1.22561e+09	1525672748	MULTISPECIES: 3-hydroxyisobutyrate dehydrogenase [Pseudomonas]
J2JN55	25	5	47	5	7.84271e+08	1.01754e+09	7.27828e+08	50S ribosomal protein L3 OS=Variovorax sp. CF313 OX=1144315 GN=rplC PE=3 SV=1
WP_007925935.1	14	10	36	10	4.8536e+08	4.55542e+08	4.98681e+08	glycogen/starch/alpha-glucan phosphorylase [Pseudomonas sp. GM17]
WP_007921147.1	27	8	51	8	1.19587e+09	1377919113	1255645997	MULTISPECIES: hydrogen peroxide-inducible genes activator [Pseudomonas]
WP_007921839.1	16	6	28	6	2.55393e+08	261460702	2.48634e+08	MULTISPECIES: protease SohB [unclassified Pseudomonas]
WP_002551877.1	45	5	313	3	43515899	90715698	2.02608e+07	MULTISPECIES: 30S ribosomal protein S21 [Gammaproteobacteria]
WP_007923906.1	22	3	55	3	5.27303e+08	791132171	5.88626e+08	MULTISPECIES: dCTP deaminase [Pseudomonas]
WP_007922247.1	21	6	49	6	540613423	5.50527e+08	4.69148e+08	dihydrodipicolinate synthase family protein [Pseudomonas sp. GM17]
J2T1P9	6	6	18	6	47028074	101541099	5.67392e+07	Hemagglutinin-like protein OS=Variovorax sp. CF313 OX=1144315 GN=PMI12_04123 PE=4 SV=1
WP_007921227.1	27	6	60	6	912564470	882139336	923777697	sulfurtransferase [Pseudomonas sp. GM17]
WP_007928135.1	24	5	16	5	152000237	174318116	1.2709e+08	OmpA family protein [Pseudomonas sp. GM17]
J3CQJ8	19	7	23	6	269495791	454493768	295490169	Isocitrate lyase OS=Variovorax sp. CF313 OX=1144315 GN=PMI12_02450 PE=4 SV=1
WP_007924754.1	19	10	49	10	1.0812e+09	767184658	6.60944e+08	hypothetical protein [Pseudomonas sp. GM17]
WP_007921645.1	17	3	84	2	3.17755e+09	4.44173e+09	3.03404e+09	MULTISPECIES: acetyl-CoA carboxylase biotin carboxyl carrier protein [Pseudomonas]
WP_007921879.1	14	5	33	4	1.79786e+08	1.51224e+08	133601622	methyl-accepting chemotaxis protein [Pseudomonas sp. GM17]
WP_009045434.1	23	7	41	7	2.02298e+09	2477644714	2.05352e+09	MULTISPECIES: outer membrane protein assembly factor BamB [Pseudomonas]
WP_007930031.1	34	5	89	5	1.68929e+09	1.8744e+09	2.18167e+09	MULTISPECIES: large-conductance mechanosensitive channel protein MscL [Pseudomonas]
WP_007929698.1	11	4	26	4	1.03148e+08	369366053	1.8682e+08	MULTISPECIES: ubiquinol oxidase subunit II [Pseudomonas]
WP_007928454.1	28	7	153	7	3.99374e+09	5.2557e+09	4.6523e+09	MULTISPECIES: ubiquinol-cytochrome c reductase iron-sulfur subunit [Pseudomonas]
WP_007927775.1	24	5	25	5	244777286	348017322	230510715	DUF2066 domain-containing protein [Pseudomonas sp. GM17]
WP_007928348.1	12	6	30	6	4.41335e+08	440303334	4.52054e+08	MULTISPECIES: tetratricopeptide repeat protein [Pseudomonas]
WP_007747045.1	26	6	46	5	4.97587e+08	3.75279e+08	5.24834e+08	porin [Paraburkholderia hospita]
WP_007921989.1	24	10	82	8	1.70399e+09	2.14567e+09	1.61284e+09	MULTISPECIES: aspartate-semialdehyde dehydrogenase [Pseudomonas]
WP_003177094.1	21	4	32	4	403385383	530303241	3.86506e+08	MULTISPECIES: glycine--tRNA ligase subunit alpha [Pseudomonas]
WP_007922506.1	28	8	74	8	1179709484	1.39106e+09	1.28197e+09	MULTISPECIES: MinD/ParA family protein [Pseudomonas]
WP_007926606.1	8	7	17	7	3.39401e+08	3.59646e+08	3.57825e+08	MULTISPECIES: RNA polymerase-associated protein RapA [Pseudomonas]
WP_003228729.1	47	6	666	6	20185115520	2.83867e+10	2.06908e+10	MULTISPECIES: 50S ribosomal protein L16 [Pseudomonas]
WP_007923874.1	12	9	29	9	203281776	338272709	2.75661e+08	formate dehydrogenase subunit alpha [Pseudomonas sp. GM17]
WP_007926699.1	21	10	140	10	8.59466e+09	8.80927e+09	7.95043e+09	hypothetical protein [Pseudomonas sp. GM17]
WP_007928658.1	18	6	33	6	508576933	6.35294e+08	615146662	MULTISPECIES: HlyD family type I secretion periplasmic adaptor subunit [Pseudomonas]
WP_007926104.1	7	8	20	8	1.84526e+08	1.99243e+08	1.66755e+08	bifunctional diguanylate cyclase/phosphodiesterase [Pseudomonas sp. GM17]
WP_007920973.1	35	7	52	6	1.71628e+09	2248603230	1.81957e+09	PspA/IM30 family protein [Pseudomonas sp. GM17]
WP_007923239.1	23	11	54	11	2.28912e+09	2.45532e+09	2245408229	DUF1254 domain-containing protein [Pseudomonas sp. GM17]
WP_007580385.1	22	8	55	2	39100070	5.68953e+07	5.1928e+07	MULTISPECIES: phosphopyruvate hydratase [Burkholderiaceae]
WP_007922675.1	18	5	28	5	2.80248e+08	2.80321e+08	284330750	CDP-glucose 4,6-dehydratase [Pseudomonas sp. GM17]
WP_007927228.1	49	7	146	7	2.8318e+09	4.73565e+09	3.17004e+09	MULTISPECIES: DUF1993 domain-containing protein [Pseudomonas]
J3CW27	20	5	24	5	231716600	265894738	263851315	ABC-type branched-chain amino acid transport system, periplasmic component OS=Variovorax sp. CF313 OX=1144315 GN=PMI12_00482 PE=4 SV=1
WP_007921349.1	30	6	127	3	2.68638e+08	3.63939e+08	208956287	MULTISPECIES: cytochrome-c oxidase, cbb3-type subunit II [Pseudomonas]
WP_007931017.1	17	6	25	6	9.25658e+07	2.12773e+08	1.49404e+08	MULTISPECIES: formaldehyde dehydrogenase, glutathione-independent [Pseudomonas]
WP_007925864.1	27	4	20	4	1.24935e+08	247204127	1.21449e+08	MULTISPECIES: cell division protein [Pseudomonas]
WP_007924527.1	15	4	21	4	6.65389e+07	385288123	1.2336e+08	MULTISPECIES: Gfo/Idh/MocA family oxidoreductase [Pseudomonas]
WP_007922269.1	26	5	39	5	3.98842e+08	3.18161e+08	3.04356e+08	MULTISPECIES: carboxylating nicotinate-nucleotide diphosphorylase [unclassified Pseudomonas]
WP_007921326.1	76	3	42	3	2.41909e+08	479924602	1.95504e+08	MULTISPECIES: hypothetical protein [Pseudomonas]
WP_007926390.1	11	8	31	6	1.02228e+08	273729030	1.7869e+08	type VI secretion system tip protein VgrG [Pseudomonas sp. GM17]
WP_007927031.1	17	6	29	6	3.34039e+08	346935470	304013288	OprD family porin [Pseudomonas sp. GM17]
WP_007931699.1	23	3	45	3	8.24071e+08	846400833	8.38301e+08	dTDP-4-dehydrorhamnose 3,5-epimerase [Pseudomonas sp. GM17]
A0A1M7LVI1	5	6	221	1	43084868	4.77933e+07	3.63929e+07	DNA-directed RNA polymerase subunit beta' OS=Bacillus sp. bc15 OX=1761758 GN=rpoC PE=3 SV=1
J2KDY3	34	5	40	5	4.69712e+08	605000502	379507433	30S ribosomal protein S5 OS=Variovorax sp. CF313 OX=1144315 GN=rpsE PE=3 SV=1
WP_007923095.1	15	9	42	8	2.57487e+08	1.86598e+08	2.41805e+08	methyl-accepting chemotaxis protein [Pseudomonas sp. GM17]
WP_007924899.1	12	7	143	7	3.16804e+09	2.92268e+09	2.93973e+09	phosphatidylserine decarboxylase family protein [Pseudomonas sp. GM17]
WP_007924771.1	20	9	65	8	6.12864e+09	7.90133e+09	6.84459e+09	MULTISPECIES: serine hydroxymethyltransferase [Pseudomonas]
A0A1H7YXJ6	24	8	31	8	1.23575e+09	5.56819e+08	1.0447e+09	Outer membrane protein (Porin) OS=Duganella sp. CF402 OX=1855289 GN=SAMN05216319_4186 PE=4 SV=1
WP_007924745.1	18	7	25	7	387132188	402595641	4.02473e+08	MULTISPECIES: Obg family GTPase CgtA [Pseudomonas]
J2DNS7	27	4	37	4	3.28946e+08	3.50705e+08	3.10011e+08	30S ribosomal protein S5 OS=Sphingobium sp. AP49 OX=1144307 GN=rpsE PE=3 SV=1
WP_157173159.1	5	9	18	9	101221817	1.35071e+08	101487072	toxin [Pseudomonas sp. GM17]
J3CUF5	19	6	78	4	1039943141	575728206	1.01043e+09	DNA-directed RNA polymerase subunit alpha OS=Variovorax sp. CF313 OX=1144315 GN=rpoA PE=3 SV=1
WP_007927849.1	17	6	33	6	3.156e+08	3.93915e+08	394894034	amidohydrolase [Pseudomonas sp. GM17]
WP_007929289.1	14	6	26	6	1.49239e+08	4.4152e+08	4.16036e+08	MULTISPECIES: response regulator [unclassified Pseudomonas]
J2WVM4	21	3	43	3	4.84456e+08	4.67066e+08	5.47955e+08	Ribosome hibernation promoting factor OS=Sphingobium sp. AP49 OX=1144307 GN=hpf PE=3 SV=1
WP_007920840.1	37	4	138	4	3.95333e+09	3794017446	3.62748e+09	MULTISPECIES: ferric iron uptake transcriptional regulator [Pseudomonas]
WP_007926782.1	9	7	22	7	1.3826e+08	1.27511e+08	1.35305e+08	malto-oligosyltrehalose synthase [Pseudomonas sp. GM17]
WP_003194644.1	34	4	53	2	9.70237e+08	1572816628	1.27337e+09	MULTISPECIES: 30S ribosomal protein S17 [Pseudomonas]
WP_007932696.1	28	9	49	9	1283815032	1.81533e+09	1.59822e+09	iron-sulfur cluster carrier protein ApbC [Pseudomonas sp. GM17]
WP_007929605.1	14	4	36	4	366960599	614681404	375799540	NADH-quinone oxidoreductase subunit NuoF, partial [Pseudomonas sp. GM17]
WP_007929189.1	19	3	14	3	5.70899e+07	5.79599e+07	4.82713e+07	secretin [Pseudomonas sp. GM17]
J3HAF5	29	9	43	9	8.10021e+08	1416995171	1.01872e+09	Glyceraldehyde-3-phosphate dehydrogenase OS=Pantoea sp. YR343 OX=1144341 GN=PMI39_04785 PE=3 SV=1
WP_007925483.1	7	4	25	4	132474810	87823133	1.19962e+08	mechanosensitive ion channel family protein [Pseudomonas sp. GM17]
WP_037036309.1	11	4	31	4	2.32004e+08	2.83389e+08	2.44365e+08	FAD-binding oxidoreductase [Pseudomonas sp. GM17]
WP_007578825.1	29	5	71	4	1.39667e+08	69594141	1.21092e+08	MULTISPECIES: superoxide dismutase [Burkholderiaceae]
WP_007928319.1	17	7	134	7	2.21716e+09	1.87259e+09	2.0721e+09	aspartate aminotransferase family protein [Pseudomonas sp. GM17]
A0A1H8E4W5	12	8	63	1				Elongation factor G OS=Duganella sp. CF402 OX=1855289 GN=fusA PE=3 SV=1
J3CVN5	22	10	48	7	956918416	1199768832	733337508	Glutamine synthetase OS=Variovorax sp. CF313 OX=1144315 GN=PMI12_00850 PE=3 SV=1
WP_002555488.1	56	7	276	7	1.50706e+10	2.14065e+10	1.76052e+10	MULTISPECIES: 50S ribosomal protein L23 [Gammaproteobacteria]
WP_037035259.1	14	2	23	2	6.99429e+07	8.26888e+07	6.96994e+07	MULTISPECIES: alpha/beta fold hydrolase [Pseudomonas]
J2SY54	29	6	44	6	1.52158e+08	1.31334e+08	1.58935e+08	2,3-bisphosphoglycerate-dependent phosphoglycerate mutase OS=Variovorax sp. CF313 OX=1144315 GN=gpmA PE=3 SV=1
WP_007931062.1	9	7	19	7	1.56359e+08	276572572	209759889	aminomethyl-transferring glycine dehydrogenase [Pseudomonas sp. GM17]
WP_007922643.1	24	8	20	8	1.9585e+08	3.76265e+08	1.58768e+08	MULTISPECIES: flagellar filament capping protein FliD [unclassified Pseudomonas]
WP_007932213.1	18	3	37	3	321970196	3.90292e+08	3.29399e+08	MULTISPECIES: N-acetylmuramic acid 6-phosphate phosphatase MupP [Pseudomonas]
WP_007924076.1	23	4	37	4	844080604	1.03929e+09	773129100	MULTISPECIES: UMP kinase [Pseudomonas]
J2KDA9	15	6	30	6	3.40783e+08	3.45245e+08	3.42556e+08	Succinate dehydrogenase flavoprotein subunit OS=Variovorax sp. CF313 OX=1144315 GN=PMI12_01466 PE=3 SV=1
WP_007926913.1	30	5	39	5	399035742	647145258	547116420	MULTISPECIES: nitroreductase family protein [Pseudomonas]
WP_007929399.1	13	4	30	4	2.84531e+08	2.73813e+08	3.76143e+08	enoyl-CoA hydratase/isomerase family protein [Pseudomonas sp. GM17]
WP_007928430.1	20	8	45	8	889173610	747999737	7.37789e+08	tryptophan--tRNA ligase [Pseudomonas sp. GM17]
WP_007929540.1	29	5	90	5	1.38453e+09	1731355403	1.54972e+09	MULTISPECIES: tetratricopeptide repeat protein [Pseudomonas]
WP_007923285.1	19	6	45	5	6.63309e+08	4.37102e+08	661494780	zinc-binding alcohol dehydrogenase family protein [Pseudomonas sp. GM17]
J2JJ42	16	6	189	3	118390399	8.63373e+07	82915612	Isocitrate dehydrogenase [NADP] OS=Variovorax sp. CF313 OX=1144315 GN=PMI12_05427 PE=4 SV=1
WP_007925732.1	39	10	60	9	1.58109e+09	1.81978e+09	1.56485e+09	MULTISPECIES: enoyl-CoA hydratase [Pseudomonas]
WP_007920524.1	16	5	124	5	3038995836	3.13774e+09	3025910447	MULTISPECIES: nucleoside hydrolase [Pseudomonas]
WP_007921364.1	14	5	61	4	7.17307e+08	780053666	693187187	ATP phosphoribosyltransferase regulatory subunit [Pseudomonas sp. GM17]
J3CC74	19	4	13	4	6.55455e+07	1.19892e+08	8.35566e+07	Sugar kinase, ribokinase OS=Variovorax sp. CF313 OX=1144315 GN=PMI12_05347 PE=4 SV=1
WP_037034362.1	21	6	67	6	7.97123e+08	793646867	8.43705e+08	MoxR family ATPase [Pseudomonas sp. GM17]
J3CWG5	26	8	17	8	649021433	8.93898e+08	7.55435e+08	Aminotransferase OS=Variovorax sp. CF313 OX=1144315 GN=PMI12_00264 PE=3 SV=1
WP_007747902.1	9	4	18	3	5.9941e+07	45862357	32056350	glutamine--fructose-6-phosphate transaminase (isomerizing) [Paraburkholderia hospita]
J2KYT2	7	6	16	4	9.59975e+07	109399356	91035668	Ribonuclease E OS=Variovorax sp. CF313 OX=1144315 GN=rne PE=3 SV=1
WP_007928718.1	12	5	26	5	141049738	1.79917e+08	1.66196e+08	MULTISPECIES: ShlB/FhaC/HecB family hemolysin secretion/activation protein [Pseudomonas]
J2H6E5	5	8	45	2	4.81803e+06	4.32763e+06	5890736	DNA-directed RNA polymerase subunit beta OS=Caulobacter sp. AP07 OX=1144304 GN=rpoB PE=3 SV=1
J2KBW9	12	7	22	7	3.08468e+08	380642306	2.79818e+08	Outer membrane protein assembly factor BamA OS=Variovorax sp. CF313 OX=1144315 GN=bamA PE=3 SV=1
WP_007930434.1	14	5	59	5	356944631	333817581	2.78239e+08	type VI secretion system-associated FHA domain protein TagH [Pseudomonas sp. GM17]
J3CD81	38	4	24	3	92672840	1.11589e+08	7.69452e+07	30S ribosomal protein S19 OS=Variovorax sp. CF313 OX=1144315 GN=rpsS PE=3 SV=1
WP_007929901.1	43	7	44	7	8.84057e+08	1.0565e+09	7.68771e+08	MULTISPECIES: ribosome-associated protein [Pseudomonas]
WP_007578592.1	11	5	31	4	1.4831e+08	7.14598e+07	1.03611e+08	molecular chaperone DnaK [Paraburkholderia hospita]
J3CW04	6	4	26	4	228947985	188878942	208561835	Malic enzyme OS=Variovorax sp. CF313 OX=1144315 GN=PMI12_00437 PE=4 SV=1
J2WU94	9	7	43	4	9.87446e+07	6.47783e+07	9.03875e+07	Chaperone protein ClpB OS=Sphingobium sp. AP49 OX=1144307 GN=clpB PE=3 SV=1
WP_007925504.1	9	2	31	2	448423825	4.54047e+08	4.84266e+08	NADP-dependent oxidoreductase [Pseudomonas sp. GM17]
J2KUC6	31	7	26	7	399165968	451311065	4.4941e+08	2,3,4,5-tetrahydropyridine-2,6-dicarboxylate N-succinyltransferase OS=Variovorax sp. CF313 OX=1144315 GN=dapD PE=3 SV=1
WP_007931735.1	19	7	51	7	2.0536e+09	2.82272e+09	2.1437e+09	MULTISPECIES: tetratricopeptide repeat protein [Pseudomonas]
WP_007927520.1	24	5	61	5	6.39632e+08	873992649	816777945	MULTISPECIES: mechanosensitive ion channel [Pseudomonas]
J2DBW8	33	4	44	4	3.65347e+08	5.00213e+08	4.50251e+08	50S ribosomal protein L13 OS=Sphingobium sp. AP49 OX=1144307 GN=rplM PE=3 SV=1
WP_003228056.1	47	6	189	6	6.33516e+09	8.78994e+09	6.17907e+09	MULTISPECIES: 30S ribosomal protein S9 [Pseudomonas]
WP_007930269.1	18	6	32	6	2.21636e+08	627993673	389930303	MULTISPECIES: type VI secretion system-associated FHA domain protein TagH [Pseudomonas]
WP_003179396.1	55	4	231	4	1.42429e+10	16672624437	1.46575e+10	MULTISPECIES: 50S ribosomal protein L32 [Pseudomonas]
J2WKN0	14	5	27	5	251517467	2.53082e+08	256112446	Dihydrolipoyl dehydrogenase OS=Sphingobium sp. AP49 OX=1144307 GN=PMI04_02281 PE=3 SV=1
J2CZL9	9	12	28	12	1.73674e+08	1.93349e+08	2.04739e+08	NAD-specific glutamate dehydrogenase OS=Sphingobium sp. AP49 OX=1144307 GN=PMI04_02616 PE=4 SV=1
WP_007931340.1	8	5	27	5	4.51921e+08	757392058	4.61928e+08	ATP-binding cassette domain-containing protein [Pseudomonas sp. GM17]
WP_007931196.1	16	9	67	9	1.97969e+09	2349025279	2.13355e+09	MULTISPECIES: fumarate hydratase [Pseudomonas]
WP_002553164.1	47	6	81	6	1.42836e+09	1.29055e+09	1.31121e+09	MULTISPECIES: integration host factor subunit alpha [Gammaproteobacteria]
J2KG89	15	8	30	7	1.2152e+08	192307610	1.52695e+08	Phosphogluconate dehydratase OS=Variovorax sp. CF313 OX=1144315 GN=edd PE=3 SV=1
WP_003228360.1	34	3	202	3	5.80994e+09	6487124163	7.10056e+09	MULTISPECIES: 50S ribosomal protein L27 [Pseudomonas]
WP_007931156.1	20	5	46	5	8.14031e+08	1.24023e+09	6.27409e+08	bifunctional glutamate N-acetyltransferase/amino-acid acetyltransferase ArgJ [Pseudomonas sp. GM17]
WP_002553055.1	34	2	84	2	2.89604e+09	2.06776e+09	3.14965e+09	MULTISPECIES: ribosome modulation factor [Gammaproteobacteria]
WP_007929658.1	11	4	14	4	1.8413e+08	1.61021e+08	199711795	methylcrotonoyl-CoA carboxylase [Pseudomonas sp. GM17]
WP_007925259.1	11	6	22	6	9.94107e+07	360886686	1.72023e+08	RNA-binding transcriptional accessory protein [Pseudomonas sp. GM17]
WP_007921631.1	20	5	14	5	3.85384e+07	1.38555e+08	3.03107e+07	flagellar hook protein FlgE [Pseudomonas sp. GM17]
WP_007926084.1	12	5	11	5	138660732	147192214	146468507	S9 family peptidase [Pseudomonas sp. GM17]
J3CPP3	16	4	15	4	1.60974e+08	1.61081e+08	101751236	Acetyl-CoA acetyltransferase OS=Variovorax sp. CF313 OX=1144315 GN=PMI12_02554 PE=3 SV=1
WP_007928462.1	35	6	53	6	2031697371	2.65487e+09	1.66215e+09	MULTISPECIES: BON domain-containing protein [Pseudomonas]
WP_007929866.1	18	4	19	4	247840216	3.30527e+08	2.59731e+08	MULTISPECIES: KpsF/GutQ family sugar-phosphate isomerase [Pseudomonas]
WP_007928716.1	14	8	19	8	264416424	268052843	2.25287e+08	autotransporter outer membrane beta-barrel domain-containing protein [Pseudomonas sp. GM17]
J3CCK1	3	5	17	5	7.45183e+07	9.35486e+07	7.87561e+07	Chemotaxis protein histidine kinase-like protein OS=Variovorax sp. CF313 OX=1144315 GN=PMI12_05293 PE=4 SV=1
WP_007921129.1	31	2	148	2	1.70769e+09	2.00831e+09	1.8219e+09	MULTISPECIES: DNA-directed RNA polymerase subunit omega [Pseudomonas]
WP_007932925.1	15	5	29	5	198250906	233863540	2.02722e+08	MULTISPECIES: CDP-diacylglycerol--serine O-phosphatidyltransferase [Pseudomonas]
WP_007925917.1	13	7	40	7	4.86528e+08	476219783	546928800	MULTISPECIES: urocanate hydratase [Pseudomonas]
J2T410	21	6	29	5	2.48824e+08	2.43089e+08	2.50239e+08	S-adenosylmethionine synthase OS=Variovorax sp. CF313 OX=1144315 GN=metK PE=3 SV=1
WP_007926885.1	24	6	69	5	4.63551e+08	683036377	539421542	MULTISPECIES: MoxR family ATPase [Pseudomonas]
J2WRZ2	25	3	37	3	1.98604e+08	2.06927e+08	2.1566e+08	TonB family protein OS=Sphingobium sp. AP49 OX=1144307 GN=PMI04_00730 PE=4 SV=1
WP_007930239.1	30	8	45	8	1.76299e+09	2357354783	1667536292	4-hydroxy-tetrahydrodipicolinate synthase [Pseudomonas sp. GM17]
WP_007926399.1	59	9	82	9	3.18412e+09	3.04394e+09	3.31453e+09	serine protease inhibitor ecotin [Pseudomonas sp. GM17]
WP_007921993.1	26	6	87	6	1123943198	1.73445e+09	1.19716e+09	MULTISPECIES: 3-isopropylmalate dehydratase small subunit [Pseudomonas]
J2DNT9	12	8	20	8	287408710	259286760	219826431	Elongation factor G OS=Sphingobium sp. AP49 OX=1144307 GN=fusA PE=3 SV=1
J3CGJ4	45	3	10	3	9.5656e+07	1.02369e+08	1.13726e+08	Outer membrane protein/peptidoglycan-associated lipoprotein (Fragment) OS=Variovorax sp. CF313 OX=1144315 GN=PMI12_04473 PE=4 SV=1
WP_007920831.1	28	6	17	6	8.67902e+07	3.36435e+08	208354870	(Fe-S)-binding protein [Pseudomonas sp. GM17]
WP_003213368.1	36	5	380	5	1.61855e+10	1.91515e+10	2.01865e+10	MULTISPECIES: HU family DNA-binding protein [Pseudomonas]
WP_007927505.1	24	5	37	5	2.72055e+08	3.07166e+08	2.42669e+08	MULTISPECIES: kinase/pyrophosphorylase [Pseudomonas]
WP_007921319.1	29	4	142	4	6.16266e+09	5229231651	5.55089e+09	MULTISPECIES: universal stress protein [Pseudomonas]
WP_007921775.1	21	6	39	6	1619644334	2.00555e+09	1.21687e+09	aldo/keto reductase [Pseudomonas sp. GM17]
WP_007923024.1	22	7	19	7	1.98904e+08	212828206	1.77912e+08	CoA transferase [Pseudomonas sp. GM17]
WP_003223795.1	30	5	44	5	677333980	1289932756	7.85884e+08	MULTISPECIES: NADH-quinone oxidoreductase subunit NuoI [Pseudomonas]
WP_007932164.1	19	4	32	4	6.17388e+08	566536446	5.85751e+08	MULTISPECIES: pyridoxine 5'-phosphate synthase [Pseudomonas]
WP_007922496.1	38	5	51	5	2562258192	3224917162	2913166834	MULTISPECIES: chemotaxis protein CheW [Pseudomonas]
WP_007922878.1	5	5	22	5	9.43467e+07	2.46195e+08	1.41311e+08	ATP-binding protein [Pseudomonas sp. GM17]
WP_007922357.1	13	7	21	7	7.86189e+07	3.57077e+07	5.16921e+07	xanthine dehydrogenase molybdopterin binding subunit [Pseudomonas sp. GM17]
WP_007921412.1	20	7	42	7	443322004	5.33327e+08	4.11664e+08	phosphoserine phosphatase SerB [Pseudomonas sp. GM17]
WP_037035651.1	17	7	23	7	3.84549e+08	3.47168e+08	3.56393e+08	HlyD family type I secretion periplasmic adaptor subunit [Pseudomonas sp. GM17]
J2WBJ0	29	4	34	4	2.41821e+08	2.38419e+08	241648659	Alkyl hydroperoxide reductase C OS=Sphingobium sp. AP49 OX=1144307 GN=PMI04_03559 PE=3 SV=1
WP_007929856.1	17	5	27	5	485178640	741063794	402898147	histidinol-phosphate transaminase [Pseudomonas sp. GM17]
WP_007926728.1	25	7	21	7	1.14875e+08	9.79662e+07	112128553	MULTISPECIES: CDP-6-deoxy-delta-3,4-glucoseen reductase [Pseudomonas]
WP_007930965.1	27	5	26	5	4.02057e+08	7.02237e+08	4.83183e+08	SDR family oxidoreductase [Pseudomonas sp. GM17]
WP_007928375.1	19	6	36	6	5.90237e+08	717371829	6.53127e+08	ferrochelatase [Pseudomonas sp. GM17]
J3CG68	19	7	19	6	152452831	1.62354e+08	1.55455e+08	Aspartokinase OS=Variovorax sp. CF313 OX=1144315 GN=PMI12_04559 PE=3 SV=1
WP_007925850.1	8	5	38	5	271810738	342066436	2.57098e+08	MULTISPECIES: penicillin-binding protein 1A [Pseudomonas]
WP_007926800.1	7	5	15	5	2.32252e+08	2.98387e+08	2.78935e+08	bifunctional [glutamate--ammonia ligase]-adenylyl-L-tyrosine phosphorylase/[glutamate--ammonia-ligase] adenylyltransferase [Pseudomonas sp. GM17]
WP_007922772.1	8	5	12	5	8.93996e+07	87458995	7.17315e+07	autotransporter serine protease [Pseudomonas sp. GM17]
WP_007924074.1	31	8	88	8	3.84301e+09	4.98604e+09	3.97151e+09	MULTISPECIES: ribosome recycling factor [Pseudomonas]
WP_007924898.1	29	3	44	3	4.22985e+08	5.76285e+08	4.89741e+08	MULTISPECIES: hypothetical protein [Pseudomonas]
WP_020295157.1	31	5	54	5	481790679	276104273	375215312	MULTISPECIES: UvrY/SirA/GacA family response regulator transcription factor [Pseudomonas]
WP_007924505.1	22	3	96	3	2.32141e+09	1.75533e+09	2.1985e+09	MULTISPECIES: F0F1 ATP synthase subunit delta [Pseudomonas]
WP_007920644.1	11	5	15	5	217832800	1.96689e+08	1.93509e+08	ShlB/FhaC/HecB family hemolysin secretion/activation protein [Pseudomonas sp. GM17]
WP_007924079.1	33	7	55	7	818388498	616358900	7.37401e+08	MULTISPECIES: type I methionyl aminopeptidase [unclassified Pseudomonas]
WP_007928079.1	28	4	36	4	117310886	1.97502e+08	1.38578e+08	MULTISPECIES: DUF4823 domain-containing protein [Pseudomonas]
WP_007925904.1	13	4	20	4	1.81423e+08	1.60819e+08	1.61596e+08	imidazolonepropionase [Pseudomonas sp. GM17]
WP_007928528.1	28	6	40	6	315078749	5.57595e+08	5.00685e+08	MULTISPECIES: phosphate signaling complex protein PhoU [Pseudomonas]
WP_007931879.1	8	7	41	7	2.30766e+08	2.87448e+08	2.41879e+08	hypothetical protein [Pseudomonas sp. GM17]
WP_007930242.1	29	9	135	9	3.41875e+09	3.67954e+09	3.45802e+09	MULTISPECIES: phosphoribosylaminoimidazolesuccinocarboxamide synthase [Pseudomonas]
WP_003176408.1	26	2	129	2	5617630020	8.09434e+09	6.95326e+09	MULTISPECIES: 50S ribosomal protein L30 [Pseudomonas]
WP_007929961.1	45	4	23	4	496612894	4.68106e+08	4.1304e+08	MULTISPECIES: response regulator [Pseudomonas]
J3CVE5	27	4	68	4	1.04521e+09	1.26448e+09	1.23627e+09	Peptidoglycan-associated protein OS=Variovorax sp. CF313 OX=1144315 GN=pal PE=3 SV=1
J2KVN2	25	4	12	4	1.12046e+08	1.18697e+08	146554649	Outer membrane protein/peptidoglycan-associated (Lipo)protein OS=Sphingobium sp. AP49 OX=1144307 GN=PMI04_04023 PE=4 SV=1
WP_007932333.1	35	4	45	4	1.46398e+08	105016191	150475562	MULTISPECIES: hypothetical protein [Pseudomonas]
WP_007924175.1	27	5	211	5	9488551425	1.58394e+10	1.1904e+10	MULTISPECIES: 50S ribosomal protein L17 [Pseudomonas]
WP_007581923.1	7	3	126	1				MULTISPECIES: aldehyde dehydrogenase family protein [Burkholderiaceae]
WP_007928584.1	26	7	22	7	1.99427e+08	2.91478e+08	2.27774e+08	Ldh family oxidoreductase [Pseudomonas sp. GM17]
WP_007930230.1	21	3	35	3	411319835	562852618	408818538	MULTISPECIES: RNA polymerase sigma factor RpoE [Pseudomonas]
J2TIQ9	36	4	16	3	9.68356e+07	194713852	95279387	30S ribosomal protein S8 OS=Variovorax sp. CF313 OX=1144315 GN=rpsH PE=3 SV=1
WP_007924746.1	67	6	294	6	4.45205e+09	5.70388e+09	4.29709e+09	MULTISPECIES: 50S ribosomal protein L21 [Pseudomonas]
J2KDY7	37	11	84	7	2.80784e+08	5.79849e+08	284416059	30S ribosomal protein S4 OS=Variovorax sp. CF313 OX=1144315 GN=rpsD PE=3 SV=1
J3CJC8	15	8	14	8	359968853	340343895	3.21197e+08	Type IV pilus secretin PilQ/competence protein OS=Variovorax sp. CF313 OX=1144315 GN=PMI12_03695 PE=3 SV=1
WP_007741759.1	6	5	37	2	2.02573e+07	1.95313e+07	31269818	Rne/Rng family ribonuclease [Paraburkholderia hospita]
WP_024163372.1	10	6	14	4				NADP-dependent malic enzyme [Paraburkholderia hospita]
WP_009771056.1	10	6	14	4				MULTISPECIES: NADP-dependent malic enzyme [Burkholderiaceae]
J2L8I9	22	6	46	5	4.12707e+08	587822350	4.74203e+08	50S ribosomal protein L1 OS=Sphingobium sp. AP49 OX=1144307 GN=rplA PE=3 SV=1
J2WDL4	27	6	53	6	826088382	1108728670	1.08128e+09	Putative periplasmic protein OS=Sphingobium sp. AP49 OX=1144307 GN=PMI04_03368 PE=4 SV=1
WP_007928381.1	34	6	38	6	5.13282e+08	646097753	5.82841e+08	MULTISPECIES: hypoxanthine-guanine phosphoribosyltransferase [Pseudomonas]
WP_007921393.1	28	5	23	5	108260043	1.26779e+08	1.12122e+08	NAD(P)H-hydrate dehydratase [Pseudomonas sp. GM17]
J2KAP3	27	4	18	4	1.21114e+08	1.35851e+08	9.62277e+07	Conserved repeat protein OS=Variovorax sp. CF313 OX=1144315 GN=PMI12_04807 PE=4 SV=1
J3AUX6	8	12	158	3	31555959	5.61289e+07	4.75141e+07	DNA-directed RNA polymerase subunit beta' OS=Caulobacter sp. AP07 OX=1144304 GN=rpoC PE=3 SV=1
J2T5A8	12	9	28	9	102107966	1.18328e+08	1.05012e+08	DNA gyrase subunit B OS=Variovorax sp. CF313 OX=1144315 GN=gyrB PE=3 SV=1
J3CHE7	20	6	27	6	122173555	174147440	165180892	3-oxoadipyl-CoA thiolase OS=Variovorax sp. CF313 OX=1144315 GN=PMI12_04216 PE=3 SV=1
WP_007925687.1	18	5	40	5	346142907	3.71198e+08	3.06912e+08	UDP-4-amino-4-deoxy-L-arabinose aminotransferase [Pseudomonas sp. GM17]
WP_007929092.1	9	7	26	7	1.51444e+08	2.04339e+08	1.46022e+08	hybrid sensor histidine kinase/response regulator [Pseudomonas sp. GM17]
WP_007921400.1	14	4	26	4	7.1877e+07	7.44016e+07	7.67055e+07	MULTISPECIES: small ribosomal subunit biogenesis GTPase RsgA [Pseudomonas]
WP_007925135.1	41	6	63	6	1396918164	1456315489	1.3785e+09	AraC family transcriptional regulator [Pseudomonas sp. GM17]
WP_007930266.1	19	4	23	4	9.02524e+07	2.78965e+08	1.72522e+08	MULTISPECIES: DotU family type IV/VI secretion system protein [Pseudomonas]
J2B407	12	3	13	3	67317112	6.62774e+07	7.55827e+07	ABC-type sugar transport system, periplasmic component OS=Rhizobium sp. CF142 OX=1144314 GN=PMI11_01021 PE=4 SV=1
J2WQX6	37	4	34	4	9.16168e+07	1.01334e+08	1.1113e+08	30S ribosomal protein S19 OS=Sphingobium sp. AP49 OX=1144307 GN=rpsS PE=3 SV=1
WP_007928271.1	19	7	24	7	218436471	3.28485e+08	2.37997e+08	inorganic triphosphatase [Pseudomonas sp. GM17]
WP_002555481.1	60	3	212	3	7.34557e+09	8.64092e+09	6306698982	MULTISPECIES: 50S ribosomal protein L29 [Gammaproteobacteria]
WP_007921133.1	52	6	68	6	8.0955e+09	1.23585e+10	7.92922e+09	MULTISPECIES: RidA family protein [Pseudomonas]
WP_007924690.1	17	9	76	9	2.7556e+09	1.80216e+09	2.20513e+09	mannose-1-phosphate guanylyltransferase/mannose-6-phosphate isomerase [Pseudomonas sp. GM17]
WP_007742452.1	9	5	16	5	114462903	1.03752e+08	144279447	MULTISPECIES: transketolase [Burkholderiaceae]
WP_007932530.1	23	5	37	5	3.42604e+08	3.61871e+08	3.55571e+08	MULTISPECIES: methylenetetrahydrofolate reductase [NAD(P)H] [Pseudomonas]
WP_007931431.1	17	6	19	6	1.57732e+08	1.36191e+08	1.47725e+08	MULTISPECIES: 3-deoxy-7-phosphoheptulonate synthase class II [Pseudomonas]
WP_007921537.1	30	7	76	6	1807485698	2304901191	1.88987e+09	MULTISPECIES: ABC transporter substrate-binding protein [Pseudomonas]
J3C6N7	21	5	19	3	2.37134e+07	9.22709e+07	6.35926e+07	50S ribosomal protein L2 OS=Pantoea sp. YR343 OX=1144341 GN=rplB PE=3 SV=1
WP_007932434.1	12	6	24	6	373957839	260101281	3.46508e+08	D-amino acid dehydrogenase [Pseudomonas sp. GM17]
WP_007587440.1	21	2	13	2	9.14548e+07	9.48444e+07	9.68939e+07	MULTISPECIES: 50S ribosomal protein L13 [Burkholderiaceae]
J3CFD5	46	6	53	6	2075379688	2.07554e+09	1615522944	Uncharacterized protein OS=Variovorax sp. CF313 OX=1144315 GN=PMI12_04705 PE=4 SV=1
WP_007921558.1	18	8	34	8	796403126	7.59709e+08	8.42688e+08	N-succinylarginine dihydrolase [Pseudomonas sp. GM17]
WP_007923938.1	36	4	22	4	1.33311e+08	1.46099e+08	184859886	MULTISPECIES: quorum-sensing-regulated virulence factor family protein [Pseudomonas]
WP_002553999.1	67	3	33	3	1.433e+09	1949323082	5.64297e+08	MULTISPECIES: translation initiation factor IF-1 [Gammaproteobacteria]
WP_007926868.1	6	7	19	7	117728537	128234830	1.18998e+08	ATP-dependent RNA helicase HrpA [Pseudomonas sp. GM17]
WP_007925740.1	15	6	38	6	542607833	716194151	7.16435e+08	AMP-binding protein [Pseudomonas sp. GM17]
WP_007586275.1	11	6	50	3	18012466	3.29404e+06	14398338	MULTISPECIES: elongation factor G [Burkholderiaceae]
WP_007929389.1	16	5	39	5	2.72254e+08	260084959	2.96572e+08	MULTISPECIES: PhoH family protein [Pseudomonas]
WP_007932388.1	16	4	36	4	147786208	266122736	1.20287e+08	2-oxo acid dehydrogenase subunit E2 [Pseudomonas sp. GM17]
J2TF51	23	4	22	4	2.86119e+08	356987012	3.49639e+08	Glutathione S-transferase OS=Variovorax sp. CF313 OX=1144315 GN=PMI12_01967 PE=4 SV=1
J2JXG4	9	7	25	5	121559996	1.01826e+08	88936687	Aminopeptidase N OS=Variovorax sp. CF313 OX=1144315 GN=PMI12_03845 PE=4 SV=1
J2DJZ4	23	5	27	4	118092720	112225336	1.29447e+08	Succinate--CoA ligase [ADP-forming] subunit alpha OS=Sphingobium sp. AP49 OX=1144307 GN=sucD PE=3 SV=1
WP_007730697.1	14	4	52	2	148308282	1.26753e+08	177930669	MULTISPECIES: DNA-directed RNA polymerase subunit alpha [Burkholderiaceae]
WP_007932270.1	38	6	102	6	6.65258e+08	635554484	5.98611e+08	cysteine hydrolase [Pseudomonas sp. GM17]
WP_007733414.1	15	5	22	3	6.84962e+07	6.69435e+07	8.42269e+07	serine hydroxymethyltransferase [Paraburkholderia hospita]
J3CKG0	30	7	29	7	2.51295e+08	354258202	286201652	3-oxoacid CoA-transferase, A subunit OS=Variovorax sp. CF313 OX=1144315 GN=PMI12_03363 PE=4 SV=1
WP_007927213.1	26	6	55	6	3.53922e+08	4.00584e+08	3.10818e+08	MULTISPECIES: bifunctional methylenetetrahydrofolate dehydrogenase/methenyltetrahydrofolate cyclohydrolase FolD [Pseudomonas]
WP_007581623.1	16	4	20	4	3.91113e+08	2.39709e+08	3.83152e+08	MULTISPECIES: branched-chain amino acid ABC transporter substrate-binding protein [Burkholderiaceae]
WP_007925180.1	12	4	22	3	8.8552e+07	53715193	89331337	methyl-accepting chemotaxis protein [Pseudomonas sp. GM17]
WP_007926902.1	9	5	15	5	1.6687e+08	2.09609e+08	1.82143e+08	S9 family peptidase [Pseudomonas sp. GM17]
J2KTG5	51	4	17	4	1.1777e+08	100957217	101265379	Uncharacterized protein OS=Sphingobium sp. AP49 OX=1144307 GN=PMI04_04391 PE=4 SV=1
WP_007924449.1	75	5	93	5	3072518777	3.96583e+09	3757509257	MULTISPECIES: peptidyl-prolyl cis-trans isomerase [Pseudomonas]
J3CKF6	6	3	126	1		69714824	13346388	NAD-dependent aldehyde dehydrogenase OS=Variovorax sp. CF313 OX=1144315 GN=PMI12_03358 PE=3 SV=1
WP_007923100.1	17	8	58	8	1.39775e+09	9.14047e+08	1.19769e+09	MULTISPECIES: 3-methyl-2-oxobutanoate dehydrogenase (2-methylpropanoyl-transferring) subunit alpha [Pseudomonas]
WP_007921428.1	24	5	28	5	5.52834e+08	5.77732e+08	5.70555e+08	MULTISPECIES: DUF3298 domain-containing protein [unclassified Pseudomonas]
WP_007929542.1	18	8	23	8	5.03272e+08	498730728	491122870	MULTISPECIES: ribosome biogenesis GTPase Der [Pseudomonas]
WP_007925976.1	12	5	23	5	4.44719e+08	3.32847e+08	3.62272e+08	MULTISPECIES: betaine-aldehyde dehydrogenase [Pseudomonas]
WP_007928266.1	17	7	40	6	245690945	1.91565e+08	200253412	methyl-accepting chemotaxis protein [Pseudomonas sp. GM17]
WP_007924672.1	55	8	1295	8	8.52465e+10	7.79488e+10	8.22856e+10	BON domain-containing protein [Pseudomonas sp. GM17]
WP_007922407.1	19	6	97	5	1151497744	1200452038	1195060582	MULTISPECIES: cytochrome-c oxidase, cbb3-type subunit III [Pseudomonas]
WP_007921131.1	12	8	29	8	3.38219e+08	3.44806e+08	3.31527e+08	MULTISPECIES: bifunctional GTP diphosphokinase/guanosine-3',5'-bis pyrophosphate 3'-pyrophosphohydrolase [Pseudomonas]
WP_007926697.1	39	5	97	5	1.49108e+09	1.72661e+09	1.6051e+09	MULTISPECIES: Rsd/AlgQ family anti-sigma factor [Pseudomonas]
WP_007929186.1	32	7	53	7	1575650746	2066132397	1780888432	MULTISPECIES: NADH-quinone oxidoreductase subunit B [Pseudomonas]
WP_007930406.1	13	7	35	7	1362918703	1305738552	1.03536e+09	aminopeptidase P family protein [Pseudomonas sp. GM17]
J1SI07	10	6	29	4	464907140	302277559	2.95603e+08	Putative Ser protein kinase OS=Rhizobium sp. CF142 OX=1144314 GN=PMI11_06889 PE=4 SV=1
WP_007921399.1	22	5	54	5	7.34676e+08	7.91743e+08	7.75879e+08	MULTISPECIES: oligoribonuclease [Pseudomonas]
J3CAR5	19	6	30	6	6.98692e+08	7.15019e+08	712078589	Putative ABC-type transport system, periplasmic component/surface lipoprotein OS=Variovorax sp. CF313 OX=1144315 GN=PMI12_05575 PE=4 SV=1
WP_007926752.1	20	5	20	5	140168510	1.77969e+08	181915711	extracellular solute-binding protein [Pseudomonas sp. GM17]
J2CPP4	39	4	106	4	3.45884e+09	3610608601	3.38441e+09	Outer membrane protein/peptidoglycan-associated (Lipo)protein (Fragment) OS=Sphingobium sp. AP49 OX=1144307 GN=PMI04_04104 PE=4 SV=1
WP_007921745.1	18	5	15	5	1.74672e+08	2.25991e+08	2.18387e+08	DNA-binding protein [Pseudomonas sp. GM17]
WP_007926203.1	24	5	29	5	3.20352e+08	330996273	2.69012e+08	MULTISPECIES: shikimate dehydrogenase [unclassified Pseudomonas]
WP_007920682.1	14	6	37	6	482458852	511080287	4.53973e+08	MULTISPECIES: HlyD family type I secretion periplasmic adaptor subunit [Pseudomonas]
A0A1M7D7Z9	7	2	25	1	9193750	12196055	8.91716e+06	ATP synthase subunit beta OS=Bacillus sp. bc15 OX=1761758 GN=atpD PE=3 SV=1
WP_007930826.1	33	4	89	4	6.10808e+09	8428556435	6.03073e+09	MULTISPECIES: protein-export chaperone SecB [Pseudomonas]
WP_007923237.1	11	5	33	5	3.02315e+08	413018783	4.18117e+08	DUF1254 domain-containing protein [Pseudomonas sp. GM17]
WP_007925278.1	28	2	12	2	1.03545e+08	1.00863e+08	100136818	MULTISPECIES: hypothetical protein [Pseudomonas]
J3CXH9	20	2	16	2	344314576	431207734	409362699	50S ribosomal protein L13 OS=Variovorax sp. CF313 OX=1144315 GN=rplM PE=3 SV=1
WP_037034303.1	20	6	31	6	3.1061e+08	4.07298e+08	3.76743e+08	MULTISPECIES: sugar nucleotide-binding protein [Pseudomonas]
J2K6P0	8	5	21	5	204563485	2.95735e+08	2.24959e+08	Methyl-accepting chemotaxis protein OS=Variovorax sp. CF313 OX=1144315 GN=PMI12_05292 PE=4 SV=1
WP_007929999.1	24	8	33	8	2.75876e+08	3.50752e+08	326722096	chemotaxis protein CheV [Pseudomonas sp. GM17]
WP_007925375.1	12	3	18	3	288411534	2.41372e+08	219900343	acetaldehyde dehydrogenase (acetylating) [Pseudomonas sp. GM17]
WP_007926129.1	25	5	24	5	1.90391e+08	1.55881e+08	1.8395e+08	MULTISPECIES: 16S rRNA (adenine(1518)-N(6)/adenine(1519)-N(6))-dimethyltransferase RsmA [Pseudomonas]
WP_007585635.1	18	5	13	5	122925276	91189890	1.62573e+08	MULTISPECIES: autoinducer 2 ABC transporter substrate-binding protein [Burkholderiaceae]
J3CRX7	37	7	51	4	3.56332e+08	4.1236e+08	3.63325e+08	50S ribosomal protein L1 OS=Variovorax sp. CF313 OX=1144315 GN=rplA PE=3 SV=1
WP_007921255.1	16	7	44	7	3.99703e+08	411953846	3.92204e+08	MULTISPECIES: GMC family oxidoreductase [unclassified Pseudomonas]
WP_007928340.1	25	4	25	4	135696060	1.38819e+08	1.34395e+08	MULTISPECIES: aminoacyl-tRNA hydrolase [Pseudomonas]
WP_007922723.1	17	7	27	6	3.28716e+08	371582194	2.68901e+08	glucose-6-phosphate dehydrogenase, partial [Pseudomonas sp. GM17]
J2KBN3	53	8	38	8	1491393139	1.747e+09	1.29604e+09	DNA-binding protein H-NS OS=Variovorax sp. CF313 OX=1144315 GN=PMI12_01573 PE=4 SV=1
WP_162136161.1	17	3	19	3	2.26035e+08	2.28275e+08	238481273	alpha/beta hydrolase [Pseudomonas sp. GM17]
WP_007922284.1	8	6	16	6	6.05695e+07	5.95279e+07	7.34301e+07	phosphoenolpyruvate--protein phosphotransferase [Pseudomonas sp. GM17]
WP_007932060.1	10	3	37	3	3.08165e+08	3.17747e+08	3.56761e+08	nodulation protein NfeD [Pseudomonas sp. GM17]
WP_007927044.1	14	3	16	3	115980637	117477772	97334620	MULTISPECIES: FadR family transcriptional regulator [Pseudomonas]
J2VGC2	25	7	35	7	3.65103e+08	8.94462e+08	6.20152e+08	Outer membrane protein/peptidoglycan-associated lipoprotein OS=Pantoea sp. YR343 OX=1144341 GN=PMI39_00098 PE=3 SV=1
J2W9T9	15	4	11	4	251111654	155176420	1.80659e+08	Uncharacterized protein OS=Sphingobium sp. AP49 OX=1144307 GN=PMI04_03747 PE=4 SV=1
WP_007931360.1	57	4	80	4	2584249472	3.13546e+09	2.59218e+09	MULTISPECIES: hypothetical protein [Pseudomonas]
WP_007924719.1	23	6	19	6	97675086	127842074	114458596	MULTISPECIES: 23S rRNA pseudouridine(1911/1915/1917) synthase RluD [Pseudomonas]
WP_007932231.1	12	5	41	5	7.18236e+08	8.65287e+08	6.84707e+08	MULTISPECIES: class II fumarate hydratase [unclassified Pseudomonas]
WP_009042126.1	39	3	42	3	451630544	515985725	4.09744e+08	MULTISPECIES: preprotein translocase subunit SecG [Pseudomonas]
WP_007923469.1	48	6	60	6	9.7477e+08	9.48275e+08	8.18014e+08	hypothetical protein [Pseudomonas sp. GM17]
WP_007932310.1	16	2	28	2	2.9782e+08	2.50977e+08	3.14905e+08	VOC family protein [Pseudomonas sp. GM17]
WP_007744037.1	10	6	33	4	1.68313e+07	8.87683e+06	1.69565e+07	MULTISPECIES: alanine--tRNA ligase [Burkholderiaceae]
WP_003228724.1	43	6	308	6	1.0185e+10	1.68983e+10	1.05491e+10	MULTISPECIES: 30S ribosomal protein S8 [Pseudomonas]
WP_007929526.1	10	5	19	5	1.20365e+08	3.23613e+08	1.93831e+08	Fe-S protein assembly chaperone HscA [Pseudomonas sp. GM17]
WP_007924291.1	30	5	133	5	4.6198e+09	5.54906e+09	5.15294e+09	MULTISPECIES: thiol:disulfide interchange protein DsbA/DsbL [Pseudomonas]
J2L3H8	23	7	33	7	200776968	2.1701e+08	219769888	NAD/NADP transhydrogenase alpha subunit OS=Variovorax sp. CF313 OX=1144315 GN=PMI12_00399 PE=4 SV=1
J3CVI2	23	8	32	8	3.18738e+08	3.70021e+08	3.60752e+08	Fructose-1,6-bisphosphate aldolase OS=Variovorax sp. CF313 OX=1144315 GN=PMI12_00665 PE=3 SV=1
J3BV35	6	5	79	2				Chaperone protein ClpB OS=Pantoea sp. YR343 OX=1144341 GN=clpB PE=3 SV=1
WP_007930976.1	7	3	26	3	128650468	346689841	1.75965e+08	cytochrome c oxidase accessory protein CcoG [Pseudomonas sp. GM17]
WP_007932605.1	18	4	17	4	251379520	260957890	288126997	purine nucleoside permease [Pseudomonas sp. GM17]
J2D105	23	6	15	4	1.71614e+08	1.35725e+08	1.76638e+08	Elongation factor Ts OS=Sphingobium sp. AP49 OX=1144307 GN=tsf PE=3 SV=1
WP_007930085.1	22	8	40	8	2.54309e+08	395830720	4.10821e+08	MULTISPECIES: 23S rRNA pseudouridine(2605) synthase RluB [Pseudomonas]
WP_007924984.1	12	5	30	5	6.48686e+08	6.4274e+08	5.76551e+08	MULTISPECIES: LOG family protein [Pseudomonas]
J3CIA9	19	3	11	3	6.45975e+07	123154477	1.22016e+07	DUF1775 domain-containing protein OS=Variovorax sp. CF313 OX=1144315 GN=PMI12_04063 PE=4 SV=1
WP_007924027.1	22	3	15	3	6.49941e+07	4.98201e+07	3.62838e+07	MULTISPECIES: peptidoglycan DD-metalloendopeptidase family protein [Pseudomonas]
WP_007929903.1	16	6	47	6	489768494	763190704	5.39961e+08	MULTISPECIES: metalloprotease TldD [Pseudomonas]
WP_007580588.1	22	8	44	7	328439255	3.34374e+08	3.16093e+08	MULTISPECIES: carbohydrate ABC transporter substrate-binding protein [Burkholderiaceae]
WP_007921126.1	20	3	27	3	2.33767e+08	165883742	2.02419e+08	MULTISPECIES: guanylate kinase [Pseudomonas]
WP_007925830.1	43	6	37	6	956143141	1165647921	882416008	MULTISPECIES: hypothetical protein [Pseudomonas]
WP_007929523.1	43	4	80	4	1.51341e+09	2.43943e+09	1693218086	MULTISPECIES: Fe-S cluster assembly scaffold IscU [Pseudomonas]
WP_007587416.1	8	6	28	5	107438726	8.13026e+07	1.02847e+08	MULTISPECIES: 2-oxoglutarate dehydrogenase E1 component [Burkholderiaceae]
WP_007921125.1	19	5	38	5	2.93546e+08	3.13138e+08	295518428	MULTISPECIES: YicC family protein [Pseudomonas]
WP_007927086.1	17	4	65	4	3.83297e+08	3.60627e+08	3.6797e+08	MULTISPECIES: HlyC/CorC family transporter [Pseudomonas]
WP_007928707.1	23	4	22	4	113614917	5.73058e+07	93964738	Flp pilus assembly protein CpaB [Pseudomonas sp. GM17]
WP_007927927.1	32	6	42	6	9.98425e+08	1145691785	929433527	MULTISPECIES: DUF4197 domain-containing protein [unclassified Pseudomonas]
WP_007925190.1	24	3	14	3	9.05215e+07	1.14538e+08	114047319	MULTISPECIES: phage holin family protein [unclassified Pseudomonas]
WP_007921561.1	23	7	27	7	2.86182e+08	231735774	358426840	MULTISPECIES: succinylglutamate desuccinylase [Pseudomonas]
WP_007927768.1	10	8	40	8	8.98266e+08	1277267632	1074519898	MULTISPECIES: GTP diphosphokinase [Pseudomonas]
WP_007930530.1	15	6	15	6	1.47336e+08	277753547	176700818	MULTISPECIES: FMN-binding glutamate synthase family protein [unclassified Pseudomonas]
J3CTA4	29	2	14	2	161062096	221418479	174803475	50S ribosomal protein L28 OS=Variovorax sp. CF313 OX=1144315 GN=rpmB PE=3 SV=1
J2TIB9	33	6	32	6	671634242	7.15994e+08	6.61542e+08	ATP synthase subunit b OS=Variovorax sp. CF313 OX=1144315 GN=atpF PE=3 SV=1
[truncated: 5,156 more rows]

## Sheet: M2
Accession	Coverage [%]	# Peptides	# of Peptide Spectrum Matches	# Unique Peptides	M2 Replicate 1	M2 Replicate 2	M2 Replicate 3	Description
[truncated: 4,729 more rows]

[truncated: 5 more sheets: M3, M4, M5, M10, M15]
