# Supplementary material for: Metaproteomics reveals insights into microbial structure, interactions, and dynamic regulation in defined communities as they respond to environmental disturbance
Source: BMC Microbiol. 2021 Nov 8;21:308. doi: 10.1186/s12866-021-02370-4 (PMC8574000; doi:10.1186/s12866-021-02370-4)
Supplement: Supplementary file 3 — Additional file 3. [file 12866_2021_2370_MOESM3_ESM.xlsx]

## Sheet: Summary of tables
Supplementary Table 2: Summary of results for all R2A cellular fraction proteomic results. A final metaproteomics report is provided for each passage as a separate Excel sheet. Additionally, a table titled, "metadata", summarizes proteins identified and their respective abundances across the entire R2A sample set.

## Sheet: R0
Accession	Coverage [%]	# Peptides	# Unique Peptides	# of Peptide Spectrum Matches	R0 Replicate 1	R0 Replicate 2	R0 Replicate 3	Description
WP_007925960.1	53	30	29	1058	1.60889e+10	1.81263e+10	1.47074e+10	MULTISPECIES: elongation factor G [Pseudomonas]
WP_007925957.1	38	48	38	645	9.21258e+09	9.63422e+09	8.64246e+09	MULTISPECIES: DNA-directed RNA polymerase subunit beta [Pseudomonas]
WP_007925958.1	40	54	39	695	1.22376e+10	1.17057e+10	1.08836e+10	MULTISPECIES: DNA-directed RNA polymerase subunit beta' [Pseudomonas]
WP_007920851.1	53	31	28	723	2.14069e+10	1.74453e+10	1.82015e+10	MULTISPECIES: molecular chaperone DnaK [Pseudomonas]
J3BWN2	51	27	25	709	1.20481e+10	9.97519e+09	8.63726e+09	Chaperone protein DnaK OS=Pantoea sp. YR343 OX=1144341 GN=dnaK PE=2 SV=1
WP_007924088.1	41	16	15	1610	2.7226e+10	1.20884e+10	1.69564e+10	MULTISPECIES: aldehyde dehydrogenase [Pseudomonas]
A0A1M7E5D0	53	34	34	453	2.0668e+10	1.30966e+10	9.4921e+09	Chaperone protein DnaK OS=Bacillus sp. bc15 OX=1761758 GN=dnaK PE=2 SV=1
A0A1M7LW56	51	31	30	449	2.4073e+10	1.38628e+10	1.14292e+10	Elongation factor G OS=Bacillus sp. bc15 OX=1761758 GN=fusA PE=3 SV=1
WP_007931503.1	33	29	29	429	1.27646e+10	9.5106e+09	1.0764e+10	MULTISPECIES: 2-oxoglutarate dehydrogenase E1 component [Pseudomonas]
J2UXD1	66	23	23	608	1.40339e+10	1.81042e+10	1.35258e+10	Flagellin OS=Pantoea sp. YR343 OX=1144341 GN=PMI39_02158 PE=3 SV=1
J3C0V6	51	18	12	487	3.76911e+09	4.82889e+09	2.83785e+09	ATP synthase subunit beta OS=Pantoea sp. YR343 OX=1144341 GN=atpD PE=3 SV=1
WP_007924510.1	50	18	9	912	8.65811e+09	6.83331e+09	6.73972e+09	MULTISPECIES: F0F1 ATP synthase subunit beta [Pseudomonas]
WP_007582158.1	61	17	17	477	6.93613e+09	6.52475e+09	4.78574e+09	MULTISPECIES: branched-chain amino acid ABC transporter substrate-binding protein [Burkholderiaceae]
J2LB40	50	16	11	1125	2.01168e+10	1.63144e+10	1.46406e+10	Elongation factor Tu OS=Sphingobium sp. AP49 OX=1144307 GN=tuf PE=3 SV=1
WP_007930358.1	41	33	26	391	6.89285e+09	5.82818e+09	4.75258e+09	type VI secretion system ATPase TssH [Pseudomonas sp. GM17]
J3BV35	35	25	19	409	4.70907e+09	4.04052e+09	3.5652e+09	Chaperone protein ClpB OS=Pantoea sp. YR343 OX=1144341 GN=clpB PE=3 SV=1
WP_007925789.1	25	38	36	288	7.06306e+09	6.08231e+09	6.41496e+09	NAD-glutamate dehydrogenase [Pseudomonas sp. GM17]
J3HQR9	45	25	23	658	8.61396e+09	7.03827e+09	6.30952e+09	Elongation factor G OS=Pantoea sp. YR343 OX=1144341 GN=fusA PE=3 SV=1
WP_007932705.1	43	23	17	1664	4.97357e+10	5.23128e+10	4.37502e+10	MULTISPECIES: chaperonin GroEL [Pseudomonas]
WP_007931140.1	48	16	15	1284	2.46982e+10	1.79863e+10	2.77033e+10	OprD family porin [Pseudomonas sp. GM17]
J2V9U1	45	30	30	292	8.48321e+09	7.44494e+09	6.57378e+09	Aldehyde-alcohol dehydrogenase OS=Pantoea sp. YR343 OX=1144341 GN=PMI39_02743 PE=3 SV=1
J2DA74	55	25	22	645	2.32247e+10	2.1193e+10	2.04122e+10	60 kDa chaperonin OS=Sphingobium sp. AP49 OX=1144307 GN=groL PE=3 SV=1
WP_007924207.1	44	17	11	1115	4.17192e+10	4.69952e+10	4.3677e+10	MULTISPECIES: elongation factor Tu [Pseudomonas]
J3HFR2	30	37	21	496	2.70627e+09	2.77629e+09	2553344172	DNA-directed RNA polymerase subunit beta' OS=Pantoea sp. YR343 OX=1144341 GN=rpoC PE=3 SV=1
WP_007921292.1	50	19	19	317	6.72534e+09	5.91256e+09	5.30864e+09	MULTISPECIES: glyceraldehyde-3-phosphate dehydrogenase [Pseudomonas]
J2VJQ8	46	22	14	1019	2.32788e+10	3.41705e+10	2.25591e+10	60 kDa chaperonin OS=Pantoea sp. YR343 OX=1144341 GN=groL PE=3 SV=1
J2UM01	27	33	24	339	3.07876e+09	2.64694e+09	2.11805e+09	DNA-directed RNA polymerase subunit beta OS=Pantoea sp. YR343 OX=1144341 GN=rpoB PE=3 SV=1
A0A1M7GZB7	41	18	18	543	2.09465e+10	7.49271e+09	8.74748e+09	Dihydrolipoyl dehydrogenase OS=Bacillus sp. bc15 OX=1761758 GN=SAMN04487918_106265 PE=3 SV=1
WP_007926614.1	45	14	14	1175	4.9167e+10	5.3412e+10	4.37421e+10	MULTISPECIES: branched-chain amino acid ABC transporter substrate-binding protein [Pseudomonas]
J3HLV4	46	12	10	818	1.73921e+10	1.72944e+10	1.59492e+10	Elongation factor Tu (Fragment) OS=Pantoea sp. YR343 OX=1144341 GN=PMI39_01774 PE=4 SV=1
J2WTU4	33	20	20	433	1.45401e+10	1.09222e+10	1.02444e+10	Outer membrane receptor for monomeric catechols OS=Sphingobium sp. AP49 OX=1144307 GN=PMI04_00756 PE=3 SV=1
WP_007923866.1	32	23	18	523	6.81552e+09	7.78741e+09	6.2484e+09	MULTISPECIES: bifunctional aconitate hydratase 2/2-methylisocitrate dehydratase [Pseudomonas]
J3C6N7	55	15	13	526	1.28939e+10	1.6043e+10	1.09739e+10	50S ribosomal protein L2 OS=Pantoea sp. YR343 OX=1144341 GN=rplB PE=3 SV=1
WP_007931274.1	39	13	13	562	8.47366e+09	5.81051e+09	5.74562e+09	MULTISPECIES: tyrosinase family protein [Pseudomonas]
WP_007931534.1	45	24	23	267	8.54869e+09	9.01869e+09	6.95854e+09	molecular chaperone HtpG [Pseudomonas sp. GM17]
J2VL11	44	23	22	250	6.12342e+09	5.43806e+09	3.49124e+09	Chaperone protein HtpG OS=Pantoea sp. YR343 OX=1144341 GN=htpG PE=3 SV=1
J2WJ22	25	32	20	168	2.11541e+09	1936852979	1.53422e+09	DNA-directed RNA polymerase subunit beta OS=Sphingobium sp. AP49 OX=1144307 GN=rpoB PE=3 SV=1
J2CZL9	21	28	27	170	2.50372e+09	1.60919e+09	1.80191e+09	NAD-specific glutamate dehydrogenase OS=Sphingobium sp. AP49 OX=1144307 GN=PMI04_02616 PE=4 SV=1
A0A1M7GLC7	54	16	15	756	4.6253e+10	2.54208e+10	2.11289e+10	Elongation factor Ts OS=Bacillus sp. bc15 OX=1761758 GN=tsf PE=3 SV=1
WP_007927525.1	52	13	13	2613	8.91677e+10	1.10575e+11	8.8026e+10	MULTISPECIES: OmpA family protein [Pseudomonas]
J2WU99	30	22	22	408	7.63792e+09	5.20264e+09	5.41702e+09	Outer membrane cobalamin receptor protein OS=Sphingobium sp. AP49 OX=1144307 GN=PMI04_00655 PE=3 SV=1
WP_007927665.1	60	12	12	481	9.40984e+09	1.07048e+10	9.25143e+09	MULTISPECIES: DUF3313 domain-containing protein [unclassified Pseudomonas]
J2UP23	41	23	23	331	4.88955e+09	5.4582e+09	4.58367e+09	Outer membrane receptor for ferric coprogen and ferric-rhodotorulic acid OS=Pantoea sp. YR343 OX=1144341 GN=PMI39_05003 PE=3 SV=1
A0A1M7IMB8	28	24	24	169	4.92608e+09	2.07445e+09	2237005604	Ribonuclease R OS=Bacillus sp. bc15 OX=1761758 GN=rnr PE=3 SV=1
A0A1M7D7Z9	50	18	15	322	6.99557e+09	2.99348e+09	2.52353e+09	ATP synthase subunit beta OS=Bacillus sp. bc15 OX=1761758 GN=atpD PE=3 SV=1
J2WK31	33	22	22	224	3.97581e+09	2.46931e+09	2.45912e+09	2-oxoglutarate dehydrogenase, E1 component OS=Sphingobium sp. AP49 OX=1144307 GN=PMI04_02279 PE=4 SV=1
WP_007920879.1	29	18	16	218	2849520371	2.68026e+09	1.82906e+09	MULTISPECIES: translation initiation factor IF-2 [Pseudomonas]
WP_007928419.1	50	20	20	583	2.3869e+10	2.63852e+10	1.97187e+10	MULTISPECIES: DUF1329 domain-containing protein [Pseudomonas]
WP_079482222.1	46	15	1	289	302970336		85324112	elongation factor Tu [Paraburkholderia hospita]
WP_063497539.1	46	15	1	292	236683200	16206377	1.34643e+08	MULTISPECIES: elongation factor Tu [Burkholderiaceae]
A0A1M7ING1	67	14	14	293	1.45132e+10	9.19422e+09	6.05175e+09	Triosephosphate isomerase OS=Bacillus sp. bc15 OX=1761758 GN=tpiA PE=3 SV=1
WP_007925594.1	30	11	11	425	7.2624e+09	6.85903e+09	6.11414e+09	hypothetical protein [Pseudomonas sp. GM17]
J3HNU1	22	15	13	71	1.26047e+09	1.12011e+09	7.19741e+08	Ribonuclease E OS=Pantoea sp. YR343 OX=1144341 GN=rne PE=3 SV=1
WP_007929188.1	44	18	16	540	2.25811e+10	2.7757e+10	1.65837e+10	MULTISPECIES: isocitrate lyase [Pseudomonas]
A0A1M7FT92	31	27	27	132	4.42432e+09	1.98619e+09	2.05101e+09	Valine--tRNA ligase OS=Bacillus sp. bc15 OX=1761758 GN=valS PE=3 SV=1
WP_007922488.1	31	18	16	245	5.55546e+09	5.34511e+09	4.57549e+09	catalase/peroxidase HPI [Pseudomonas sp. GM17]
A0A1M7JPV1	36	17	17	177	3.60857e+09	1.22653e+09	1.34086e+09	1-pyrroline-5-carboxylate dehydrogenase OS=Bacillus sp. bc15 OX=1761758 GN=rocA PE=3 SV=1
WP_007927507.1	34	23	20	159	3.41961e+09	2.83438e+09	2.54595e+09	phosphoenolpyruvate synthase [Pseudomonas sp. GM17]
WP_007931318.1	34	18	15	568	5.75514e+09	3.63969e+09	4.77071e+09	MULTISPECIES: 30S ribosomal protein S1 [Pseudomonas]
WP_007931017.1	40	15	14	387	7.28813e+09	6.30068e+09	6.44749e+09	MULTISPECIES: formaldehyde dehydrogenase, glutathione-independent [Pseudomonas]
A0A1M7IP63	47	14	14	1213	5.1945e+10	2.55301e+10	2.23845e+10	Enolase OS=Bacillus sp. bc15 OX=1761758 GN=eno PE=3 SV=1
J1TFE1	42	20	15	490	5.85055e+09	4.30517e+09	5.87506e+09	60 kDa chaperonin OS=Rhizobium sp. CF142 OX=1144314 GN=groL PE=3 SV=1
A0A1M7H0V1	48	15	15	560	2.64312e+10	1.77786e+10	1.24657e+10	Dihydrolipoamide acetyltransferase component of pyruvate dehydrogenase complex OS=Bacillus sp. bc15 OX=1761758 GN=SAMN04487918_106266 PE=3 SV=1
A0A1M7LVK7	28	31	27	194	6.17345e+09	3.57568e+09	2.9762e+09	DNA-directed RNA polymerase subunit beta OS=Bacillus sp. bc15 OX=1761758 GN=rpoB PE=3 SV=1
A0A1M7GJR9	33	21	20	274	9.04091e+09	4.25336e+09	4.02113e+09	Polyribonucleotide nucleotidyltransferase OS=Bacillus sp. bc15 OX=1761758 GN=pnp PE=3 SV=1
WP_007926522.1	32	17	17	175	3.53275e+09	2.79433e+09	2.34031e+09	phenylacetic acid degradation bifunctional protein PaaZ [Pseudomonas sp. GM17]
A0A1M7LVI1	27	30	24	378	5670642649	3.19476e+09	2.66121e+09	DNA-directed RNA polymerase subunit beta' OS=Bacillus sp. bc15 OX=1761758 GN=rpoC PE=3 SV=1
A0A1M7GK32	36	21	21	144	5.94679e+09	2943638025	3.34678e+09	Translation initiation factor IF-2 OS=Bacillus sp. bc15 OX=1761758 GN=infB PE=3 SV=1
WP_007926807.1	23	22	16	123	1.59019e+09	1.7099e+09	1.45438e+09	trifunctional transcriptional regulator/proline dehydrogenase/L-glutamate gamma-semialdehyde dehydrogenase [Pseudomonas sp. GM17]
J2GEX4	25	18	18	125	1.70318e+09	1.44903e+09	1.30872e+09	Outer membrane receptor for ferrienterochelin and colicin OS=Caulobacter sp. AP07 OX=1144304 GN=PMI01_03512 PE=3 SV=1
J2DQZ5	51	18	16	525	6007693447	2.6757e+09	4.02341e+09	Succinate--CoA ligase [ADP-forming] subunit beta OS=Sphingobium sp. AP49 OX=1144307 GN=sucC PE=3 SV=1
WP_007924717.1	28	19	15	195	2.22034e+09	1.83426e+09	1961930814	MULTISPECIES: ATP-dependent chaperone ClpB [unclassified Pseudomonas]
J3HL56	49	19	16	399	8.35129e+09	6.75408e+09	6.67336e+09	6-phosphogluconate dehydrogenase, decarboxylating OS=Pantoea sp. YR343 OX=1144341 GN=PMI39_01822 PE=3 SV=1
WP_007926050.1	26	16	15	156	3.32581e+09	2.53331e+09	2.60181e+09	malate synthase G [Pseudomonas sp. GM17]
WP_007736671.1	40	21	15	401	3.32947e+09	3.10561e+09	2.47531e+09	chaperonin GroEL [Paraburkholderia hospita]
J3BZE6	40	13	11	288	4.48291e+09	3.90889e+09	3.22588e+09	Succinate--CoA ligase [ADP-forming] subunit beta OS=Pantoea sp. YR343 OX=1144341 GN=sucC PE=3 SV=1
A0A1M6VBR5	96	6	4	4053	1.88772e+11	1.19306e+11	7.58587e+10	Small, acid-soluble spore protein, alpha/beta type OS=Bacillus sp. bc15 OX=1761758 GN=SAMN04487918_101262 PE=4 SV=1
A0A1M7LPQ5	33	20	18	285	1.09539e+10	5.14631e+09	4.65338e+09	ATP-dependent zinc metalloprotease FtsH OS=Bacillus sp. bc15 OX=1761758 GN=ftsH PE=3 SV=1
WP_007926124.1	39	24	17	328	1.09058e+10	9.0478e+09	9.13669e+09	MULTISPECIES: PrkA family serine protein kinase [Pseudomonas]
A0A1M7LW65	43	11	11	352	1.20326e+10	7.00972e+09	6.79211e+09	50S ribosomal protein L2 OS=Bacillus sp. bc15 OX=1761758 GN=rplB PE=3 SV=1
WP_007925216.1	32	12	11	499	1.11573e+10	1.09061e+10	1.01895e+10	MULTISPECIES: branched-chain amino acid ABC transporter substrate-binding protein [Pseudomonas]
A0A1M7LVX3	36	10	7	755	2.60116e+10	6550269513	1.22213e+10	Elongation factor Tu OS=Bacillus sp. bc15 OX=1761758 GN=tuf PE=3 SV=1
J2WRL2	27	16	16	99	2.4645e+09	1.33824e+09	1.65644e+09	TonB-dependent siderophore receptor OS=Sphingobium sp. AP49 OX=1144307 GN=PMI04_00784 PE=3 SV=1
WP_007927733.1	20	22	20	120	2473645844	1.91272e+09	1.58718e+09	phosphoribosylformylglycinamidine synthase [Pseudomonas sp. GM17]
WP_007920684.1	44	16	16	182	5.76991e+09	6.66781e+09	4.76277e+09	MULTISPECIES: TolC family outer membrane protein [Pseudomonas]
WP_007929208.1	37	18	12	917	1.50779e+10	1.11534e+10	1.07245e+10	MULTISPECIES: NADP-dependent isocitrate dehydrogenase [Pseudomonas]
A0A1M6W1H9	40	15	14	133	2.35047e+09	4.90272e+08	1.2827e+09	2-methylcitrate dehydratase OS=Bacillus sp. bc15 OX=1761758 GN=SAMN04487918_101557 PE=4 SV=1
A0A1M7LKN8	61	5	5	2447	1.01402e+10	7.82852e+09	4.89679e+09	Small, acid-soluble spore protein, gamma-type OS=Bacillus sp. bc15 OX=1761758 GN=SAMN04487918_11646 PE=4 SV=1
J1SLR3	36	11	7	331	3.79529e+09	1.77746e+09	2.30673e+09	Elongation factor Tu (Fragment) OS=Rhizobium sp. CF142 OX=1144314 GN=PMI11_05675 PE=3 SV=1
WP_037035591.1	35	25	25	162	4.70832e+09	5.05725e+09	4.7471e+09	MULTISPECIES: TonB-dependent siderophore receptor [Pseudomonas]
J3HP14	28	9	8	389	2.549e+09	2.20955e+09	1.24109e+09	NAD-dependent aldehyde dehydrogenase OS=Pantoea sp. YR343 OX=1144341 GN=PMI39_00725 PE=3 SV=1
WP_007926801.1	30	27	22	254	7.50988e+09	6.84224e+09	5.7105e+09	MULTISPECIES: pyruvate dehydrogenase (acetyl-transferring), homodimeric type [Pseudomonas]
A0A1M7LU56	34	22	19	134	3.06685e+09	1.62032e+09	9.43255e+08	ATP-dependent Clp protease ATP-binding subunit ClpC OS=Bacillus sp. bc15 OX=1761758 GN=SAMN04487918_1185 PE=3 SV=1
WP_007924802.1	29	15	15	170	2.58618e+09	2.38011e+09	2.27982e+09	FAD-dependent oxidoreductase [Pseudomonas sp. GM17]
J2GJZ0	33	9	4	179	16747735	134246832	127043262	Elongation factor Tu OS=Caulobacter sp. AP07 OX=1144304 GN=tuf PE=3 SV=1
WP_007924198.1	44	11	9	429	8.4794e+09	1.00228e+10	8.41254e+09	MULTISPECIES: 50S ribosomal protein L2 [Pseudomonas]
A0A1M7FHP0	35	18	18	380	11869929104	6.35993e+09	5.0068e+09	Pyruvate kinase OS=Bacillus sp. bc15 OX=1761758 GN=SAMN04487918_105133 PE=3 SV=1
WP_007929105.1	31	18	18	184	4.16736e+09	3.68744e+09	3.41989e+09	glucose/quinate/shikimate family membrane-bound PQQ-dependent dehydrogenase [Pseudomonas sp. GM17]
WP_007929616.1	36	19	18	236	7.38776e+09	8.72088e+09	7.12287e+09	carbohydrate ABC transporter substrate-binding protein [Pseudomonas sp. GM17]
A0A1M7CYY2	44	14	14	86	1.79965e+09	8.41661e+08	9.61824e+08	UDP-N-Acetylglucosamine 2-epimerase OS=Bacillus sp. bc15 OX=1761758 GN=SAMN04487918_10331 PE=3 SV=1
J2V3H7	35	21	20	160	2.14685e+09	2.37891e+09	1.67009e+09	Polyribonucleotide nucleotidyltransferase OS=Pantoea sp. YR343 OX=1144341 GN=pnp PE=3 SV=1
J2UQS7	34	19	11	203	2.7751e+09	2.10237e+09	2.0738e+09	Putative Ser protein kinase OS=Pantoea sp. YR343 OX=1144341 GN=PMI39_04789 PE=4 SV=1
A0A1M7HG67	25	8	8	108	2.14771e+09	1.22543e+09	9.14895e+08	Uncharacterized protein OS=Bacillus sp. bc15 OX=1761758 GN=SAMN04487918_10751 PE=4 SV=1
WP_007930336.1	30	13	13	377	6.18007e+09	5.9291e+09	5.38581e+09	MULTISPECIES: NADP-dependent succinate-semialdehyde dehydrogenase [Pseudomonas]
A0A1M7L3P2	45	16	16	262	4993908093	1.6959e+09	2.21061e+09	Phosphoglucosamine mutase OS=Bacillus sp. bc15 OX=1761758 GN=glmM PE=3 SV=1
WP_007924414.1	32	14	13	227	4.73195e+09	4.06005e+09	3.28062e+09	arylsulfatase [Pseudomonas sp. GM17]
J2WIA3	33	16	14	147	3.72239e+09	2.35604e+09	2.54644e+09	Chaperone protein DnaK OS=Sphingobium sp. AP49 OX=1144307 GN=dnaK PE=2 SV=1
WP_007925917.1	32	17	17	197	5.39566e+09	6.09081e+09	3.57792e+09	MULTISPECIES: urocanate hydratase [Pseudomonas]
J2VD78	23	13	13	137	2.1489e+09	2.3446e+09	1.60738e+09	Membrane-bound PQQ-dependent dehydrogenase, glucose/quinate/shikimate family OS=Pantoea sp. YR343 OX=1144341 GN=PMI39_02273 PE=4 SV=1
WP_007930703.1	28	8	8	235	2.615e+09	1.13497e+09	1.20287e+09	aspartate aminotransferase family protein [Pseudomonas sp. GM17]
WP_007922163.1	35	14	10	290	5.36302e+09	3.649e+09	3.59369e+09	MULTISPECIES: CoA-acylating methylmalonate-semialdehyde dehydrogenase [Pseudomonas]
J2UQD4	18	15	15	137	2.06231e+09	1.36018e+09	1.34122e+09	2-oxoglutarate dehydrogenase, E1 component OS=Pantoea sp. YR343 OX=1144341 GN=PMI39_03089 PE=4 SV=1
A0A1H7YCX6	25	14	14	66	7.21337e+08	531271645	5.5238e+08	Outer membrane cobalamin receptor protein OS=Duganella sp. CF402 OX=1855289 GN=SAMN05216319_3985 PE=3 SV=1
A0A1M7LD98	24	14	13	142	6.51857e+09	4.80985e+09	3.39232e+09	Transketolase OS=Bacillus sp. bc15 OX=1761758 GN=SAMN04487918_11547 PE=3 SV=1
A0A1M7MFT7	42	19	17	241	1.41369e+10	9.47038e+09	7.15802e+09	60 kDa chaperonin OS=Bacillus sp. bc15 OX=1761758 GN=groL PE=3 SV=1
J2WVP0	57	20	20	148	6.82408e+09	7.43468e+09	6.22264e+09	Uncharacterized protein OS=Sphingobium sp. AP49 OX=1144307 GN=PMI04_00467 PE=4 SV=1
J2WKB2	39	14	12	173	2.90135e+09	1.92815e+09	2.14772e+09	ATP synthase subunit beta OS=Sphingobium sp. AP49 OX=1144307 GN=atpD PE=3 SV=1
A0A1M7MIQ2	42	19	17	155	3.97006e+09	2.10246e+09	1.91167e+09	Inosine-5'-monophosphate dehydrogenase OS=Bacillus sp. bc15 OX=1761758 GN=guaB PE=3 SV=1
A0A1M7JSU0	66	9	9	604	2.94008e+10	7.99281e+09	1.28932e+10	Alkyl hydroperoxide reductase C OS=Bacillus sp. bc15 OX=1761758 GN=SAMN04487918_11064 PE=3 SV=1
WP_007931513.1	52	11	8	452	5.70582e+09	4.99727e+09	4.3096e+09	MULTISPECIES: succinate--CoA ligase subunit alpha [Pseudomonas]
J2VHV4	48	5	5	324	3.33685e+09	3.46429e+09	2.53833e+09	30S ribosomal protein S5 OS=Pantoea sp. YR343 OX=1144341 GN=rpsE PE=3 SV=1
J2VL18	50	16	16	218	3.8203e+09	3.70014e+09	3.23239e+09	RND family efflux transporter, MFP subunit OS=Pantoea sp. YR343 OX=1144341 GN=PMI39_01315 PE=3 SV=1
J2KUB1	39	11	11	112	1.79627e+09	1.55964e+09	1.98331e+09	ABC-type branched-chain amino acid transport system, periplasmic component OS=Variovorax sp. CF313 OX=1144315 GN=PMI12_02351 PE=4 SV=1
WP_007929561.1	30	12	10	150	2.50343e+09	2.10156e+09	1.97876e+09	MULTISPECIES: IMP dehydrogenase [Pseudomonas]
A0A1M7HU08	47	19	19	432	2.1503e+10	1.06476e+10	1.161e+10	Spore germination protein OS=Bacillus sp. bc15 OX=1761758 GN=SAMN04487918_107199 PE=4 SV=1
J3BZF3	32	11	11	95	1.74556e+09	1.9645e+09	1.86561e+09	Tol-Pal system protein TolB OS=Pantoea sp. YR343 OX=1144341 GN=tolB PE=3 SV=1
J2L9M7	36	18	17	132	2.91415e+09	3.14574e+09	2.05563e+09	Putative Zn-dependent protease-like protein OS=Sphingobium sp. AP49 OX=1144307 GN=PMI04_01577 PE=4 SV=1
WP_007923459.1	31	13	12	602	1.33312e+10	15147270548	1.30818e+10	type VI secretion system contractile sheath large subunit [Pseudomonas sp. GM17]
J1SI85	43	14	12	108	3.82118e+09	2.95518e+09	2.26685e+09	Glyceraldehyde-3-phosphate dehydrogenase OS=Rhizobium sp. CF142 OX=1144314 GN=PMI11_06844 PE=3 SV=1
WP_007924618.1	50	15	13	279	3.48068e+09	3.13118e+09	3.13721e+09	MULTISPECIES: ketol-acid reductoisomerase [Pseudomonas]
WP_007924506.1	42	22	17	429	1.59923e+10	1.76915e+10	1.5153e+10	MULTISPECIES: F0F1 ATP synthase subunit alpha [Pseudomonas]
J2V0A3	34	14	14	85	1.92402e+09	1.55445e+09	1.37428e+09	Xaa-His dipeptidase OS=Pantoea sp. YR343 OX=1144341 GN=PMI39_03974 PE=4 SV=1
J3HN76	22	16	12	156	1.87481e+09	1.37746e+09	1.17588e+09	Lon protease OS=Pantoea sp. YR343 OX=1144341 GN=lon PE=2 SV=1
WP_007925839.1	11	12	12	53	5.91234e+08	6.72269e+08	5.87761e+08	glutamate synthase large subunit [Pseudomonas sp. GM17]
J2JXZ7	38	19	13	296	1.31512e+09	7.15089e+08	9.86246e+08	60 kDa chaperonin OS=Variovorax sp. CF313 OX=1144315 GN=groL PE=3 SV=1
A0A1M7G131	23	14	14	51	2759095461	1.16571e+09	1409379285	Alanine--tRNA ligase OS=Bacillus sp. bc15 OX=1761758 GN=alaS PE=3 SV=1
WP_007931158.1	20	17	16	136	2.16051e+09	1.0607e+09	1.20651e+09	MULTISPECIES: preprotein translocase subunit SecA [Pseudomonas]
WP_007923900.1	46	10	10	530	1.01919e+10	7.92556e+09	7.62293e+09	MULTISPECIES: transporter substrate-binding domain-containing protein [Pseudomonas]
WP_007928040.1	21	15	13	143	2.92859e+09	1.66697e+09	1.92542e+09	ribonuclease E [Pseudomonas sp. GM17]
A0A1M7BH40	37	14	14	112	3.53983e+09	1.9941e+09	1.54521e+09	Catalase OS=Bacillus sp. bc15 OX=1761758 GN=SAMN04487918_102403 PE=3 SV=1
WP_007921567.1	26	19	18	96	1.88151e+09	1.69102e+09	1.27723e+09	alanine--tRNA ligase [Pseudomonas sp. GM17]
J2VP37	34	17	14	275	2.33118e+09	2.93691e+09	2.4246e+09	30S ribosomal protein S1 OS=Pantoea sp. YR343 OX=1144341 GN=PMI39_00544 PE=3 SV=1
J2L6Z9	19	26	15	308	8.21424e+08	7.38211e+08	7.35681e+08	DNA-directed RNA polymerase subunit beta' OS=Rhizobium sp. CF142 OX=1144314 GN=rpoC PE=3 SV=1
WP_007926802.1	30	14	14	181	3.09574e+09	2.73412e+09	2.05211e+09	pyruvate dehydrogenase complex dihydrolipoyllysine-residue acetyltransferase [Pseudomonas sp. GM17]
J2CZK0	22	31	17	244	1.67604e+09	1.19971e+09	1.51728e+09	DNA-directed RNA polymerase subunit beta' OS=Sphingobium sp. AP49 OX=1144307 GN=rpoC PE=3 SV=1
J3HAF5	61	20	19	482	3.02377e+10	3.79162e+10	2.47138e+10	Glyceraldehyde-3-phosphate dehydrogenase OS=Pantoea sp. YR343 OX=1144341 GN=PMI39_04785 PE=3 SV=1
WP_007926139.1	21	14	14	61	9.54937e+08	7.57698e+08	7.99259e+08	LPS-assembly protein LptD [Pseudomonas sp. GM17]
J3HP64	24	16	12	87	1.20162e+09	7.22799e+08	6.8342e+08	Phosphoenolpyruvate synthase OS=Pantoea sp. YR343 OX=1144341 GN=PMI39_00831 PE=3 SV=1
J3APL2	37	17	12	141	1.73611e+09	7.46074e+08	1.28029e+09	60 kDa chaperonin OS=Caulobacter sp. AP07 OX=1144304 GN=groL PE=3 SV=1
J2WUE2	40	16	15	84	1.64577e+09	1.23152e+09	1406142163	Trigger factor OS=Sphingobium sp. AP49 OX=1144307 GN=tig PE=3 SV=1
WP_007928128.1	50	10	9	240	4.07692e+09	4.85386e+09	3.48256e+09	electron transfer flavoprotein subunit alpha [Pseudomonas sp. GM17]
WP_007921369.1	37	15	15	87	1.48828e+09	1161850666	1.04935e+09	MULTISPECIES: FtsH protease activity modulator HflK [Pseudomonas]
J3BZ03	43	12	11	89	1.41092e+09	6.96413e+08	8.89112e+08	Transaldolase OS=Pantoea sp. YR343 OX=1144341 GN=tal PE=3 SV=1
J2V7L5	40	14	12	437	3.12552e+10	3.38228e+10	2.51528e+10	Outer membrane protein (Porin) OS=Pantoea sp. YR343 OX=1144341 GN=PMI39_00526 PE=4 SV=1
J3HF94	26	24	20	154	5.25161e+09	6.15662e+09	4607053785	Pyruvate dehydrogenase E1 component OS=Pantoea sp. YR343 OX=1144341 GN=PMI39_03740 PE=4 SV=1
WP_007925890.1	25	14	13	106	1.12743e+09	7.3433e+08	9.00305e+08	methyl-accepting chemotaxis protein [Pseudomonas sp. GM17]
WP_007921646.1	37	12	11	137	3.01919e+09	2.85226e+09	2.43464e+09	MULTISPECIES: acetyl-CoA carboxylase biotin carboxylase subunit [Pseudomonas]
WP_007931510.1	50	18	16	369	1.49523e+10	1.27847e+10	1.18136e+10	MULTISPECIES: ADP-forming succinate--CoA ligase subunit beta [Pseudomonas]
A0A1M7FWJ4	64	13	13	465	2.39117e+10	1.12454e+10	1.16715e+10	Spore cortex protein OS=Bacillus sp. bc15 OX=1761758 GN=SAMN04487918_105307 PE=4 SV=1
WP_007924077.1	51	16	16	383	2.15874e+10	1.75802e+10	1.55122e+10	MULTISPECIES: elongation factor Ts [Pseudomonas]
J1TBY3	19	25	12	165	4.86785e+08	1.64508e+08	2.76209e+08	DNA-directed RNA polymerase subunit beta OS=Rhizobium sp. CF142 OX=1144314 GN=rpoB PE=3 SV=1
J3HH99	25	15	15	120	1.63132e+09	1.76748e+09	1.2806e+09	Outer membrane receptor for ferrienterochelin and colicin OS=Pantoea sp. YR343 OX=1144341 GN=PMI39_03024 PE=3 SV=1
WP_007929953.1	31	16	16	249	1.51109e+10	1.67661e+10	1.60413e+10	MULTISPECIES: glutamate--ammonia ligase [Pseudomonas]
J2UN68	18	8	8	151	4.36317e+09	3.7849e+09	3.14704e+09	Fructose-bisphosphate aldolase OS=Pantoea sp. YR343 OX=1144341 GN=PMI39_03565 PE=3 SV=1
WP_007922335.1	24	16	14	136	3.72508e+09	4050614435	3.55383e+09	MULTISPECIES: transketolase [Pseudomonas]
J2WKE3	26	18	16	168	3.68244e+09	2.82715e+09	2.41454e+09	Polyribonucleotide nucleotidyltransferase OS=Sphingobium sp. AP49 OX=1144307 GN=pnp PE=3 SV=1
A0A1M7H0G3	29	15	15	128	4.41384e+09	2.82324e+09	2.15641e+09	Ribonuclease J OS=Bacillus sp. bc15 OX=1761758 GN=rnj PE=3 SV=1
WP_007929634.1	60	8	8	178	3.76722e+09	3.40952e+09	2.97567e+09	MULTISPECIES: peptidyl-prolyl cis-trans isomerase [Pseudomonas]
J2LF57	41	11	10	102	1.67755e+09	9.79875e+08	8.84156e+08	Acetyl-CoA acetyltransferase OS=Sphingobium sp. AP49 OX=1144307 GN=PMI04_00511 PE=3 SV=1
J3HM28	34	12	11	282	5.61998e+09	5.80043e+09	4.51509e+09	Enolase OS=Pantoea sp. YR343 OX=1144341 GN=eno PE=3 SV=1
WP_007920860.1	20	20	15	122	1.90595e+09	1.55303e+09	1.53431e+09	MULTISPECIES: carbamoyl-phosphate synthase large subunit [Pseudomonas]
J2VGC2	50	16	16	632	3.85028e+10	2.63186e+10	3.76389e+10	Outer membrane protein/peptidoglycan-associated lipoprotein OS=Pantoea sp. YR343 OX=1144341 GN=PMI39_00098 PE=3 SV=1
J2V2L4	23	13	13	127	3.69514e+09	4.54826e+09	2.65852e+09	Acetyltransferase component of pyruvate dehydrogenase complex OS=Pantoea sp. YR343 OX=1144341 GN=PMI39_03739 PE=3 SV=1
WP_007921635.1	12	16	16	73	1.13532e+09	6.03138e+08	4.70464e+08	alpha-2-macroglobulin family protein [Pseudomonas sp. GM17]
WP_007921100.1	22	8	5	259	2.35897e+09	3.27063e+08	1.21855e+09	MULTISPECIES: aldehyde dehydrogenase [Pseudomonas]
J2WIM8	23	8	7	79	1.14382e+09	4.37503e+08	6.66904e+08	Methylmalonic acid semialdehyde dehydrogenase OS=Sphingobium sp. AP49 OX=1144307 GN=PMI04_02641 PE=4 SV=1
A0A1M7HPA1	33	14	12	90	3.3873e+09	1436688010	1.24075e+09	Aldehyde dehydrogenase (Acceptor) OS=Bacillus sp. bc15 OX=1761758 GN=SAMN04487918_107145 PE=3 SV=1
WP_007927495.1	41	13	13	333	6.60692e+09	3.1132e+09	3.68396e+09	2-methylcitrate synthase [Pseudomonas sp. GM17]
J3C9B8	27	8	8	152	2.2338e+09	1435611847	1.00373e+09	Type I secretion outer membrane protein, TolC family OS=Pantoea sp. YR343 OX=1144341 GN=PMI39_01060 PE=4 SV=1
A0A1M6VL64	74	8	8	543	1.41411e+10	6.88386e+09	5.41337e+09	Sporulation protein YtfJ OS=Bacillus sp. bc15 OX=1761758 GN=SAMN04487918_101364 PE=4 SV=1
J3HMJ5	19	14	13	77	1.81794e+09	1379049524	1.22808e+09	Translation initiation factor IF-2 OS=Pantoea sp. YR343 OX=1144341 GN=infB PE=3 SV=1
J2WQ35	30	13	12	124	2.94937e+09	2.10414e+09	1.95963e+09	30S ribosomal protein S1 OS=Sphingobium sp. AP49 OX=1144307 GN=PMI04_01429 PE=3 SV=1
WP_007920885.1	26	16	13	295	3.37483e+09	1.89684e+09	2.00686e+09	MULTISPECIES: polyribonucleotide nucleotidyltransferase [Pseudomonas]
A0A1M7AJP6	55	8	8	148	5.75621e+09	1.64981e+09	2.01549e+09	Nucleoside diphosphate kinase OS=Bacillus sp. bc15 OX=1761758 GN=ndk PE=3 SV=1
A0A1M6YFE9	17	16	16	64	9.59846e+08	3.18116e+08	4.11124e+08	Bifunctional cytochrome P450/NADPH--P450 reductase OS=Bacillus sp. bc15 OX=1761758 GN=SAMN04487918_1011554 PE=3 SV=1
J1T952	26	14	14	250	3.04702e+09	1.71876e+09	2.67926e+09	ABC-type dipeptide transport system, periplasmic component OS=Rhizobium sp. CF142 OX=1144314 GN=PMI11_03460 PE=4 SV=1
WP_009049851.1	44	16	16	194	6.00431e+09	6789849620	5.50141e+09	MULTISPECIES: trigger factor [Pseudomonas]
J1SR88	25	10	7	310	1.85955e+09	2149104574	2.66836e+09	NAD-dependent aldehyde dehydrogenase OS=Rhizobium sp. CF142 OX=1144314 GN=PMI11_03951 PE=3 SV=1
WP_037035226.1	43	14	14	475	1.82766e+10	1.53025e+10	1.41847e+10	polyamine ABC transporter substrate-binding protein [Pseudomonas sp. GM17]
WP_007586828.1	65	11	10	143	2.27866e+09	2203206207	1.88836e+09	MULTISPECIES: phasin family protein [Burkholderiaceae]
A0A1M7GIZ2	30	15	15	59	1495316757	7.47229e+08	729435937	Ribonuclease J OS=Bacillus sp. bc15 OX=1761758 GN=rnj PE=3 SV=1
A0A1M7INZ0	47	12	11	605	2.53461e+10	1.10441e+10	8.78999e+09	Glyceraldehyde-3-phosphate dehydrogenase OS=Bacillus sp. bc15 OX=1761758 GN=SAMN04487918_108222 PE=3 SV=1
J1SSW6	19	9	9	43	1.57311e+08	1.88867e+08	1.30624e+08	Outer membrane protein/peptidoglycan-associated (Lipo)protein OS=Rhizobium sp. CF142 OX=1144314 GN=PMI11_03413 PE=4 SV=1
A0A1M7C0T3	100	5	2	1859	2.4321e+11	1.56021e+10	7.93538e+10	Small acid-soluble spore protein B (Major beta-type SASP) OS=Bacillus sp. bc15 OX=1761758 GN=SAMN04487918_102673 PE=4 SV=1
WP_007927841.1	30	7	7	145	2.29127e+09	3.4825e+09	2.14404e+09	extracellular solute-binding protein [Pseudomonas sp. GM17]
WP_007929763.1	40	13	13	173	4.93307e+09	4.51469e+09	4.14518e+09	MULTISPECIES: peptidase [Pseudomonas]
J3HPJ4	31	13	13	104	3.01509e+09	1.96246e+09	2.20247e+09	Pyruvate kinase OS=Pantoea sp. YR343 OX=1144341 GN=PMI39_00844 PE=3 SV=1
WP_007923915.1	30	14	12	87	1.17219e+09	1.01118e+09	1.11546e+09	MULTISPECIES: proline--tRNA ligase [Pseudomonas]
A0A1M7BF06	17	14	9	76	4.65249e+08	2.88317e+08	1.62946e+08	Chaperone protein ClpB OS=Bacillus sp. bc15 OX=1761758 GN=clpB PE=3 SV=1
WP_007930449.1	46	12	12	140	3352996476	3776606952	3.18692e+09	hypothetical protein [Pseudomonas sp. GM17]
WP_007928255.1	49	8	8	1333	1.46891e+11	1.78032e+11	1.46632e+11	MULTISPECIES: hypothetical protein [Pseudomonas]
J2KU10	39	11	11	399	9.55171e+09	1.00181e+10	1.27701e+10	Uncharacterized protein OS=Rhizobium sp. CF142 OX=1144314 GN=PMI11_07066 PE=4 SV=1
A0A1M7INK0	39	12	12	245	5.88261e+09	3.2495e+09	2.8776e+09	Phosphoglycerate kinase OS=Bacillus sp. bc15 OX=1761758 GN=pgk PE=3 SV=1
A0A1M7GP87	22	8	8	70	1137425303	540113016	4.69138e+08	DhaL domain-containing protein OS=Bacillus sp. bc15 OX=1761758 GN=SAMN04487918_106145 PE=4 SV=1
A0A1M7GXW3	32	16	14	88	1.22233e+09	3.20253e+08	6.49322e+08	GTP-binding protein OS=Bacillus sp. bc15 OX=1761758 GN=SAMN04487918_106251 PE=4 SV=1
J1SNW4	43	14	11	130	5.3458e+08	3.67226e+08	2.76524e+08	ATP synthase subunit beta OS=Rhizobium sp. CF142 OX=1144314 GN=atpD PE=3 SV=1
J2DNT9	28	17	13	99	2.38941e+09	1887132355	1.80247e+09	Elongation factor G OS=Sphingobium sp. AP49 OX=1144307 GN=fusA PE=3 SV=1
WP_007928428.1	65	8	8	98	2.15115e+09	1.01315e+09	1.58198e+09	MULTISPECIES: DUF1043 family protein [Pseudomonas]
J3HFA3	24	6	5	61	5.22632e+08	7.19245e+08	4.33329e+08	Cell division protein FtsZ OS=Pantoea sp. YR343 OX=1144341 GN=ftsZ PE=3 SV=1
J2D102	39	17	14	146	2.31855e+09	2.26965e+09	1.90096e+09	Isocitrate dehydrogenase [NADP] OS=Sphingobium sp. AP49 OX=1144307 GN=PMI04_02290 PE=3 SV=1
WP_007926270.1	31	12	12	259	4.85755e+09	5403504597	4488608479	MULTISPECIES: arginine deiminase [Pseudomonas]
J2WU94	18	13	9	121	7.1801e+08	8.70516e+08	801231014	Chaperone protein ClpB OS=Sphingobium sp. AP49 OX=1144307 GN=clpB PE=3 SV=1
WP_007930704.1	32	13	12	338	6.72114e+09	5.85908e+09	4.82879e+09	MULTISPECIES: CoA-acylating methylmalonate-semialdehyde dehydrogenase [Pseudomonas]
J2L5T1	20	15	15	148	3.9175e+09	2.1803e+09	2.75873e+09	TonB-dependent receptor OS=Sphingobium sp. AP49 OX=1144307 GN=PMI04_02659 PE=4 SV=1
J3HC51	33	14	14	148	4.84861e+09	4.03719e+09	3.47002e+09	Glutamine synthetase OS=Pantoea sp. YR343 OX=1144341 GN=PMI39_04468 PE=3 SV=1
WP_009046930.1	19	9	8	86	7.75124e+08	7.84249e+08	5.70987e+08	MULTISPECIES: ATP-dependent zinc metalloprotease FtsH [Pseudomonas]
WP_007581923.1	20	9	6	277	3.23429e+08	105963659	7.82358e+07	MULTISPECIES: aldehyde dehydrogenase family protein [Burkholderiaceae]
A0A1M7DNX2	21	14	13	89	1.5417e+09	8.01109e+08	6.58137e+08	DNA gyrase subunit B OS=Bacillus sp. bc15 OX=1761758 GN=gyrB PE=3 SV=1
WP_007925196.1	19	10	8	134	1.44835e+09	1.4149e+09	8.49902e+08	MULTISPECIES: acetate--CoA ligase [Pseudomonas]
J2KZF3	26	14	14	71	1.6083e+09	1.29056e+09	1.36565e+09	TonB-dependent siderophore receptor OS=Sphingobium sp. AP49 OX=1144307 GN=PMI04_03399 PE=3 SV=1
A0A1M7GHP7	25	10	10	126	2.12772e+09	8.20021e+08	1.049e+09	Predicted Zn-dependent peptidase OS=Bacillus sp. bc15 OX=1761758 GN=SAMN04487918_10675 PE=4 SV=1
WP_007586053.1	53	10	10	60	5.14692e+08	4.45021e+08	5.03606e+08	MULTISPECIES: hypothetical protein [Burkholderiaceae]
WP_003229012.1	36	11	10	252	5.9084e+09	4.2147e+09	4.36061e+09	MULTISPECIES: fructose-bisphosphate aldolase class II [Pseudomonas]
WP_007927104.1	26	7	7	63	9.9256e+08	5.17533e+08	5.94424e+08	MULTISPECIES: D-alanyl-D-alanine carboxypeptidase [Pseudomonas]
WP_007925518.1	29	17	17	214	4.83288e+09	4.88874e+09	3.74982e+09	GMC family oxidoreductase [Pseudomonas sp. GM17]
J2L322	35	9	9	78	6.05707e+08	1.33563e+09	9.5974e+08	ABC-type sugar transport system, periplasmic component OS=Rhizobium sp. CF142 OX=1144314 GN=PMI11_04461 PE=4 SV=1
J2WQG9	29	8	7	82	4.26441e+08	3.49532e+06	187988720	S-adenosylmethionine synthase OS=Sphingobium sp. AP49 OX=1144307 GN=metK PE=3 SV=1
WP_007928274.1	43	15	15	114	6912195475	5724838666	5.61697e+09	MULTISPECIES: OprD family porin [Pseudomonas]
WP_007921004.1	33	11	11	231	2.56256e+09	1.87265e+09	1.78855e+09	MULTISPECIES: trans-2-enoyl-CoA reductase family protein [Pseudomonas]
J3HI14	39	17	13	170	4.96535e+09	5.59284e+09	4.75206e+09	ATP synthase subunit alpha OS=Pantoea sp. YR343 OX=1144341 GN=atpA PE=3 SV=1
WP_007925952.1	61	12	11	304	9.49018e+09	1.23896e+10	7.07779e+09	MULTISPECIES: 50S ribosomal protein L1 [Pseudomonas]
A0A1M7JTJ3	29	12	12	304	1.04166e+10	3.71756e+09	4.45936e+09	Alkyl hydroperoxide reductase subunit F OS=Bacillus sp. bc15 OX=1761758 GN=SAMN04487918_11063 PE=4 SV=1
WP_007923874.1	16	13	13	46	751238108	7.89399e+08	753542061	formate dehydrogenase subunit alpha [Pseudomonas sp. GM17]
WP_007927202.1	21	14	12	88	1.14121e+09	7.23757e+08	7.88168e+08	endopeptidase La [Pseudomonas sp. GM17]
A0A1M6W4V5	19	9	9	144	2.85663e+09	1.18885e+09	1225403949	Pyruvate oxidase OS=Bacillus sp. bc15 OX=1761758 GN=SAMN04487918_101599 PE=3 SV=1
WP_007924630.1	27	10	10	76	9.44001e+08	4.2219e+08	6.50317e+08	bifunctional aminoglycoside phosphotransferase/ATP-binding protein [Pseudomonas sp. GM17]
A0A1M7HUJ2	18	15	13	59	1.23415e+09	3.68889e+08	5.12229e+08	Aconitate hydratase OS=Bacillus sp. bc15 OX=1761758 GN=SAMN04487918_107206 PE=3 SV=1
WP_037033863.1	34	17	17	76	2.89562e+09	3.07594e+09	2235188008	quinohemoprotein amine dehydrogenase subunit alpha [Pseudomonas sp. GM17]
A0A1M7MFM1	30	13	13	79	1798673647	4.12559e+08	6.54555e+08	GMP synthase [glutamine-hydrolyzing] OS=Bacillus sp. bc15 OX=1761758 GN=guaA PE=3 SV=1
WP_007921314.1	23	13	13	89	2.11394e+09	2.11702e+09	1.73267e+09	fatty acid oxidation complex subunit alpha FadB [Pseudomonas sp. GM17]
A0A1M7GMF6	36	10	8	103	5.40827e+08	2.28611e+08	2.53116e+08	Succinate--CoA ligase [ADP-forming] subunit beta OS=Bacillus sp. bc15 OX=1761758 GN=sucC PE=3 SV=1
A0A1M7LW37	47	7	6	577	1.23331e+10	4.31057e+09	4.04546e+09	30S ribosomal protein S7 OS=Bacillus sp. bc15 OX=1761758 GN=rpsG PE=3 SV=1
J3HFL0	52	14	13	125	2.64493e+09	3.14142e+09	2.37538e+09	Transaldolase OS=Pantoea sp. YR343 OX=1144341 GN=tal PE=3 SV=1
WP_007927597.1	18	2	2	81	4.22424e+08	477901494	3.13955e+08	MULTISPECIES: Tim44 domain-containing protein [Pseudomonas]
WP_007927963.1	47	12	12	96	3410456202	3.41517e+09	3.01872e+09	OmpA family protein [Pseudomonas sp. GM17]
WP_007932528.1	24	13	13	208	7.30848e+09	7.04453e+09	5.83703e+09	adenosylhomocysteinase [Pseudomonas sp. GM17]
A0A1M7FL65	20	14	14	66	1.94521e+09	1.50336e+09	1.11363e+09	Phenylalanine--tRNA ligase beta subunit OS=Bacillus sp. bc15 OX=1761758 GN=pheT PE=3 SV=1
J2WKN0	34	11	11	159	2.57511e+09	2.27688e+09	2.15157e+09	Dihydrolipoyl dehydrogenase OS=Sphingobium sp. AP49 OX=1144307 GN=PMI04_02281 PE=3 SV=1
A0A1M7BPD3	49	16	15	156	7.4917e+09	4.20824e+09	3.72156e+09	Foldase protein PrsA OS=Bacillus sp. bc15 OX=1761758 GN=prsA PE=3 SV=1
WP_007932538.1	46	12	11	194	3.20847e+09	2.57661e+09	1.915e+09	MULTISPECIES: transporter substrate-binding domain-containing protein [Pseudomonas]
WP_007924669.1	34	10	9	70	1.11975e+09	9.77129e+08	8.15614e+08	MULTISPECIES: acetyl-CoA C-acetyltransferase [Pseudomonas]
J2VGH7	26	9	9	95	1.51786e+09	1.89524e+09	1.41138e+09	Long-chain fatty acid transport protein OS=Pantoea sp. YR343 OX=1144341 GN=PMI39_00025 PE=4 SV=1
J2V6M0	40	9	8	251	3.57725e+09	4.77137e+09	2.5677e+09	Succinate--CoA ligase [ADP-forming] subunit alpha OS=Pantoea sp. YR343 OX=1144341 GN=sucD PE=3 SV=1
WP_007922129.1	38	12	11	87	1.27801e+09	1.28638e+09	9.88115e+08	MULTISPECIES: cell division protein FtsZ [Pseudomonas]
A0A1M7FBW9	25	12	12	43	1.34964e+09	7.89155e+08	5.21991e+08	Acetyl-CoA synthetase OS=Bacillus sp. bc15 OX=1761758 GN=SAMN04487918_10569 PE=4 SV=1
J2WK51	59	11	11	168	5.31283e+09	4641474845	4.07704e+09	Outer membrane protein OS=Sphingobium sp. AP49 OX=1144307 GN=PMI04_02304 PE=4 SV=1
WP_007733823.1	26	14	5	102	1.15867e+08	21176490	5.33015e+07	MULTISPECIES: elongation factor G [Burkholderiaceae]
A0A1M6YPG0	45	9	8	357	1.72026e+09	5.53286e+08	8.6597e+08	Probable transaldolase OS=Bacillus sp. bc15 OX=1761758 GN=tal PE=3 SV=1
WP_007586439.1	35	13	12	102	2053588949	1.21807e+09	9.81839e+08	MULTISPECIES: acetyl-CoA C-acetyltransferase [Burkholderiaceae]
J3BWI0	31	11	11	204	2.32342e+09	1.65151e+09	1.68284e+09	Dihydrolipoyl dehydrogenase OS=Pantoea sp. YR343 OX=1144341 GN=PMI39_03738 PE=3 SV=1
WP_007922502.1	15	8	8	55	9.06729e+08	1.28102e+09	8.38583e+08	chemotaxis protein CheA [Pseudomonas sp. GM17]
WP_007931499.1	28	15	14	136	5.15204e+09	7.33333e+09	4.98977e+09	MULTISPECIES: succinate dehydrogenase flavoprotein subunit [Pseudomonas]
WP_007931507.1	28	11	11	394	7.20358e+09	8.38051e+09	6.73876e+09	MULTISPECIES: dihydrolipoyl dehydrogenase [Pseudomonas]
WP_007931504.1	27	12	11	347	1.03166e+10	1.49449e+10	9.74232e+09	2-oxoglutarate dehydrogenase complex dihydrolipoyllysine-residue succinyltransferase [Pseudomonas sp. GM17]
A0A1M7FJF1	25	17	17	75	3.58346e+09	1.5836e+09	1.26409e+09	Threonine--tRNA ligase OS=Bacillus sp. bc15 OX=1761758 GN=thrS PE=3 SV=1
WP_007742784.1	33	12	7	286	6.65733e+08	337394500	4.03812e+08	F0F1 ATP synthase subunit beta [Paraburkholderia hospita]
J2WIR3	28	11	11	219	3.39113e+09	2.17825e+09	2.36841e+09	Fumarate hydratase class II OS=Sphingobium sp. AP49 OX=1144307 GN=fumC PE=3 SV=1
A0A1M7ET51	33	11	11	81	2380864113	1.12415e+09	9.06986e+08	Acetyl-CoA acetyltransferase OS=Bacillus sp. bc15 OX=1761758 GN=SAMN04487918_104361 PE=3 SV=1
J2L199	31	9	8	70	1.38269e+09	7.10581e+08	7.90768e+08	Enolase OS=Rhizobium sp. CF142 OX=1144314 GN=eno PE=3 SV=1
WP_007932052.1	24	11	11	85	2.10287e+09	1.10814e+09	1.73614e+09	TolC family protein [Pseudomonas sp. GM17]
J3BQR7	19	8	8	58	7.95224e+08	803432500	5.9272e+08	Glucose-6-phosphate isomerase OS=Pantoea sp. YR343 OX=1144341 GN=pgi PE=3 SV=1
A0A1M7ENS2	25	9	9	159	3.32756e+09	2.02305e+09	1.87892e+09	Pyrimidine-nucleoside phosphorylase OS=Bacillus sp. bc15 OX=1761758 GN=SAMN04487918_104298 PE=3 SV=1
WP_007926303.1	16	12	12	49	1241361060	1.14036e+09	8.24571e+08	TonB-dependent receptor [Pseudomonas sp. GM17]
A0A1M7FHE6	29	8	8	181	2.57609e+09	8.35951e+08	1.11467e+09	ATP-dependent 6-phosphofructokinase OS=Bacillus sp. bc15 OX=1761758 GN=pfkA PE=3 SV=1
J2V2E1	50	10	10	126	1.67551e+09	7.44638e+08	1.05813e+09	Lipoprotein OS=Pantoea sp. YR343 OX=1144341 GN=PMI39_03663 PE=3 SV=1
A0A1M7HRV1	26	13	9	96	1.52632e+09	1.18494e+09	1.07949e+09	Oligopeptide transport system substrate-binding protein OS=Bacillus sp. bc15 OX=1761758 GN=SAMN04487918_107178 PE=4 SV=1
A0A1M7FDF8	89	5	3	2697	5.75337e+11	4.29047e+11	2.25114e+11	Small, acid-soluble spore protein, alpha/beta type OS=Bacillus sp. bc15 OX=1761758 GN=SAMN04487918_10587 PE=4 SV=1
A0A1M7JGD4	26	12	12	157	6.58566e+09	3.24056e+09	3.13509e+09	DEAD-box ATP-dependent RNA helicase CshA OS=Bacillus sp. bc15 OX=1761758 GN=cshA PE=3 SV=1
A0A1M6VUA6	41	12	12	255	5.13777e+09	4.13153e+09	4.89991e+09	N-acetylmuramoyl-L-alanine amidase OS=Bacillus sp. bc15 OX=1761758 GN=SAMN04487918_101475 PE=4 SV=1
WP_007928465.1	30	14	14	80	1.4986e+09	1.07169e+09	8.62353e+08	ABC transporter substrate-binding protein [Pseudomonas sp. GM17]
A0A1M7GKF7	21	5	5	75	7.79115e+08	1.8307e+08	2.87279e+08	Transcription termination/antitermination protein NusA OS=Bacillus sp. bc15 OX=1761758 GN=nusA PE=3 SV=1
J3HG88	30	11	11	276	7.66376e+09	8.61788e+09	5.29863e+09	Phosphoglycerate kinase OS=Pantoea sp. YR343 OX=1144341 GN=pgk PE=3 SV=1
WP_007921507.1	45	5	5	278	2.68199e+09	1.48364e+09	2.03438e+09	MULTISPECIES: azurin [Pseudomonas]
A0A1M7J7E5	23	12	12	47	7.97847e+08	3.89713e+08	3.54706e+08	Peptide/nickel transport system substrate-binding protein OS=Bacillus sp. bc15 OX=1761758 GN=SAMN04487918_10967 PE=4 SV=1
WP_007926323.1	30	10	9	77	2.41671e+09	2.10069e+09	1.79725e+09	MULTISPECIES: carbohydrate ABC transporter substrate-binding protein [Pseudomonas]
WP_007927135.1	47	14	13	217	1.27649e+10	1.07818e+10	9.86653e+09	MULTISPECIES: glutamate/aspartate ABC transporter substrate-binding protein [Pseudomonas]
WP_007924811.1	28	11	11	74	7.1877e+08	7.00374e+08	4.53919e+08	alpha-D-glucose phosphate-specific phosphoglucomutase [Pseudomonas sp. GM17]
A0A1M7LV54	86	10	9	702	1.94222e+10	1.42876e+10	1.20527e+10	50S ribosomal protein L7/L12 OS=Bacillus sp. bc15 OX=1761758 GN=rplL PE=3 SV=1
J2VU64	34	12	12	68	1.69647e+09	2303238137	1.8518e+09	Uncharacterized protein OS=Pantoea sp. YR343 OX=1144341 GN=PMI39_00325 PE=4 SV=1
WP_007587416.1	16	12	11	37	300462281	9.9517e+07	2.02884e+08	MULTISPECIES: 2-oxoglutarate dehydrogenase E1 component [Burkholderiaceae]
WP_007922647.1	45	10	10	798	2.26122e+10	2.53662e+10	2.39586e+10	MULTISPECIES: flagellin [unclassified Pseudomonas]
A0A1M7LRQ4	23	13	13	104	2.15457e+09	1.33668e+09	9.51951e+08	Methionine--tRNA ligase OS=Bacillus sp. bc15 OX=1761758 GN=metG PE=3 SV=1
J3HFG5	25	17	17	46	1184928912	1.34655e+09	9.47902e+08	Outer membrane protein assembly factor BamA OS=Pantoea sp. YR343 OX=1144341 GN=bamA PE=3 SV=1
WP_007926725.1	33	11	9	108	7.13004e+08	6.92741e+08	5.08714e+08	MULTISPECIES: transcription termination factor Rho [Pseudomonas]
A0A1M7KE38	33	11	10	110	3.71966e+09	1.07479e+09	1.27693e+09	S-adenosylmethionine synthase OS=Bacillus sp. bc15 OX=1761758 GN=metK PE=3 SV=1
WP_007930337.1	32	11	11	408	8.3484e+09	6.88019e+09	6.05148e+09	MULTISPECIES: 4-aminobutyrate--2-oxoglutarate transaminase [Pseudomonas]
J3CSD6	40	5	1	110				Small GTP-binding protein domain containing protein OS=Variovorax sp. CF313 OX=1144315 GN=PMI12_01687 PE=4 SV=1
J2UE41	20	11	9	83	1.10703e+09	9.43593e+08	8.42205e+08	GTP-binding protein TypA/BipA OS=Pantoea sp. YR343 OX=1144341 GN=PMI39_04467 PE=4 SV=1
WP_007923530.1	52	10	10	552	1.78047e+10	1.63669e+10	1.26592e+10	MULTISPECIES: hypothetical protein [Pseudomonas]
J2V6M3	17	8	8	65	1251412935	811142928	689829009	TonB-dependent siderophore receptor OS=Pantoea sp. YR343 OX=1144341 GN=PMI39_00716 PE=3 SV=1
WP_007928002.1	26	9	8	83	1.16498e+09	1.5741e+09	1002483197	gamma-aminobutyraldehyde dehydrogenase [Pseudomonas sp. GM17]
A0A1M7H0I7	23	10	10	172	5.39513e+09	3.48126e+09	3096164347	Pyruvate dehydrogenase E1 component subunit alpha OS=Bacillus sp. bc15 OX=1761758 GN=pdhA PE=4 SV=1
J3HPI0	58	5	5	217	6.75407e+09	7.0834e+09	6.73761e+09	Small protein A (TmRNA-binding) OS=Pantoea sp. YR343 OX=1144341 GN=PMI39_00802 PE=4 SV=1
WP_007920853.1	29	9	9	31	3.78246e+08	7.54062e+08	6.68579e+08	MULTISPECIES: molecular chaperone DnaJ [Pseudomonas]
WP_007926689.1	29	12	11	64	827979555	925350432	7.16377e+08	argininosuccinate lyase [Pseudomonas sp. GM17]
A0A1M7HSD9	25	14	4	70	6.45621e+08	4.56422e+08	3.0493e+08	Oligopeptide transport system substrate-binding protein OS=Bacillus sp. bc15 OX=1761758 GN=SAMN04487918_107179 PE=4 SV=1
A0A1M6WX11	73	6	6	991	1.13203e+11	6.69199e+10	1.13805e+11	Uncharacterized protein OS=Bacillus sp. bc15 OX=1761758 GN=SAMN04487918_101919 PE=4 SV=1
J2TIC3	36	12	8	196	384527495	3.54763e+08	545783643	ATP synthase subunit beta OS=Variovorax sp. CF313 OX=1144315 GN=atpD PE=3 SV=1
WP_007744082.1	21	11	11	80	1.37529e+09	1.16089e+09	9.47781e+08	MULTISPECIES: TonB-dependent siderophore receptor [Burkholderiaceae]
J2WS88	17	13	13	66	1.16589e+09	5.34722e+08	6.57663e+08	Autotransporter domain-containing protein OS=Sphingobium sp. AP49 OX=1144307 GN=PMI04_01184 PE=4 SV=1
A0A1M6WI63	91	5	2	707	1.06771e+09	7.11801e+08	5.58043e+08	Small, acid-soluble spore protein, alpha/beta type OS=Bacillus sp. bc15 OX=1761758 GN=SAMN04487918_101750 PE=4 SV=1
WP_007929562.1	28	11	9	101	1.24415e+09	5.99491e+08	1.16988e+09	MULTISPECIES: glutamine-hydrolyzing GMP synthase [Pseudomonas]
WP_007926716.1	19	12	12	42	1.13356e+09	755626033	7.41892e+08	MULTISPECIES: polyphosphate kinase 1 [unclassified Pseudomonas]
WP_007930169.1	21	10	10	110	3.03395e+09	3.42639e+09	2.4952e+09	autotransporter domain-containing esterase [Pseudomonas sp. GM17]
J2B407	32	10	9	106	2.73679e+09	3.72413e+09	3.04934e+09	ABC-type sugar transport system, periplasmic component OS=Rhizobium sp. CF142 OX=1144314 GN=PMI11_01021 PE=4 SV=1
WP_007930849.1	23	10	9	80	2042499870	3.32891e+09	1.73799e+09	dihydropyrimidinase [Pseudomonas sp. GM17]
J2VCV1	61	12	12	98	2240219490	2040381007	1.26357e+09	cAMP-binding protein OS=Pantoea sp. YR343 OX=1144341 GN=PMI39_00276 PE=4 SV=1
A0A1M6W1T4	30	12	11	84	3.04266e+09	1.41438e+09	1.35933e+09	Malonate-semialdehyde dehydrogenase OS=Bacillus sp. bc15 OX=1761758 GN=iolA PE=3 SV=1
WP_007921342.1	16	7	6	72	8.1664e+08	1.02172e+09	8.0365e+08	MULTISPECIES: methyl-accepting chemotaxis protein [Pseudomonas]
J3BY50	20	12	12	106	1.55118e+09	1.03025e+09	1.26964e+09	Zn-dependent oligopeptidase OS=Pantoea sp. YR343 OX=1144341 GN=PMI39_03465 PE=3 SV=1
WP_007586275.1	22	12	5	103	201495299	103736613	8.41377e+07	MULTISPECIES: elongation factor G [Burkholderiaceae]
WP_007578592.1	23	12	9	42	7.46359e+08	771742545	6.7809e+08	molecular chaperone DnaK [Paraburkholderia hospita]
A0A1M7LVQ6	36	9	9	131	3.02204e+09	2.91519e+09	2.41482e+09	50S ribosomal protein L3 OS=Bacillus sp. bc15 OX=1761758 GN=rplC PE=3 SV=1
WP_007927204.1	28	11	7	102	1.1451e+09	1.28606e+09	7.62261e+08	MULTISPECIES: ATP-dependent Clp protease ATP-binding subunit ClpX [Pseudomonas]
A0A1M7GLY8	40	10	9	243	1.34552e+09	7.94074e+08	5.08397e+08	Succinate--CoA ligase [ADP-forming] subunit alpha OS=Bacillus sp. bc15 OX=1761758 GN=sucD PE=3 SV=1
J2V1T7	38	12	9	136	4.51373e+09	3.76354e+09	3.43486e+09	DNA-directed RNA polymerase subunit alpha OS=Pantoea sp. YR343 OX=1144341 GN=rpoA PE=3 SV=1
J3HI21	45	10	10	113	2972835315	3.35907e+09	2.12676e+09	ABC-type sugar transport system, periplasmic component OS=Pantoea sp. YR343 OX=1144341 GN=PMI39_02828 PE=4 SV=1
J3HF92	15	12	7	220	4.27809e+08	3.31335e+08	2.30093e+08	Aconitate hydratase 2 OS=Pantoea sp. YR343 OX=1144341 GN=PMI39_03735 PE=4 SV=1
WP_007925959.1	54	9	9	374	9.63707e+09	6.7092e+09	7.38801e+09	MULTISPECIES: 30S ribosomal protein S7 [Pseudomonas]
J2WPH1	25	15	14	80	1.48414e+09	1.10793e+09	1.31804e+09	Outer membrane receptor protein OS=Sphingobium sp. AP49 OX=1144307 GN=PMI04_01581 PE=3 SV=1
A0A1M7FRV4	28	11	11	319	2.03324e+10	1.18694e+10	7.90516e+09	Trigger factor OS=Bacillus sp. bc15 OX=1761758 GN=tig PE=3 SV=1
A0A1M7LW29	53	13	13	436	1.90401e+10	9.7852e+09	8.47102e+09	30S ribosomal protein S3 OS=Bacillus sp. bc15 OX=1761758 GN=rpsC PE=3 SV=1
WP_007920744.1	14	8	8	31	2.85084e+08	3.32973e+08	2.91254e+08	anti-phage defense ZorAB system ZorA [Pseudomonas sp. GM17]
WP_007926268.1	34	10	10	76	2.11865e+09	1.82226e+09	1.61704e+09	MULTISPECIES: carbamate kinase [unclassified Pseudomonas]
A0A1M6V686	29	7	7	80	1.08938e+09	3.78522e+08	4.11743e+08	L-lactate dehydrogenase OS=Bacillus sp. bc15 OX=1761758 GN=ldh PE=3 SV=1
A0A1M7KFN6	18	12	11	83	2.14824e+09	9.13767e+08	8.23169e+08	Leucine--tRNA ligase OS=Bacillus sp. bc15 OX=1761758 GN=leuS PE=3 SV=1
WP_007584951.1	62	6	6	120	3.50081e+09	2.51626e+09	2.22202e+09	MULTISPECIES: peptidoglycan-associated lipoprotein Pal [Burkholderiaceae]
J2V6A9	20	12	10	43	9.06534e+08	8.18098e+08	6.17714e+08	Transketolase OS=Pantoea sp. YR343 OX=1144341 GN=PMI39_03306 PE=3 SV=1
J2D0Z4	31	9	8	289	5.94633e+09	3.83446e+09	4.08944e+09	Dihydrolipoyllysine-residue succinyltransferase component of 2-oxoglutarate dehydrogenase complex OS=Sphingobium sp. AP49 OX=1144307 GN=PMI04_02280 PE=3 SV=1
A0A1M7FTB4	20	14	12	57	9.46966e+08	5.53403e+08	5.31732e+08	Lon protease OS=Bacillus sp. bc15 OX=1761758 GN=lon PE=2 SV=1
J2VEL5	21	14	11	49	303559450	5.75671e+07	1.7526e+08	DNA gyrase subunit B OS=Pantoea sp. YR343 OX=1144341 GN=gyrB PE=3 SV=1
J2V1V3	45	8	7	181	5429024752	5.11961e+09	3861087450	50S ribosomal protein L3 OS=Pantoea sp. YR343 OX=1144341 GN=rplC PE=3 SV=1
WP_007921632.1	17	12	11	90	2.11714e+09	2.37486e+09	1.85648e+09	MULTISPECIES: ribonucleoside-diphosphate reductase subunit alpha [Pseudomonas]
A0A1M7CWJ9	18	13	12	56	1.6631e+09	1.24102e+09	9.44893e+08	Protein translocase subunit SecA OS=Bacillus sp. bc15 OX=1761758 GN=secA PE=3 SV=1
WP_007923607.1	37	12	12	581	3.02163e+10	2.49798e+10	2.22039e+10	MULTISPECIES: hypothetical protein [unclassified Pseudomonas]
WP_007931719.1	60	8	7	847	2.03118e+10	1.72088e+10	1.88478e+10	MULTISPECIES: peptidoglycan-binding protein LysM [Pseudomonas]
A0A1M7DLU2	28	10	10	75	1.80843e+09	1015068296	8.80966e+08	Adenylosuccinate synthetase OS=Bacillus sp. bc15 OX=1761758 GN=purA PE=3 SV=1
WP_007925851.1	32	14	14	141	5.57039e+09	4.62936e+09	4.96105e+09	MULTISPECIES: malate dehydrogenase [Pseudomonas]
WP_007921438.1	29	9	9	59	7.45449e+08	4.5167e+08	586174752	TolC family outer membrane protein [Pseudomonas sp. GM17]
WP_007931129.1	31	16	15	63	1.85759e+09	1.52064e+09	1.54975e+09	MULTISPECIES: aspartate--tRNA ligase [Pseudomonas]
A0A1M7GXI5	14	14	13	70	1.11671e+09	4.53466e+08	4.49469e+08	Pyruvate carboxylase OS=Bacillus sp. bc15 OX=1761758 GN=SAMN04487918_106242 PE=4 SV=1
J2B1K5	28	10	10	90	3.98933e+09	4.0561e+09	4.06576e+09	ABC-type branched-chain amino acid transport system, periplasmic component OS=Rhizobium sp. CF142 OX=1144314 GN=PMI11_01921 PE=4 SV=1
WP_007590102.1	13	4	3	183				MULTISPECIES: formaldehyde dehydrogenase, glutathione-independent [Burkholderiaceae]
J2UNF9	31	15	10	343	3.9177e+09	5.4126e+09	3.11301e+09	Isocitrate dehydrogenase [NADP] OS=Pantoea sp. YR343 OX=1144341 GN=PMI39_03495 PE=4 SV=1
A0A1M7I668	25	10	10	104	3.33789e+09	1.81019e+09	1.70392e+09	Probable cytosol aminopeptidase OS=Bacillus sp. bc15 OX=1761758 GN=pepA PE=3 SV=1
A0A1M7ER57	14	10	10	72	3.25452e+09	1372776090	1.10097e+09	PTS system D-glucose-specific IIA component, Glc family /PTS system D-glucose-specific IIB component, Glc family /PTS system D-glucose-specific IIC component, Glc family OS=Bacillus sp. bc15 OX=1761758 GN=SAMN04487918_104332 PE=4 SV=1
J3HLZ5	15	6	6	48	7.22332e+08	5.94414e+08	4.46189e+08	PTS system, mannitol-specific IIC component OS=Pantoea sp. YR343 OX=1144341 GN=PMI39_01707 PE=4 SV=1
WP_007921800.1	24	11	11	51	6.66101e+08	6.53936e+08	5.11354e+08	AsmA family protein [Pseudomonas sp. GM17]
A0A1M7ICB8	30	7	7	122	3.51015e+09	1.83503e+09	1523397870	Iron-regulated ABC transporter ATPase subunit SufC OS=Bacillus sp. bc15 OX=1761758 GN=SAMN04487918_10894 PE=4 SV=1
WP_007742786.1	29	16	10	73	1.96863e+09	1500858173	1.53861e+09	F0F1 ATP synthase subunit alpha [Paraburkholderia hospita]
A0A1M7E7A4	22	10	10	42	7.28865e+08	2.18859e+08	3.39606e+08	DEAD-box ATP-dependent RNA helicase CshB OS=Bacillus sp. bc15 OX=1761758 GN=cshB PE=3 SV=1
A0A1M7ICD5	50	11	9	89	1.41e+09	6.54137e+08	5.39634e+08	Lipoprotein OS=Bacillus sp. bc15 OX=1761758 GN=SAMN04487918_10896 PE=3 SV=1
A0A1M7JZ94	35	8	8	58	1.80478e+09	7.39522e+08	9.39704e+08	Uncharacterized protein OS=Bacillus sp. bc15 OX=1761758 GN=SAMN04487918_110142 PE=4 SV=1
A0A1M7HRY5	23	13	1	91	13483859	10871486	6419589	Oligopeptide transport system substrate-binding protein OS=Bacillus sp. bc15 OX=1761758 GN=SAMN04487918_107177 PE=4 SV=1
A0A1M7GQH9	14	8	8	24	5.30603e+08	2.43844e+08	3.1481e+08	Ca2+-transporting ATPase OS=Bacillus sp. bc15 OX=1761758 GN=SAMN04487918_106163 PE=4 SV=1
J2DJZ4	27	7	5	158	1.99358e+09	2.16584e+09	1.37434e+09	Succinate--CoA ligase [ADP-forming] subunit alpha OS=Sphingobium sp. AP49 OX=1144307 GN=sucD PE=3 SV=1
WP_007578358.1	16	21	6	251	311174156	53551920	2.14408e+07	MULTISPECIES: DNA-directed RNA polymerase subunit beta' [Burkholderiaceae]
J3HBP9	22	11	9	104	1.14013e+09	1.00025e+09	716462513	Acetyl-coenzyme A synthetase OS=Pantoea sp. YR343 OX=1144341 GN=acs PE=3 SV=1
WP_007921331.1	19	16	12	132	1.91783e+09	1.50454e+09	1.41115e+09	aconitate hydratase AcnA [Pseudomonas sp. GM17]
J2D6F8	25	18	18	82	1.90524e+09	1.01924e+09	1142602782	AAA family ATPase, CDC48 subfamily OS=Sphingobium sp. AP49 OX=1144307 GN=PMI04_00965 PE=3 SV=1
WP_007931539.1	31	12	12	87	2.07692e+09	7.69612e+08	1.31413e+09	pyridoxal-phosphate dependent enzyme [Pseudomonas sp. GM17]
J3HLV0	50	10	7	270	5.40846e+09	4286278362	3.87438e+09	30S ribosomal protein S3 OS=Pantoea sp. YR343 OX=1144341 GN=rpsC PE=3 SV=1
WP_007921770.1	27	9	9	117	3.03878e+09	3.44071e+09	2.71096e+09	MULTISPECIES: 4-hydroxyphenylpyruvate dioxygenase [Pseudomonas]
WP_007931738.1	25	12	12	137	2.83536e+09	2.66984e+09	2795472757	phosphoenolpyruvate carboxykinase [Pseudomonas sp. GM17]
A0A1M7EC15	24	9	9	65	1.3609e+09	6.24419e+08	5.88474e+08	Probable glycine dehydrogenase (decarboxylating) subunit 2 OS=Bacillus sp. bc15 OX=1761758 GN=gcvPB PE=3 SV=1
WP_007932592.1	46	11	11	131	6.10554e+09	5.9276e+09	5.5296e+09	MULTISPECIES: ABC transporter substrate-binding protein [Pseudomonas]
J2W845	15	15	11	50	5.79153e+08	4.28019e+08	4.3324e+08	Carbamoyl-phosphate synthase large chain OS=Sphingobium sp. AP49 OX=1144307 GN=carB PE=3 SV=1
A0A1M7JRD0	34	16	16	92	2.95374e+09	1.47159e+09	1.51097e+09	Aspartyl/glutamyl-tRNA(Asn/Gln) amidotransferase subunit B OS=Bacillus sp. bc15 OX=1761758 GN=gatB PE=3 SV=1
WP_007931387.1	26	10	9	72	1731935346	1.51874e+09	1356856827	MULTISPECIES: HTH-type transcriptional regulator CysB [Pseudomonas]
J3HIN4	35	12	12	290	9.51051e+09	9.95969e+09	5.44665e+09	Beta-lactamase OS=Pantoea sp. YR343 OX=1144341 GN=PMI39_02504 PE=3 SV=1
WP_007923409.1	22	10	10	84	1.57526e+09	1.50257e+09	1.19071e+09	dipeptidase [Pseudomonas sp. GM17]
J2V6M4	40	5	5	551	9.26715e+09	1.12308e+10	1.04683e+10	Peptidoglycan-associated protein OS=Pantoea sp. YR343 OX=1144341 GN=pal PE=3 SV=1
WP_007586951.1	26	15	7	151	8.15659e+08	568011130	4.85842e+08	MULTISPECIES: PrkA family serine protein kinase [Burkholderiaceae]
J2DK18	21	14	14	64	1.46459e+09	8.55144e+08	9.02557e+08	Outer membrane protein assembly factor BamA OS=Sphingobium sp. AP49 OX=1144307 GN=bamA PE=3 SV=1
WP_007922131.1	32	11	11	62	2227658598	2238047421	2.29353e+09	MULTISPECIES: cell division protein FtsA [Pseudomonas]
J3HBV4	38	14	13	155	3.06951e+09	3.74953e+09	3.03443e+09	Argininosuccinate synthase OS=Pantoea sp. YR343 OX=1144341 GN=argG PE=3 SV=1
J2KVK1	27	9	9	44	4.0688e+08	684894156	1.12958e+09	ABC-type sugar transport system, periplasmic component OS=Rhizobium sp. CF142 OX=1144314 GN=PMI11_06557 PE=4 SV=1
WP_007921784.1	48	15	15	126	4.59667e+09	4.05583e+09	3.75721e+09	allantoicase [Pseudomonas sp. GM17]
J2DIP5	17	12	12	79	1922497118	652270251	1.34863e+09	Glycoside hydrolase 97 OS=Sphingobium sp. AP49 OX=1144307 GN=PMI04_02655 PE=4 SV=1
WP_007932617.1	34	10	10	138	4.50949e+09	4.48472e+09	3869542611	tripartite tricarboxylate transporter substrate binding protein [Pseudomonas sp. GM17]
WP_007929192.1	21	8	6	112	1086391832	1.14995e+09	9.46682e+08	MULTISPECIES: adenylosuccinate lyase [Pseudomonas]
J3BWV4	47	9	9	277	5.58337e+09	7.75001e+09	4.41214e+09	50S ribosomal protein L1 OS=Pantoea sp. YR343 OX=1144341 GN=rplA PE=3 SV=1
A0A1M6XJ53	27	15	15	122	3.48687e+09	3.3841e+09	2.96327e+09	Oligopeptide transport system substrate-binding protein OS=Bacillus sp. bc15 OX=1761758 GN=SAMN04487918_1011167 PE=4 SV=1
WP_007924184.1	41	5	5	266	1.70891e+09	1.29761e+09	1.66495e+09	MULTISPECIES: 30S ribosomal protein S5 [Pseudomonas]
WP_007930442.1	18	19	19	51	2.88544e+09	3913602136	3012331089	type VI secretion system membrane subunit TssM [Pseudomonas sp. GM17]
J2UQC9	23	8	7	40	413195843	1.46071e+08	1.85189e+08	Citrate synthase OS=Pantoea sp. YR343 OX=1144341 GN=PMI39_03084 PE=3 SV=1
WP_007925211.1	29	12	12	54	2181425208	3.03632e+09	2040708626	MULTISPECIES: aldehyde dehydrogenase family protein [Pseudomonas]
A0A1M6XRL7	27	12	12	61	9.57165e+08	3.0307e+08	4.19016e+08	ATPase components of ABC transporters with duplicated ATPase domains OS=Bacillus sp. bc15 OX=1761758 GN=SAMN04487918_1011259 PE=4 SV=1
A0A1H8CRV4	17	10	10	57	9.24312e+08	5.24526e+08	7.58011e+08	Catecholate siderophore receptor OS=Duganella sp. CF402 OX=1855289 GN=SAMN05216319_5099 PE=3 SV=1
A0A1M7DAN4	24	11	10	98	4.5623e+09	3.00409e+09	2.05881e+09	CTP synthase OS=Bacillus sp. bc15 OX=1761758 GN=pyrG PE=3 SV=1
WP_007928427.1	44	7	7	102	5.74458e+09	4.42879e+09	3.39651e+09	OmpA family lipoprotein [Pseudomonas sp. GM17]
WP_009045300.1	26	12	12	78	1.65054e+09	1.56629e+09	8.41746e+08	MULTISPECIES: DUF853 family protein [Pseudomonas]
WP_007930359.1	24	13	13	37	3.64891e+08	1.88443e+08	2.8238e+08	type VI secretion system tip protein VgrG [Pseudomonas sp. GM17]
WP_007929606.1	15	12	12	68	1.43125e+09	5.85812e+08	8.60052e+08	NADH-quinone oxidoreductase subunit NuoG [Pseudomonas sp. GM17]
WP_007932229.1	53	9	9	181	4.29833e+09	4.96723e+09	3.37829e+09	MULTISPECIES: DUF2059 domain-containing protein [Pseudomonas]
A0A1M7DCM9	28	12	12	78	2.32578e+09	1179825921	1.04257e+09	Arginine--tRNA ligase OS=Bacillus sp. bc15 OX=1761758 GN=argS PE=3 SV=1
WP_007927807.1	31	8	8	138	2.14513e+09	950673147	1.27856e+09	long-chain fatty acid transporter [Pseudomonas sp. GM17]
J2WVQ4	73	6	6	173	1.04999e+10	8.75428e+09	7.72656e+09	Nucleoid DNA-binding protein OS=Sphingobium sp. AP49 OX=1144307 GN=PMI04_00129 PE=3 SV=1
WP_007925901.1	23	6	6	66	1231570519	7.22483e+08	7.66997e+08	MULTISPECIES: prolyl aminopeptidase [Pseudomonas]
WP_007924515.1	21	11	10	91	2.35343e+09	2.3342e+09	1.72314e+09	glutamine--fructose-6-phosphate transaminase (isomerizing) [Pseudomonas sp. GM17]
J2KV08	49	14	14	59	2.35972e+09	2.61853e+09	2.82203e+09	Putative ABC-type transport system, periplasmic component/surface lipoprotein OS=Rhizobium sp. CF142 OX=1144314 GN=PMI11_07195 PE=4 SV=1
WP_007927994.1	37	12	12	159	3.43252e+09	2.82934e+09	2.50774e+09	ABC transporter substrate-binding protein [Pseudomonas sp. GM17]
A0A1M7LPR2	49	11	11	51	2.33061e+09	1.10724e+09	1.16451e+09	Cysteine synthase OS=Bacillus sp. bc15 OX=1761758 GN=SAMN04487918_11711 PE=3 SV=1
WP_007931555.1	21	10	9	83	1.02444e+09	1.18532e+09	1352232587	methyl-accepting chemotaxis protein [Pseudomonas sp. GM17]
WP_007928418.1	21	8	8	331	5.83567e+09	4.01475e+09	3.21439e+09	DUF1302 domain-containing protein [Pseudomonas sp. GM17]
A0A1M7GZP8	41	11	11	211	1.58178e+10	7.04233e+09	7432592163	Pyruvate dehydrogenase E1 component beta subunit OS=Bacillus sp. bc15 OX=1761758 GN=SAMN04487918_106267 PE=4 SV=1
WP_007931493.1	30	11	10	109	2.61144e+09	3.32978e+09	2.96055e+09	MULTISPECIES: citrate (Si)-synthase [Pseudomonas]
WP_007923518.1	46	12	7	377	6.3043e+09	3.64042e+09	4.00231e+09	MULTISPECIES: peroxiredoxin [Pseudomonas]
J2B3K2	18	7	7	23	2.1147e+08	118214390	178104473	Cell division protein FtsZ OS=Rhizobium sp. CF142 OX=1144314 GN=ftsZ PE=3 SV=1
J2VL70	70	9	8	78	1.21778e+09	1.136e+09	8.09149e+08	Putative phospholipid-binding protein OS=Pantoea sp. YR343 OX=1144341 GN=PMI39_01371 PE=4 SV=1
WP_007925871.1	16	8	8	68	9.38184e+08	8.72932e+08	7.34963e+08	class II poly(R)-hydroxyalkanoic acid synthase [Pseudomonas sp. GM17]
WP_007580075.1	12	9	3	131	94305613	2.96414e+08	1.76551e+07	type VI secretion system ATPase TssH [Paraburkholderia hospita]
WP_007921024.1	27	16	16	99	2.07525e+09	1.69903e+09	1.51692e+09	MULTISPECIES: glycine--tRNA ligase subunit beta [Pseudomonas]
WP_007921481.1	38	6	6	96	3.72693e+09	3.08587e+09	3.18097e+09	MULTISPECIES: 30S ribosomal protein S6 [Pseudomonas]
WP_037035167.1	32	15	13	64	1.78134e+09	1757438086	1.45807e+09	electron transfer flavoprotein-ubiquinone oxidoreductase [Pseudomonas sp. GM17]
J2D8Y5	45	9	9	75	1.20673e+09	1.47164e+09	4.23751e+08	Flagellin OS=Sphingobium sp. AP49 OX=1144307 GN=PMI04_03953 PE=3 SV=1
WP_007921872.1	22	9	9	35	6.33579e+08	9.07618e+08	6.3149e+08	amidohydrolase family protein [Pseudomonas sp. GM17]
J3BUP9	34	2	2	44	5.247e+08	5.39496e+08	3.5e+08	Uncharacterized protein OS=Pantoea sp. YR343 OX=1144341 GN=PMI39_04025 PE=4 SV=1
WP_007586116.1	35	12	12	65	1.84137e+09	1.1197e+09	9.9538e+08	MULTISPECIES: ADP-forming succinate--CoA ligase subunit beta [Burkholderiaceae]
J3HRK0	29	10	9	77	1.65989e+09	1.87092e+09	1.24747e+09	Biotin carboxylase OS=Pantoea sp. YR343 OX=1144341 GN=PMI39_00371 PE=4 SV=1
J3HID4	17	2	2	38	2.78894e+08	72562310	1.16566e+08	ATP synthase epsilon chain OS=Pantoea sp. YR343 OX=1144341 GN=atpC PE=3 SV=1
J2WPG7	35	12	12	68	1.02433e+09	6.98909e+08	8.18031e+08	Putative Zn-dependent protease-like protein OS=Sphingobium sp. AP49 OX=1144307 GN=PMI04_01576 PE=4 SV=1
WP_007921652.1	28	9	7	53	9.36705e+08	6.99624e+08	7.36951e+08	MULTISPECIES: phosphoribosylamine--glycine ligase [Pseudomonas]
A0A1M7GSE8	18	15	14	71	2.62404e+09	1.5346e+09	9.75404e+08	Isoleucine--tRNA ligase OS=Bacillus sp. bc15 OX=1761758 GN=ileS PE=3 SV=1
WP_007924308.1	30	8	8	108	2.12155e+09	1.98902e+09	1.5823e+09	MULTISPECIES: ABC transporter substrate-binding protein [Pseudomonas]
J2LCH7	22	13	7	79	5.06082e+08	3.6256e+08	4.07173e+08	Chaperone protein DnaK OS=Rhizobium sp. CF142 OX=1144314 GN=dnaK PE=2 SV=1
WP_007932148.1	30	12	12	109	3.48829e+09	2.57666e+09	2.66003e+09	leucyl aminopeptidase [Pseudomonas sp. GM17]
WP_007925180.1	15	5	4	60	3.63084e+08	2.79554e+07	1.13589e+08	methyl-accepting chemotaxis protein [Pseudomonas sp. GM17]
A0A1M7FEF5	46	12	4	51	233015632	94245032	121911392	Alanine dehydrogenase OS=Bacillus sp. bc15 OX=1761758 GN=SAMN04487918_105109 PE=3 SV=1
A0A1M7I8M4	62	3	3	101	9.05276e+08	6.4055e+08	632167813	Modular FeS cluster scaffolding protein NifU OS=Bacillus sp. bc15 OX=1761758 GN=SAMN04487918_10860 PE=4 SV=1
A0A1H7QK32	8	7	1	80	168259376	14111062	148373024	Chaperone protein ClpB OS=Duganella sp. CF402 OX=1855289 GN=clpB PE=3 SV=1
J3HML6	17	7	7	44	9.53773e+08	1.02762e+09	6.86095e+08	Periplasmic serine endoprotease DegP-like OS=Pantoea sp. YR343 OX=1144341 GN=PMI39_01580 PE=3 SV=1
WP_007920539.1	36	11	11	88	2.08857e+09	1.62417e+09	1.87379e+09	MULTISPECIES: asparaginase [Pseudomonas]
A0A1M7LW32	46	5	4	155	2.92064e+09	1.06777e+08	8.07988e+08	30S ribosomal protein S19 OS=Bacillus sp. bc15 OX=1761758 GN=rpsS PE=3 SV=1
J2H6E5	12	17	3	83	39603884	63827076	2.4908e+07	DNA-directed RNA polymerase subunit beta OS=Caulobacter sp. AP07 OX=1144304 GN=rpoB PE=3 SV=1
A0A1M7FHU2	21	17	16	37	1221604432	516446736	599251425	DNA polymerase I OS=Bacillus sp. bc15 OX=1761758 GN=polA PE=3 SV=1
A0A1M7FUJ1	42	12	12	55	1357656734	5.82952e+08	5.43436e+08	Rod shape-determining protein MreB OS=Bacillus sp. bc15 OX=1761758 GN=SAMN04487918_105279 PE=4 SV=1
WP_007927784.1	47	8	8	69	6.98823e+08	7.75941e+08	6.27922e+08	hypothetical protein [Pseudomonas sp. GM17]
J2LE58	14	10	10	57	7.42688e+08	521991576	6.33289e+08	Ribonuclease E OS=Sphingobium sp. AP49 OX=1144307 GN=rne PE=3 SV=1
WP_007927075.1	33	10	10	77	1.00591e+09	9.66375e+08	8.65924e+08	MULTISPECIES: glutamate-1-semialdehyde 2,1-aminomutase [Pseudomonas]
WP_007931094.1	38	8	8	126	3.07564e+09	3.60551e+09	3264467394	Flp pilus assembly protein CpaB [Pseudomonas sp. GM17]
WP_007926695.1	35	12	12	39	7.06062e+08	1.2922e+08	4.9108e+08	MULTISPECIES: heme biosynthesis protein HemY [Pseudomonas]
J3CAS3	53	7	7	127	3.11893e+09	2.99833e+09	2653239887	DNA protection during starvation protein OS=Pantoea sp. YR343 OX=1144341 GN=dps PE=3 SV=1
WP_007927663.1	51	5	5	375	3.76568e+09	3.30151e+09	2.70382e+09	MULTISPECIES: thiol peroxidase [Pseudomonas]
A0A1M7ALE7	36	11	11	91	3.46521e+09	1723035140	1.87224e+09	SSU ribosomal protein S1P OS=Bacillus sp. bc15 OX=1761758 GN=SAMN04487918_10268 PE=4 SV=1
WP_007924049.1	35	9	9	81	1.96948e+09	1.25871e+09	1.3428e+09	MULTISPECIES: acetyl-CoA carboxylase carboxyltransferase subunit alpha [Pseudomonas]
A0A1M7F9X6	30	10	10	109	5.3056e+09	1.68236e+09	1.80437e+09	Transcriptional regulator, LacI family OS=Bacillus sp. bc15 OX=1761758 GN=SAMN04487918_10555 PE=4 SV=1
J2KZ95	35	10	10	112	2586611412	2.4041e+09	2.40265e+09	ABC-type xylose transport system, periplasmic component OS=Rhizobium sp. CF142 OX=1144314 GN=PMI11_06007 PE=4 SV=1
WP_002555108.1	34	11	8	95	1.22761e+09	7.90212e+08	8.59855e+08	MULTISPECIES: rod shape-determining protein [Gammaproteobacteria]
WP_007932108.1	47	15	14	357	2.03501e+10	2.03375e+10	2.0212e+10	MULTISPECIES: amino acid ABC transporter substrate-binding protein [Pseudomonas]
J1T0Y4	26	5	4	27	2.78955e+08	1.40431e+08	304036972	50S ribosomal protein L2 OS=Rhizobium sp. CF142 OX=1144314 GN=rplB PE=3 SV=1
J2CZ83	17	5	5	45	7.44077e+08	3.52577e+08	5.63623e+08	Dihydroorotase OS=Sphingobium sp. AP49 OX=1144307 GN=PMI04_02434 PE=4 SV=1
WP_007930852.1	22	7	7	102	783141466	527592494	4.0255e+08	Zn-dependent hydrolase [Pseudomonas sp. GM17]
WP_007932534.1	48	9	9	190	1.07904e+10	1.03913e+10	6.26034e+09	MULTISPECIES: YceI family protein [Pseudomonas]
WP_007584030.1	26	11	8	70	1.77073e+09	7.33806e+08	7.45006e+08	type I glutamate--ammonia ligase [Paraburkholderia hospita]
WP_007931085.1	24	10	10	70	1.37466e+09	1.45863e+09	1103717719	CpaF family protein [Pseudomonas sp. GM17]
WP_007923218.1	32	9	9	53	803637672	5.36867e+08	5.61089e+08	lactonase family protein [Pseudomonas sp. GM17]
A0A1M7F6F5	33	7	7	104	3877461621	1.96416e+09	1.42972e+09	Glucose 1-dehydrogenase OS=Bacillus sp. bc15 OX=1761758 GN=SAMN04487918_10512 PE=4 SV=1
A0A1M7DF30	44	5	5	49	2.27254e+09	2.01546e+09	1.82813e+09	N-acetylmuramoyl-L-alanine amidase OS=Bacillus sp. bc15 OX=1761758 GN=SAMN04487918_103232 PE=4 SV=1
WP_007733825.1	10	14	6	91	1.31093e+08	6.29983e+07	9.39191e+07	DNA-directed RNA polymerase subunit beta [Paraburkholderia hospita]
WP_007920568.1	23	7	7	60	7.80207e+08	1.03506e+09	5.78122e+08	FAD-binding oxidoreductase [Pseudomonas sp. GM17]
WP_007746960.1	37	10	10	105	1.48322e+09	1.44462e+09	1.22256e+09	MULTISPECIES: alpha-ketoacid dehydrogenase subunit beta [Burkholderiaceae]
WP_007926069.1	20	11	8	147	9.88179e+08	1.12112e+09	9.74963e+08	MULTISPECIES: acyl-CoA dehydrogenase [Pseudomonas]
A0A1M7K6E3	36	6	6	44	901995884	5.82313e+08	5.81746e+08	Transcriptional regulator, TraR/DksA family OS=Bacillus sp. bc15 OX=1761758 GN=SAMN04487918_11130 PE=4 SV=1
WP_007932208.1	15	13	11	66	1048690310	9.36729e+08	1.2299e+09	MULTISPECIES: DNA gyrase subunit A [Pseudomonas]
A0A1M7DBC2	31	10	10	26	1140387706	4.3194e+08	4.53753e+08	Acetyl-CoA C-acetyltransferase OS=Bacillus sp. bc15 OX=1761758 GN=SAMN04487918_103188 PE=3 SV=1
WP_007924137.1	40	9	9	62	7.97984e+08	9.36382e+08	8.65743e+08	MULTISPECIES: thioredoxin [Pseudomonas]
J2B575	48	8	7	34	4.69955e+08	528979144	6.39576e+08	50S ribosomal protein L3 OS=Rhizobium sp. CF142 OX=1144314 GN=rplC PE=3 SV=1
A0A1M7LVB7	50	11	11	374	1.41078e+10	1.31579e+10	8.05913e+09	50S ribosomal protein L1 OS=Bacillus sp. bc15 OX=1761758 GN=rplA PE=3 SV=1
J3HHE1	26	11	11	148	7.14629e+09	1.04306e+10	5.44033e+09	Dihydrolipoyllysine-residue succinyltransferase component of 2-oxoglutarate dehydrogenase complex OS=Pantoea sp. YR343 OX=1144341 GN=PMI39_03090 PE=3 SV=1
WP_007932850.1	32	10	10	67	1.62696e+09	9.28144e+08	1.02362e+09	MULTISPECIES: phosphoglycerate dehydrogenase [Pseudomonas]
J2WRZ2	29	4	4	174	1.90734e+09	1.66136e+09	1.17252e+09	TonB family protein OS=Sphingobium sp. AP49 OX=1144307 GN=PMI04_00730 PE=4 SV=1
A0A1M7AXD9	28	4	4	109	2.01513e+09	4.49584e+08	6.06184e+08	Uncharacterized protein OS=Bacillus sp. bc15 OX=1761758 GN=SAMN04487918_102180 PE=4 SV=1
J2VU45	31	9	7	58	7.81238e+08	5.17347e+08	4.59455e+08	Cell shape determining protein, MreB/Mrl family OS=Pantoea sp. YR343 OX=1144341 GN=PMI39_00365 PE=4 SV=1
A0A1M7GJJ9	31	10	10	54	1.59483e+09	1.08619e+09	7.91955e+08	Predicted Zn-dependent peptidase OS=Bacillus sp. bc15 OX=1761758 GN=SAMN04487918_10693 PE=3 SV=1
J3HPF8	18	12	11	62	1.32579e+09	1.10688e+09	9.61027e+08	Formate acetyltransferase 1 OS=Pantoea sp. YR343 OX=1144341 GN=PMI39_00550 PE=4 SV=1
WP_007923880.1	12	3	3	18	1.3592e+08	5.5586e+07	1.25719e+08	phosphotransferase family protein [Pseudomonas sp. GM17]
J3CDX3	53	4	4	172	2.08917e+09	1.0415e+09	1.45629e+09	DUF1471 domain-containing protein OS=Pantoea sp. YR343 OX=1144341 GN=PMI39_00339 PE=4 SV=1
WP_003186046.1	53	4	4	278	5.06317e+09	3.62895e+09	3.44542e+09	MULTISPECIES: 50S ribosomal protein L24 [Pseudomonas]
A0A1M7EQ03	70	7	7	98	4596803489	3.44332e+09	2.23269e+09	Peptidyl-prolyl cis-trans isomerase OS=Bacillus sp. bc15 OX=1761758 GN=SAMN04487918_104321 PE=3 SV=1
J3HH42	26	12	12	79	1.4983e+09	1.37004e+09	9.34171e+08	Phosphoenolpyruvate-protein phosphotransferase OS=Pantoea sp. YR343 OX=1144341 GN=PMI39_03289 PE=3 SV=1
WP_007922278.1	16	7	6	51	286260320	2.08329e+08	2.218e+08	methyl-accepting chemotaxis protein [Pseudomonas sp. GM17]
A0A1M7GIM5	59	4	4	1114	5.90078e+10	2.08482e+10	2.76576e+10	Uncharacterized protein OS=Bacillus sp. bc15 OX=1761758 GN=SAMN04487918_10672 PE=4 SV=1
WP_007921891.1	27	8	8	52	6.84438e+08	520418069	5.15213e+08	quinohemoprotein amine dehydrogenase subunit beta [Pseudomonas sp. GM17]
J2AU47	22	11	6	60	7.07153e+08	5.36291e+08	618783316	ATP synthase subunit alpha OS=Rhizobium sp. CF142 OX=1144314 GN=atpA PE=3 SV=1
WP_007922318.1	34	11	11	93	2.08559e+09	2.0139e+09	1.50637e+09	phosphoglycerate kinase [Pseudomonas sp. GM17]
A0A1H7PAT6	34	7	7	57	9.31105e+08	1.10049e+09	5.89978e+08	Flagellin OS=Duganella sp. CF402 OX=1855289 GN=SAMN05216319_1541 PE=3 SV=1
WP_007924045.1	26	12	11	85	1.54633e+09	1.12472e+09	1.13853e+09	MULTISPECIES: CTP synthase [Pseudomonas]
J2H454	20	5	3	96	206727979	2.07857e+08	63865782	50S ribosomal protein L2 OS=Caulobacter sp. AP07 OX=1144304 GN=rplB PE=3 SV=1
WP_007587431.1	47	13	13	84	2.08005e+09	1.69634e+09	1.66183e+09	MULTISPECIES: glutamate/aspartate ABC transporter substrate-binding protein [Burkholderiaceae]
WP_007924205.1	39	7	6	117	3170217861	6.12987e+09	2.85559e+09	MULTISPECIES: 50S ribosomal protein L3 [Pseudomonas]
WP_007922427.1	49	8	8	69	1.18872e+09	7.51798e+08	1.29798e+09	MULTISPECIES: bacterioferritin [Pseudomonas]
WP_007932105.1	21	7	7	37	3.53855e+08	454375808	3.52128e+08	ATP-dependent RNA helicase RhlB [Pseudomonas sp. GM17]
J2WJT0	25	14	9	91	4374420368	4.70982e+09	2.98765e+09	ATP synthase subunit alpha OS=Sphingobium sp. AP49 OX=1144307 GN=atpA PE=3 SV=1
A0A1H7YBR4	14	9	9	39	292948499	2.0617e+08	2.38922e+08	Iron complex outermembrane recepter protein OS=Duganella sp. CF402 OX=1855289 GN=SAMN05216319_3972 PE=3 SV=1
J2D1W5	31	10	9	140	2.78948e+09	1.47033e+09	1.81488e+09	Citrate synthase OS=Sphingobium sp. AP49 OX=1144307 GN=PMI04_01795 PE=3 SV=1
J3HLQ6	24	7	7	96	1.12436e+09	9.13087e+08	8.38048e+08	Acetate kinase OS=Pantoea sp. YR343 OX=1144341 GN=ackA PE=3 SV=1
J3HAT3	44	4	4	240	2.09404e+09	1.95829e+09	1.11823e+09	Outer membrane lipoprotein OS=Pantoea sp. YR343 OX=1144341 GN=PMI39_04747 PE=4 SV=1
J2WGE8	51	7	7	549	2.75761e+10	2.04083e+10	2.04184e+10	Opacity protein OS=Sphingobium sp. AP49 OX=1144307 GN=PMI04_02851 PE=4 SV=1
WP_007928646.1	21	11	11	37	9.57923e+08	7.66258e+08	835473449	hypothetical protein [Pseudomonas sp. GM17]
A0A1M7FS38	34	13	9	155	6.09189e+09	5.07838e+09	3.56575e+09	ATP-dependent Clp protease ATP-binding subunit ClpX OS=Bacillus sp. bc15 OX=1761758 GN=clpX PE=3 SV=1
J2KYQ0	19	11	11	111	3.55768e+09	1.33379e+09	1.77841e+09	TonB-dependent heme/hemoglobin receptor family protein OS=Sphingobium sp. AP49 OX=1144307 GN=PMI04_03587 PE=3 SV=1
WP_007930434.1	21	6	6	63	4.93059e+08	4.88141e+08	3.84858e+08	type VI secretion system-associated FHA domain protein TagH [Pseudomonas sp. GM17]
J2V2G6	37	11	10	152	6.35489e+09	7.46436e+09	6.29372e+09	Elongation factor Ts OS=Pantoea sp. YR343 OX=1144341 GN=tsf PE=3 SV=1
WP_007921475.1	24	8	8	31	2.74397e+08	201191696	2.06983e+08	extracellular solute-binding protein [Pseudomonas sp. GM17]
J2V811	30	6	6	51	602389069	5.4051e+08	4.46538e+08	Glutathione S-transferase OS=Pantoea sp. YR343 OX=1144341 GN=PMI39_02907 PE=4 SV=1
J2KX71	40	11	11	61	4.21648e+09	2.89229e+09	2.57721e+09	ABC-type Fe3+ transport system, periplasmic component OS=Rhizobium sp. CF142 OX=1144314 GN=PMI11_05727 PE=4 SV=1
WP_007929529.1	52	6	6	554	1.54e+10	5.8424e+09	9.24199e+09	MULTISPECIES: nucleoside-diphosphate kinase [Pseudomonas]
WP_002555479.1	57	8	6	134	3.88262e+09	2441919103	3.17469e+09	MULTISPECIES: 50S ribosomal protein L14 [Gammaproteobacteria]
J2T7G6	22	9	8	412	2.64786e+09	1.9325e+09	2.13689e+09	Outer membrane protein (Porin) (Fragment) OS=Variovorax sp. CF313 OX=1144315 GN=PMI12_03165 PE=4 SV=1
WP_037034744.1	28	11	11	100	1.32534e+09	1.59965e+09	1.16792e+09	peptidylprolyl isomerase SurA [Pseudomonas sp. GM17]
WP_007931081.1	39	7	7	67	3.54016e+09	3.3945e+09	2.25415e+09	tetratricopeptide repeat protein [Pseudomonas sp. GM17]
WP_003176404.1	55	13	8	135	2.76906e+09	2995193383	3202336614	MULTISPECIES: 30S ribosomal protein S4 [Pseudomonas]
WP_007922432.1	29	5	5	494	1.2718e+10	1.26551e+10	1.14372e+10	MULTISPECIES: peroxiredoxin [Pseudomonas]
A0A1M6YP90	17	9	9	48	1.23978e+09	8.56298e+08	5.20252e+08	Transketolase OS=Bacillus sp. bc15 OX=1761758 GN=SAMN04487918_1011691 PE=3 SV=1
WP_007929513.1	43	7	7	134	1.51298e+09	1.6209e+09	1.08532e+09	MULTISPECIES: glycine zipper 2TM domain-containing protein [Pseudomonas]
J3HFU9	55	6	6	111	2.60748e+09	1.74078e+09	1.65092e+09	Nucleoside diphosphate kinase OS=Pantoea sp. YR343 OX=1144341 GN=ndk PE=3 SV=1
WP_007920510.1	21	14	13	49	6.47992e+08	4.932e+08	491259754	phenylalanine--tRNA ligase subunit beta [Pseudomonas sp. GM17]
WP_007922436.1	26	7	7	55	843332290	7.53245e+08	5.2677e+08	dihydroorotase [Pseudomonas sp. GM17]
J3BP46	35	9	9	51	1418075843	1881824479	1237586682	PTS system, mannose/fructose/sorbose family, IIB component OS=Pantoea sp. YR343 OX=1144341 GN=PMI39_04818 PE=4 SV=1
WP_007576432.1	42	9	9	133	4196780966	3.54303e+09	2.54398e+09	MULTISPECIES: OmpA family protein [Burkholderiaceae]
J2V6L9	22	11	10	59	6.91679e+08	6.91755e+08	6.05579e+08	Succinate dehydrogenase flavoprotein subunit OS=Pantoea sp. YR343 OX=1144341 GN=PMI39_03087 PE=3 SV=1
J2L006	15	9	9	47	882449136	7.13621e+08	7.8024e+08	Outer membrane protein assembly factor BamA OS=Rhizobium sp. CF142 OX=1144314 GN=bamA PE=3 SV=1
J3HLY8	21	11	11	58	1.54946e+09	1504425706	8.38301e+08	ABC-type dipeptide transport system, periplasmic component OS=Pantoea sp. YR343 OX=1144341 GN=PMI39_01685 PE=4 SV=1
WP_007929249.1	15	6	6	104	2035513434	1.40872e+09	1.12373e+09	malate dehydrogenase (quinone) [Pseudomonas sp. GM17]
A0A1M7BDN3	19	12	12	80	3701017147	2277682625	2.2204e+09	Oligopeptidase F. Metallo peptidase. MEROPS family M03B OS=Bacillus sp. bc15 OX=1761758 GN=SAMN04487918_102364 PE=3 SV=1
A0A1M6VG27	23	16	16	36	7.60611e+08	422353889	4.07027e+08	Oligopeptide transport system substrate-binding protein OS=Bacillus sp. bc15 OX=1761758 GN=SAMN04487918_101303 PE=4 SV=1
J3HR50	38	10	10	116	2.22897e+09	1.05255e+09	9.92833e+08	Peptidyl-prolyl cis-trans isomerase OS=Pantoea sp. YR343 OX=1144341 GN=PMI39_00447 PE=3 SV=1
WP_007924192.1	46	9	6	116	3.7742e+09	3.16149e+09	2.70031e+09	MULTISPECIES: 30S ribosomal protein S3 [Pseudomonas]
J3HIG6	40	10	10	77	1.59903e+09	1.72668e+09	1.36442e+09	Enoyl-[acyl-carrier-protein] reductase [NADH] OS=Pantoea sp. YR343 OX=1144341 GN=PMI39_02689 PE=3 SV=1
J3HID5	58	11	11	58	1.42447e+09	1.56208e+09	1.04946e+09	ATP synthase subunit b OS=Pantoea sp. YR343 OX=1144341 GN=atpF PE=3 SV=1
WP_007929917.1	25	12	8	34	3.81315e+08	2.77403e+08	3.55078e+08	Asp-tRNA(Asn)/Glu-tRNA(Gln) amidotransferase subunit GatB [Pseudomonas sp. GM17]
J3BZS9	20	5	3	48	794462182	4.16759e+08	5.28554e+08	Transketolase (Fragment) OS=Pantoea sp. YR343 OX=1144341 GN=PMI39_03072 PE=4 SV=1
WP_007924041.1	28	9	9	266	5.19134e+09	5.46666e+09	4.49984e+09	MULTISPECIES: phosphopyruvate hydratase [Pseudomonas]
A0A1M7ERF2	25	14	14	104	4.67413e+09	3.83139e+09	2.63489e+09	Phosphoenolpyruvate-protein phosphotransferase OS=Bacillus sp. bc15 OX=1761758 GN=SAMN04487918_104334 PE=3 SV=1
WP_007920764.1	15	10	10	30	5.97564e+08	5.13408e+08	5.51711e+08	leucine--tRNA ligase [Pseudomonas sp. GM17]
A0A1M6XJ85	39	11	11	55	2309058439	1814714789	1607815801	NlpC/P60 family protein OS=Bacillus sp. bc15 OX=1761758 GN=SAMN04487918_1011168 PE=4 SV=1
A0A1M7GL35	44	11	11	124	5.19738e+09	3.08694e+09	2.04208e+09	30S ribosomal protein S2 OS=Bacillus sp. bc15 OX=1761758 GN=rpsB PE=3 SV=1
A0A1M7GHM5	29	11	11	125	3.67436e+09	2.60593e+09	2.02256e+09	Predicted Zn-dependent peptidase OS=Bacillus sp. bc15 OX=1761758 GN=SAMN04487918_10674 PE=4 SV=1
A0A1M7DN64	30	9	8	24	5.89265e+08	3.19224e+08	4.6941e+08	Ribosome-binding ATPase YchF OS=Bacillus sp. bc15 OX=1761758 GN=ychF PE=3 SV=1
J2Q7D1	19	10	5	72	361716123	2.66e+08	172169434	Chaperone protein DnaK OS=Caulobacter sp. AP07 OX=1144304 GN=dnaK PE=2 SV=1
WP_007926694.1	37	11	11	59	1.69381e+09	1.12844e+09	1191874816	heme biosynthesis operon protein HemX [Pseudomonas sp. GM17]
A0A1M7EGB4	31	12	12	47	3.30473e+09	2543758049	2153475279	Leucine dehydrogenase OS=Bacillus sp. bc15 OX=1761758 GN=SAMN04487918_104216 PE=3 SV=1
J3HKC4	39	11	10	35	441273579	639136072	4.00947e+08	Periplasmic component of amino acid ABC-type transporter/signal transduction system OS=Pantoea sp. YR343 OX=1144341 GN=PMI39_02149 PE=3 SV=1
A0A1M7GT63	38	10	10	97	3.08507e+09	9.2164e+08	1.59459e+09	Cell division initiation protein OS=Bacillus sp. bc15 OX=1761758 GN=SAMN04487918_106190 PE=4 SV=1
WP_007932116.1	34	7	6	62	3.82996e+08	1.87711e+08	244393969	MULTISPECIES: amino acid ABC transporter ATP-binding protein [Pseudomonas]
J2KIP4	20	11	8	47	748209448	6.67884e+08	581562361	Chaperone protein DnaK OS=Variovorax sp. CF313 OX=1144315 GN=dnaK PE=2 SV=1
J2AT13	23	9	9	199	3.67838e+09	2.88692e+09	3.4592e+09	ABC-type dipeptide transport system, periplasmic component OS=Rhizobium sp. CF142 OX=1144314 GN=PMI11_05415 PE=4 SV=1
WP_007928670.1	26	9	9	36	687659403	707705201	6.69568e+08	MULTISPECIES: M18 family aminopeptidase [Pseudomonas]
A0A1M7EUJ1	32	10	10	60	6.93328e+09	9.2028e+09	1.67006e+09	Maltodextrin-binding protein OS=Bacillus sp. bc15 OX=1761758 GN=SAMN04487918_104371 PE=3 SV=1
J3HAS5	27	10	8	209	3.49135e+09	1.25408e+09	1.73301e+09	ABC-type sugar transport system, periplasmic component OS=Pantoea sp. YR343 OX=1144341 GN=PMI39_04727 PE=4 SV=1
WP_007921973.1	25	10	10	42	5.30955e+08	4.48574e+08	5.59626e+08	MULTISPECIES: amidophosphoribosyltransferase [Pseudomonas]
WP_007925904.1	18	5	5	26	3.05987e+08	310054072	364411336	imidazolonepropionase [Pseudomonas sp. GM17]
WP_007921858.1	12	10	10	25	1.92371e+08	1.29784e+08	1.79362e+08	methionine synthase [Pseudomonas sp. GM17]
WP_003228599.1	34	6	6	152	2.54621e+09	1.91328e+09	1.74732e+09	MULTISPECIES: inorganic diphosphatase [Pseudomonas]
WP_007924294.1	14	11	11	63	716285072	3.63587e+08	4.87492e+08	DNA polymerase I [Pseudomonas sp. GM17]
J2WJ41	26	5	5	81	1.68083e+09	1.35881e+09	9.97621e+08	ABC-type Co2+ transport system, periplasmic component OS=Sphingobium sp. AP49 OX=1144307 GN=PMI04_02612 PE=4 SV=1
WP_007923357.1	42	5	5	390	4.91247e+09	3.0713e+09	3.24833e+09	MULTISPECIES: glycine zipper 2TM domain-containing protein [Pseudomonas]
WP_007921477.1	21	18	17	68	9.71966e+08	9.05276e+08	8.80966e+08	ribonuclease R [Pseudomonas sp. GM17]
WP_007926364.1	33	7	7	258	1.03187e+10	1.49533e+10	1.04971e+10	MULTISPECIES: hypothetical protein [unclassified Pseudomonas]
WP_007926260.1	20	9	9	54	5.32394e+08	3.66676e+08	3.33324e+08	gamma-glutamyltransferase [Pseudomonas sp. GM17]
WP_037034042.1	27	6	6	70	1.66998e+09	2.1807e+09	2.43561e+09	OmpA family protein [Pseudomonas sp. GM17]
WP_007925623.1	45	7	7	37	1759814379	1754566111	1.61816e+09	hypothetical protein [Pseudomonas sp. GM17]
WP_007730527.1	21	5	2	30	235134834	174212108	165529301	MULTISPECIES: 50S ribosomal protein L2 [Burkholderiaceae]
A0A1M7GHU5	22	11	11	88	1.83984e+09	5.64569e+08	7.57677e+08	Ribonuclease Y OS=Bacillus sp. bc15 OX=1761758 GN=rny PE=3 SV=1
WP_007932533.1	18	10	10	29	6.273e+08	4.86125e+08	3.7511e+08	MULTISPECIES: DEAD/DEAH box helicase [Pseudomonas]
WP_007922364.1	32	6	6	90	1.05699e+09	1.58086e+08	2.83302e+08	MULTISPECIES: cell division protein ZipA [Pseudomonas]
A0A1M7D912	48	6	6	104	4.64953e+09	2124422107	2.49751e+09	PTS system IIA component, Glc family OS=Bacillus sp. bc15 OX=1761758 GN=SAMN04487918_103164 PE=4 SV=1
A0A1M6WIJ0	29	8	7	29	462649713	1.4974e+08	1.61916e+08	NTE family protein OS=Bacillus sp. bc15 OX=1761758 GN=SAMN04487918_101757 PE=4 SV=1
A0A1M6YNV1	46	12	12	106	6.519e+09	3.32246e+09	3.04772e+09	6-phosphogluconate dehydrogenase (Decarboxylating) OS=Bacillus sp. bc15 OX=1761758 GN=SAMN04487918_1011690 PE=4 SV=1
WP_007929521.1	29	10	7	48	250044045	3.17921e+08	2.36054e+08	IscS subfamily cysteine desulfurase [Pseudomonas sp. GM17]
WP_007931644.1	16	13	13	39	1660243136	2.22636e+09	2.1769e+09	acyl-CoA dehydrogenase [Pseudomonas sp. GM17]
WP_007925072.1	34	9	9	124	3.09879e+09	2.36434e+09	2.42051e+09	branched-chain amino acid aminotransferase [Pseudomonas sp. GM17]
WP_007587953.1	16	4	4	216	2.07529e+09	1.50987e+09	1.37501e+09	MULTISPECIES: porin [Burkholderiaceae]
WP_007739326.1	30	8	8	59	1.27285e+09	6.19341e+08	6.83143e+08	decarboxylating 6-phosphogluconate dehydrogenase [Paraburkholderia hospita]
A0A1M7ENC9	32	13	13	119	7.27546e+09	4.3399e+09	3.42645e+09	Phosphopentomutase OS=Bacillus sp. bc15 OX=1761758 GN=deoB PE=3 SV=1
A0A1M7EF89	38	6	6	32	1674845314	8.52988e+08	7.52075e+08	Biotin carboxyl carrier protein of acetyl-CoA carboxylase OS=Bacillus sp. bc15 OX=1761758 GN=SAMN04487918_104196 PE=4 SV=1
WP_007925516.1	11	8	8	55	6.74248e+08	9.50846e+08	6.97917e+08	hypothetical protein [Pseudomonas sp. GM17]
J3HH35	15	5	5	75	5.97848e+08	4.37718e+08	4.2325e+08	Methylmalonic acid semialdehyde dehydrogenase OS=Pantoea sp. YR343 OX=1144341 GN=PMI39_03367 PE=4 SV=1
WP_007923054.1	36	7	7	239	6.92559e+09	9.61531e+09	7.09636e+09	MULTISPECIES: OmpA family protein [Pseudomonas]
J3HN25	44	10	10	97	2211688355	2.0645e+09	1.20748e+09	Periplasmic component of amino acid ABC-type transporter/signal transduction system OS=Pantoea sp. YR343 OX=1144341 GN=PMI39_01193 PE=4 SV=1
WP_007928314.1	23	7	7	38	373744893	127098836	2.43678e+08	MULTISPECIES: glutamine synthetase [Pseudomonas]
A0A1H7T8U5	17	9	9	27	83158179	5.32379e+07	108174817	TonB-dependent receptor OS=Duganella sp. CF402 OX=1855289 GN=SAMN05216319_2770 PE=3 SV=1
J2UTT3	19	9	9	108	2.99638e+09	3.10111e+09	1.76918e+09	ABC-type oligopeptide transport system, periplasmic component OS=Pantoea sp. YR343 OX=1144341 GN=PMI39_02740 PE=4 SV=1
WP_007922539.1	28	9	8	70	1.07385e+09	784431642	6.91909e+08	MULTISPECIES: OprD family porin [unclassified Pseudomonas]
WP_007923727.1	40	13	11	60	1.54199e+09	1.83933e+09	1.42241e+09	MULTISPECIES: aspartate/tyrosine/aromatic aminotransferase [Pseudomonas]
WP_007926155.1	29	9	9	44	1.57217e+09	1.47951e+09	1.3084e+09	MULTISPECIES: iron-containing alcohol dehydrogenase [Pseudomonas]
WP_007930285.1	22	11	11	48	2095510454	1.91375e+09	1861541384	MULTISPECIES: type VI secretion system contractile sheath large subunit [Pseudomonas]
J3CFM5	22	5	5	18	33604230	81313628	111017907	rRNA methylase OS=Pantoea sp. YR343 OX=1144341 GN=PMI39_00198 PE=3 SV=1
WP_007737368.1	31	8	4	44	812477568	1138176640	600445488	MULTISPECIES: succinate--CoA ligase subunit alpha [Burkholderiaceae]
WP_007921651.1	22	11	10	56	7.63319e+08	7.86934e+08	5.65634e+08	bifunctional phosphoribosylaminoimidazolecarboxamide formyltransferase/IMP cyclohydrolase [Pseudomonas sp. GM17]
WP_007925306.1	52	12	11	105	4208199852	3.79191e+09	3.00617e+09	MULTISPECIES: cystine ABC transporter substrate-binding protein [Pseudomonas]
A0A1M7I6D8	26	11	11	76	1.90136e+09	1.4608e+09	1.15637e+09	Glycine--tRNA ligase OS=Bacillus sp. bc15 OX=1761758 GN=glyQS PE=3 SV=1
A0A1M7E4T3	30	9	9	69	1476996472	4.90383e+08	4.71866e+08	Germination protease OS=Bacillus sp. bc15 OX=1761758 GN=gpr PE=3 SV=1
A0A1M7I5D8	45	7	7	61	1.46446e+09	9.91702e+08	8.44438e+08	Superoxide dismutase, Cu-Zn family OS=Bacillus sp. bc15 OX=1761758 GN=SAMN04487918_10814 PE=4 SV=1
A0A1M7D8Y9	26	10	9	39	1382502324	5.53342e+08	625931182	Serine hydroxymethyltransferase OS=Bacillus sp. bc15 OX=1761758 GN=glyA PE=3 SV=1
A0A1M7D8V3	23	14	11	148	3.70729e+09	2.46502e+09	9.50187e+08	ATP synthase subunit alpha OS=Bacillus sp. bc15 OX=1761758 GN=atpA PE=3 SV=1
A0A1M7LV96	36	6	5	239	4052288347	2.32962e+09	1.67165e+09	50S ribosomal protein L11 OS=Bacillus sp. bc15 OX=1761758 GN=rplK PE=3 SV=1
J3HFH4	18	10	10	44	7.23763e+08	520219907	549206227	TonB-dependent siderophore receptor OS=Pantoea sp. YR343 OX=1144341 GN=PMI39_03707 PE=3 SV=1
A0A1M7I6D4	29	7	7	47	5.09407e+08	22455850	1.57188e+08	UTP--glucose-1-phosphate uridylyltransferase OS=Bacillus sp. bc15 OX=1761758 GN=SAMN04487918_10826 PE=3 SV=1
WP_037034405.1	27	9	9	42	5.97462e+08	470669527	406990207	MULTISPECIES: UDP-N-acetylglucosamine diphosphorylase/glucosamine-1-phosphate N-acetyltransferase [Pseudomonas]
J2VMI3	13	5	4	73	362082900	561416952	2.10139e+08	Adenylosuccinate lyase OS=Pantoea sp. YR343 OX=1144341 GN=PMI39_00850 PE=3 SV=1
WP_007922752.1	27	10	10	91	2.33389e+09	1.43357e+09	1.79044e+09	hypothetical protein [Pseudomonas sp. GM17]
WP_007927031.1	23	9	9	61	8.48407e+08	5.30328e+08	7.76374e+08	OprD family porin [Pseudomonas sp. GM17]
A0A1M7JNB7	24	8	7	23	4.06939e+08	1.8189e+08	2.4961e+08	Bifunctional purine biosynthesis protein PurH OS=Bacillus sp. bc15 OX=1761758 GN=purH PE=3 SV=1
J2UU98	31	13	12	45	1.16279e+09	1020166928	8.64678e+08	ATP-dependent protease ATPase subunit HslU OS=Pantoea sp. YR343 OX=1144341 GN=hslU PE=3 SV=1
J3C5X1	18	12	12	45	1.45042e+09	1.05172e+09	1.18727e+09	Phosphate acetyltransferase OS=Pantoea sp. YR343 OX=1144341 GN=PMI39_01999 PE=3 SV=1
J2H1Q8	10	10	10	51	7.18486e+08	5.36337e+08	6.46612e+08	Outer membrane receptor protein OS=Caulobacter sp. AP07 OX=1144304 GN=PMI01_03386 PE=4 SV=1
WP_007924185.1	40	8	7	317	6.9894e+09	6.86801e+09	5.6234e+09	MULTISPECIES: 50S ribosomal protein L6 [Pseudomonas]
WP_007922611.1	31	8	8	78	2709658033	3.81025e+09	2.82095e+09	ABC transporter substrate-binding protein [Pseudomonas sp. GM17]
J1SQ80	38	11	11	87	2.39099e+09	3.0579e+09	2.59044e+09	ABC-type sugar transport system, periplasmic component OS=Rhizobium sp. CF142 OX=1144314 GN=PMI11_04430 PE=4 SV=1
J2UKS7	30	7	7	165	7.19371e+09	8.50782e+09	5.56788e+09	ABC-type metal ion transport system, periplasmic component/surface adhesin OS=Pantoea sp. YR343 OX=1144341 GN=PMI39_03851 PE=3 SV=1
J1SNY7	27	10	8	56	136967678	1.85952e+08	2.16303e+08	Succinate--CoA ligase [ADP-forming] subunit beta OS=Rhizobium sp. CF142 OX=1144314 GN=sucC PE=3 SV=1
J2WIT8	14	8	8	33	4.38146e+08	1.70856e+08	2.98288e+08	Aminopeptidase OS=Sphingobium sp. AP49 OX=1144307 GN=PMI04_02500 PE=3 SV=1
WP_009051375.1	23	6	6	50	1014428173	8.6313e+08	6.82724e+08	MULTISPECIES: polyamine ABC transporter substrate-binding protein [Pseudomonas]
WP_007928434.1	26	8	8	31	8.34017e+08	1.56715e+08	4.98145e+08	NADP(H)-dependent aldo-keto reductase [Pseudomonas sp. GM17]
A0A1M7LXJ8	63	6	6	79	4.91959e+09	2552063490	2.76296e+09	50S ribosomal protein L22 OS=Bacillus sp. bc15 OX=1761758 GN=rplV PE=3 SV=1
WP_007924989.1	36	6	6	82	1.92324e+09	1.37994e+09	1.46489e+09	MULTISPECIES: DUF4174 domain-containing protein [Pseudomonas]
WP_007931770.1	32	7	7	75	2.21108e+09	2.09082e+09	1.98723e+09	dienelactone hydrolase family protein [Pseudomonas sp. GM17]
WP_007931479.1	28	7	7	83	3.0662e+09	2.18593e+09	2.23534e+09	MULTISPECIES: glycine betaine ABC transporter substrate-binding protein [Pseudomonas]
J2V0B6	27	8	8	50	793331294	1038008716	5.56736e+08	ABC-type Fe3+ transport system, periplasmic component OS=Pantoea sp. YR343 OX=1144341 GN=PMI39_03989 PE=4 SV=1
WP_007922249.1	72	6	6	276	6.0179e+09	6142946116	5.4583e+09	MULTISPECIES: YegP family protein [Pseudomonas]
J3HN67	9	8	8	24	6.93867e+08	9.87712e+08	635707064	Efflux pump membrane transporter OS=Pantoea sp. YR343 OX=1144341 GN=PMI39_01316 PE=3 SV=1
WP_007930095.1	29	10	10	55	1.0086e+09	7.30029e+08	903952789	aspartate/tyrosine/aromatic aminotransferase [Pseudomonas sp. GM17]
WP_007927345.1	15	11	11	35	649721313	6.2346e+08	5.37815e+08	MULTISPECIES: phosphoenolpyruvate--protein phosphotransferase [Pseudomonas]
J3HH23	40	8	8	61	1.12147e+09	7.37899e+08	8.90279e+08	Succinate dehydrogenase iron-sulfur subunit OS=Pantoea sp. YR343 OX=1144341 GN=PMI39_03088 PE=3 SV=1
WP_007931167.1	14	7	6	35	2.93194e+08	1.91354e+08	2.83468e+08	MULTISPECIES: methyl-accepting chemotaxis protein [Pseudomonas]
A0A1M7DKV7	24	8	8	38	1562498589	5.29821e+08	7.25257e+08	Serine protease, S1-C subfamily, contains C-terminal PDZ domain OS=Bacillus sp. bc15 OX=1761758 GN=SAMN04487918_103305 PE=4 SV=1
WP_007927975.1	23	10	8	85	7.78409e+08	6.25316e+08	6.36379e+08	MULTISPECIES: lysine--tRNA ligase [Pseudomonas]
J2WNU9	28	10	6	50	1979500330	2026203792	1.93906e+09	DNA-directed RNA polymerase subunit alpha OS=Sphingobium sp. AP49 OX=1144307 GN=rpoA PE=3 SV=1
J2CZF0	42	7	7	50	1431330950	1.06626e+09	8.87436e+08	Uncharacterized protein OS=Sphingobium sp. AP49 OX=1144307 GN=PMI04_02525 PE=4 SV=1
WP_007925421.1	14	10	10	39	5.45802e+08	5.70397e+08	425794072	membrane protein [Pseudomonas sp. GM17]
J3C8Q2	28	11	11	82	1.61739e+09	1277260723	1.0367e+09	Trigger factor OS=Pantoea sp. YR343 OX=1144341 GN=tig PE=3 SV=1
WP_007926784.1	30	3	3	53	7.3706e+08	883431457	5.73375e+08	DUF2934 domain-containing protein [Pseudomonas sp. GM17]
A0A1M7HFI9	27	8	7	81	2894404313	1.60849e+09	1.70026e+09	NTE family protein OS=Bacillus sp. bc15 OX=1761758 GN=SAMN04487918_10741 PE=4 SV=1
J3HS17	22	10	8	38	616384370	544224167	411142773	ATP-binding cassette protein, ChvD family OS=Pantoea sp. YR343 OX=1144341 GN=PMI39_00252 PE=4 SV=1
A0A1M7LP42	22	10	9	85	1.43225e+09	7.78619e+08	6.65054e+08	Lysine--tRNA ligase OS=Bacillus sp. bc15 OX=1761758 GN=lysS PE=3 SV=1
WP_007930440.1	24	9	9	66	1.57758e+09	1.94538e+09	1377579686	MULTISPECIES: DotU family type VI secretion system protein [Pseudomonas]
J2UM80	21	7	5	59	3.69947e+08	3.17202e+07	2.24304e+08	Inosine-5'-monophosphate dehydrogenase OS=Pantoea sp. YR343 OX=1144341 GN=guaB PE=3 SV=1
A0A1M7J8Y6	31	12	12	51	1.16242e+09	7.16892e+08	4.85849e+08	2-amino-3-ketobutyrate coenzyme A ligase OS=Bacillus sp. bc15 OX=1761758 GN=SAMN04487918_109101 PE=3 SV=1
WP_007932143.1	12	10	10	43	1.07162e+09	712225927	8.30834e+08	valine--tRNA ligase [Pseudomonas sp. GM17]
J2V0I6	15	6	6	39	6.49337e+08	4.15044e+08	297557171	PTS system, fructose-specific, IIB component/PTS system, fructose subfamily, IIC component OS=Pantoea sp. YR343 OX=1144341 GN=PMI39_01910 PE=4 SV=1
WP_007928449.1	35	4	4	133	8.87513e+09	1.04531e+10	4.90389e+09	MULTISPECIES: 50S ribosomal protein L13 [Pseudomonas]
J2V9R6	15	10	8	67	5.1202e+08	3.89671e+08	447822647	Aconitate hydratase OS=Pantoea sp. YR343 OX=1144341 GN=PMI39_02708 PE=3 SV=1
WP_007578162.1	18	5	5	60	1944313149	1.04467e+09	1.17496e+09	MULTISPECIES: porin [Burkholderiaceae]
J1SZK0	20	10	9	44	9.82866e+08	584399748	498761517	30S ribosomal protein S1 OS=Rhizobium sp. CF142 OX=1144314 GN=PMI11_01051 PE=3 SV=1
WP_007931315.1	15	8	8	44	9.35896e+08	9.7611e+08	7.00576e+08	bifunctional prephenate dehydrogenase/3-phosphoshikimate 1-carboxyvinyltransferase [Pseudomonas sp. GM17]
A0A1M7IBV8	27	13	13	65	3.5677e+09	1722515524	1.56145e+09	Iron-regulated ABC transporter membrane component SufB OS=Bacillus sp. bc15 OX=1761758 GN=SAMN04487918_10890 PE=4 SV=1
WP_007930755.1	16	6	6	26	2.89367e+08	3.0887e+08	2.70528e+08	MULTISPECIES: DEAD/DEAH box helicase [Pseudomonas]
WP_007926269.1	30	10	10	102	2.93871e+09	2.81e+09	3.30426e+09	MULTISPECIES: ornithine carbamoyltransferase [Pseudomonas]
J2V545	24	9	6	36	157472802	3.53266e+08	178918499	ATP-dependent Clp protease ATP-binding subunit ClpX OS=Pantoea sp. YR343 OX=1144341 GN=clpX PE=3 SV=1
WP_007921313.1	20	6	6	33	6.78292e+08	2.97519e+08	4.06113e+08	MULTISPECIES: acetyl-CoA C-acyltransferase FadA [Pseudomonas]
J3HFJ3	15	10	7	25	229441506	291963742	138558047	Protein translocase subunit SecA OS=Pantoea sp. YR343 OX=1144341 GN=secA PE=2 SV=1
WP_007925088.1	18	8	8	54	8.41096e+08	5.14298e+08	4.03852e+08	long-chain fatty acid--CoA ligase [Pseudomonas sp. GM17]
WP_037035657.1	23	6	6	95	2.29739e+09	2342361757	1.68755e+09	type VI secretion system protein TssA [Pseudomonas sp. GM17]
A0A1M7ICN9	28	11	11	90	2755957404	9.99245e+08	1.17445e+09	Iron-regulated ABC transporter permease protein SufD OS=Bacillus sp. bc15 OX=1761758 GN=SAMN04487918_10893 PE=4 SV=1
J3HP48	16	5	5	50	5.06602e+08	3.75632e+08	3.60116e+08	ABC-type sugar transport system, periplasmic component OS=Pantoea sp. YR343 OX=1144341 GN=PMI39_00785 PE=4 SV=1
A0A1M6YPE7	52	11	11	241	9.16923e+09	5.77413e+09	4.39276e+09	Nitroreductase domain-containing protein OS=Bacillus sp. bc15 OX=1761758 GN=SAMN04487918_1011697 PE=4 SV=1
A0A1M7EP36	26	5	5	95	1.70332e+09	2.31447e+08	4.86785e+08	Purine nucleoside phosphorylase OS=Bacillus sp. bc15 OX=1761758 GN=SAMN04487918_104297 PE=3 SV=1
WP_007926971.1	38	11	9	81	2.65552e+09	2.52933e+09	2.00963e+09	MULTISPECIES: transaldolase [Pseudomonas]
WP_007932700.1	34	7	7	31	1.40657e+08	1.95658e+08	2.11267e+08	HugZ family protein [Pseudomonas sp. GM17]
J2AU60	13	10	10	33	3.40254e+08	2.0264e+08	2.13782e+08	2-oxoglutarate dehydrogenase, E1 component OS=Rhizobium sp. CF142 OX=1144314 GN=PMI11_04885 PE=4 SV=1
WP_007930417.1	33	4	4	133	2.60997e+09	2.26187e+09	2.09504e+09	VOC family protein [Pseudomonas sp. GM17]
WP_007923021.1	24	7	7	42	5.66922e+08	4.06566e+08	6.1831e+08	NADH:flavin oxidoreductase/NADH oxidase [Pseudomonas sp. GM17]
WP_007927437.1	51	7	7	54	6.87942e+08	6.58411e+08	5.81803e+08	MULTISPECIES: LemA family protein [unclassified Pseudomonas]
J2D105	30	6	5	55	7.95336e+08	643633598	6.76607e+08	Elongation factor Ts OS=Sphingobium sp. AP49 OX=1144307 GN=tsf PE=3 SV=1
WP_007931536.1	32	5	5	73	338923193	2.44413e+08	3.4504e+08	MULTISPECIES: dienelactone hydrolase family protein [Pseudomonas]
J2KW93	11	16	2	232	1.49894e+07	1.09269e+07	12754770	DNA-directed RNA polymerase subunit beta' OS=Variovorax sp. CF313 OX=1144315 GN=rpoC PE=3 SV=1
A0A1M7LXV5	57	5	5	128	5.17218e+09	2.59157e+09	2.78344e+09	50S ribosomal protein L24 OS=Bacillus sp. bc15 OX=1761758 GN=rplX PE=3 SV=1
J2VM00	48	13	12	63	3.08961e+09	2.57518e+09	2030923745	Aldo/keto reductase, diketogulonate reductase OS=Pantoea sp. YR343 OX=1144341 GN=PMI39_01036 PE=4 SV=1
WP_007927955.1	35	7	6	206	5841302503	6.28372e+09	4.62403e+09	MULTISPECIES: adenylate kinase [Pseudomonas]
A0A1H8EFH1	10	13	2	210				DNA-directed RNA polymerase subunit beta' OS=Duganella sp. CF402 OX=1855289 GN=rpoC PE=3 SV=1
A0A1M7JMK4	27	11	10	51	1.27089e+09	4.25604e+08	5.10097e+08	Adenylosuccinate lyase OS=Bacillus sp. bc15 OX=1761758 GN=SAMN04487918_1105 PE=3 SV=1
J3BR78	21	9	8	34	4.66159e+08	3.57898e+08	3.23943e+08	Glycerol kinase OS=Pantoea sp. YR343 OX=1144341 GN=glpK PE=3 SV=1
A0A1M7FD44	50	7	7	186	4.58434e+09	2.71503e+09	1.87887e+09	Thiol peroxidase OS=Bacillus sp. bc15 OX=1761758 GN=tpx PE=3 SV=1
WP_007924735.1	14	11	10	38	5.9447e+08	4.73618e+08	5.63716e+08	isoleucine--tRNA ligase [Pseudomonas sp. GM17]
J2WQX6	46	5	3	90	3.23157e+08	126084621	3.2306e+08	30S ribosomal protein S19 OS=Sphingobium sp. AP49 OX=1144307 GN=rpsS PE=3 SV=1
WP_007928473.1	17	7	7	29	7.76406e+08	2.80847e+08	345135466	UDP-N-acetylmuramoyl-L-alanyl-D-glutamate--2,6-diaminopimelate ligase [Pseudomonas sp. GM17]
WP_007926477.1	23	7	7	23	1.15978e+08	2.0727e+08	175025532	transporter [Pseudomonas sp. GM17]
A0A1M7JAR9	38	11	3	45	30930612	15923215	2.85566e+07	Alanine dehydrogenase OS=Bacillus sp. bc15 OX=1761758 GN=SAMN04487918_109127 PE=3 SV=1
J2V1V0	70	8	8	144	4.02807e+09	3.69137e+09	2.91696e+09	50S ribosomal protein L22 OS=Pantoea sp. YR343 OX=1144341 GN=rplV PE=3 SV=1
J2L703	20	12	7	42	4.55419e+08	3.09292e+08	3.55642e+08	Elongation factor G OS=Rhizobium sp. CF142 OX=1144314 GN=fusA PE=3 SV=1
WP_007927882.1	26	5	5	134	1203549678	7.08575e+08	1.1885e+09	tellurite resistance TerB family protein [Pseudomonas sp. GM17]
WP_007930819.1	26	11	11	59	1.78441e+09	1.69431e+09	1.53946e+09	MULTISPECIES: 2,3-bisphosphoglycerate-independent phosphoglycerate mutase [Pseudomonas]
WP_007580588.1	29	10	9	48	1401081516	1584499364	1288283145	MULTISPECIES: carbohydrate ABC transporter substrate-binding protein [Burkholderiaceae]
WP_007927066.1	15	7	7	56	6.70455e+08	3.72134e+08	4.72195e+08	MULTISPECIES: acyl-CoA dehydrogenase [Pseudomonas]
WP_007924174.1	24	11	11	68	2011476752	2.22763e+09	1399507994	MULTISPECIES: catalase [unclassified Pseudomonas]
WP_007924767.1	23	11	9	48	8.81046e+08	953854492	8.34693e+08	MULTISPECIES: energy-dependent translational throttle protein EttA [Pseudomonas]
WP_007930807.1	26	8	7	58	8.67695e+08	6.12354e+08	6.44425e+08	MULTISPECIES: homogentisate 1,2-dioxygenase [Pseudomonas]
WP_009045284.1	34	13	13	50	1781379408	1.8401e+09	1.52527e+09	MULTISPECIES: Tol-Pal system protein TolB [Pseudomonas]
A0A1M7C122	40	12	12	61	3.46441e+09	1.27033e+09	1.59423e+09	Amino acid ABC transporter substrate-binding protein, PAAT family OS=Bacillus sp. bc15 OX=1761758 GN=SAMN04487918_102676 PE=4 SV=1
J2H420	18	9	9	70	1212506911	9.29372e+08	9.40292e+08	DNA mismatch repair enzyme (Predicted ATPase) OS=Caulobacter sp. AP07 OX=1144304 GN=PMI01_00638 PE=4 SV=1
WP_007926574.1	27	10	10	83	7.17262e+08	1.21019e+09	6.89978e+08	AdeC/AdeK/OprM family multidrug efflux complex outer membrane factor [Pseudomonas sp. GM17]
A0A1M7C535	29	6	6	32	598036516	2.51917e+08	2.76283e+08	Non-homologous end joining protein Ku OS=Bacillus sp. bc15 OX=1761758 GN=ku PE=3 SV=1
WP_007932307.1	24	3	3	444	4.32877e+09	3.35444e+09	3.27006e+09	DUF1842 domain-containing protein [Pseudomonas sp. GM17]
J3CTN1	19	9	4	37	253099512	119030281	2.02361e+08	ATP synthase subunit alpha OS=Variovorax sp. CF313 OX=1144315 GN=atpA PE=3 SV=1
A0A1M6WL05	30	9	9	44	1.3028e+09	4.44112e+08	603424773	Acyl-CoA dehydrogenase OS=Bacillus sp. bc15 OX=1761758 GN=SAMN04487918_101792 PE=3 SV=1
WP_007921310.1	15	8	8	24	314907614	406444936	2.83169e+08	MULTISPECIES: type I DNA topoisomerase [Pseudomonas]
J1SY51	42	11	11	40	1.29932e+09	1.36682e+09	1.40873e+09	D-xylose ABC transporter, substrate-binding protein OS=Rhizobium sp. CF142 OX=1144314 GN=PMI11_01618 PE=4 SV=1
WP_007922357.1	11	7	7	16	9.32965e+07	4.43873e+07	5.02563e+07	xanthine dehydrogenase molybdopterin binding subunit [Pseudomonas sp. GM17]
A0A1M7BLM6	31	4	4	11	1.30391e+08	50399936	4.53873e+07	Heme-degrading monooxygenase HmoA OS=Bacillus sp. bc15 OX=1761758 GN=SAMN04487918_102478 PE=4 SV=1
J3ATU1	20	6	4	40	8.4224e+07	4.39102e+07	81748165	S-adenosylmethionine synthetase OS=Caulobacter sp. AP07 OX=1144304 GN=PMI01_00742 PE=3 SV=1
WP_007731989.1	40	8	8	49	1968403336	1.49842e+09	1.29948e+09	MULTISPECIES: H-NS histone family protein [Burkholderiaceae]
J2DV48	24	8	5	42	413574917	3.68201e+08	3.28789e+08	Transcription termination factor Rho OS=Sphingobium sp. AP49 OX=1144307 GN=rho PE=3 SV=1
WP_007930965.1	37	7	7	38	872615919	7.19664e+08	7.57259e+08	SDR family oxidoreductase [Pseudomonas sp. GM17]
WP_037035532.1	29	8	8	70	1.44997e+09	1.47262e+09	1.34451e+09	MULTISPECIES: calcium channel protein [Pseudomonas]
WP_007931772.1	47	7	7	74	2.50822e+09	1.78219e+09	2.26843e+09	MULTISPECIES: hypothetical protein [Pseudomonas]
A0A1M7GH52	29	7	5	28	500834190	2.59874e+08	226723991	Protein RecA OS=Bacillus sp. bc15 OX=1761758 GN=recA PE=3 SV=1
A0A1M7AKS6	26	11	11	81	2.18395e+09	9.0727e+08	1.01321e+09	GTPase Der OS=Bacillus sp. bc15 OX=1761758 GN=der PE=3 SV=1
A0A1M7DB59	32	11	11	313	1.53315e+10	8.59007e+09	7.74395e+09	Fructose-bisphosphate aldolase OS=Bacillus sp. bc15 OX=1761758 GN=SAMN04487918_103179 PE=4 SV=1
A0A1M7JQI0	18	7	7	40	948255247	3.09035e+08	4.13087e+08	Glutamyl-tRNA(Gln) amidotransferase subunit A OS=Bacillus sp. bc15 OX=1761758 GN=gatA PE=3 SV=1
WP_007930808.1	21	7	6	90	1.15252e+09	9.44418e+08	6.73066e+08	fumarylacetoacetase [Pseudomonas sp. GM17]
WP_007921995.1	21	7	7	29	3.22424e+08	2.54744e+08	2.59697e+08	3-isopropylmalate dehydratase large subunit [Pseudomonas sp. GM17]
WP_007921754.1	43	6	4	159	1345581391	1197630564	1.04825e+09	MULTISPECIES: peroxiredoxin [Pseudomonas]
WP_007928459.1	33	6	6	84	5.16564e+09	3.90134e+09	2.79286e+09	MULTISPECIES: cytochrome c1 [Pseudomonas]
J3HNX0	44	7	7	83	4313971753	6.68827e+09	3.13929e+09	Putative periplasmic or secreted lipoprotein OS=Pantoea sp. YR343 OX=1144341 GN=PMI39_01004 PE=4 SV=1
A0A1M7E7R3	27	9	9	22	1.45387e+08	5.72011e+07	5.94326e+07	4-hydroxy-3-methylbut-2-en-1-yl diphosphate synthase (flavodoxin) OS=Bacillus sp. bc15 OX=1761758 GN=ispG PE=3 SV=1
WP_007930643.1	31	8	7	82	2.67505e+09	2.38666e+09	2.10161e+09	MULTISPECIES: methylisocitrate lyase [Pseudomonas]
WP_007921265.1	27	14	12	42	5.66599e+08	659032967	6.31165e+08	MULTISPECIES: dihydroxy-acid dehydratase [Pseudomonas]
J2DN57	16	11	9	38	4.21701e+08	1.68565e+08	1.7156e+08	Lon protease OS=Sphingobium sp. AP49 OX=1144307 GN=lon PE=2 SV=1
A0A1M7JG43	18	6	6	147	6.45764e+09	7030022178	5.23327e+09	Outer membrane lipoprotein-sorting protein OS=Bacillus sp. bc15 OX=1761758 GN=SAMN04487918_109200 PE=4 SV=1
WP_007922164.1	29	6	6	115	2.89225e+09	2.98214e+09	2.47282e+09	MULTISPECIES: 3-hydroxyisobutyrate dehydrogenase [Pseudomonas]
WP_007931191.1	25	9	8	52	1162113744	1008647455	9.65913e+08	MULTISPECIES: pyruvate kinase [Pseudomonas]
WP_007921413.1	16	6	6	25	1.87323e+08	1.34278e+08	9.99264e+07	HAMP domain-containing protein [Pseudomonas sp. GM17]
A0A1M7B8L6	17	7	7	29	401068723	1.13618e+08	2.17406e+08	NADPH-dependent 2,4-dienoyl-CoA reductase, sulfur reductase OS=Bacillus sp. bc15 OX=1761758 GN=SAMN04487918_102309 PE=4 SV=1
J3HAI6	20	9	8	38	5.9412e+08	8.11739e+08	494847365	Glucose-6-phosphate 1-dehydrogenase OS=Pantoea sp. YR343 OX=1144341 GN=zwf PE=3 SV=1
J3C8P9	13	7	7	19	2.48953e+08	1.3873e+08	2.36023e+08	Peptidylprolyl isomerase OS=Pantoea sp. YR343 OX=1144341 GN=PMI39_01340 PE=4 SV=1
A0A1M7GQI7	80	4	4	61	7.35892e+08	4.1875e+08	4.31415e+08	DNA-directed RNA polymerase subunit omega OS=Bacillus sp. bc15 OX=1761758 GN=rpoZ PE=3 SV=1
WP_007590413.1	19	4	4	137	1.87323e+09	3.3867e+08	6.68366e+08	MULTISPECIES: membrane protein [Burkholderiaceae]
WP_007923102.1	22	8	7	71	6.78367e+08	4.60439e+08	573112511	2-oxo acid dehydrogenase subunit E2 [Pseudomonas sp. GM17]
J2UYJ7	31	9	9	134	2.46716e+09	1.31667e+09	1.54228e+09	Glyoxylate/hydroxypyruvate reductase B OS=Pantoea sp. YR343 OX=1144341 GN=ghrB PE=3 SV=1
WP_007928398.1	11	6	5	34	171185774	220674822	1.33383e+08	methyl-accepting chemotaxis protein [Pseudomonas sp. GM17]
J3HM68	40	9	6	104	4805813736	6.5089e+09	3.62593e+09	30S ribosomal protein S4 OS=Pantoea sp. YR343 OX=1144341 GN=rpsD PE=3 SV=1
WP_007929633.1	23	11	11	49	752148379	8.32263e+08	707009489	glutamine--tRNA ligase/YqeY domain fusion protein [Pseudomonas sp. GM17]
WP_007927200.1	17	10	10	30	8.29376e+08	567884231	989447361	peptidyl-prolyl cis-trans isomerase [Pseudomonas sp. GM17]
J2KW10	11	6	6	38	7.82301e+08	475832595	613190384	Transketolase OS=Rhizobium sp. CF142 OX=1144314 GN=PMI11_06845 PE=3 SV=1
J2L8I9	33	8	7	118	1.33366e+09	1.11451e+09	1.04598e+09	50S ribosomal protein L1 OS=Sphingobium sp. AP49 OX=1144307 GN=rplA PE=3 SV=1
J2L323	20	7	6	48	1171967551	7.99065e+08	8.30387e+08	Beta sliding clamp OS=Sphingobium sp. AP49 OX=1144307 GN=PMI04_02847 PE=3 SV=1
A0A1M7KVC4	87	5	3	555	2.98341e+09	1.92537e+09	1.6143e+09	Small, acid-soluble spore protein, alpha/beta type OS=Bacillus sp. bc15 OX=1761758 GN=SAMN04487918_1133 PE=4 SV=1
WP_007921985.1	14	10	10	40	9.05236e+08	1294170646	9.7163e+08	FimV family protein [Pseudomonas sp. GM17]
A0A1M7FWI9	13	6	6	120	1.31684e+09	1014038626	1.59085e+09	Spore coat assembly protein SafA (Fragment) OS=Bacillus sp. bc15 OX=1761758 GN=SAMN04487918_105305 PE=4 SV=1
J2D3W0	54	11	10	116	3.0352e+09	1.59883e+09	1706815015	30S ribosomal protein S4 OS=Sphingobium sp. AP49 OX=1144307 GN=rpsD PE=3 SV=1
WP_007576434.1	28	7	7	35	6.72176e+08	4.34535e+08	4.24225e+08	MULTISPECIES: DUF2059 domain-containing protein [Burkholderiaceae]
A0A1M7IKT6	24	8	8	35	7.6692e+08	1.50584e+08	321262118	NADH dehydrogenase OS=Bacillus sp. bc15 OX=1761758 GN=SAMN04487918_108179 PE=4 SV=1
J2LGK1	29	8	8	22	573998733	5.62275e+08	5.0876e+08	RND family efflux transporter, MFP subunit OS=Sphingobium sp. AP49 OX=1144307 GN=PMI04_00381 PE=3 SV=1
J2WCX0	37	5	5	70	2430006016	2.05266e+09	1.93992e+09	DUF4136 domain-containing protein OS=Sphingobium sp. AP49 OX=1144307 GN=PMI04_03387 PE=4 SV=1
J3AGJ5	38	4	4	7	5.19291e+07	5.36057e+07	4.85654e+07	Uncharacterized protein OS=Caulobacter sp. AP07 OX=1144304 GN=PMI01_02952 PE=4 SV=1
J2W7D0	24	11	9	269	4.74393e+09	3751127860	3.11312e+09	Arylsulfatase A family protein OS=Sphingobium sp. AP49 OX=1144307 GN=PMI04_04331 PE=4 SV=1
A0A1M7FVL1	22	6	6	38	7.1384e+08	4.57794e+08	2.12876e+08	GTPase Obg OS=Bacillus sp. bc15 OX=1761758 GN=obg PE=3 SV=1
WP_007932860.1	52	5	5	288	6.44261e+09	2.70575e+09	3.93955e+09	MULTISPECIES: DUF4399 domain-containing protein [Pseudomonas]
J2ZPI8	25	14	6	68	1498470101	1.10766e+09	972644521	ATP synthase subunit alpha OS=Caulobacter sp. AP07 OX=1144304 GN=atpA PE=3 SV=1
WP_007926163.1	16	9	9	36	6.6426e+08	335000624	5.07238e+08	oligopeptidase A [Pseudomonas sp. GM17]
J3HF81	20	5	4	47	1.67965e+09	2.1536e+09	1.78565e+09	30S ribosomal protein S2 OS=Pantoea sp. YR343 OX=1144341 GN=rpsB PE=3 SV=1
J2TK60	14	9	4	93	63440848	16177985	3.35471e+07	Elongation factor G OS=Variovorax sp. CF313 OX=1144315 GN=fusA PE=3 SV=1
J3HNT8	22	5	5	29	1.58328e+08	1.20522e+08	129980330	3-oxoacyl-[acyl-carrier-protein] synthase 2 OS=Pantoea sp. YR343 OX=1144341 GN=PMI39_00881 PE=3 SV=1
WP_009043060.1	30	5	5	101	2.00793e+09	1.61943e+09	1.45974e+09	MULTISPECIES: translation initiation factor IF-3 [Pseudomonas]
A0A1M7AK01	57	5	5	638	3.10824e+10	1.94223e+10	1.23849e+10	Bacterial nucleoid protein Hbs OS=Bacillus sp. bc15 OX=1761758 GN=SAMN04487918_10256 PE=3 SV=1
WP_007923103.1	28	9	9	28	7.72256e+08	1.43987e+08	3.14859e+08	dihydrolipoyl dehydrogenase [Pseudomonas sp. GM17]
A0A1M7LX96	41	8	8	126	6.10861e+09	3804254418	1.95582e+09	30S ribosomal protein S5 OS=Bacillus sp. bc15 OX=1761758 GN=rpsE PE=3 SV=1
WP_162136171.1	22	7	7	100	2.05205e+09	1.45267e+09	1.35073e+09	acetyl-CoA C-acyltransferase [Pseudomonas sp. GM17]
WP_007586832.1	8	7	5	81	4.83972e+08	1.66502e+08	1.48936e+08	pyruvate dehydrogenase (acetyl-transferring), homodimeric type [Paraburkholderia hospita]
J2KUY6	17	5	5	34	738550563	9.52735e+08	3.35312e+08	Uncharacterized protein OS=Sphingobium sp. AP49 OX=1144307 GN=PMI04_04111 PE=4 SV=1
WP_007926963.1	18	4	4	19	265027569	2.12127e+08	2.73453e+08	MULTISPECIES: NADPH-dependent 7-cyano-7-deazaguanine reductase QueF [Pseudomonas]
J3AUX6	11	17	5	183	1.33878e+08	5.8757e+07	100933169	DNA-directed RNA polymerase subunit beta' OS=Caulobacter sp. AP07 OX=1144304 GN=rpoC PE=3 SV=1
A0A1M7LQH8	54	10	10	243	1.97442e+10	9.82748e+09	9191496220	Transcriptional regulator, AbrB family OS=Bacillus sp. bc15 OX=1761758 GN=SAMN04487918_11727 PE=4 SV=1
J3HFH1	25	9	9	30	8.83862e+08	938305717	679929840	Periplasmic serine endoprotease DegP-like OS=Pantoea sp. YR343 OX=1144341 GN=PMI39_03697 PE=3 SV=1
WP_007927153.1	17	6	6	26	2.27051e+08	1.76872e+08	2.90325e+08	MULTISPECIES: aminotransferase class III-fold pyridoxal phosphate-dependent enzyme [unclassified Pseudomonas]
WP_007922772.1	10	6	6	16	151423979	2.14862e+08	1.67209e+08	autotransporter serine protease [Pseudomonas sp. GM17]
J2WKY3	15	12	11	30	881606716	773001089	4.71349e+08	Translation initiation factor IF-2 OS=Sphingobium sp. AP49 OX=1144307 GN=infB PE=3 SV=1
J3HP59	16	10	8	57	2.62276e+08	169571537	1.14497e+08	Threonine--tRNA ligase OS=Pantoea sp. YR343 OX=1144341 GN=thrS PE=3 SV=1
A0A1M7DPV1	17	13	12	47	1151455730	5.10216e+08	405096945	DNA gyrase subunit A OS=Bacillus sp. bc15 OX=1761758 GN=gyrA PE=3 SV=1
J3HJN9	25	9	6	47	2.72565e+08	1.10517e+08	1.75923e+08	Transcription termination factor Rho OS=Pantoea sp. YR343 OX=1144341 GN=rho PE=3 SV=1
J2AT19	27	13	13	59	1.25376e+09	5.36076e+08	9.05163e+08	N-methylhydantoinase A/acetone carboxylase, beta subunit OS=Rhizobium sp. CF142 OX=1144314 GN=PMI11_05420 PE=4 SV=1
WP_007924621.1	12	6	6	65	4.18221e+08	2.21344e+08	3.39383e+08	MULTISPECIES: acetolactate synthase 3 large subunit [Pseudomonas]
WP_007921119.1	23	8	8	40	3.50896e+08	3.39533e+08	2.80169e+08	MULTISPECIES: phosphomannomutase/phosphoglucomutase [Pseudomonas]
A0A1M7LQY9	6	5	5	14	219603962	41121469	6.98065e+07	Transcription-repair-coupling factor OS=Bacillus sp. bc15 OX=1761758 GN=mfd PE=3 SV=1
J2K7I9	26	6	6	47	7.75778e+08	8.07733e+08	681793384	Periplasmic component of amino acid ABC-type transporter/signal transduction system OS=Variovorax sp. CF313 OX=1144315 GN=PMI12_05217 PE=4 SV=1
WP_007923457.1	45	5	5	178	2.66838e+09	3.02374e+09	2.20198e+09	type VI secretion system contractile sheath small subunit, partial [Pseudomonas sp. GM17]
WP_007926939.1	18	7	7	28	5.30957e+08	720824459	3.20933e+08	MULTISPECIES: Si-specific NAD(P)(+) transhydrogenase [Pseudomonas]
WP_007926654.1	38	4	4	92	3.04446e+09	3.84986e+09	2.61792e+09	MULTISPECIES: hypothetical protein [Pseudomonas]
J2UR28	17	9	8	31	283875049	3.95055e+08	2.92006e+08	Aspartate--tRNA ligase OS=Pantoea sp. YR343 OX=1144341 GN=aspS PE=3 SV=1
J1T8G8	45	4	4	48	5.72678e+08	4.50659e+08	332878043	Nucleoside diphosphate kinase OS=Rhizobium sp. CF142 OX=1144314 GN=ndk PE=3 SV=1
WP_007923881.1	23	7	7	30	3.49673e+08	3.04089e+08	4.66345e+08	MULTISPECIES: SDR family oxidoreductase [Pseudomonas]
WP_037035520.1	19	6	6	32	6.22866e+08	548663484	5.80877e+08	MULTISPECIES: carboxypeptidase family protein [Pseudomonas]
J2D804	24	7	6	39	868795415	482285741	316327515	Enolase OS=Sphingobium sp. AP49 OX=1144307 GN=eno PE=3 SV=1
A0A1H7YXJ6	26	8	8	47	1408794288	704008009	1.1181e+09	Outer membrane protein (Porin) OS=Duganella sp. CF402 OX=1855289 GN=SAMN05216319_4186 PE=4 SV=1
WP_007928390.1	53	8	8	122	1.14311e+09	1.19218e+09	1.89223e+09	MULTISPECIES: hypothetical protein [Pseudomonas]
WP_007928417.1	18	8	8	58	1667547886	1.52728e+09	1677158127	fatty acid--CoA ligase [Pseudomonas sp. GM17]
J2GXT5	22	8	5	90	146978044	119167488	111161766	Isocitrate dehydrogenase [NADP] OS=Caulobacter sp. AP07 OX=1144304 GN=PMI01_03672 PE=3 SV=1
J3HL72	39	12	12	77	1.93733e+09	2.06686e+09	1.61122e+09	Putative oxidoreductase, aryl-alcohol dehydrogenase like protein OS=Pantoea sp. YR343 OX=1144341 GN=PMI39_01857 PE=4 SV=1
J2KBP7	32	5	5	41	8.37187e+08	8.55454e+08	5.99682e+08	Alkyl hydroperoxide reductase C OS=Variovorax sp. CF313 OX=1144315 GN=PMI12_01588 PE=3 SV=1
A0A1M7IQ97	47	8	7	91	7.38369e+09	4.49058e+09	3.67629e+09	ATP-dependent Clp protease proteolytic subunit OS=Bacillus sp. bc15 OX=1761758 GN=clpP PE=3 SV=1
J2CPF1	37	12	11	64	2.91748e+09	2945242841	1954826427	Glyceraldehyde-3-phosphate dehydrogenase OS=Sphingobium sp. AP49 OX=1144307 GN=PMI04_04250 PE=3 SV=1
WP_007925988.1	28	8	7	80	1.28902e+09	1263127781	1171163517	MULTISPECIES: choline ABC transporter substrate-binding protein [Pseudomonas]
A0A1M7J346	19	5	5	18	3.45531e+08	1.2413e+08	1.26707e+08	Methyl-accepting chemotaxis protein OS=Bacillus sp. bc15 OX=1761758 GN=SAMN04487918_10938 PE=4 SV=1
WP_007925933.1	26	7	6	85	1.53255e+09	6.84174e+08	8.41347e+08	MULTISPECIES: class 1 fructose-bisphosphatase [Pseudomonas]
WP_007588168.1	19	11	7	53	3.56293e+08	3.98293e+07	5.81944e+07	MULTISPECIES: polyribonucleotide nucleotidyltransferase [Burkholderiaceae]
WP_007926073.1	16	9	8	64	9.57054e+08	1.23551e+09	1.06653e+09	MULTISPECIES: acyl-CoA dehydrogenase [unclassified Pseudomonas]
J2WNR8	48	4	4	41	1.26499e+09	1096731644	844985878	50S ribosomal protein L24 OS=Sphingobium sp. AP49 OX=1144307 GN=rplX PE=3 SV=1
WP_007924084.1	31	7	7	77	2.13789e+09	1.64835e+09	1.71163e+09	MULTISPECIES: 2,3,4,5-tetrahydropyridine-2,6-dicarboxylate N-succinyltransferase [Pseudomonas]
WP_007921416.1	15	9	9	25	166481424	225244183	1.88639e+08	MULTISPECIES: DNA topoisomerase IV subunit A [Pseudomonas]
J1T4S7	24	7	6	37	818651248	482925910	4.73536e+08	UTP--glucose-1-phosphate uridylyltransferase OS=Rhizobium sp. CF142 OX=1144314 GN=PMI11_05107 PE=3 SV=1
J2VGQ4	11	8	8	27	5.52195e+08	3.20894e+08	2.28725e+08	NADH-quinone oxidoreductase OS=Pantoea sp. YR343 OX=1144341 GN=PMI39_01985 PE=3 SV=1
WP_007927988.1	22	9	9	30	7.8227e+08	759822163	6.42998e+08	MULTISPECIES: methyl-accepting chemotaxis protein [Pseudomonas]
WP_007921743.1	27	6	6	40	1.24225e+09	724637885	9.12704e+08	MULTISPECIES: UTP--glucose-1-phosphate uridylyltransferase GalU [Pseudomonas]
WP_007924130.1	15	4	3	11	6.62062e+07	7.10671e+07	61979577	bifunctional diaminohydroxyphosphoribosylaminopyrimidine deaminase/5-amino-6-(5-phosphoribosylamino)uracil reductase RibD [Pseudomonas sp. GM17]
A0A1M7GGI8	10	6	6	14	431419246	8.5015e+07	1.56748e+08	2-oxoglutarate ferredoxin oxidoreductase subunit alpha OS=Bacillus sp. bc15 OX=1761758 GN=SAMN04487918_10662 PE=4 SV=1
WP_007926800.1	12	9	9	22	1.36298e+08	2.38971e+08	2.80911e+08	bifunctional [glutamate--ammonia ligase]-adenylyl-L-tyrosine phosphorylase/[glutamate--ammonia-ligase] adenylyltransferase [Pseudomonas sp. GM17]
WP_007923661.1	47	4	4	29	1.51787e+08	7.27832e+06	5.23703e+07	(2Fe-2S)-binding protein [Pseudomonas sp. GM17]
WP_007742452.1	10	5	5	27	448054595	4.48244e+08	2.83273e+08	MULTISPECIES: transketolase [Burkholderiaceae]
WP_007925696.1	15	8	8	30	438282954	3.55463e+08	361348702	bifunctional UDP-4-amino-4-deoxy-L-arabinose formyltransferase/UDP-glucuronic acid oxidase ArnA [Pseudomonas sp. GM17]
WP_007928733.1	19	7	7	26	389480465	2.67327e+08	289626998	acetyl-CoA C-acetyltransferase [Pseudomonas sp. GM17]
WP_007929549.1	15	6	6	39	334030693	57193670	1.48303e+08	MULTISPECIES: 2-isopropylmalate synthase [Pseudomonas]
J3HH34	24	6	6	64	1.43789e+09	1.1632e+09	1.28452e+09	Inositol 2-dehydrogenase OS=Pantoea sp. YR343 OX=1144341 GN=iolG PE=3 SV=1
WP_007924504.1	50	7	7	443	5.66225e+09	6.66293e+09	5.13717e+09	MULTISPECIES: F0F1 ATP synthase subunit B [Pseudomonas]
J3HAM9	24	10	10	40	1.04768e+09	6.40165e+08	8.36183e+08	Pyruvate kinase OS=Pantoea sp. YR343 OX=1144341 GN=PMI39_04853 PE=3 SV=1
WP_007921761.1	58	7	7	463	1.34502e+10	1.42797e+10	1.15419e+10	MULTISPECIES: DNA binding protein [Pseudomonas]
WP_007924759.1	11	6	6	17	3.44787e+08	3.17755e+08	1.85196e+08	MULTISPECIES: ATP-binding protein [unclassified Pseudomonas]
WP_007925868.1	22	8	7	100	1.42559e+09	8.00645e+08	1.01346e+09	MULTISPECIES: ATP-dependent protease ATPase subunit HslU [Pseudomonas]
A0A1M6W1I6	30	8	8	35	1014549105	695588735	6.14896e+08	Methylisocitrate lyase OS=Bacillus sp. bc15 OX=1761758 GN=SAMN04487918_101558 PE=3 SV=1
WP_007931674.1	11	8	8	38	583678687	670635353	5.01172e+08	xanthine dehydrogenase family protein molybdopterin-binding subunit [Pseudomonas sp. GM17]
A0A1M7E6L0	21	5	5	80	1.24359e+09	2.58647e+08	3.89679e+08	GTPase Era OS=Bacillus sp. bc15 OX=1761758 GN=era PE=3 SV=1
WP_007579561.1	31	10	8	132	3584375809	2.1338e+09	1.77203e+09	MULTISPECIES: malate dehydrogenase [Burkholderiaceae]
A0A1M7KCX3	37	7	7	36	643800447	13834740	1.61401e+08	Non-heme chloroperoxidase OS=Bacillus sp. bc15 OX=1761758 GN=SAMN04487918_111111 PE=4 SV=1
WP_007927622.1	17	7	7	72	1.80295e+09	1.0389e+09	1.2648e+09	class I SAM-dependent methyltransferase [Pseudomonas sp. GM17]
J2WFL6	17	6	6	31	6.5333e+08	5.39086e+08	408606219	UDP-N-acetylmuramoyl-L-alanyl-D-glutamate--2,6-diaminopimelate ligase OS=Sphingobium sp. AP49 OX=1144307 GN=murE PE=3 SV=1
WP_007929894.1	15	6	6	81	1.13921e+09	8.38975e+08	9.76301e+08	MULTISPECIES: class II fumarate hydratase [Pseudomonas]
WP_007924801.1	15	5	5	24	327335849	177006517	298225119	Rieske 2Fe-2S domain-containing protein [Pseudomonas sp. GM17]
J1SH61	34	11	11	61	2.44755e+09	2.39881e+09	2.23521e+09	Lysine-arginine-ornithine-binding periplasmic protein OS=Rhizobium sp. CF142 OX=1144314 GN=PMI11_07245 PE=4 SV=1
WP_007925727.1	27	9	8	58	8.77607e+08	6.8138e+08	6.93166e+08	acyl-CoA dehydrogenase [Pseudomonas sp. GM17]
A0A1M7B5R0	32	12	12	106	3.32018e+09	1.91383e+09	1.86337e+09	Spermidine/putrescine transport system substrate-binding protein OS=Bacillus sp. bc15 OX=1761758 GN=SAMN04487918_102281 PE=4 SV=1
WP_007925899.1	19	9	8	49	1.0841e+09	7.92349e+08	8.85033e+08	MULTISPECIES: glucan biosynthesis protein G [Pseudomonas]
J3HFK8	20	6	6	42	630117856	8.61789e+08	8.02006e+08	Chaperone protein DnaJ OS=Pantoea sp. YR343 OX=1144341 GN=dnaJ PE=3 SV=1
J3HH03	25	6	6	39	4.6503e+08	3.81256e+08	2.08636e+08	Arylsulfatase A family protein OS=Pantoea sp. YR343 OX=1144341 GN=PMI39_03130 PE=4 SV=1
J2D9P8	23	8	8	64	8.9285e+08	530069234	4.2339e+08	Dihydrolipoyl dehydrogenase OS=Sphingobium sp. AP49 OX=1144307 GN=PMI04_00276 PE=3 SV=1
J2V3I6	18	10	8	60	5.41833e+08	4.51558e+08	4.11715e+08	ATP-dependent zinc metalloprotease FtsH OS=Pantoea sp. YR343 OX=1144341 GN=ftsH PE=3 SV=1
WP_007931379.1	28	8	8	56	755203809	2.85998e+08	4.18196e+08	MULTISPECIES: L,D-transpeptidase family protein [Pseudomonas]
A0A1M7FH72	22	8	7	250	1.94108e+09	8.79032e+08	7.14884e+08	Isocitrate dehydrogenase [NADP] OS=Bacillus sp. bc15 OX=1761758 GN=SAMN04487918_105138 PE=4 SV=1
WP_037035647.1	11	8	8	43	5.69403e+08	2.58953e+08	3.0856e+08	protein kinase [Pseudomonas sp. GM17]
WP_007927503.1	24	12	11	54	1063943085	7.52642e+08	8.51651e+08	2-methylcitrate dehydratase [Pseudomonas sp. GM17]
J2LBJ6	23	9	7	14	1.38397e+08	236636325	151810176	Argininosuccinate synthase OS=Rhizobium sp. CF142 OX=1144314 GN=argG PE=3 SV=1
A0A1M7H2I1	14	10	10	23	7.7856e+08	454097803	3.39252e+08	5-methyltetrahydropteroyltriglutamate--homocysteine methyltransferase OS=Bacillus sp. bc15 OX=1761758 GN=metE PE=3 SV=1
A0A1M6UUF7	17	6	5	55	9.01341e+08	8.78069e+07	3.53634e+08	Fumarate hydratase class II OS=Bacillus sp. bc15 OX=1761758 GN=fumC PE=3 SV=1
WP_007747045.1	30	7	6	128	2.18582e+09	1.43405e+09	1.23565e+09	porin [Paraburkholderia hospita]
A0A1M7G152	43	9	9	70	2680990371	1.45056e+09	1.28823e+09	Transcription elongation factor GreA OS=Bacillus sp. bc15 OX=1761758 GN=greA PE=3 SV=1
A0A1M7DEY3	29	4	4	526	3.20684e+10	2.10141e+10	2.06568e+10	Spore germination protein Q OS=Bacillus sp. bc15 OX=1761758 GN=SAMN04487918_103233 PE=4 SV=1
WP_007926106.1	14	8	4	72	430894908	451230039	3.39235e+08	MULTISPECIES: RNA polymerase sigma factor RpoD [Pseudomonas]
J1SIS9	21	7	5	69	2.73325e+08	1.50614e+08	1.76872e+08	Isocitrate dehydrogenase [NADP] OS=Rhizobium sp. CF142 OX=1144314 GN=PMI11_06735 PE=3 SV=1
A0A1M7FYM7	30	8	8	40	6.03209e+08	391130527	4.47814e+08	Queuine tRNA-ribosyltransferase OS=Bacillus sp. bc15 OX=1761758 GN=tgt PE=3 SV=1
WP_007925740.1	19	9	9	60	1659364842	1848487167	1455850417	AMP-binding protein [Pseudomonas sp. GM17]
WP_007927694.1	14	4	4	45	686936772	8.71186e+08	5.45393e+08	MULTISPECIES: formate-dependent phosphoribosylglycinamide formyltransferase [Pseudomonas]
A0A1M7GLP1	21	7	7	217	1.08039e+10	4.12501e+09	5.20726e+09	GTP-sensing transcriptional pleiotropic repressor CodY OS=Bacillus sp. bc15 OX=1761758 GN=codY PE=3 SV=1
J2WD65	22	8	8	21	3.12846e+08	1.71818e+08	1.35618e+08	Biotin carboxylase OS=Sphingobium sp. AP49 OX=1144307 GN=PMI04_03453 PE=4 SV=1
A0A1M7B3E6	89	5	5	308	1.91385e+10	5.55086e+09	9.63008e+09	Small acid-soluble spore protein D (Minor alpha/beta-type SASP) OS=Bacillus sp. bc15 OX=1761758 GN=SAMN04487918_102258 PE=4 SV=1
J2WR35	42	9	8	121	3584159810	3.04352e+09	2.66866e+09	Electron transfer flavoprotein, beta subunit OS=Sphingobium sp. AP49 OX=1144307 GN=PMI04_00869 PE=4 SV=1
A0A1M7FCR1	50	13	13	166	2.07805e+10	1.44546e+10	1.17701e+10	30S ribosomal protein S4 OS=Bacillus sp. bc15 OX=1761758 GN=rpsD PE=3 SV=1
J2VFJ4	39	6	6	56	1.10579e+09	1.14068e+09	1.02308e+09	Protein GrpE OS=Pantoea sp. YR343 OX=1144341 GN=grpE PE=3 SV=1
A0A1M7E9C6	74	6	6	124	1.3114e+09	654253500	6.62098e+08	Transcriptional regulator, ArsR family /transcriptional regulator OS=Bacillus sp. bc15 OX=1761758 GN=SAMN04487918_104120 PE=4 SV=1
A0A1M7E6V9	19	6	6	67	1.84907e+09	6.5895e+08	7.57468e+08	RNA polymerase sigma factor SigA OS=Bacillus sp. bc15 OX=1761758 GN=sigA PE=3 SV=1
A0A1M7LUJ7	23	9	9	44	1499303681	964105622	6.93524e+08	Glutamate--tRNA ligase OS=Bacillus sp. bc15 OX=1761758 GN=gltX PE=3 SV=1
WP_007926882.1	33	7	7	40	7.88025e+08	1.24466e+09	6.98799e+08	MULTISPECIES: cysteine synthase A [Pseudomonas]
WP_007929535.1	10	4	4	29	6.32154e+08	5.82592e+08	4.22148e+08	helix-turn-helix domain-containing protein [Pseudomonas sp. GM17]
WP_007746355.1	17	6	6	17	111506104	98980651	86833605	MULTISPECIES: argininosuccinate synthase [Burkholderiaceae]
J2V687	13	7	7	21	349402146	227928493	1.90046e+08	Uncharacterized protein OS=Pantoea sp. YR343 OX=1144341 GN=PMI39_03364 PE=4 SV=1
WP_007578627.1	40	4	4	37	284115917	87347504	134939897	MULTISPECIES: DNA starvation/stationary phase protection protein [Burkholderiaceae]
WP_007580226.1	22	7	7	23	2.94454e+08	3.43376e+08	2.02285e+08	MULTISPECIES: metalloprotease PmbA [Burkholderiaceae]
A0A1M7L4D9	16	8	8	40	1.23608e+09	8.07796e+08	3.92765e+08	Glutamine--fructose-6-phosphate aminotransferase [isomerizing] OS=Bacillus sp. bc15 OX=1761758 GN=glmS PE=3 SV=1
J2LGG8	30	6	6	114	2.45767e+09	1.28251e+09	1.57627e+09	Uncharacterized protein OS=Sphingobium sp. AP49 OX=1144307 GN=PMI04_00339 PE=4 SV=1
J3BYZ5	32	4	4	354	6.08379e+09	7.00597e+09	3.31641e+09	PTS system, glucose subfamily, IIA component OS=Pantoea sp. YR343 OX=1144341 GN=PMI39_03290 PE=4 SV=1
WP_007924238.1	22	7	5	78	5.43668e+08	348983761	4.11229e+08	MULTISPECIES: Re/Si-specific NAD(P)(+) transhydrogenase subunit alpha [Pseudomonas]
J2L134	21	7	7	71	1.30175e+09	9.45878e+08	1.08113e+09	ABC-type sugar transport system, periplasmic component OS=Rhizobium sp. CF142 OX=1144314 GN=PMI11_04972 PE=4 SV=1
WP_007928634.1	44	8	8	23	3.17736e+08	249924908	375819568	MULTISPECIES: efflux RND transporter periplasmic adaptor subunit [unclassified Pseudomonas]
J3C7Q2	10	4	4	17	278015452	4.24316e+08	2.22717e+08	TonB-dependent siderophore receptor OS=Pantoea sp. YR343 OX=1144341 GN=PMI39_01532 PE=3 SV=1
WP_007921294.1	9	8	7	14	177418565	5.2349e+07	1.07611e+08	MULTISPECIES: transcription-repair coupling factor [Pseudomonas]
WP_007926175.1	29	5	5	199	8.8607e+09	6.73663e+09	7.30781e+09	MULTISPECIES: OsmC family protein [Pseudomonas]
J2WQ48	12	6	6	18	266045732	9.38497e+07	1.25537e+08	Malic enzyme OS=Sphingobium sp. AP49 OX=1144307 GN=PMI04_01445 PE=4 SV=1
WP_007932646.1	25	8	8	19	1.34972e+08	1.12426e+08	7.44105e+07	RtcB family protein [Pseudomonas sp. GM17]
J3HTH8	21	6	6	37	1.07111e+09	1.22802e+09	7.1213e+08	3-oxoacyl-(Acyl-carrier-protein) synthase OS=Pantoea sp. YR343 OX=1144341 GN=PMI39_00011 PE=3 SV=1
WP_007586830.1	9	5	3	14	68977246	6.28409e+07	51710969	dihydrolipoyl dehydrogenase [Paraburkholderia hospita]
J2L3A0	20	5	1	37	795480512	993548480	730194496	Succinate--CoA ligase [ADP-forming] subunit alpha OS=Variovorax sp. CF313 OX=1144315 GN=sucD PE=3 SV=1
A0A1M7AH75	32	8	8	26	9.81934e+08	6.76329e+08	512393924	Aminotransferase OS=Bacillus sp. bc15 OX=1761758 GN=SAMN04487918_10220 PE=3 SV=1
J1SI07	18	11	7	32	4.61605e+08	2.87902e+08	3.44311e+08	Putative Ser protein kinase OS=Rhizobium sp. CF142 OX=1144314 GN=PMI11_06889 PE=4 SV=1
J3HHI8	23	9	9	41	6.59791e+08	4.3857e+08	3.64982e+08	Phosphoglucomutase, alpha-D-glucose phosphate-specific OS=Pantoea sp. YR343 OX=1144341 GN=PMI39_02944 PE=3 SV=1
WP_007921569.1	23	9	9	70	2.42072e+09	2.08497e+09	1.90561e+09	MULTISPECIES: aspartate kinase [Pseudomonas]
J2DFE8	20	7	6	62	410295626	3.21937e+07	1.81107e+08	Inosine-5'-monophosphate dehydrogenase OS=Sphingobium sp. AP49 OX=1144307 GN=guaB PE=3 SV=1
A0A1M7BQ05	24	7	7	38	853635381	248822428	3.57273e+08	3'-5' exoribonuclease YhaM OS=Bacillus sp. bc15 OX=1761758 GN=yhaM PE=3 SV=1
J2L5N1	36	9	9	98	3336461670	3.21092e+09	3.31933e+09	Periplasmic component of amino acid ABC-type transporter/signal transduction system OS=Rhizobium sp. CF142 OX=1144314 GN=PMI11_03414 PE=3 SV=1
WP_007930848.1	16	6	6	24	254515508	2.30138e+08	228471344	NAD(P)-dependent oxidoreductase [Pseudomonas sp. GM17]
A0A1M7D9X8	22	6	6	46	8.46724e+08	2.12696e+08	3.39166e+08	Peptide chain release factor 1 OS=Bacillus sp. bc15 OX=1761758 GN=prfA PE=3 SV=1
J2VEJ1	32	8	8	21	1.13906e+09	9.38329e+08	1.38628e+09	Sugar kinase, ribokinase OS=Pantoea sp. YR343 OX=1144341 GN=PMI39_02090 PE=4 SV=1
J2LF05	18	6	6	40	658873046	4.21342e+08	4.92435e+08	Glutamine synthetase OS=Rhizobium sp. CF142 OX=1144314 GN=PMI11_00025 PE=3 SV=1
WP_007931616.1	13	6	5	34	202883356	188347556	133455331	methyl-accepting chemotaxis protein [Pseudomonas sp. GM17]
J2D6S2	37	8	6	65	2024232560	1.41133e+09	1.14014e+09	Electron transfer flavoprotein, alpha subunit OS=Sphingobium sp. AP49 OX=1144307 GN=PMI04_00870 PE=4 SV=1
J3HG07	29	6	6	50	7.38969e+08	9.20669e+08	6.06762e+08	Uncharacterized protein OS=Pantoea sp. YR343 OX=1144341 GN=PMI39_03559 PE=4 SV=1
J2V666	22	7	7	17	9.68967e+07	1.33189e+08	1.01399e+08	Putative Zn-dependent protease-like protein OS=Pantoea sp. YR343 OX=1144341 GN=PMI39_01142 PE=4 SV=1
WP_007928387.1	18	7	7	38	1.34895e+09	1470544763	1.05448e+09	malate dehydrogenase (quinone) [Pseudomonas sp. GM17]
WP_007920875.1	20	8	7	47	7.66498e+08	1017176529	7.19025e+08	phosphoglucosamine mutase [Pseudomonas sp. GM17]
WP_007923134.1	13	11	11	25	190878906	2.64348e+08	218729445	MULTISPECIES: penicillin-binding protein [unclassified Pseudomonas]
A0A1M7JQQ4	30	9	8	56	1.2116e+09	8.66593e+08	6.76386e+08	Diacylglycerol kinase OS=Bacillus sp. bc15 OX=1761758 GN=SAMN04487918_11039 PE=4 SV=1
WP_007747198.1	10	9	8	30	619309532	1.88348e+08	2.38083e+08	ribonucleoside-diphosphate reductase subunit alpha [Paraburkholderia hospita]
WP_007926666.1	22	8	8	25	3.02267e+08	60077765	1.39375e+08	MULTISPECIES: diaminopimelate decarboxylase [unclassified Pseudomonas]
J2W9U7	7	3	1	259	1.83912e+06	686395		NAD-dependent aldehyde dehydrogenase OS=Sphingobium sp. AP49 OX=1144307 GN=PMI04_03757 PE=3 SV=1
WP_007931434.1	22	11	11	51	8.73804e+08	667293248	656998411	MULTISPECIES: DEAD/DEAH box helicase [Pseudomonas]
J2VMA6	31	5	4	177	6.18463e+09	6874239957	4.86283e+09	30S ribosomal protein S6 OS=Pantoea sp. YR343 OX=1144341 GN=rpsF PE=3 SV=1
WP_003186037.1	56	6	6	192	8.42533e+09	7.52516e+09	6.32266e+09	MULTISPECIES: 50S ribosomal protein L18 [Gammaproteobacteria]
WP_007748092.1	11	4	3	52	37675847	3.16207e+07	1.83522e+07	MULTISPECIES: ATP-dependent metallopeptidase FtsH/Yme1/Tma family protein [Burkholderiaceae]
WP_007931398.1	35	7	7	292	9.4826e+09	7.71521e+09	6.89205e+09	MULTISPECIES: elongation factor P [Pseudomonas]
J2L560	16	10	10	44	7.91095e+08	583658180	5.42582e+08	ABC-type dipeptide transport system, periplasmic component OS=Rhizobium sp. CF142 OX=1144314 GN=PMI11_03575 PE=4 SV=1
WP_007924909.1	14	6	6	48	1208816910	7.76139e+08	1.11497e+09	MFS transporter [Pseudomonas sp. GM17]
J2WHD7	20	6	5	67	5.59839e+08	4.09772e+08	4.40243e+08	Fumarylacetoacetase (Fragment) OS=Sphingobium sp. AP49 OX=1144307 GN=PMI04_02674 PE=4 SV=1
WP_007931501.1	44	9	9	71	1656349440	1.73669e+09	1.84029e+09	MULTISPECIES: succinate dehydrogenase iron-sulfur subunit [Pseudomonas]
A0A1M6X9P8	23	9	9	33	1.54998e+09	7.68573e+08	8.36386e+08	Spore germination protein OS=Bacillus sp. bc15 OX=1761758 GN=SAMN04487918_1011067 PE=4 SV=1
J2V630	12	7	3	79	4.47544e+08	296142081	2.7206e+08	RNA polymerase sigma factor RpoD OS=Pantoea sp. YR343 OX=1144341 GN=rpoD PE=3 SV=1
WP_007931556.1	25	7	7	53	1.13963e+09	1.22227e+09	1.04378e+09	MULTISPECIES: beta-ketoacyl-ACP synthase I [Pseudomonas]
WP_007924099.1	24	6	6	25	5.71847e+08	4.84489e+08	3.85813e+08	NAD(P)-dependent alcohol dehydrogenase [Pseudomonas sp. GM17]
WP_007927141.1	27	6	6	36	4.58994e+08	5.6441e+08	6.50009e+08	MULTISPECIES: amino acid ABC transporter ATP-binding protein [Pseudomonas]
A0A1M7D9Y2	64	6	6	104	6.5523e+09	3.0836e+09	2.24682e+09	50S ribosomal protein L31 type B OS=Bacillus sp. bc15 OX=1761758 GN=rpmE2 PE=3 SV=1
WP_007921971.1	19	7	7	43	8.65583e+08	1.0556e+09	1028088750	MULTISPECIES: O-succinylhomoserine sulfhydrylase [Pseudomonas]
WP_009771056.1	9	5	3	24				MULTISPECIES: NADP-dependent malic enzyme [Burkholderiaceae]
WP_024163372.1	9	5	3	24				NADP-dependent malic enzyme [Paraburkholderia hospita]
J2LDX6	19	7	7	40	9.63473e+08	7.42335e+08	532433641	ABC-type dipeptide transport system, periplasmic component OS=Rhizobium sp. CF142 OX=1144314 GN=PMI11_00267 PE=4 SV=1
A0A1M7GMG4	27	12	11	61	1433226356	734247246	7.04638e+08	ATP-dependent protease ATPase subunit HslU OS=Bacillus sp. bc15 OX=1761758 GN=hslU PE=3 SV=1
WP_007930184.1	21	6	6	71	2.29388e+09	2.36453e+09	1.43106e+09	MULTISPECIES: nitronate monooxygenase [Pseudomonas]
WP_007921545.1	35	8	8	48	1247240220	8.96914e+08	8.93608e+08	MULTISPECIES: ATP-binding cassette domain-containing protein [Pseudomonas]
J2CSK8	10	6	6	60	981262901	662631470	5.21694e+08	Outer membrane receptor protein OS=Sphingobium sp. AP49 OX=1144307 GN=PMI04_03685 PE=3 SV=1
J3HG03	13	3	3	33	1.52713e+08	7.10833e+07	7.86083e+07	Aminomethyltransferase OS=Pantoea sp. YR343 OX=1144341 GN=gcvT PE=3 SV=1
A0A1M7IK32	18	8	8	53	1741000210	3.8647e+08	5.33624e+08	Tyrosine--tRNA ligase OS=Bacillus sp. bc15 OX=1761758 GN=tyrS PE=3 SV=1
WP_007930438.1	22	10	10	64	1.95075e+09	1.50336e+09	1.30697e+09	MULTISPECIES: type VI secretion system baseplate subunit TssK [unclassified Pseudomonas]
J3HGU4	31	7	7	16	5.54625e+07	7.68013e+06	1.006e+07	Cysteine synthase OS=Pantoea sp. YR343 OX=1144341 GN=PMI39_03287 PE=3 SV=1
J2WBJ0	33	5	5	82	2.9703e+09	2635661760	2161689496	Alkyl hydroperoxide reductase C OS=Sphingobium sp. AP49 OX=1144307 GN=PMI04_03559 PE=3 SV=1
WP_007742222.1	19	6	5	66	8.27983e+08	3.08716e+08	2.11793e+08	MULTISPECIES: isocitrate lyase [Burkholderiaceae]
J2B1W6	31	7	6	62	3.91862e+08	2.12461e+08	5.44048e+08	Transaldolase OS=Rhizobium sp. CF142 OX=1144314 GN=tal PE=3 SV=1
WP_007925873.1	14	6	6	25	8.01425e+08	323651552	5.21282e+08	class II poly(R)-hydroxyalkanoic acid synthase [Pseudomonas sp. GM17]
J3ALQ0	55	6	6	42	9.44456e+08	7.02161e+08	7.92727e+08	Uncharacterized protein OS=Caulobacter sp. AP07 OX=1144304 GN=PMI01_02026 PE=4 SV=1
WP_007588179.1	17	5	2	43	580071686	2.62222e+08	3.42783e+08	MULTISPECIES: ketol-acid reductoisomerase [Burkholderiaceae]
J2DSQ9	10	8	6	30	5.16433e+08	5.12083e+08	392928194	Protein translocase subunit SecA OS=Sphingobium sp. AP49 OX=1144307 GN=secA PE=3 SV=1
J2DUZ8	14	10	8	27	3.90367e+08	1.10138e+08	1.86087e+08	DNA gyrase subunit B OS=Sphingobium sp. AP49 OX=1144307 GN=gyrB PE=3 SV=1
WP_007925879.1	28	7	7	64	1.08892e+09	9.67968e+08	832818417	MULTISPECIES: bifunctional demethylmenaquinone methyltransferase/2-methoxy-6-polyprenyl-1,4-benzoquinol methylase UbiE [Pseudomonas]
A0A1M7LXW7	59	9	7	147	6.28125e+09	3.51367e+09	3.26203e+09	50S ribosomal protein L5 OS=Bacillus sp. bc15 OX=1761758 GN=rplE PE=3 SV=1
J2V677	62	10	10	118	6.08917e+09	6781951626	5.12837e+09	50S ribosomal protein L9 OS=Pantoea sp. YR343 OX=1144341 GN=rplI PE=3 SV=1
A0A1M7MIW2	19	9	8	65	2147905908	741670447	7.47833e+08	Serine--tRNA ligase OS=Bacillus sp. bc15 OX=1761758 GN=serS PE=3 SV=1
A0A1M7LEB8	16	6	6	83	1.92686e+09	1.61196e+09	1866998190	Glutamine synthetase OS=Bacillus sp. bc15 OX=1761758 GN=SAMN04487918_11560 PE=3 SV=1
A0A1M7IRF8	15	13	11	32	1.10514e+09	5.8067e+08	3.77112e+08	UvrABC system protein A OS=Bacillus sp. bc15 OX=1761758 GN=uvrA PE=3 SV=1
J2VGC3	30	9	9	46	1.10054e+09	6.6834e+08	5.94633e+08	DhnA-type fructose-1,6-bisphosphate aldolase-like enzyme OS=Pantoea sp. YR343 OX=1144341 GN=PMI39_01872 PE=4 SV=1
J3HIV7	26	5	5	51	9.50386e+08	800916726	5.75072e+08	Methionine aminopeptidase OS=Pantoea sp. YR343 OX=1144341 GN=map PE=3 SV=1
WP_007930444.1	37	8	8	35	660656662	5.21748e+08	5.13139e+08	MULTISPECIES: serine/threonine-protein phosphatase [Pseudomonas]
J2DJQ5	22	7	7	33	6.46486e+08	2.75233e+08	3.61299e+08	Uncharacterized protein OS=Sphingobium sp. AP49 OX=1144307 GN=PMI04_02172 PE=4 SV=1
WP_007580385.1	20	7	2	30	125005423	11216576	5.03287e+07	MULTISPECIES: phosphopyruvate hydratase [Burkholderiaceae]
WP_007925862.1	17	8	8	44	910889261	6.40651e+08	7.41881e+08	MULTISPECIES: arginine--tRNA ligase [unclassified Pseudomonas]
WP_007932660.1	62	10	10	92	6.94537e+09	6.31708e+09	7030146203	MULTISPECIES: hypothetical protein [Pseudomonas]
WP_007921991.1	20	6	6	39	1.21928e+09	5.21203e+08	723879186	3-isopropylmalate dehydrogenase [Pseudomonas sp. GM17]
J3HAS0	15	6	6	40	751197317	595996555	4.34484e+08	Uncharacterized protein OS=Pantoea sp. YR343 OX=1144341 GN=PMI39_04712 PE=4 SV=1
A0A1M7I747	18	5	5	28	438249347	273416074	2.05666e+08	Ferredoxin--NADP reductase OS=Bacillus sp. bc15 OX=1761758 GN=SAMN04487918_10834 PE=3 SV=1
WP_007920583.1	32	5	5	52	6.88478e+08	3.49383e+08	4.04888e+08	MULTISPECIES: CoA transferase subunit A [Pseudomonas]
J2ZR23	16	7	5	63	522381534	5.88322e+08	4.37764e+08	ATP synthase subunit beta OS=Caulobacter sp. AP07 OX=1144304 GN=atpD PE=3 SV=1
WP_007924720.1	31	7	7	26	482655666	2.40537e+08	2.24506e+08	MULTISPECIES: outer membrane protein assembly factor BamD [Pseudomonas]
A0A1M7JPL4	15	8	8	18	3.71388e+08	1.58255e+08	1.19356e+08	DNA ligase OS=Bacillus sp. bc15 OX=1761758 GN=ligA PE=3 SV=1
WP_007930240.1	34	9	9	42	893873829	6.43129e+08	6.22477e+08	MULTISPECIES: outer membrane protein assembly factor BamC [Pseudomonas]
WP_007926446.1	10	5	4	38	1.90305e+08	229464326	122341780	MULTISPECIES: methyl-accepting chemotaxis protein [Pseudomonas]
WP_007926366.1	21	9	9	27	4.01856e+08	398328222	3.58362e+08	MULTISPECIES: glycine-betaine demethylase subunit GbcA [Pseudomonas]
A0A1M7C099	80	8	8	54	2.22783e+09	6.90234e+08	1.20446e+09	UPF0342 protein SAMN04487918_102668 OS=Bacillus sp. bc15 OX=1761758 GN=SAMN04487918_102668 PE=3 SV=1
J2WS99	42	5	5	53	928059912	434738428	637866716	YceI domain-containing protein OS=Sphingobium sp. AP49 OX=1144307 GN=PMI04_01204 PE=3 SV=1
WP_007742450.1	26	7	7	34	521419339	447155401	3.7642e+08	MULTISPECIES: type I glyceraldehyde-3-phosphate dehydrogenase [Burkholderiaceae]
WP_007747902.1	11	5	4	20	209641417	1.30892e+08	91170813	glutamine--fructose-6-phosphate transaminase (isomerizing) [Paraburkholderia hospita]
WP_007586815.1	18	7	4	25	3379626		627092	MULTISPECIES: IscS subfamily cysteine desulfurase [Burkholderiaceae]
WP_007924186.1	49	10	6	322	7.30793e+09	7.69128e+09	6.08037e+09	MULTISPECIES: 50S ribosomal protein L5 [Pseudomonas]
WP_007924858.1	10	10	10	25	4.71866e+08	2.91202e+08	3.64847e+08	response regulator [Pseudomonas sp. GM17]
WP_007920512.1	29	9	9	49	7.5923e+08	845238338	516764895	MULTISPECIES: phenylalanine--tRNA ligase subunit alpha [Pseudomonas]
A0A1M7FY30	17	11	11	27	8.68652e+08	4.93986e+08	3.97237e+08	Multifunctional fusion protein OS=Bacillus sp. bc15 OX=1761758 GN=secF PE=3 SV=1
J1TFK3	14	10	9	48	692687380	2.8387e+08	4.92888e+08	Polyribonucleotide nucleotidyltransferase OS=Rhizobium sp. CF142 OX=1144314 GN=pnp PE=3 SV=1
J3HNV5	14	6	5	19	613833278	2.5514e+08	3.33762e+08	Glucans biosynthesis protein G OS=Pantoea sp. YR343 OX=1144341 GN=mdoG PE=3 SV=1
WP_007926337.1	22	9	9	39	1112042005	9.23441e+08	9.31477e+08	MULTISPECIES: porin [Pseudomonas]
A0A1M7DFC3	27	8	8	209	2.89636e+09	1.21102e+09	1.56306e+09	Phosphotransacetylase OS=Bacillus sp. bc15 OX=1761758 GN=SAMN04487918_103229 PE=4 SV=1
WP_007746959.1	18	6	6	39	9.41863e+08	5.07579e+08	4.37579e+08	MULTISPECIES: acetoin dehydrogenase dihydrolipoyllysine-residue acetyltransferase subunit [Burkholderiaceae]
WP_007922439.1	21	8	5	58	618540263	1326496512	1022338701	argininosuccinate synthase [Pseudomonas sp. GM17]
J3HIC6	19	5	5	19	3.91513e+08	9.02076e+07	1.53949e+08	Universal stress protein UspA-like protein OS=Pantoea sp. YR343 OX=1144341 GN=PMI39_02638 PE=4 SV=1
A0A1M7LVZ7	58	5	5	181	4.89893e+09	3351061869	2.53048e+09	30S ribosomal protein S10 OS=Bacillus sp. bc15 OX=1761758 GN=rpsJ PE=3 SV=1
WP_007929848.1	14	6	5	13	2.08581e+08	1.83891e+08	1.39944e+08	MULTISPECIES: sulfate adenylyltransferase subunit CysN [unclassified Pseudomonas]
A0A1M6XRY6	20	8	8	94	2.55167e+09	4.68746e+08	1.099e+09	3-deoxy-D-arabinoheptulosonate-7-phosphate synthase /chorismate mutase OS=Bacillus sp. bc15 OX=1761758 GN=SAMN04487918_1011268 PE=4 SV=1
J2LDN0	45	4	2	64	232082680	239104280	334244040	30S ribosomal protein S19 OS=Rhizobium sp. CF142 OX=1144314 GN=rpsS PE=3 SV=1
WP_007923461.1	38	5	5	665	2.80869e+10	1.92124e+10	1.07769e+10	MULTISPECIES: type VI secretion system tube protein Hcp [Pseudomonas]
WP_007932251.1	13	7	7	35	3.85102e+08	1.66022e+08	2.53302e+08	LTA synthase family protein [Pseudomonas sp. GM17]
J2WTU1	18	8	8	48	1.62441e+09	1.27212e+09	1.1751e+09	Arylsulfatase A family protein OS=Sphingobium sp. AP49 OX=1144307 GN=PMI04_00751 PE=4 SV=1
WP_007930725.1	37	4	4	122	1.57136e+09	9.34295e+08	1.51907e+09	MULTISPECIES: hypothetical protein [unclassified Pseudomonas]
WP_007926181.1	21	5	5	14	130908033	77217958	4.21943e+07	tryptophan synthase subunit beta [Pseudomonas sp. GM17]
WP_007929539.1	21	7	7	41	8.26891e+08	754989444	7.37908e+08	histidine--tRNA ligase [Pseudomonas sp. GM17]
J1TI63	19	9	8	26	1.86684e+08	3.00637e+08	4.1851e+08	ABC-type sugar transport system, periplasmic component OS=Rhizobium sp. CF142 OX=1144314 GN=PMI11_00155 PE=4 SV=1
WP_007922127.1	26	7	7	53	2.06752e+09	1867747064	1.39416e+09	UDP-3-O-acyl-N-acetylglucosamine deacetylase [Pseudomonas sp. GM17]
J2K7T3	32	7	6	17	5.7418e+07	3.4671e+07	1.20073e+08	50S ribosomal protein L2 OS=Variovorax sp. CF313 OX=1144315 GN=rplB PE=3 SV=1
WP_007920848.1	39	6	6	72	1.6151e+09	1375860358	1.04884e+09	MULTISPECIES: nucleotide exchange factor GrpE [Pseudomonas]
J2V1U2	50	9	8	151	7.2851e+09	8.10144e+09	6.27699e+09	50S ribosomal protein L6 OS=Pantoea sp. YR343 OX=1144341 GN=rplF PE=3 SV=1
J2V6E4	59	4	4	56	1.03339e+09	9.58056e+08	7.95706e+08	50S ribosomal protein L32 OS=Pantoea sp. YR343 OX=1144341 GN=rpmF PE=3 SV=1
A0A1M7JYE2	17	7	7	38	997074547	772762554	4.73397e+08	Proline--tRNA ligase OS=Bacillus sp. bc15 OX=1761758 GN=proS PE=3 SV=1
J1SJI8	35	10	10	37	5.75774e+08	4.52302e+08	4.9268e+08	Parvulin-like peptidyl-prolyl isomerase OS=Rhizobium sp. CF142 OX=1144314 GN=PMI11_06371 PE=4 SV=1
WP_007926378.1	23	7	7	16	1.41519e+08	2.78608e+08	144009971	MULTISPECIES: sarcosine oxidase subunit beta family protein [Pseudomonas]
WP_037035296.1	15	10	10	41	9.19229e+08	5.43173e+08	6.30099e+08	MULTISPECIES: type I secretion system permease/ATPase [Pseudomonas]
WP_009046174.1	35	5	5	48	1.45118e+09	1.26013e+09	1310909062	MULTISPECIES: cytochrome c5 family protein [Pseudomonas]
WP_007740495.1	7	6	5	39	8.11188e+07	8.28314e+07	7.07712e+07	MULTISPECIES: translation initiation factor IF-2 [Burkholderiaceae]
A0A1M7FD01	30	9	9	42	1.39226e+09	4.09448e+08	6.47313e+08	Acetate kinase OS=Bacillus sp. bc15 OX=1761758 GN=ackA PE=3 SV=1
WP_007925908.1	20	7	7	40	1.2319e+09	2160872526	1.26267e+09	MULTISPECIES: histidine ammonia-lyase [unclassified Pseudomonas]
A0A1M7JUB4	30	7	7	19	606333649	376675560	3.7457e+08	Iron complex transport system substrate-binding protein OS=Bacillus sp. bc15 OX=1761758 GN=SAMN04487918_11071 PE=4 SV=1
WP_007931087.1	22	7	7	44	5.17192e+08	5.85303e+08	5.33452e+08	AAA family ATPase [Pseudomonas sp. GM17]
WP_007924473.1	26	9	9	81	3.96896e+09	2826016385	2.61047e+09	MULTISPECIES: DNA polymerase III subunit beta [Pseudomonas]
J3HNK7	30	7	7	56	8.45409e+08	7.43192e+08	4.22599e+08	Ubiquinol oxidase subunit 2 OS=Pantoea sp. YR343 OX=1144341 GN=PMI39_01349 PE=3 SV=1
WP_007924117.1	32	4	4	94	1.62813e+09	1.30463e+09	1122589172	MULTISPECIES: 6,7-dimethyl-8-ribityllumazine synthase [Pseudomonas]
J2DDB2	26	8	8	82	2.24453e+09	954187729	1.33883e+09	Pyruvate dehydrogenase E1 component subunit beta (Fragment) OS=Sphingobium sp. AP49 OX=1144307 GN=PMI04_03380 PE=4 SV=1
J2V3I1	26	6	6	14	204393824		1.18404e+08	Outer membrane protein assembly factor BamC OS=Pantoea sp. YR343 OX=1144341 GN=bamC PE=3 SV=1
J3HGJ9	11	4	4	32	7.06895e+08	5.42242e+08	4.54676e+08	Metabolite-proton symporter OS=Pantoea sp. YR343 OX=1144341 GN=PMI39_03484 PE=4 SV=1
A0A1H7SDH0	7	5	5	11	1.90773e+08	72236435	7.97168e+07	Hemoglobin/transferrin/lactoferrin receptor protein OS=Duganella sp. CF402 OX=1855289 GN=SAMN05216319_2461 PE=3 SV=1
J1SNL8	21	5	5	20	456396714	263757552	314617363	Acetyltransferase component of pyruvate dehydrogenase complex OS=Rhizobium sp. CF142 OX=1144314 GN=PMI11_04922 PE=3 SV=1
J2WVM4	21	3	3	61	1.86587e+09	1.73463e+09	1.40717e+09	Ribosome hibernation promoting factor OS=Sphingobium sp. AP49 OX=1144307 GN=hpf PE=3 SV=1
A0A1M7F8A4	55	3	3	69	6.68238e+08	1.67428e+08	2.17982e+08	YtzH-like protein OS=Bacillus sp. bc15 OX=1761758 GN=SAMN04487918_10528 PE=4 SV=1
WP_007924645.1	21	2	2	49	2.22726e+08	6.85771e+07	1.90676e+08	MULTISPECIES: RNA polymerase-binding protein DksA [Pseudomonas]
J2LDS7	23	7	7	41	6.37837e+08	4.33618e+08	3.64772e+08	3-oxoacyl-[acyl-carrier-protein] synthase 2 OS=Sphingobium sp. AP49 OX=1144307 GN=PMI04_00747 PE=3 SV=1
WP_007924183.1	53	7	6	183	5.00406e+09	4.8958e+09	3.93983e+09	MULTISPECIES: 50S ribosomal protein L15 [Pseudomonas]
A0A1M7JWD5	9	6	6	19	3.42898e+08	4.07952e+07	92502247	Putative membrane protein OS=Bacillus sp. bc15 OX=1761758 GN=SAMN04487918_110103 PE=4 SV=1
WP_007929092.1	11	9	9	19	127748822	9.49457e+07	124828301	hybrid sensor histidine kinase/response regulator [Pseudomonas sp. GM17]
WP_007931529.1	54	4	4	12	172322480	1360931128	6.83954e+07	MULTISPECIES: hypothetical protein [Pseudomonas]
A0A1M6XN24	25	3	3	89	3650471700	2.26891e+09	2.11298e+09	Uncharacterized protein OS=Bacillus sp. bc15 OX=1761758 GN=SAMN04487918_1011214 PE=4 SV=1
A0A1M7CWG5	13	4	4	30	313739417	3.23372e+08	177546754	Peptide chain release factor 2 OS=Bacillus sp. bc15 OX=1761758 GN=prfB PE=3 SV=1
WP_007927333.1	20	8	8	31	5.3708e+08	358984846	3.75756e+08	MULTISPECIES: threonine ammonia-lyase, biosynthetic [Pseudomonas]
WP_007585905.1	13	10	9	41	3.45024e+08	4.77828e+07	1.19496e+08	MULTISPECIES: endopeptidase La [Burkholderiaceae]
J2WNS2	42	9	6	67	948108407	5.914e+08	6.52636e+08	30S ribosomal protein S3 OS=Sphingobium sp. AP49 OX=1144307 GN=rpsC PE=3 SV=1
J2WVB1	24	10	8	44	6.04386e+08	3.20911e+08	4.32819e+08	Adenosylhomocysteinase OS=Sphingobium sp. AP49 OX=1144307 GN=ahcY PE=3 SV=1
WP_007586513.1	10	8	2	43	9483927	14043722		MULTISPECIES: ATP-dependent chaperone ClpB [Burkholderiaceae]
A0A1H8CLK8	18	6	3	146				ATP synthase subunit beta OS=Duganella sp. CF402 OX=1855289 GN=atpD PE=3 SV=1
J2KRF0	22	6	5	40	2.11621e+08		169351239	Acetyl-CoA acetyltransferase OS=Variovorax sp. CF313 OX=1144315 GN=PMI12_02728 PE=3 SV=1
J2LBG6	21	8	4	38	194537020	150363130	1.45282e+08	Transcription termination factor Rho OS=Rhizobium sp. CF142 OX=1144314 GN=rho PE=3 SV=1
J3C6Y0	12	10	9	32	1278806146	972999416	7.41115e+08	Alanine--tRNA ligase OS=Pantoea sp. YR343 OX=1144341 GN=alaS PE=3 SV=1
WP_007928266.1	21	7	6	28	1.72023e+08	3.41748e+07	3.02852e+07	methyl-accepting chemotaxis protein [Pseudomonas sp. GM17]
WP_007930942.1	18	8	8	15	1.36272e+08	1.94533e+07	5.4268e+07	acyl-CoA synthetase [Pseudomonas sp. GM17]
WP_007928658.1	17	5	5	22	1.21246e+08	9.90239e+07	9.6787e+07	MULTISPECIES: HlyD family type I secretion periplasmic adaptor subunit [Pseudomonas]
J2VWY0	6	7	5	22	220988416	1.74453e+08	1.582e+08	Phosphoribosylformylglycinamidine synthase OS=Pantoea sp. YR343 OX=1144341 GN=purL PE=3 SV=1
WP_007577803.1	15	5	5	16	2.17038e+08	86281255	1.43507e+08	MULTISPECIES: acetyl-CoA C-acyltransferase [Burkholderiaceae]
A0A1M7GIJ2	35	6	6	42	7.56534e+08	636449892	6.3619e+08	Dipicolinate synthase subunit B OS=Bacillus sp. bc15 OX=1761758 GN=SAMN04487918_10690 PE=4 SV=1
A0A1M7BET9	25	8	8	35	1055392201	3.98051e+08	5.06132e+08	3-oxoacyl-[acyl-carrier-protein] synthase 2 OS=Bacillus sp. bc15 OX=1761758 GN=SAMN04487918_102383 PE=3 SV=1
WP_007923216.1	12	8	8	43	1.2278e+09	6.91808e+08	643401571	RND family transporter [Pseudomonas sp. GM17]
J2KU98	4	3	1	51	2.63188e+06	1.2327e+06	457654	Translation initiation factor IF-2 OS=Variovorax sp. CF313 OX=1144315 GN=infB PE=3 SV=1
J2WK42	30	8	8	40	1.41507e+09	1111488374	9.04159e+08	30S ribosomal protein S2 OS=Sphingobium sp. AP49 OX=1144307 GN=rpsB PE=3 SV=1
A0A1M7LQM4	46	4	4	36	2.62424e+08	5.26337e+07	9.99393e+07	Sporulation protein YabP OS=Bacillus sp. bc15 OX=1761758 GN=SAMN04487918_11723 PE=4 SV=1
J2WF54	15	5	5	21	5.43465e+08	4.00649e+08	4.28987e+08	Flp pilus assembly protein, secretin CpaC OS=Sphingobium sp. AP49 OX=1144307 GN=PMI04_02992 PE=3 SV=1
A0A1M7IES6	64	3	3	143	1.78087e+09	9.79882e+08	1.01319e+09	Uncharacterized protein OS=Bacillus sp. bc15 OX=1761758 GN=SAMN04487918_108110 PE=4 SV=1
J3BQW7	14	4	4	16	1.3265e+08	72738686	9924267	Zn-dependent alcohol dehydrogenase OS=Pantoea sp. YR343 OX=1144341 GN=PMI39_04564 PE=4 SV=1
J2UPL1	17	4	4	19	194763980	2.90783e+08	1.09499e+08	Cell division protein DamX OS=Pantoea sp. YR343 OX=1144341 GN=damX PE=3 SV=1
WP_007929915.1	20	7	7	31	8.49011e+08	7.40964e+08	728819982	MULTISPECIES: Asp-tRNA(Asn)/Glu-tRNA(Gln) amidotransferase subunit GatA [Pseudomonas]
A0A1M6YGC2	25	8	8	30	747145325	1.81058e+08	275346837	D-3-phosphoglycerate dehydrogenase OS=Bacillus sp. bc15 OX=1761758 GN=SAMN04487918_1011579 PE=3 SV=1
WP_007744287.1	23	8	7	20	638268774	3.38791e+08	3.65373e+08	MULTISPECIES: NADP-dependent phosphogluconate dehydrogenase [Burkholderiaceae]
J2TFY6	6	8	3	66				DNA-directed RNA polymerase subunit beta OS=Variovorax sp. CF313 OX=1144315 GN=rpoB PE=3 SV=1
J3C6N5	24	1	1	107	1.64563e+09	1.358e+09	9.40103e+08	50S ribosomal protein L29 OS=Pantoea sp. YR343 OX=1144341 GN=rpmC PE=3 SV=1
WP_007921955.1	18	7	6	29	2.9816e+08	161461656	2.08097e+08	MULTISPECIES: glucose-6-phosphate dehydrogenase [Pseudomonas]
J2WDL4	27	6	6	136	5.77421e+09	3.97393e+09	4187601074	Putative periplasmic protein OS=Sphingobium sp. AP49 OX=1144307 GN=PMI04_03368 PE=4 SV=1
J1TBG6	14	6	5	31	255716889	222113566	1.64489e+08	Phosphoglucomutase OS=Rhizobium sp. CF142 OX=1144314 GN=PMI11_02536 PE=3 SV=1
J2W968	47	7	7	57	1352825184	9.54304e+08	9.27193e+08	Uncharacterized protein OS=Sphingobium sp. AP49 OX=1144307 GN=PMI04_03913 PE=4 SV=1
WP_007924176.1	28	10	7	154	6928489534	4.83885e+09	5.6767e+09	MULTISPECIES: DNA-directed RNA polymerase subunit alpha [Pseudomonas]
J3HLU9	55	5	5	87	1.39391e+09	5.88615e+08	1.31605e+09	50S ribosomal protein L24 OS=Pantoea sp. YR343 OX=1144341 GN=rplX PE=3 SV=1
A0A1M7E576	18	5	4	19	2.99607e+08	2.24067e+08	1.83422e+08	Chaperone protein DnaJ OS=Bacillus sp. bc15 OX=1761758 GN=dnaJ PE=3 SV=1
J3HFL5	15	3	3	10	1.14678e+07	2.6741e+07	1.94117e+07	Cytoskeleton protein RodZ OS=Pantoea sp. YR343 OX=1144341 GN=rodZ PE=3 SV=1
A0A1M7INC9	18	8	8	25	1633805118	1.06255e+09	1101023138	2,3-bisphosphoglycerate-independent phosphoglycerate mutase OS=Bacillus sp. bc15 OX=1761758 GN=gpmI PE=3 SV=1
J2WJF9	17	4	4	18	280098084	2.95631e+08	1.49512e+08	Ubiquinol oxidase subunit 2 OS=Sphingobium sp. AP49 OX=1144307 GN=PMI04_02344 PE=3 SV=1
J3CKF6	6	3	1	265				NAD-dependent aldehyde dehydrogenase OS=Variovorax sp. CF313 OX=1144315 GN=PMI12_03358 PE=3 SV=1
A0A1M7AKX3	57	3	3	78	1.64415e+09	1420772481	1.45836e+09	YpzI-like protein OS=Bacillus sp. bc15 OX=1761758 GN=SAMN04487918_10266 PE=4 SV=1
WP_007928664.1	37	8	7	38	517449053	4.76679e+08	4.49869e+08	MULTISPECIES: septum site-determining protein MinD [Pseudomonas]
WP_007927124.1	44	8	8	29	3.85047e+08	5.23437e+08	4.04629e+08	MULTISPECIES: oxidoreductase [Pseudomonas]
J1SPM8	12	6	6	17	1.06365e+08	6.81218e+07	6.25195e+07	Protease II OS=Rhizobium sp. CF142 OX=1144314 GN=PMI11_04484 PE=4 SV=1
WP_007932721.1	31	9	9	35	8.75116e+08	3.3544e+08	4.60866e+08	periplasmic lipoprotein [Pseudomonas sp. GM17]
A0A1M7FJ21	39	6	6	108	5.96369e+09	3.70653e+09	3.70993e+09	50S ribosomal protein L20 OS=Bacillus sp. bc15 OX=1761758 GN=rplT PE=3 SV=1
A0A1M7KM12	15	4	4	14	92848762	2.65418e+07	1.82982e+07	Adenosylmethionine-8-amino-7-oxononanoate aminotransferase OS=Bacillus sp. bc15 OX=1761758 GN=SAMN04487918_11251 PE=3 SV=1
J2VNF0	14	9	8	19	1.99322e+08	2.27762e+07	8.6522e+07	Phenylalanine--tRNA ligase beta subunit OS=Pantoea sp. YR343 OX=1144341 GN=pheT PE=3 SV=1
WP_007923938.1	36	4	4	15	238676000	1.42996e+08	205224057	MULTISPECIES: quorum-sensing-regulated virulence factor family protein [Pseudomonas]
WP_007921363.1	25	7	5	29	1.36397e+09	9.55648e+08	8.74784e+08	adenylosuccinate synthase, partial [Pseudomonas sp. GM17]
J2JWX7	22	7	3	28	4.51646e+07	352491	1.5309e+07	Enolase OS=Variovorax sp. CF313 OX=1144315 GN=eno PE=3 SV=1
A0A1M7DC66	29	7	7	21	8.88466e+08	374816644	352026742	Methionine aminopeptidase OS=Bacillus sp. bc15 OX=1761758 GN=map PE=3 SV=1
A0A1M7LXF0	41	5	5	275	7.74214e+09	2.78368e+09	2.59885e+09	30S ribosomal protein S11 OS=Bacillus sp. bc15 OX=1761758 GN=rpsK PE=3 SV=1
J3CAP3	25	7	7	52	1403691529	9.39481e+08	7.49291e+08	Putrescine-binding periplasmic protein OS=Pantoea sp. YR343 OX=1144341 GN=PMI39_00583 PE=3 SV=1
J3CAM8	11	6	6	12	8.80818e+07	4.56503e+07	8.33215e+07	ATP-dependent Clp protease ATP-binding subunit clpA OS=Pantoea sp. YR343 OX=1144341 GN=PMI39_00563 PE=3 SV=1
WP_007924078.1	34	8	6	133	4.12522e+09	4.50766e+09	4830736403	MULTISPECIES: 30S ribosomal protein S2 [Pseudomonas]
WP_007926384.1	25	4	4	36	5.01245e+08	3.31406e+08	2.733e+08	sarcosine oxidase subunit gamma family protein [Pseudomonas sp. GM17]
WP_007924194.1	59	6	6	106	1.22023e+09	1.32892e+09	8.57311e+08	MULTISPECIES: 50S ribosomal protein L22 [Pseudomonas]
J3HD30	38	5	5	66	1022354337	1.0463e+09	7.10294e+08	NAD(P)H dehydrogenase (quinone) OS=Pantoea sp. YR343 OX=1144341 GN=PMI39_04238 PE=3 SV=1
J2KZE7	26	5	5	26	4.00193e+08	359733094	2.91504e+08	rRNA methylase, putative, group 3 OS=Sphingobium sp. AP49 OX=1144307 GN=PMI04_03393 PE=3 SV=1
J2V2D5	17	9	8	30	926153981	1008980257	7.55216e+08	CTP synthase OS=Pantoea sp. YR343 OX=1144341 GN=pyrG PE=3 SV=1
WP_007925192.1	12	4	4	23	3.14205e+08	1.95108e+08	199450861	MULTISPECIES: ribonucleotide-diphosphate reductase subunit beta [Pseudomonas]
WP_007925935.1	14	9	9	28	411590324	1.15902e+08	3.40575e+08	glycogen/starch/alpha-glucan phosphorylase [Pseudomonas sp. GM17]
A0A1M7F9G5	21	6	6	23	922744149	6.5262e+08	4.62858e+08	Leucyl aminopeptidase (Aminopeptidase T) OS=Bacillus sp. bc15 OX=1761758 GN=SAMN04487918_10549 PE=4 SV=1
WP_007929229.1	22	9	7	27	560891696	1.54546e+08	483207235	MULTISPECIES: serine--tRNA ligase [unclassified Pseudomonas]
J2WUB7	27	5	5	38	501307045	4.28192e+08	4.28455e+08	Protein-disulfide isomerase OS=Sphingobium sp. AP49 OX=1144307 GN=PMI04_00670 PE=4 SV=1
A0A1M7BE58	21	5	4	38	712356138	1.2102e+08	2.34828e+08	Oligopeptide transport system ATP-binding protein OS=Bacillus sp. bc15 OX=1761758 GN=SAMN04487918_102373 PE=3 SV=1
WP_002555486.1	34	3	3	56	2.80459e+09	2.0094e+09	3.14858e+09	MULTISPECIES: 30S ribosomal protein S19 [Gammaproteobacteria]
WP_007577988.1	25	8	8	15	4.08723e+08	176241823	223830485	MULTISPECIES: sugar ABC transporter substrate-binding protein [Burkholderiaceae]
J2CZK8	21	6	6	39	8.63828e+08	6.23311e+08	6.38823e+08	Protein HflK OS=Sphingobium sp. AP49 OX=1144307 GN=PMI04_02601 PE=3 SV=1
J1T5I6	24	7	5	41	2.39534e+08	2.39545e+08	2.04946e+08	Succinate--CoA ligase [ADP-forming] subunit alpha OS=Rhizobium sp. CF142 OX=1144314 GN=sucD PE=3 SV=1
A0A1M6WLJ8	12	5	5	21	382549717	2.22707e+08	1.72379e+08	Acetyl-CoA carboxylase, carboxyltransferase component OS=Bacillus sp. bc15 OX=1761758 GN=SAMN04487918_101797 PE=4 SV=1
WP_007920524.1	16	5	5	52	9.99563e+08	1089966977	6.70663e+08	MULTISPECIES: nucleoside hydrolase [Pseudomonas]
J3C5S8	22	5	5	24	3.69914e+08	1.66765e+08	2.60185e+08	Phosphotransferase system HPr (HPr) family protein OS=Pantoea sp. YR343 OX=1144341 GN=PMI39_01912 PE=4 SV=1
WP_007924694.1	17	9	9	29	815747698	7.26199e+08	6.93438e+08	GumC family protein [Pseudomonas sp. GM17]
J3CJI9	61	5	5	55	1.18658e+09	8.03941e+08	9.99839e+08	10 kDa chaperonin OS=Variovorax sp. CF313 OX=1144315 GN=groS PE=3 SV=1
WP_007924421.1	33	5	5	35	7.1558e+08	279879097	4.51248e+08	DUF3313 domain-containing protein [Pseudomonas sp. GM17]
WP_007733515.1	14	5	5	46	896703877	3.03373e+08	2.39075e+08	4-hydroxyphenylpyruvate dioxygenase [Paraburkholderia hospita]
J2CPP4	39	4	4	574	2.67814e+10	1.98681e+10	2.13687e+10	Outer membrane protein/peptidoglycan-associated (Lipo)protein (Fragment) OS=Sphingobium sp. AP49 OX=1144307 GN=PMI04_04104 PE=4 SV=1
J2LCW5	19	7	7	23	2.36492e+08	1.77401e+08	1.33055e+08	Trigger factor OS=Rhizobium sp. CF142 OX=1144314 GN=tig PE=3 SV=1
WP_007927677.1	63	7	7	125	1.28142e+09	1.2553e+09	9.17793e+08	MULTISPECIES: 50S ribosomal protein L19 [Pseudomonas]
WP_007927309.1	16	8	7	48	269785061	3.4046e+08	347266366	MULTISPECIES: methyl-accepting chemotaxis protein [Pseudomonas]
J2W7J9	15	8	7	34	2.77376e+08	123138871	2.39942e+08	Aspartate--tRNA(Asp/Asn) ligase OS=Sphingobium sp. AP49 OX=1144307 GN=aspS PE=3 SV=1
J3HNZ8	16	4	4	27	507743243	544711996	4.20299e+08	5'-nucleotidase, lipoprotein e(P4) family OS=Pantoea sp. YR343 OX=1144341 GN=PMI39_01091 PE=4 SV=1
J2KVN2	28	5	5	16	4.59251e+08	570432824	5.05995e+08	Outer membrane protein/peptidoglycan-associated (Lipo)protein OS=Sphingobium sp. AP49 OX=1144307 GN=PMI04_04023 PE=4 SV=1
A0A1M7IEC9	22	10	10	23	759219878	1.45941e+08	241343461	Acyl-CoA dehydrogenase OS=Bacillus sp. bc15 OX=1761758 GN=SAMN04487918_108115 PE=3 SV=1
WP_007926570.1	27	8	8	42	5.55618e+08	6.77353e+08	5.57581e+08	efflux RND transporter periplasmic adaptor subunit EmhA [Pseudomonas sp. GM17]
WP_007586495.1	17	6	2	26	9619553		1.40717e+06	MULTISPECIES: transcription termination factor Rho [Burkholderiaceae]
WP_007930050.1	30	6	6	69	1.44777e+09	1.06113e+09	8.48056e+08	MULTISPECIES: hypothetical protein [Pseudomonas]
WP_007747261.1	59	6	6	23	4.13965e+08	4.85244e+08	3.9112e+08	MULTISPECIES: phasin family protein [Burkholderiaceae]
J3BWF7	26	6	5	26	265289496	450388320	314657840	2,3,4,5-tetrahydropyridine-2,6-dicarboxylate N-succinyltransferase OS=Pantoea sp. YR343 OX=1144341 GN=dapD PE=3 SV=1
J3CJU9	17	10	2	52	7.9917e+06	1.97478e+07	20487381	Putative Ser protein kinase OS=Variovorax sp. CF313 OX=1144315 GN=PMI12_03660 PE=4 SV=1
WP_007921367.1	34	10	10	75	2.13266e+09	1748023238	1.56267e+09	MULTISPECIES: protease modulator HflC [Pseudomonas]
A0A1M7LX54	32	7	7	91	7.50468e+09	4.08556e+09	3.94036e+09	50S ribosomal protein L6 OS=Bacillus sp. bc15 OX=1761758 GN=rplF PE=3 SV=1
WP_007929267.1	8	6	6	17	1.76207e+08	163237375	175247841	AAA family ATPase [Pseudomonas sp. GM17]
A0A1M6XGT9	37	9	9	18	1070547248	5.61507e+08	434829338	Probable manganese-dependent inorganic pyrophosphatase OS=Bacillus sp. bc15 OX=1761758 GN=ppaC PE=3 SV=1
J2WLS4	14	9	9	32	1.00697e+09	738854923	6.98803e+08	3-hydroxyacyl-CoA dehydrogenase OS=Sphingobium sp. AP49 OX=1144307 GN=PMI04_01729 PE=4 SV=1
WP_007932704.1	58	6	5	107	1.8854e+10	2.67189e+10	1.72499e+10	MULTISPECIES: co-chaperone GroES [Pseudomonas]
A0A1M7FFU9	28	9	9	29	759700017	4.24587e+08	3.68343e+08	Malate dehydrogenase (Oxaloacetate-decarboxylating) OS=Bacillus sp. bc15 OX=1761758 GN=SAMN04487918_105128 PE=3 SV=1
WP_007927035.1	16	7	6	43	2025383310	2050907430	1809046003	MULTISPECIES: ABC transporter substrate-binding protein [Pseudomonas]
WP_007924471.1	14	11	8	67	4.55828e+08	4.08141e+08	3.3904e+08	MULTISPECIES: DNA topoisomerase (ATP-hydrolyzing) subunit B [Pseudomonas]
J2W8J7	22	8	8	44	8.34955e+08	6.12159e+08	5.78901e+08	Glucose/sorbosone dehydrogenase OS=Sphingobium sp. AP49 OX=1144307 GN=PMI04_04125 PE=4 SV=1
J2VGN4	25	9	8	71	1546035621	1148793426	9.06158e+08	Outer membrane protein (Porin) OS=Pantoea sp. YR343 OX=1144341 GN=PMI39_01959 PE=3 SV=1
J2DNS7	31	5	5	103	1381873632	9.72023e+08	1.01446e+09	30S ribosomal protein S5 OS=Sphingobium sp. AP49 OX=1144307 GN=rpsE PE=3 SV=1
J3HPE8	17	8	7	67	682192248	2.1951e+08	3.27048e+08	Asparagine--tRNA ligase OS=Pantoea sp. YR343 OX=1144341 GN=asnS PE=3 SV=1
J2L2Q2	22	11	11	36	1.26655e+09	1250519763	1.13304e+09	ABC-type sugar transport system, periplasmic component OS=Rhizobium sp. CF142 OX=1144314 GN=PMI11_03967 PE=4 SV=1
A0A1M7EI47	19	6	6	34	3.03067e+09	2.18712e+09	1.29239e+09	Peptidase T-like protein OS=Bacillus sp. bc15 OX=1761758 GN=SAMN04487918_104235 PE=3 SV=1
J2LE05	19	5	5	16	2.38486e+08	6.26958e+07	112143518	Threonine dehydratase, medium form OS=Sphingobium sp. AP49 OX=1144307 GN=PMI04_00838 PE=4 SV=1
J2WQ36	13	5	5	12	177448094	148213263	1.00847e+08	Glutamyl-tRNA(Gln) amidotransferase subunit A OS=Sphingobium sp. AP49 OX=1144307 GN=gatA PE=3 SV=1
J3C9H5	21	8	6	51	996703038	937060151	4.55218e+08	Adenylosuccinate synthetase OS=Pantoea sp. YR343 OX=1144341 GN=purA PE=3 SV=1
A0A1M7DD19	23	7	7	71	2.86997e+09	1.0699e+09	1.08096e+09	Polyamine aminopropyltransferase OS=Bacillus sp. bc15 OX=1761758 GN=speE PE=3 SV=1
WP_007738396.1	10	4	4	118				MULTISPECIES: arginine deiminase [Burkholderiaceae]
WP_007928510.1	18	6	6	34	3.30752e+08	364241328	3.70919e+08	MULTISPECIES: aspartate ammonia-lyase [Pseudomonas]
J2KUI2	5	8	8	17	6.66473e+07	42249608	4.65275e+07	Apolipoprotein A1/A4/E domain-containing protein OS=Rhizobium sp. CF142 OX=1144314 GN=PMI11_06989 PE=4 SV=1
WP_007922477.1	30	7	7	30	831553645	1.09091e+09	1036903887	hypothetical protein [Pseudomonas sp. GM17]
J2UTR2	12	6	6	16	1.28837e+08	51466580	57565770	DNA topoisomerase 1 OS=Pantoea sp. YR343 OX=1144341 GN=topA PE=3 SV=1
WP_007925504.1	17	4	4	33	945620819	2.51841e+09	694819832	NADP-dependent oxidoreductase [Pseudomonas sp. GM17]
A0A1M6V9D5	28	6	6	67	3974212108	2.02585e+09	8.64094e+08	Nitroreductase domain-containing protein OS=Bacillus sp. bc15 OX=1761758 GN=SAMN04487918_101226 PE=4 SV=1
WP_007922924.1	22	4	4	59	961365727	1116085410	8.19221e+08	carbonic anhydrase [Pseudomonas sp. GM17]
A0A1M6VR43	11	8	8	21	4.10262e+08	1.25577e+08	9.51977e+07	Isoleucine--tRNA ligase OS=Bacillus sp. bc15 OX=1761758 GN=ileS PE=3 SV=1
J1T232	8	11	9	29	2.04786e+08	2.1001e+08	1.50079e+08	NAD-specific glutamate dehydrogenase OS=Rhizobium sp. CF142 OX=1144314 GN=PMI11_06032 PE=4 SV=1
WP_007930809.1	30	5	5	45	1206872425	1.20561e+09	6.25171e+08	maleylacetoacetate isomerase [Pseudomonas sp. GM17]
J2LF68	14	6	6	19	299629894	1.34068e+08	8.81137e+07	AMP nucleosidase OS=Sphingobium sp. AP49 OX=1144307 GN=amn PE=3 SV=1
J2VS73	67	2	1	48	4.3498e+07		72191933	Translation elongation factor-like GTPase (Fragment) OS=Pantoea sp. YR343 OX=1144341 GN=PMI39_00439 PE=4 SV=1
WP_007928732.1	20	7	7	36	4.01778e+08	134426417	2.33932e+08	3-oxoacyl-ACP reductase [Pseudomonas sp. GM17]
J2V082	55	6	6	91	2.54274e+09	1161552608	1.85797e+09	50S ribosomal protein L19 OS=Pantoea sp. YR343 OX=1144341 GN=rplS PE=3 SV=1
WP_007928322.1	19	6	3	37	4.77018e+08	336971990	2.7803e+08	MULTISPECIES: polyamine ABC transporter ATP-binding protein [Pseudomonas]
WP_007930874.1	14	4	4	18	2.01119e+08	5.05116e+07	1.40135e+08	sugar ABC transporter substrate-binding protein [Pseudomonas sp. GM17]
J3AMR7	12	8	8	17	440738959	272659573	345306403	TonB-dependent heme/hemoglobin/transferrin/lactoferrin receptor family protein OS=Caulobacter sp. AP07 OX=1144304 GN=PMI01_01774 PE=3 SV=1
J2CZ25	10	4	4	23	1.24013e+08	8.34871e+07	1.14955e+08	Amidohydrolase, imidazolonepropionase OS=Sphingobium sp. AP49 OX=1144307 GN=PMI04_02404 PE=4 SV=1
J2WF10	13	4	4	29	211682520	6.60077e+07	111881138	Cell division protein FtsZ OS=Sphingobium sp. AP49 OX=1144307 GN=ftsZ PE=3 SV=1
A0A1M7AFT7	27	9	9	40	1.57858e+09	4.53253e+08	561194273	Putative N6-adenine-specific DNA methylase OS=Bacillus sp. bc15 OX=1761758 GN=SAMN04487918_1025 PE=3 SV=1
J2TGU9	9	7	1	38				Chaperone protein ClpB OS=Variovorax sp. CF313 OX=1144315 GN=clpB PE=3 SV=1
J2V6Z3	60	4	4	308	6.54706e+10	9.81836e+10	7.25587e+10	Murein lipoprotein OS=Pantoea sp. YR343 OX=1144341 GN=PMI39_00843 PE=4 SV=1
J2LBJ9	32	7	7	49	7.04208e+08	624288084	5.93948e+08	ABC-type uncharacterized transport system, periplasmic component OS=Rhizobium sp. CF142 OX=1144314 GN=PMI11_01223 PE=4 SV=1
J3HMM0	58	5	4	516	1.61209e+10	1.47493e+10	1.12722e+10	10 kDa chaperonin OS=Pantoea sp. YR343 OX=1144341 GN=groS PE=3 SV=1
WP_007931260.1	23	7	7	74	2.24466e+09	1.90437e+09	1489090136	MULTISPECIES: TRAP transporter substrate-binding protein [Pseudomonas]
J2VJP8	63	7	7	46	1591249713	1.30032e+09	1.75405e+09	Uncharacterized protein OS=Pantoea sp. YR343 OX=1144341 GN=PMI39_01579 PE=4 SV=1
WP_002555808.1	61	7	5	140	487720160	2.66492e+08	4.81144e+08	MULTISPECIES: P-II family nitrogen regulator [Gammaproteobacteria]
WP_007930597.1	16	5	5	11	9.99608e+07	2.85202e+07	7.57012e+07	MULTISPECIES: cytosine deaminase [unclassified Pseudomonas]
WP_007924496.1	31	7	7	35	3.42734e+08	3.69164e+08	2.97774e+08	MULTISPECIES: ParB/RepB/Spo0J family partition protein [Pseudomonas]
J2WBM3	51	7	7	85	8.53624e+08	6.27043e+08	5.90974e+08	Protein GrpE OS=Sphingobium sp. AP49 OX=1144307 GN=grpE PE=3 SV=1
A0A1M7GM11	12	7	7	19	255714901	2.06127e+08	1.46731e+08	DNA topoisomerase 1 OS=Bacillus sp. bc15 OX=1761758 GN=topA PE=3 SV=1
WP_002555501.1	29	4	4	27	929452957	5.71621e+08	391211016	MULTISPECIES: transcription termination/antitermination protein NusG [Pseudomonas]
WP_007927977.1	21	5	5	7	174568373	11829454	1.2092e+08	MULTISPECIES: PleD family two-component system response regulator [Pseudomonas]
WP_007925677.1	20	6	4	34	3.46488e+08	1.69366e+08	2.38554e+08	MULTISPECIES: polyphosphate kinase 2 [Pseudomonas]
A0A1M7FGU0	12	4	3	15	134813457	2.22943e+07	4.59375e+07	Citrate synthase OS=Bacillus sp. bc15 OX=1761758 GN=SAMN04487918_105137 PE=3 SV=1
J2WJT9	29	5	5	46	771274327	4.26064e+08	4.16578e+08	Probable transaldolase OS=Sphingobium sp. AP49 OX=1144307 GN=tal PE=3 SV=1
WP_007925956.1	36	4	3	355	7.05511e+09	4.11041e+09	5.10943e+09	MULTISPECIES: 50S ribosomal protein L7/L12 [Pseudomonas]
A0A1M6X9V1	23	4	4	41	1300131533	5.16342e+08	5.06629e+08	N-acetylmuramoyl-L-alanine amidase OS=Bacillus sp. bc15 OX=1761758 GN=SAMN04487918_1011068 PE=4 SV=1
A0A1M7IDS1	30	2	2	105	2.31672e+09	460058752	9.31328e+08	Coat F domain-containing protein OS=Bacillus sp. bc15 OX=1761758 GN=SAMN04487918_108109 PE=4 SV=1
J1SNX9	18	6	5	31	3.19391e+08	7.50794e+07	379574374	Dihydrolipoyllysine-residue succinyltransferase component of 2-oxoglutarate dehydrogenase complex OS=Rhizobium sp. CF142 OX=1144314 GN=PMI11_04883 PE=3 SV=1
J2L4Q9	24	4	4	26	4.46101e+08	4.72964e+08	3.81396e+08	Putative outer membrane protein OS=Sphingobium sp. AP49 OX=1144307 GN=PMI04_02752 PE=4 SV=1
J2CRC0	21	6	6	87	1.38998e+09	1.61791e+09	1.47969e+09	Alanine dehydrogenase OS=Sphingobium sp. AP49 OX=1144307 GN=PMI04_03732 PE=3 SV=1
J3HPU9	18	5	4	19	6.18419e+07	8.2432e+07	3.38531e+07	Spermidine/putrescine import ATP-binding protein PotA OS=Pantoea sp. YR343 OX=1144341 GN=potA PE=3 SV=1
WP_007745668.1	11	5	5	22	5.6815e+08	1.99294e+08	1.41602e+08	phenylacetic acid degradation protein PaaN [Paraburkholderia hospita]
WP_007922920.1	24	11	11	47	1.20231e+09	9.24726e+08	1072227484	DEAD/DEAH box helicase [Pseudomonas sp. GM17]
J1SI75	52	3	3	20	267912286	1.25926e+08	2.21658e+08	50S ribosomal protein L31 OS=Rhizobium sp. CF142 OX=1144314 GN=rpmE PE=3 SV=1
J3AVJ5	9	6	6	21	359531525	256745072	2.14805e+08	5-methyltetrahydropteroyltriglutamate--homocysteine methyltransferase OS=Caulobacter sp. AP07 OX=1144304 GN=metE PE=3 SV=1
A0A1M7JZU8	21	7	7	19	2.60626e+08	2.3461e+08	4.79557e+08	Uncharacterized conserved protein YaaN involved in tellurite resistance OS=Bacillus sp. bc15 OX=1761758 GN=SAMN04487918_110138 PE=3 SV=1
J2UU88	10	8	8	33	5.73691e+08	5.32187e+08	3.82894e+08	Phosphoenolpyruvate carboxylase OS=Pantoea sp. YR343 OX=1144341 GN=ppc PE=3 SV=1
J3HEJ3	31	4	4	84	1.46848e+09	8.86535e+08	6.93656e+08	S-ribosylhomocysteine lyase OS=Pantoea sp. YR343 OX=1144341 GN=luxS PE=3 SV=1
WP_007587434.1	13	3	1	30	2.185e+07	2.81924e+07	2.07619e+07	MULTISPECIES: amino acid ABC transporter ATP-binding protein [Burkholderiaceae]
J3HIH4	24	6	5	20	8.96899e+07	5.50372e+07	6.29857e+07	Transcriptional regulator OS=Pantoea sp. YR343 OX=1144341 GN=PMI39_02709 PE=3 SV=1
WP_007931696.1	6	5	5	34	3.29305e+08	349019765	2.03385e+08	aminotransferase [Pseudomonas sp. GM17]
A0A1M7I618	18	7	7	24	1.79036e+08	6.29014e+07	8.38421e+07	Alpha-phosphoglucomutase OS=Bacillus sp. bc15 OX=1761758 GN=SAMN04487918_10827 PE=3 SV=1
A0A1M7JAN5	13	4	4	19	269009424	1.42522e+07	7.71999e+07	Nicotinate phosphoribosyltransferase OS=Bacillus sp. bc15 OX=1761758 GN=SAMN04487918_109123 PE=3 SV=1
J2D2G7	15	6	4	40	46423746	4.54028e+07	34307010	GTP-binding protein TypA/BipA OS=Sphingobium sp. AP49 OX=1144307 GN=PMI04_01750 PE=4 SV=1
A0A1M7FZ07	15	9	9	42	1.51779e+09	6.47414e+08	7.30281e+08	Aspartate--tRNA(Asp/Asn) ligase OS=Bacillus sp. bc15 OX=1761758 GN=aspS PE=3 SV=1
WP_007927823.1	26	6	6	86	2.19659e+09	2221998833	2068430391	MULTISPECIES: FKBP-type peptidyl-prolyl cis-trans isomerase [Pseudomonas]
WP_007927091.1	44	6	6	25	8.46863e+08	8.35512e+08	3.18742e+08	hypothetical protein [Pseudomonas sp. GM17]
J2B586	34	5	4	34	4.67694e+08	314324088	3.53854e+08	50S ribosomal protein L6 OS=Rhizobium sp. CF142 OX=1144314 GN=rplF PE=3 SV=1
WP_007925533.1	22	5	5	20	4.37634e+08	2.2678e+08	344131381	MULTISPECIES: 5'-nucleotidase, lipoprotein e(P4) family [Pseudomonas]
WP_007744239.1	41	9	4	50	1.97495e+08	4.2936e+07	138755331	MULTISPECIES: peroxiredoxin [Burkholderiaceae]
A0A1M7HGG8	30	9	9	67	1.97105e+09	5.51073e+08	7.97128e+08	Endonuclease G OS=Bacillus sp. bc15 OX=1761758 GN=SAMN04487918_10756 PE=4 SV=1
J2KTG5	60	7	7	20	39945348	129222992	8.45635e+07	Uncharacterized protein OS=Sphingobium sp. AP49 OX=1144307 GN=PMI04_04391 PE=4 SV=1
WP_007920535.1	30	6	6	25	2.32549e+08	2.67249e+08	1.99767e+08	sugar ABC transporter substrate-binding protein [Pseudomonas sp. GM17]
A0A1M7LX22	59	8	8	104	6.93755e+09	2.62309e+09	2.89005e+09	50S ribosomal protein L15 OS=Bacillus sp. bc15 OX=1761758 GN=rplO PE=3 SV=1
J3HHM5	17	6	3	44	2.4544e+08	1.45231e+08	2.01081e+08	S-adenosylmethionine synthase OS=Pantoea sp. YR343 OX=1144341 GN=metK PE=3 SV=1
A0A1M7FNK2	31	8	8	50	1.88122e+09	5.98551e+08	7.21501e+08	Short chain enoyl-CoA hydratase OS=Bacillus sp. bc15 OX=1761758 GN=SAMN04487918_105216 PE=3 SV=1
WP_007579626.1	16	5	4	13	157642560		63117526	MULTISPECIES: citrate (Si)-synthase [Burkholderiaceae]
WP_007745389.1	14	5	4	21	1.76763e+08	1.55094e+08	259537384	adenosylhomocysteinase [Paraburkholderia hospita]
WP_007588222.1	19	8	6	48	667988881	74957389	2.73042e+08	MULTISPECIES: class II fumarate hydratase [Burkholderiaceae]
WP_024162794.1	14	4	1	12				2-methylcitrate synthase [Paraburkholderia hospita]
J2V9U4	17	4	4	31	1.5512e+09	2029376378	1.10666e+09	UTP--glucose-1-phosphate uridylyltransferase OS=Pantoea sp. YR343 OX=1144341 GN=PMI39_02748 PE=3 SV=1
WP_007930193.1	23	6	6	30	376154352	2.0509e+08	2.93211e+08	N-acetyl-gamma-glutamyl-phosphate reductase [Pseudomonas sp. GM17]
WP_007925627.1	42	3	3	474	1.96701e+10	1.65743e+10	1.22364e+10	MULTISPECIES: hypothetical protein [Pseudomonas]
J2ULX7	10	9	9	27	483523248	498500297	4.86795e+08	Isoleucine--tRNA ligase OS=Pantoea sp. YR343 OX=1144341 GN=ileS PE=3 SV=1
A0A1M7FK36	21	10	9	123	3.91834e+09	2.06532e+09	1.73075e+09	Asparagine--tRNA ligase OS=Bacillus sp. bc15 OX=1761758 GN=asnS PE=3 SV=1
WP_009045849.1	44	7	7	56	3605570459	4.25391e+09	3.51395e+09	MULTISPECIES: 30S ribosomal protein S13 [Pseudomonas]
WP_007920626.1	30	4	4	13	284692028	2.08919e+08	107619460	MULTISPECIES: peptidylprolyl isomerase A [Pseudomonas]
A0A1M7EH66	23	6	6	26	347264426	330030965	302543048	Branched-chain alpha-keto acid dehydrogenase E1 component OS=Bacillus sp. bc15 OX=1761758 GN=SAMN04487918_104220 PE=4 SV=1
WP_007927959.1	31	4	4	19	303683833	1.17187e+08	252199808	MULTISPECIES: hypothetical protein [Pseudomonas]
WP_003171603.1	30	7	7	31	1.93394e+08	3.32726e+07	5.40089e+07	MULTISPECIES: ribose-phosphate pyrophosphokinase [Pseudomonas]
J2KXD2	7	5	2	62	11823470	1.12212e+07	13469452	RNA polymerase sigma factor RpoD OS=Rhizobium sp. CF142 OX=1144314 GN=rpoD PE=3 SV=1
WP_007927582.1	19	6	6	29	3.7981e+08	1.33585e+08	2.04511e+08	MULTISPECIES: acetyl-CoA carboxylase biotin carboxylase subunit [Pseudomonas]
J2GWA0	50	4	2	141	1.51421e+09	1.46301e+09	9.28758e+08	10 kDa chaperonin OS=Caulobacter sp. AP07 OX=1144304 GN=groS PE=3 SV=1
WP_007926382.1	10	9	9	32	797827710	6.68342e+08	6.66868e+08	MULTISPECIES: sarcosine oxidase subunit alpha [Pseudomonas]
J2W8K8	10	8	8	28	687915292	513206406	5.00746e+08	Outer membrane receptor for ferrienterochelin and colicins OS=Sphingobium sp. AP49 OX=1144307 GN=PMI04_04135 PE=3 SV=1
A0A1M7FT14	22	7	6	36	9.55108e+08	7.4253e+08	5.31712e+08	Glutamate-1-semialdehyde 2,1-aminomutase OS=Bacillus sp. bc15 OX=1761758 GN=hemL PE=3 SV=1
WP_007932875.1	16	2	2	11	136961248	6.23489e+07	3.25268e+07	copper chaperone PCu(A)C [Pseudomonas sp. GM17]
J2WHV6	21	7	7	90	3.35436e+09	2.50759e+09	2.81404e+09	4-hydroxyphenylpyruvate dioxygenase OS=Sphingobium sp. AP49 OX=1144307 GN=PMI04_02676 PE=4 SV=1
WP_007924234.1	18	6	4	69	2.78293e+07	4.17046e+07	2.44066e+07	MULTISPECIES: acyl-CoA dehydrogenase [Pseudomonas]
J2L2V3	15	3	3	8	118948514	160625655	112410742	Aminotransferase OS=Sphingobium sp. AP49 OX=1144307 GN=PMI04_02782 PE=3 SV=1
J2WCX8	34	6	6	31	472546103	661013232	3.12031e+08	Uncharacterized protein OS=Sphingobium sp. AP49 OX=1144307 GN=PMI04_03315 PE=4 SV=1
J2DBW8	33	4	4	55	1586059440	2461559776	1176168632	50S ribosomal protein L13 OS=Sphingobium sp. AP49 OX=1144307 GN=rplM PE=3 SV=1
WP_003223795.1	37	5	3	28	3.40147e+08	349694828	2.62984e+08	MULTISPECIES: NADH-quinone oxidoreductase subunit NuoI [Pseudomonas]
A0A1M7FY21	49	3	3	102	6.42446e+09	2.93214e+09	2.60375e+09	Protein translocase subunit yajC OS=Bacillus sp. bc15 OX=1761758 GN=SAMN04487918_105317 PE=4 SV=1
J2WFJ5	12	6	6	18	258198490	1.36883e+08	181335742	7-keto-8-aminopelargonate synthetase-like enzyme OS=Sphingobium sp. AP49 OX=1144307 GN=PMI04_02937 PE=3 SV=1
J2W7J5	35	7	7	21	1.59822e+09	1473801022	1304853908	Uncharacterized protein OS=Sphingobium sp. AP49 OX=1144307 GN=PMI04_04194 PE=4 SV=1
WP_007922136.1	17	6	5	14	2.33013e+08	250501456	1.97551e+08	MULTISPECIES: UDP-N-acetylmuramate--L-alanine ligase [Pseudomonas]
WP_007585378.1	12	8	7	31	1.05349e+08	58034717	103163044	MULTISPECIES: phosphoenolpyruvate synthase [Burkholderiaceae]
J2V2U4	22	8	8	45	6.15081e+08	520137967	6.35238e+08	Threonine synthase OS=Pantoea sp. YR343 OX=1144341 GN=PMI39_03821 PE=4 SV=1
J3HPE2	13	6	6	42	3.57374e+08	270977011	1.74803e+08	Periplasmic trehalase OS=Pantoea sp. YR343 OX=1144341 GN=treA PE=3 SV=1
J2WNC5	38	4	4	63	1.61961e+09	1.48161e+09	1375772542	50S ribosomal protein L11 OS=Sphingobium sp. AP49 OX=1144307 GN=rplK PE=3 SV=1
WP_007926123.1	14	5	5	35	4.93407e+08	3.43503e+08	3.20407e+08	MULTISPECIES: YeaH/YhbH family protein [Pseudomonas]
J3BZ79	23	6	5	43	381367861	2.46317e+08	3.22846e+08	2-dehydro-3-deoxyphosphooctonate aldolase OS=Pantoea sp. YR343 OX=1144341 GN=kdsA PE=3 SV=1
WP_007734570.1	21	8	8	13	1.00916e+08	63133517	3.95053e+07	MULTISPECIES: DegQ family serine endoprotease [Burkholderiaceae]
WP_007921553.1	27	7	6	24	117064445	1.67966e+08	1.21475e+08	MULTISPECIES: arginine N-succinyltransferase [Pseudomonas]
J2KYC4	10	4	3	25	154283604	93831659	119165624	ATP-binding cassette protein, ChvD family OS=Rhizobium sp. CF142 OX=1144314 GN=PMI11_05709 PE=4 SV=1
A0A1M7HP60	18	5	5	90	1.78935e+09	8.40854e+08	9.44624e+08	Purine nucleosidase OS=Bacillus sp. bc15 OX=1761758 GN=SAMN04487918_107142 PE=4 SV=1
A0A1M7D8V5	40	8	8	80	3.51265e+09	1.66517e+09	1.28092e+09	Uracil phosphoribosyltransferase OS=Bacillus sp. bc15 OX=1761758 GN=upp PE=3 SV=1
A0A1M7BIG4	17	6	6	26	786550999	520824048	3.50523e+08	Zn-dependent protease with chaperone function OS=Bacillus sp. bc15 OX=1761758 GN=SAMN04487918_102435 PE=3 SV=1
J2VHV7	36	7	5	145	1.04691e+09	6.44829e+08	1.09124e+09	50S ribosomal protein L5 OS=Pantoea sp. YR343 OX=1144341 GN=rplE PE=3 SV=1
WP_007932694.1	10	6	6	20	370283534	3.65865e+08	2.88956e+08	MULTISPECIES: methionine--tRNA ligase [Pseudomonas]
WP_007930216.1	22	7	7	42	1.16671e+09	827202920	8.95785e+08	tripartite tricarboxylate transporter substrate binding protein [Pseudomonas sp. GM17]
J2WKF6	18	6	6	18	583749910	4.71799e+08	503386629	Amidohydrolase OS=Sphingobium sp. AP49 OX=1144307 GN=PMI04_02195 PE=4 SV=1
WP_007921244.1	16	6	6	36	432342280	7.36348e+08	3.70057e+08	coniferyl aldehyde dehydrogenase [Pseudomonas sp. GM17]
J2UTS2	57	5	4	93	3.95765e+09	5595497853	2.55318e+09	Putative periplasmic or secreted lipoprotein OS=Pantoea sp. YR343 OX=1144341 GN=PMI39_02725 PE=4 SV=1
WP_007929777.1	19	3	3	21	1.7785e+08	163984048	94388661	hypothetical protein [Pseudomonas sp. GM17]
WP_007928584.1	26	7	7	26	1.86307e+08	264474826	1.35831e+08	Ldh family oxidoreductase [Pseudomonas sp. GM17]
WP_002553055.1	42	3	3	52	2.33006e+09	1.85661e+09	1.66014e+09	MULTISPECIES: ribosome modulation factor [Gammaproteobacteria]
WP_007927990.1	19	4	4	89	2183756742	1.31049e+09	1.3248e+09	MULTISPECIES: tellurite resistance TerB family protein [unclassified Pseudomonas]
J2CPQ7	23	5	5	36	7.67477e+08	4.90404e+08	4.91879e+08	Uncharacterized protein OS=Sphingobium sp. AP49 OX=1144307 GN=PMI04_04119 PE=4 SV=1
WP_007923253.1	14	5	5	16	2.00223e+08	127978478	1.21004e+08	MULTISPECIES: deoxyguanosinetriphosphate triphosphohydrolase [Pseudomonas]
WP_007588598.1	25	3	3	21	449205975	2.85852e+08	377511215	MULTISPECIES: OmpA family protein [Burkholderiaceae]
WP_007920878.1	21	11	11	57	1.97654e+09	1457291323	1.85562e+09	MULTISPECIES: transcription termination/antitermination protein NusA [Pseudomonas]
A0A1M7AKF0	21	5	5	19	1.68771e+08	1.4653e+07	3.60007e+07	Glycerol-3-phosphate dehydrogenase [NAD(P)+] OS=Bacillus sp. bc15 OX=1761758 GN=gpsA PE=3 SV=1
WP_007926356.1	15	9	9	50	8.70327e+08	619819651	7.54633e+08	MULTISPECIES: dimethylglycine demethylation protein DgcA [unclassified Pseudomonas]
WP_007929859.1	20	8	8	23	779453373	6.01305e+08	4.96751e+08	MULTISPECIES: UDP-N-acetylglucosamine 1-carboxyvinyltransferase [Pseudomonas]
WP_007932382.1	23	7	7	33	6.69905e+08	7.02482e+08	5.85321e+08	MULTISPECIES: Glu/Leu/Phe/Val dehydrogenase [Pseudomonas]
J3AB90	10	7	7	24	379192405	2.54116e+08	237049992	TonB-dependent receptor OS=Caulobacter sp. AP07 OX=1144304 GN=PMI01_03341 PE=3 SV=1
J2L973	38	7	6	51	9.89258e+08	2.67744e+08	5.06052e+08	50S ribosomal protein L9 OS=Sphingobium sp. AP49 OX=1144307 GN=rplI PE=3 SV=1
A0A1H7UDS9	11	4	2	18				Transcription termination factor Rho OS=Duganella sp. CF402 OX=1855289 GN=rho PE=3 SV=1
WP_007928259.1	12	7	7	19	176965859	1.73969e+08	187543181	glycine dehydrogenase (aminomethyl-transferring) [Pseudomonas sp. GM17]
J2DNS9	48	8	6	46	750144764	9.16663e+08	752286549	50S ribosomal protein L5 OS=Sphingobium sp. AP49 OX=1144307 GN=rplE PE=3 SV=1
J2DFH4	20	5	5	32	8.03689e+08	8.16034e+08	6.58017e+08	HTH cro/C1-type domain-containing protein OS=Sphingobium sp. AP49 OX=1144307 GN=PMI04_03021 PE=4 SV=1
J3CWI7	8	6	5	18	46760615	6.19662e+07	5.6819e+07	2-oxoglutarate dehydrogenase, E1 component OS=Variovorax sp. CF313 OX=1144315 GN=PMI12_00296 PE=4 SV=1
A0A1M6W4F0	14	4	4	17	3.97115e+08	355528658	4.99776e+08	Thermitase Serine peptidase. MEROPS family S08A OS=Bacillus sp. bc15 OX=1761758 GN=SAMN04487918_101584 PE=3 SV=1
WP_007927228.1	36	5	5	96	1.3246e+09	4.73914e+08	6.74645e+08	MULTISPECIES: DUF1993 domain-containing protein [Pseudomonas]
J2W835	26	8	7	41	1018165340	7.19365e+08	828926189	Pyruvate dehydrogenase E1 component subunit alpha OS=Sphingobium sp. AP49 OX=1144307 GN=pdhA PE=4 SV=1
WP_024163179.1	18	5	4	74	5.88213e+08	4.97194e+08	4.12664e+08	porin [Paraburkholderia hospita]
A0A1M7EBV6	10	4	4	42	7.10461e+08	3.61072e+08	2.94752e+08	Probable glycine dehydrogenase (decarboxylating) subunit 1 OS=Bacillus sp. bc15 OX=1761758 GN=gcvPA PE=3 SV=1
J2V843	22	3	3	42	4.23807e+08	443373483	4.16319e+08	Raf kinase inhibitor-like protein, YbhB/YbcL family OS=Pantoea sp. YR343 OX=1144341 GN=PMI39_00713 PE=4 SV=1
A0A1M7JG14	20	8	8	70	3.92194e+09	2.59475e+09	3.09442e+09	Alanine racemase OS=Bacillus sp. bc15 OX=1761758 GN=SAMN04487918_109199 PE=3 SV=1
A0A1H8CLV3	15	7	1	30				ATP synthase subunit alpha OS=Duganella sp. CF402 OX=1855289 GN=atpA PE=3 SV=1
WP_007923660.1	16	7	7	19	346730213	502028666	400014525	xanthine dehydrogenase family protein molybdopterin-binding subunit [Pseudomonas sp. GM17]
J2AWN9	16	3	1	59	3.68165e+08	120846275	1.52911e+08	ATP-dependent Clp protease proteolytic subunit OS=Rhizobium sp. CF142 OX=1144314 GN=clpP PE=3 SV=1
WP_007920830.1	14	5	5	15	1.43002e+08	1.09042e+08	9.3128e+07	iron-sulfur cluster-binding protein [Pseudomonas sp. GM17]
A0A1M7BPH2	8	5	5	11	172927830	47021143	8.82988e+07	DNA helicase OS=Bacillus sp. bc15 OX=1761758 GN=SAMN04487918_102505 PE=3 SV=1
WP_007921323.1	12	5	5	23	9.10019e+07	8.87981e+07	64382918	MULTISPECIES: transglycosylase SLT domain-containing protein [unclassified Pseudomonas]
J2DV64	19	3	3	26	4.76344e+08	404656750	3.28434e+08	Ankyrin repeat-containing protein OS=Sphingobium sp. AP49 OX=1144307 GN=PMI04_00086 PE=4 SV=1
J3C4M7	36	5	5	34	347137237	476823679	2.88921e+08	Probable malonic semialdehyde reductase RutE OS=Pantoea sp. YR343 OX=1144341 GN=rutE PE=3 SV=1
J2VNC8	11	4	4	13	1.65843e+08	1.16729e+08	1.83782e+08	N-succinylglutamate 5-semialdehyde dehydrogenase OS=Pantoea sp. YR343 OX=1144341 GN=astD PE=3 SV=1
WP_007926097.1	12	7	7	97	2.8573e+09	2.02712e+09	2.07565e+09	NAD(P)/FAD-dependent oxidoreductase [Pseudomonas sp. GM17]
J2WPC6	31	4	4	45	5.75726e+08	1.66202e+08	2.97304e+08	Peptidoglycan-associated protein OS=Sphingobium sp. AP49 OX=1144307 GN=pal PE=3 SV=1
WP_007922723.1	18	7	6	13	174456583	9.20144e+07	1.52906e+08	glucose-6-phosphate dehydrogenase, partial [Pseudomonas sp. GM17]
J2LBL4	10	9	6	55	261890921	213085850	164624570	Aconitate hydratase OS=Rhizobium sp. CF142 OX=1144314 GN=PMI11_01239 PE=3 SV=1
A0A1M7GGH0	33	5	5	105	1865015881	1.28785e+09	2.27719e+09	Spore coat protein E OS=Bacillus sp. bc15 OX=1761758 GN=SAMN04487918_10658 PE=4 SV=1
J2V9G3	29	7	7	37	3.78042e+08	2.90691e+08	279990047	Periplasmic component of amino acid ABC-type transporter/signal transduction system OS=Pantoea sp. YR343 OX=1144341 GN=PMI39_02627 PE=3 SV=1
A0A1M7ICK0	26	8	8	28	3.01379e+08	175911777	99341066	Cysteine desulfurase OS=Bacillus sp. bc15 OX=1761758 GN=SAMN04487918_10892 PE=3 SV=1
J2D280	43	6	5	26	343730041	85598856	294939106	Transcription termination/antitermination protein NusG OS=Sphingobium sp. AP49 OX=1144307 GN=nusG PE=3 SV=1
A0A1M7FYI8	21	8	8	39	1358739960	639678708	6.33681e+08	Histidine--tRNA ligase OS=Bacillus sp. bc15 OX=1761758 GN=hisS PE=3 SV=1
A0A1M7ERW2	37	2	2	119	7.25326e+08	2.43298e+08	3.08279e+08	Phosphocarrier protein OS=Bacillus sp. bc15 OX=1761758 GN=SAMN04487918_104333 PE=4 SV=1
WP_007923474.1	11	6	6	23	375626420	3.18712e+08	2.47776e+08	type VI secretion system baseplate subunit TssF [Pseudomonas sp. GM17]
J2WWQ4	7	5	5	15	1.86094e+08	33769936	6.07898e+07	Efflux pump membrane transporter OS=Sphingobium sp. AP49 OX=1144307 GN=PMI04_00380 PE=3 SV=1
J3HKC2	9	10	4	22	8.51554e+08	484060845	393629993	Bifunctional protein PutA OS=Pantoea sp. YR343 OX=1144341 GN=PMI39_02144 PE=3 SV=1
J2W886	9	9	9	31	419495480	1.7394e+08	2.16353e+08	Bifunctional protein PutA OS=Sphingobium sp. AP49 OX=1144307 GN=PMI04_04178 PE=3 SV=1
J2UQ82	23	5	5	53	1.10106e+09	1.20517e+09	5.13954e+08	Arylsulfatase A family protein OS=Pantoea sp. YR343 OX=1144341 GN=PMI39_03131 PE=4 SV=1
J2VNE5	20	4	4	22	6.90911e+08	2.41222e+08	4.18287e+08	Putative salt-induced outer membrane protein OS=Pantoea sp. YR343 OX=1144341 GN=PMI39_00814 PE=4 SV=1
WP_002555481.1	60	3	3	189	4.46854e+09	2.05074e+09	2624987119	MULTISPECIES: 50S ribosomal protein L29 [Gammaproteobacteria]
A0A1M7BPF0	22	6	6	37	1.32846e+09	2.81083e+08	3.81557e+08	Uncharacterized protein OS=Bacillus sp. bc15 OX=1761758 GN=SAMN04487918_102520 PE=4 SV=1
A0A1M7DLM8	20	5	5	44	7.7764e+08	1.50407e+08	2.53392e+08	Two-component system, OmpR family, response regulator VicR OS=Bacillus sp. bc15 OX=1761758 GN=SAMN04487918_103310 PE=4 SV=1
WP_007920840.1	27	3	3	73	2.02527e+09	1177397375	2.23017e+09	MULTISPECIES: ferric iron uptake transcriptional regulator [Pseudomonas]
J2WJQ1	34	4	3	98	8.01213e+08	6.96085e+08	722084684	Nucleoside diphosphate kinase OS=Sphingobium sp. AP49 OX=1144307 GN=ndk PE=3 SV=1
WP_007587832.1	27	6	6	25	4.41652e+08	3.47342e+08	2.861e+08	MULTISPECIES: ABC transporter substrate-binding protein [Burkholderiaceae]
J2T794	23	6	4	25	2.55952e+08	1.36981e+08	195372748	Ketol-acid reductoisomerase (NADP(+)) OS=Variovorax sp. CF313 OX=1144315 GN=ilvC PE=3 SV=1
J3CTJ1	13	4	2	16	4.20852e+08	3.3533e+08	1.61422e+08	Malate dehydrogenase OS=Variovorax sp. CF313 OX=1144315 GN=mdh PE=3 SV=1
A0A1M7EBB8	35	2	2	30	1205788360	1545555910	848910710	Uncharacterized protein OS=Bacillus sp. bc15 OX=1761758 GN=SAMN04487918_104150 PE=4 SV=1
WP_007586437.1	42	8	6	28	1303912224	1.18736e+09	986831345	MULTISPECIES: 3-ketoacyl-ACP reductase [Burkholderiaceae]
A0A1M6W1Y1	17	5	5	19	393800594	231789755	2.8374e+08	Enoyl-CoA hydratase/isomerase OS=Bacillus sp. bc15 OX=1761758 GN=SAMN04487918_101563 PE=4 SV=1
J3A1M8	13	5	5	14	5.51147e+07	8.77617e+07	4.27868e+07	Metalloendopeptidase-like membrane protein OS=Caulobacter sp. AP07 OX=1144304 GN=PMI01_04283 PE=4 SV=1
A0A1M7MHK3	19	6	6	9	212311795	1.23771e+08	114983307	D-Ala-D-Ala carboxypeptidase A. Serine peptidase. MEROPS family S11 OS=Bacillus sp. bc15 OX=1761758 GN=SAMN04487918_1255 PE=3 SV=1
WP_007733239.1	40	8	8	44	9.19544e+08	3.18961e+08	3.52691e+08	transporter substrate-binding domain-containing protein [Burkholderia sp. BT03]
A0A1M7II79	34	4	4	42	2023794143	696872901	8.18583e+08	Starvation-inducible DNA-binding protein OS=Bacillus sp. bc15 OX=1761758 GN=SAMN04487918_108161 PE=3 SV=1
J2L772	30	6	6	27	354290801	3.58224e+08	272991802	ABC-type sugar transport system, periplasmic component OS=Rhizobium sp. CF142 OX=1144314 GN=PMI11_02397 PE=4 SV=1
WP_007920682.1	17	6	6	19	477646351	669484477	4.24576e+08	MULTISPECIES: HlyD family type I secretion periplasmic adaptor subunit [Pseudomonas]
J3HI12	12	5	5	16	324502284	198545952	89217267	Glutamine--fructose-6-phosphate aminotransferase [isomerizing] OS=Pantoea sp. YR343 OX=1144341 GN=glmS PE=3 SV=1
A0A1M7MIU3	23	7	7	33	1652787403	9.99803e+08	7.80721e+08	Pyridoxal 5'-phosphate synthase subunit PdxS OS=Bacillus sp. bc15 OX=1761758 GN=pdxS PE=3 SV=1
J3HFC1	10	9	3	34	1.55276e+08	3.51872e+07	104405694	Carbamoyl-phosphate synthase large chain OS=Pantoea sp. YR343 OX=1144341 GN=carB PE=3 SV=1
WP_007746095.1	13	6	2	62	1.53488e+08	7.59943e+07	51474418	CoA-acylating methylmalonate-semialdehyde dehydrogenase [Paraburkholderia hospita]
WP_007921980.1	25	8	6	67	1040810457	8.07745e+08	8.514e+08	MULTISPECIES: acetyl-CoA carboxylase carboxyltransferase subunit beta [Pseudomonas]
WP_007580469.1	37	5	5	12	366680380	4.51342e+07	1.11338e+08	MULTISPECIES: peptidyl-prolyl cis-trans isomerase [Burkholderiaceae]
J2LHH1	42	7	7	80	1393098672	6.46605e+08	1.27641e+09	Inorganic pyrophosphatase OS=Sphingobium sp. AP49 OX=1144307 GN=ppa PE=3 SV=1
WP_007932270.1	38	6	6	46	7.48774e+08	1.77255e+08	4.81451e+08	cysteine hydrolase [Pseudomonas sp. GM17]
J2WS83	7	5	4	27	1.63068e+08	7.55083e+07	102910282	Alpha-1,4 glucan phosphorylase OS=Sphingobium sp. AP49 OX=1144307 GN=PMI04_01179 PE=3 SV=1
J3HFG7	24	4	4	33	835053370	1213146196	580020940	Ribosome-recycling factor OS=Pantoea sp. YR343 OX=1144341 GN=frr PE=3 SV=1
J3CAM1	19	7	7	59	450495846	3.30313e+08	4.09103e+08	Serine--tRNA ligase OS=Pantoea sp. YR343 OX=1144341 GN=serS PE=3 SV=1
J2L002	13	3	3	14	4.41227e+08	594060449	318472872	Zn-dependent alcohol dehydrogenase OS=Sphingobium sp. AP49 OX=1144307 GN=PMI04_03333 PE=3 SV=1
WP_007923604.1	41	5	5	162	1.98493e+09	1.32986e+09	1.26029e+09	MULTISPECIES: acyl-CoA thioesterase [Pseudomonas]
WP_007926104.1	8	9	9	10	4.78738e+07	6.51423e+06	3.82123e+07	bifunctional diguanylate cyclase/phosphodiesterase [Pseudomonas sp. GM17]
J2UQU0	32	6	5	23	3.89444e+08	6.77972e+08	5.57601e+08	Septum site-determining protein MinD OS=Pantoea sp. YR343 OX=1144341 GN=PMI39_04804 PE=4 SV=1
WP_007928143.1	30	6	6	46	1.70859e+09	8.01716e+08	1.16055e+09	MULTISPECIES: START domain-containing protein [Pseudomonas]
A0A1M7DGV0	21	3	3	16	1.11757e+08	8.68638e+07	4.70666e+07	Pyridoxine kinase OS=Bacillus sp. bc15 OX=1761758 GN=SAMN04487918_103256 PE=4 SV=1
WP_007922339.1	20	7	4	46	958506092	944191518	855147210	MULTISPECIES: methionine adenosyltransferase [Pseudomonas]
WP_007923840.1	10	5	5	8	3.9595e+07	4.31223e+07	3.06862e+07	TonB-dependent siderophore receptor [Pseudomonas sp. GM17]
WP_007924654.1	11	5	5	12	204688154	2.01093e+08	101665475	polynucleotide adenylyltransferase PcnB [Pseudomonas sp. GM17]
A0A1M7FQ33	31	5	5	22	325683280	1.04767e+08	137264353	Succinate dehydrogenase subunit B OS=Bacillus sp. bc15 OX=1761758 GN=SAMN04487918_105224 PE=4 SV=1
A0A1M7HUK1	69	1	1	93	458748478		9.19086e+07	Small, acid-soluble spore protein O OS=Bacillus sp. bc15 OX=1761758 GN=sspO PE=2 SV=1
J1SZL0	12	4	4	38	1.83058e+08	1.46973e+08	1.74081e+08	3-oxoacyl-(Acyl-carrier-protein) synthase OS=Rhizobium sp. CF142 OX=1144314 GN=PMI11_01062 PE=3 SV=1
A0A1M6WCN8	15	6	6	25	930045482	2.09229e+08	2.03289e+08	Dipeptidase D OS=Bacillus sp. bc15 OX=1761758 GN=SAMN04487918_101688 PE=4 SV=1
J2D0J1	11	7	6	40	3.77689e+08	316548312	2.877e+08	Aconitate hydratase OS=Sphingobium sp. AP49 OX=1144307 GN=PMI04_02381 PE=3 SV=1
J3HKG2	49	8	8	171	8.28239e+09	8.40083e+09	6.68179e+09	Small heat shock protein IbpA OS=Pantoea sp. YR343 OX=1144341 GN=ibpA PE=3 SV=1
J2D7K9	14	6	6	16	1.46653e+08	1.21215e+08	56303225	Putative aminopeptidase OS=Sphingobium sp. AP49 OX=1144307 GN=PMI04_00649 PE=4 SV=1
A0A1M7EQX6	18	5	5	10	210058803	153252481	3.287e+07	N-acetylglucosamine 6-phosphate deacetylase OS=Bacillus sp. bc15 OX=1761758 GN=SAMN04487918_104327 PE=3 SV=1
WP_007926611.1	10	2	2	9	6.27671e+07	118489846	4.39163e+07	NAD(P)-dependent oxidoreductase [Pseudomonas sp. GM17]
WP_007926752.1	23	6	6	28	4.73026e+08	3.69783e+08	216793022	extracellular solute-binding protein [Pseudomonas sp. GM17]
A0A1M7LSB2	22	9	9	75	4.7276e+09	2.07871e+09	2.27443e+09	Ribose-phosphate pyrophosphokinase OS=Bacillus sp. bc15 OX=1761758 GN=prs PE=3 SV=1
J2WWP6	23	4	4	69	1167745633	8.13358e+08	1.08297e+09	ATP-dependent Clp protease proteolytic subunit OS=Sphingobium sp. AP49 OX=1144307 GN=clpP PE=3 SV=1
J2L6H7	13	7	6	72	2.05019e+09	1.07073e+09	1.27452e+09	Arylsulfatase A family protein OS=Sphingobium sp. AP49 OX=1144307 GN=PMI04_02337 PE=4 SV=1
WP_007925974.1	10	4	4	22	1.55249e+08	1.49326e+08	1.25716e+08	choline dehydrogenase [Pseudomonas sp. GM17]
WP_007926572.1	10	9	8	21	205903704	762411067	4.5675e+08	efflux RND transporter permease subunit EmhB [Pseudomonas sp. GM17]
WP_003206727.1	54	5	5	117	2.80372e+09	2.73915e+09	2.16985e+09	MULTISPECIES: thioredoxin TrxA [Pseudomonas]
J3HJL2	18	4	4	32	6.55178e+07	122883928	6.85597e+07	Putative enzyme of heme biosynthesis OS=Pantoea sp. YR343 OX=1144341 GN=PMI39_02363 PE=4 SV=1
J3ABA8	18	6	5	34	4.32394e+08	4.20279e+08	262997569	Enolase OS=Caulobacter sp. AP07 OX=1144304 GN=eno PE=3 SV=1
J3HLC1	11	8	8	21	211849193	296911743	1.64144e+08	Ribonucleoside-diphosphate reductase OS=Pantoea sp. YR343 OX=1144341 GN=PMI39_01971 PE=3 SV=1
WP_007925732.1	39	9	9	45	1.85423e+09	1761696587	1.66964e+09	MULTISPECIES: enoyl-CoA hydratase [Pseudomonas]
WP_007921117.1	20	6	6	29	342289803	2.01797e+08	169210904	MULTISPECIES: bifunctional phosphopantothenoylcysteine decarboxylase/phosphopantothenate--cysteine ligase CoaBC [Pseudomonas]
J2D1D2	42	7	7	70	1077311956	6.04396e+08	7.72496e+08	50S ribosomal protein L25 OS=Sphingobium sp. AP49 OX=1144307 GN=rplY PE=3 SV=1
J2LB35	26	6	5	36	868874327	1047955136	7.67231e+08	50S ribosomal protein L2 OS=Sphingobium sp. AP49 OX=1144307 GN=rplB PE=3 SV=1
J3BWG1	14	4	4	19	1.74758e+08	106166759	1.17715e+08	Glutamate-1-semialdehyde 2,1-aminomutase OS=Pantoea sp. YR343 OX=1144341 GN=hemL PE=3 SV=1
WP_007930201.1	19	7	7	24	5.65037e+08	895234871	5.19574e+08	MULTISPECIES: tyrosine--tRNA ligase [Pseudomonas]
A0A1M7FL16	70	3	3	22	209721068	1.58559e+07	4.97453e+06	Small, acid-soluble spore protein I OS=Bacillus sp. bc15 OX=1761758 GN=sspI PE=2 SV=1
J3AA95	23	5	5	13	8.2645e+07	9.08739e+06	3.78586e+07	YceI domain-containing protein OS=Caulobacter sp. AP07 OX=1144304 GN=PMI01_03562 PE=3 SV=1
WP_007589096.1	66	5	5	55	1394995668	485315712	672785329	MULTISPECIES: co-chaperone GroES [Burkholderiaceae]
J2V7H5	10	6	6	28	3.8917e+08	2.032e+08	3.3491e+08	Asparagine synthase, glutamine-hydrolyzing OS=Pantoea sp. YR343 OX=1144341 GN=PMI39_02958 PE=4 SV=1
A0A1M7ENV0	15	5	5	56	672736182	7.27294e+07	3.49424e+08	D-Ala-D-Ala carboxypeptidase DacF. Serine peptidase. MEROPS family S11 OS=Bacillus sp. bc15 OX=1761758 GN=SAMN04487918_104307 PE=3 SV=1
A0A1M7J4A6	50	10	9	39	1852675252	1.31257e+09	8.35079e+08	Probable transaldolase OS=Bacillus sp. bc15 OX=1761758 GN=tal PE=3 SV=1
WP_007932637.1	15	5	5	15	1.57552e+08	6.61585e+07	9.06865e+07	NAD(P)-binding protein [Pseudomonas sp. GM17]
A0A1M7EF06	12	5	5	31	9.40841e+08	3.06515e+08	2.35454e+08	Biotin carboxylase OS=Bacillus sp. bc15 OX=1761758 GN=SAMN04487918_104197 PE=4 SV=1
J3CFI0	27	8	8	22	7.5843e+08	1199042843	5.69228e+08	Uncharacterized protein (Fragment) OS=Pantoea sp. YR343 OX=1144341 GN=PMI39_00109 PE=4 SV=1
WP_007932188.1	12	7	7	14	3.49109e+08	2.21668e+08	1.88206e+08	MULTISPECIES: bifunctional 23S rRNA (guanine(2069)-N(7))-methyltransferase RlmK/23S rRNA (guanine(2445)-N(2))-methyltransferase RlmL [Pseudomonas]
A0A1M7KAD8	43	9	9	31	1051411160	6.94267e+08	568069002	Phage shock protein A (PspA) family protein OS=Bacillus sp. bc15 OX=1761758 GN=SAMN04487918_11181 PE=4 SV=1
WP_007920640.1	16	6	6	19	1.40539e+08	34947668	7.95844e+07	MULTISPECIES: DEAD/DEAH box helicase [Pseudomonas]
J1SNF6	21	3	3	9	7.22197e+07	2.15008e+07	4.54645e+07	Glutathione-dependent formaldehyde-activating enzyme OS=Rhizobium sp. CF142 OX=1144314 GN=gfa PE=3 SV=1
A0A1M7JYT5	25	4	4	68	3.32291e+09	2.34311e+09	1.35306e+09	Tellurium resistance protein TerD OS=Bacillus sp. bc15 OX=1761758 GN=SAMN04487918_110134 PE=4 SV=1
WP_007926594.1	18	3	3	21	262630623	2.12303e+08	1.87117e+08	MULTISPECIES: CoA-transferase subunit beta [Pseudomonas]
J3AB00	37	3	3	14	1.67028e+07		3.55898e+07	Putative transcriptional regulator OS=Caulobacter sp. AP07 OX=1144304 GN=PMI01_03382 PE=4 SV=1
WP_007730918.1	16	8	6	55	5.96608e+07	3.95581e+07	7.48451e+07	molecular chaperone HtpG [Paraburkholderia hospita]
J3CVE5	41	4	4	26	1.28895e+08	3.90467e+07	8.80212e+07	Peptidoglycan-associated protein OS=Variovorax sp. CF313 OX=1144315 GN=pal PE=3 SV=1
A0A1M7IEN1	44	1	1	48	3163335232	1.52725e+09	1.63036e+09	YuzL-like protein OS=Bacillus sp. bc15 OX=1761758 GN=SAMN04487918_108118 PE=4 SV=1
J2KSY7	19	5	5	36	849040744	8.40327e+08	6.60483e+08	Periplasmic protein involved in polysaccharide export OS=Sphingobium sp. AP49 OX=1144307 GN=PMI04_04540 PE=4 SV=1
J2DQM7	24	7	7	18	908921233	730009680	8.85976e+08	Branched-chain-amino-acid aminotransferase OS=Sphingobium sp. AP49 OX=1144307 GN=PMI04_00957 PE=3 SV=1
J2JYE3	9	5	5	14	168911446	1.03293e+08	1.10713e+08	TonB-dependent siderophore receptor OS=Variovorax sp. CF313 OX=1144315 GN=PMI12_03604 PE=3 SV=1
J3HBT0	22	7	7	45	1.09244e+09	1159791994	7.82768e+08	ABC-type branched-chain amino acid transport system, periplasmic component OS=Pantoea sp. YR343 OX=1144341 GN=PMI39_04517 PE=4 SV=1
WP_007928401.1	23	5	5	40	2003225865	2.63346e+09	1.71572e+09	MULTISPECIES: M48 family metallopeptidase [Pseudomonas]
WP_007741759.1	6	4	4	16	127003762	219060496	59305525	Rne/Rng family ribonuclease [Paraburkholderia hospita]
WP_007737202.1	26	6	6	16	296481184	251778617	228454890	ABC transporter substrate-binding protein [Paraburkholderia hospita]
J2V7H0	14	6	6	36	5.83468e+08	541423094	3.84903e+08	PTS system, N-acetylglucosamine-specific IIBC component OS=Pantoea sp. YR343 OX=1144341 GN=PMI39_02953 PE=4 SV=1
J2VJK2	11	4	3	27	1.01595e+08	4.25634e+07	1.2244e+08	Phosphoglucosamine mutase OS=Pantoea sp. YR343 OX=1144341 GN=glmM PE=3 SV=1
WP_007927772.1	23	5	5	39	1.26753e+09	7.31409e+08	9.40052e+08	MULTISPECIES: DUF3108 domain-containing protein [Pseudomonas]
J1SSQ9	11	5	4	23	383161351	2.43424e+08	2.07002e+08	Glucose-6-phosphate 1-dehydrogenase OS=Rhizobium sp. CF142 OX=1144314 GN=zwf PE=3 SV=1
WP_007928586.1	12	7	7	28	5.20117e+08	455378288	3.96938e+08	acylase [Pseudomonas sp. GM17]
WP_007923673.1	17	6	5	19	3.86738e+08	7.24225e+08	3.66496e+08	DnaJ domain-containing protein [Pseudomonas sp. GM17]
J2V3M3	43	5	5	81	2463918595	1857760451	2.4776e+09	30S ribosomal protein S9 OS=Pantoea sp. YR343 OX=1144341 GN=rpsI PE=3 SV=1
WP_007925206.1	23	5	5	35	218890291	152062470	7.56082e+07	MULTISPECIES: ammonia-dependent NAD(+) synthetase [unclassified Pseudomonas]
WP_007927090.1	12	8	7	37	2.49272e+08	240760948	1.80705e+08	leucine--tRNA ligase [Pseudomonas sp. GM17]
J2WNR1	27	5	5	18	4.31428e+08	2.36705e+08	3.03896e+08	Adenylate kinase OS=Sphingobium sp. AP49 OX=1144307 GN=adk PE=3 SV=1
J3C5W7	16	3	3	15	3.4454e+08	2.82163e+08	2.22847e+08	NADH-quinone oxidoreductase subunit B OS=Pantoea sp. YR343 OX=1144341 GN=nuoB PE=3 SV=1
WP_007927175.1	16	3	3	55	1116861462	970384978	7.78652e+08	MULTISPECIES: YebC/PmpR family DNA-binding transcriptional regulator [Pseudomonas]
J2ZYC3	12	5	1	28				Transcription termination factor Rho OS=Caulobacter sp. AP07 OX=1144304 GN=rho PE=3 SV=1
WP_007922383.1	39	3	3	196	999702133	1134362690	7.83295e+08	MULTISPECIES: YbaB/EbfC family nucleoid-associated protein [Pseudomonas]
WP_007926697.1	39	5	5	59	1.00049e+09	5.83599e+08	6.41955e+08	MULTISPECIES: Rsd/AlgQ family anti-sigma factor [Pseudomonas]
J3HLC6	17	6	4	18	2.03135e+08	1.30124e+08	97098768	NADH-quinone oxidoreductase subunit F OS=Pantoea sp. YR343 OX=1144341 GN=PMI39_01986 PE=3 SV=1
J2W8J2	17	8	8	20	2.57095e+08	2.37766e+08	246094872	Acyl-CoA synthetase (AMP-forming)/AMP-acid ligase II OS=Sphingobium sp. AP49 OX=1144307 GN=PMI04_04120 PE=4 SV=1
J2LGH5	16	6	6	35	1.12054e+09	7.45622e+08	7.52797e+08	Glutamine synthetase OS=Sphingobium sp. AP49 OX=1144307 GN=PMI04_00349 PE=3 SV=1
J2V3G2	11	4	4	15	9.40749e+07	6.21129e+07	3.63379e+07	Exopolyphosphatase OS=Pantoea sp. YR343 OX=1144341 GN=PMI39_03601 PE=3 SV=1
WP_007924666.1	16	9	7	96	1525588773	1473750344	1.52894e+09	acetate--CoA ligase [Pseudomonas sp. GM17]
J3HFU7	16	6	6	37	7.44762e+08	5.55231e+08	5.03721e+08	Peptidase B OS=Pantoea sp. YR343 OX=1144341 GN=pepB PE=3 SV=1
WP_007926691.1	22	5	5	99	2.20286e+09	1.26856e+09	1.63475e+09	response regulator transcription factor [Pseudomonas sp. GM17]
J2V4R5	25	7	7	25	550231638	523168254	363561019	Phosphate starvation-inducible protein PhoH, predicted ATPase OS=Pantoea sp. YR343 OX=1144341 GN=PMI39_01189 PE=4 SV=1
WP_007926699.1	13	6	6	174	6.95995e+09	6.54657e+09	5.99887e+09	hypothetical protein [Pseudomonas sp. GM17]
WP_007733414.1	12	4	3	16	1.47049e+08	3.38533e+07	6.9936e+07	serine hydroxymethyltransferase [Paraburkholderia hospita]
WP_007920924.1	24	3	3	27	6.66256e+08	6.7986e+08	4.91226e+08	MULTISPECIES: NAD(P)H-dependent oxidoreductase [Pseudomonas]
A0A1M7J9Q0	88	3	3	121	1.01638e+09	563291884	5.10224e+08	Small, acid-soluble spore protein H OS=Bacillus sp. bc15 OX=1761758 GN=sspH PE=2 SV=1
J3C1L4	20	9	9	27	548955632	5.12924e+08	445136770	UDP-glucose 6-dehydrogenase OS=Pantoea sp. YR343 OX=1144341 GN=PMI39_02747 PE=3 SV=1
J3HMV5	16	6	6	14	193136427	456959759	1.88355e+08	Putative ATPase OS=Pantoea sp. YR343 OX=1144341 GN=PMI39_01482 PE=4 SV=1
J2WEV4	21	5	5	12	5.63276e+07	24413598	1.0078e+08	DUF1338 domain-containing protein OS=Sphingobium sp. AP49 OX=1144307 GN=PMI04_03131 PE=4 SV=1
A0A1M7DA43	23	9	7	40	5.9796e+08	1.93778e+08	175358110	Transcription termination factor Rho OS=Bacillus sp. bc15 OX=1761758 GN=rho PE=3 SV=1
WP_007924507.1	27	6	6	27	6.21562e+08	5.35715e+08	647962692	MULTISPECIES: F0F1 ATP synthase subunit gamma [Pseudomonas]
WP_007923257.1	36	3	3	283	5.98961e+09	2.11699e+09	3.4289e+09	MULTISPECIES: DUF883 domain-containing protein [Pseudomonas]
J3HC41	19	3	2	12	1.3017e+08	60324681	3.78764e+07	Orotate phosphoribosyltransferase OS=Pantoea sp. YR343 OX=1144341 GN=pyrE PE=3 SV=1
WP_157173166.1	36	3	3	154	3.83176e+09	5.93771e+09	4.0183e+09	hypothetical protein [Pseudomonas sp. GM17]
WP_007926179.1	31	4	4	21	6.75096e+08	4.51716e+08	419064988	MULTISPECIES: DUF883 domain-containing protein [Pseudomonas]
A0A1M7FKG3	50	1	1	96	3.20872e+09	5.47613e+09	2.55672e+09	YuzL-like protein OS=Bacillus sp. bc15 OX=1761758 GN=SAMN04487918_105178 PE=4 SV=1
J2V1U6	55	6	3	98	1290001152	1.77564e+09	1.48901e+09	50S ribosomal protein L14 OS=Pantoea sp. YR343 OX=1144341 GN=rplN PE=3 SV=1
J2V2J1	20	2	2	35	2.55581e+08	7.16783e+07	67564522	RNA polymerase-binding transcription factor DksA OS=Pantoea sp. YR343 OX=1144341 GN=dksA PE=3 SV=1
WP_007924804.1	17	8	8	47	1625672846	1.40815e+09	1.43915e+09	tryptophan 7-halogenase [Pseudomonas sp. GM17]
WP_007931133.1	29	5	5	75	4.04227e+09	3.46143e+09	2.94585e+09	MULTISPECIES: DNA starvation/stationary phase protection protein [Pseudomonas]
J2D6H6	11	3	3	16	1.14123e+08	42245872	61383680	Acetyl-CoA acetyltransferase OS=Sphingobium sp. AP49 OX=1144307 GN=PMI04_04579 PE=3 SV=1
J3C9L6	18	7	6	15	2.51697e+08	390516103	2.79968e+08	Peptidase T OS=Pantoea sp. YR343 OX=1144341 GN=pepT PE=3 SV=1
J2VDC6	21	7	7	68	1.01211e+09	1477830770	9.42017e+08	Putative periplasmic lipoprotein involved in iron transport OS=Pantoea sp. YR343 OX=1144341 GN=PMI39_02141 PE=4 SV=1
WP_007930025.1	8	2	2	22	182981160	358175839	115267199	cytochrome ubiquinol oxidase subunit I [Pseudomonas sp. GM17]
J3CXH9	20	2	2	9	8.65988e+07	79349837	84248003	50S ribosomal protein L13 OS=Variovorax sp. CF313 OX=1144315 GN=rplM PE=3 SV=1
WP_007924173.1	27	3	3	22	1.37479e+08	2.76799e+06	1.67877e+08	MULTISPECIES: bacterioferritin [Pseudomonas]
J3CA71	16	4	4	20	212650794	1.65784e+08	1.35136e+08	Phenylalanine--tRNA ligase alpha subunit OS=Pantoea sp. YR343 OX=1144341 GN=pheS PE=3 SV=1
A0A1M7LPR9	38	6	6	156	4.91117e+09	2.30139e+09	2.6642e+09	Hypoxanthine phosphoribosyltransferase OS=Bacillus sp. bc15 OX=1761758 GN=SAMN04487918_11715 PE=3 SV=1
J2D4N9	19	4	4	79	1.7895e+09	9.87439e+08	1.13497e+09	50S ribosomal protein L3 OS=Sphingobium sp. AP49 OX=1144307 GN=rplC PE=3 SV=1
WP_007926151.1	21	7	7	30	3.19558e+08	1.28391e+08	1.77191e+08	MULTISPECIES: ABC transporter ATP-binding protein [Pseudomonas]
A0A1M7I4P7	19	6	6	89	1.49867e+09	6.65414e+08	7.73669e+08	Glucose-6-phosphate isomerase OS=Bacillus sp. bc15 OX=1761758 GN=pgi PE=3 SV=1
WP_007920902.1	9	7	7	25	3.72432e+08	146495644	2.31083e+08	aminopeptidase N [Pseudomonas sp. GM17]
J2LAR8	44	4	2	54	2.69039e+09	2.00825e+09	2530149227	10 kDa chaperonin OS=Rhizobium sp. CF142 OX=1144314 GN=groS PE=3 SV=1
WP_007922098.1	10	5	5	20	148288403	4.04856e+07	9.89964e+07	MULTISPECIES: glyoxylate carboligase [Pseudomonas]
A0A1M7KGR6	6	3	3	11	81237493	1.8706e+07	2.91493e+07	GerA spore germination protein OS=Bacillus sp. bc15 OX=1761758 GN=SAMN04487918_111159 PE=4 SV=1
A0A1M7BS55	21	2	2	15	266639499	2.48969e+06	117072671	Uncharacterized protein OS=Bacillus sp. bc15 OX=1761758 GN=SAMN04487918_102558 PE=4 SV=1
J2GH41	7	6	1	39				Chaperone protein ClpB OS=Caulobacter sp. AP07 OX=1144304 GN=clpB PE=3 SV=1
WP_007577686.1	15	7	7	36	528180121	2.5862e+08	2.8614e+08	MULTISPECIES: S41 family peptidase [Burkholderiaceae]
WP_007924182.1	14	6	6	54	3.71105e+08	3.36383e+08	3.47243e+08	MULTISPECIES: preprotein translocase subunit SecY [Pseudomonas]
WP_007929189.1	19	3	3	7	1.05872e+08	100800485	77836876	secretin [Pseudomonas sp. GM17]
J2KW13	34	5	5	68	993805110	6.12681e+08	5.03731e+08	50S ribosomal protein L10 OS=Sphingobium sp. AP49 OX=1144307 GN=rplJ PE=3 SV=1
WP_037034706.1	10	6	5	18	183438316	5.84678e+07	7.7478e+07	MULTISPECIES: glucans biosynthesis glucosyltransferase MdoH [Pseudomonas]
J2WRW8	7	2	2	6	31445882		1.79126e+07	Probable GTP-binding protein EngB OS=Sphingobium sp. AP49 OX=1144307 GN=engB PE=3 SV=1
J2L250	10	3	3	24	4.12686e+08	140949012	1.05888e+08	Probable glycine dehydrogenase (decarboxylating) subunit 1 OS=Sphingobium sp. AP49 OX=1144307 GN=gcvPA PE=3 SV=1
J2DSU4	12	6	6	22	2.30583e+08	6.60097e+07	1.06699e+08	ATP-binding cassette protein, ChvD family OS=Sphingobium sp. AP49 OX=1144307 GN=PMI04_00590 PE=4 SV=1
J2DNX1	35	5	5	24	468839592	5.90059e+08	3.50589e+08	Uncharacterized protein OS=Sphingobium sp. AP49 OX=1144307 GN=PMI04_01358 PE=4 SV=1
A0A1M7MJ15	22	2	2	30	4.14153e+08	344825147	1.70232e+08	Sigma-70, region 4 OS=Bacillus sp. bc15 OX=1761758 GN=SAMN04487918_12511 PE=4 SV=1
A0A1M7GNB0	27	8	8	36	890996687	4.45814e+08	5.08178e+08	Phosphate acyltransferase OS=Bacillus sp. bc15 OX=1761758 GN=plsX PE=3 SV=1
A0A1M7GLZ6	45	7	7	81	4.70052e+09	3.17332e+09	3216523799	Ribosome-recycling factor OS=Bacillus sp. bc15 OX=1761758 GN=frr PE=3 SV=1
J1SN91	19	7	7	22	1.70128e+08	1.01637e+08	1.18702e+08	Pyruvate kinase OS=Rhizobium sp. CF142 OX=1144314 GN=PMI11_05129 PE=3 SV=1
J2KW05	26	9	9	18	850858895	1.18254e+09	6.60671e+08	Fructose-bisphosphate aldolase OS=Rhizobium sp. CF142 OX=1144314 GN=PMI11_06840 PE=3 SV=1
J1SK97	5	2	2	9	59655372	1.10102e+07	5.78462e+07	Amino acid transporter OS=Rhizobium sp. CF142 OX=1144314 GN=PMI11_06135 PE=4 SV=1
J2HIT2	62	5	5	58	1.18158e+09	1085864336	1.09418e+09	Bacterial nucleoid DNA-binding protein OS=Caulobacter sp. AP07 OX=1144304 GN=PMI01_01284 PE=3 SV=1
J3HAI0	20	3	3	29	5.42681e+08	5.98927e+08	436493693	RNA chaperone ProQ OS=Pantoea sp. YR343 OX=1144341 GN=proQ PE=3 SV=1
A0A1H7SRM9	12	7	1	92				Putative serine protein kinase, PrkA OS=Duganella sp. CF402 OX=1855289 GN=SAMN05216319_2612 PE=4 SV=1
WP_007922620.1	11	5	5	20	229201602	255541632	2.77335e+08	fused response regulator/phosphatase [Pseudomonas sp. GM17]
J2GH36	18	3	3	7	1.81422e+07	1.81732e+07	1.53609e+07	DUF4167 domain-containing protein (Fragment) OS=Caulobacter sp. AP07 OX=1144304 GN=PMI01_05105 PE=4 SV=1
J2LD72	14	6	6	19	298708413	3.64547e+07	217357523	D-3-phosphoglycerate dehydrogenase OS=Sphingobium sp. AP49 OX=1144307 GN=PMI04_00925 PE=3 SV=1
J2VM88	19	5	5	32	3.40496e+08	1.29551e+08	2.72887e+08	Fructose-1,6-bisphosphatase class 1 OS=Pantoea sp. YR343 OX=1144341 GN=fbp PE=3 SV=1
WP_007924449.1	71	5	5	93	1.83457e+09	2.92645e+09	2.35243e+09	MULTISPECIES: peptidyl-prolyl cis-trans isomerase [Pseudomonas]
WP_007928379.1	36	6	5	37	3.49816e+08	307698424	2.82482e+08	MULTISPECIES: uracil phosphoribosyltransferase [Pseudomonas]
WP_007929872.1	39	3	3	16	1.90813e+08	491469	8.6211e+07	MULTISPECIES: ribosome-associated translation inhibitor RaiA [Pseudomonas]
WP_007931699.1	23	3	3	28	673045355	290413986	2.83148e+08	dTDP-4-dehydrorhamnose 3,5-epimerase [Pseudomonas sp. GM17]
J1T576	14	5	5	21	277685312	2.00715e+08	1.47457e+08	Dihydrolipoyl dehydrogenase OS=Rhizobium sp. CF142 OX=1144314 GN=PMI11_04925 PE=3 SV=1
A0A1M7GIF7	12	3	3	21	333049378	1.93937e+08	1.36671e+08	Transcriptional regulator OS=Bacillus sp. bc15 OX=1761758 GN=SAMN04487918_10670 PE=4 SV=1
J2WUR8	47	4	2	107	1957754186	1.80091e+09	1673914555	10 kDa chaperonin OS=Sphingobium sp. AP49 OX=1144307 GN=groS PE=3 SV=1
WP_002553164.1	49	6	4	53	4.75994e+08	349091013	6.43362e+08	MULTISPECIES: integration host factor subunit alpha [Gammaproteobacteria]
WP_007932361.1	58	4	4	53	1.46783e+09	5.84867e+08	1051008229	MULTISPECIES: DUF465 domain-containing protein [Pseudomonas]
A0A1M7GIH7	23	8	8	24	1110774781	815663155	7.42268e+08	Aspartate-semialdehyde dehydrogenase OS=Bacillus sp. bc15 OX=1761758 GN=asd PE=3 SV=1
A0A1M7KBI3	28	3	3	19	465926896	1.76541e+08	1.5211e+08	S-ribosylhomocysteine lyase OS=Bacillus sp. bc15 OX=1761758 GN=luxS PE=3 SV=1
WP_007922167.1	20	4	4	18	168701450	13428260	9.48038e+07	tryptophan 2,3-dioxygenase [Pseudomonas sp. GM17]
WP_007931068.1	22	6	6	17	3.56815e+08	413324623	352498575	glycine cleavage system aminomethyltransferase GcvT [Pseudomonas sp. GM17]
A0A1M6VT49	14	9	9	23	955138863	4.9793e+08	480408384	Penicillin-binding protein OS=Bacillus sp. bc15 OX=1761758 GN=SAMN04487918_101461 PE=4 SV=1
J2KZZ7	21	10	10	43	924990152	748150931	775048324	Succinate CoA transferase OS=Sphingobium sp. AP49 OX=1144307 GN=PMI04_03328 PE=4 SV=1
WP_007928319.1	14	6	6	89	2086289260	1.81843e+09	1.78813e+09	aspartate aminotransferase family protein [Pseudomonas sp. GM17]
WP_007585501.1	15	5	5	22	543600642	4.02449e+08	3.11544e+08	MULTISPECIES: Zn-dependent hydrolase [Burkholderiaceae]
J2WFB1	10	6	6	13	2.52604e+08	2.79196e+08	1.74015e+08	Phosphoenolpyruvate-protein phosphotransferase OS=Sphingobium sp. AP49 OX=1144307 GN=PMI04_03022 PE=3 SV=1
WP_003228360.1	34	3	3	96	1.89829e+09	1.81378e+09	1.70533e+09	MULTISPECIES: 50S ribosomal protein L27 [Pseudomonas]
J2ZQ37	17	3	3	17	1.66115e+08	1.47659e+07	8.36445e+07	Elongation factor Ts OS=Caulobacter sp. AP07 OX=1144304 GN=tsf PE=3 SV=1
J2L1I2	8	5	5	13	2.02444e+08	1.30911e+08	9.39194e+07	Arylsulfatase A family protein OS=Sphingobium sp. AP49 OX=1144307 GN=PMI04_03033 PE=4 SV=1
J3HGZ1	26	6	6	19	2.39786e+08	659036447	6.23564e+08	Ribose-phosphate pyrophosphokinase OS=Pantoea sp. YR343 OX=1144341 GN=prs PE=3 SV=1
WP_007921518.1	14	5	5	25	9.57243e+07	177116387	1.43245e+08	MULTISPECIES: sulfate ABC transporter substrate-binding protein [Pseudomonas]
WP_007921319.1	29	4	4	71	2349675006	996034539	1.86589e+09	MULTISPECIES: universal stress protein [Pseudomonas]
J2WU77	39	4	4	163	1.13162e+09	6.42117e+08	7.12069e+08	Biopolymer transport protein OS=Sphingobium sp. AP49 OX=1144307 GN=PMI04_00727 PE=3 SV=1
WP_007586494.1	42	4	3	31	3.46022e+08	3.31908e+08	416810098	MULTISPECIES: thioredoxin TrxA [Burkholderiaceae]
WP_003179396.1	53	3	3	97	5.65109e+09	4.16247e+09	3.7151e+09	MULTISPECIES: 50S ribosomal protein L32 [Pseudomonas]
A0A1M7F754	22	8	8	16	6.8401e+08	879747004	1.71169e+08	Succinyl-diaminopimelate desuccinylase OS=Bacillus sp. bc15 OX=1761758 GN=SAMN04487918_10524 PE=4 SV=1
J2D6J0	8	6	6	25	447233764	1.33561e+08	2.77766e+08	TonB-dependent siderophore receptor OS=Sphingobium sp. AP49 OX=1144307 GN=PMI04_04594 PE=3 SV=1
WP_007734913.1	12	6	5	25	3.17595e+08	2.31719e+08	8.57403e+07	phosphoenolpyruvate carboxykinase (GTP) [Paraburkholderia hospita]
J2VN43	11	7	7	14	145108186	1.30576e+08	9.38011e+07	Urocanate reductase OS=Pantoea sp. YR343 OX=1144341 GN=PMI39_00729 PE=3 SV=1
J2KX81	23	8	8	32	5.9297e+08	464204328	611083926	ABC-type sugar transport system, periplasmic component OS=Rhizobium sp. CF142 OX=1144314 GN=PMI11_05737 PE=4 SV=1
WP_007748282.1	7	5	2	53				MULTISPECIES: RNA polymerase sigma factor RpoD [Burkholderiaceae]
J2UCQ3	17	6	6	14	475827432	655093172	411115550	Glucose/sorbosone dehydrogenase OS=Pantoea sp. YR343 OX=1144341 GN=PMI39_04608 PE=4 SV=1
WP_003176435.1	37	5	4	59	5296420584	6763306574	5128457842	MULTISPECIES: 50S ribosomal protein L11 [Gammaproteobacteria]
WP_007928126.1	31	8	5	40	1502084693	2.83002e+09	2.10404e+09	MULTISPECIES: electron transfer flavoprotein subunit beta/FixA family protein [Pseudomonas]
WP_037035651.1	18	7	7	16	2.81366e+08	321265788	264092468	HlyD family type I secretion periplasmic adaptor subunit [Pseudomonas sp. GM17]
WP_007921133.1	47	5	5	44	5.95765e+09	7.76893e+09	5312012332	MULTISPECIES: RidA family protein [Pseudomonas]
WP_007384068.1	10	2	1	10				MULTISPECIES: 50S ribosomal protein L2 [Streptomyces]
A0A1M6V515	25	6	6	23	938062648	756025380	619907860	FMN-dependent NADH-azoreductase OS=Bacillus sp. bc15 OX=1761758 GN=azoR PE=3 SV=1
WP_007922358.1	10	5	5	15	9.30516e+07	100119626	1.03732e+08	xanthine dehydrogenase small subunit [Pseudomonas sp. GM17]
A0A1M7GPU8	14	4	4	19	390493989	190248917	1.81341e+08	Methionyl-tRNA formyltransferase OS=Bacillus sp. bc15 OX=1761758 GN=fmt PE=3 SV=1
J3C8S3	14	7	6	27	5.08359e+08	4.60647e+08	417363438	Protein translocase subunit SecD OS=Pantoea sp. YR343 OX=1144341 GN=secD PE=3 SV=1
J3CG50	8	4	4	11	1.12407e+08	8.98907e+07	5.23006e+07	Fatty acid oxidation complex subunit alpha OS=Pantoea sp. YR343 OX=1144341 GN=PMI39_00022 PE=3 SV=1
A0A1M7GK59	16	6	6	31	618180947	1.11478e+08	2.52045e+08	Zinc metalloprotease OS=Bacillus sp. bc15 OX=1761758 GN=SAMN04487918_106108 PE=3 SV=1
WP_007927320.1	19	3	3	16	2.03613e+08	64234402	1.31278e+08	MULTISPECIES: GntR family transcriptional regulator [Pseudomonas]
WP_007930230.1	21	3	3	11	46409832	72642848	43124412	MULTISPECIES: RNA polymerase sigma factor RpoE [Pseudomonas]
A0A1M7LW46	52	6	6	227	7.51535e+09	3.36554e+09	3.27516e+09	50S ribosomal protein L23 OS=Bacillus sp. bc15 OX=1761758 GN=rplW PE=3 SV=1
J2LCC3	12	5	5	17	659705408	676583022	6.09432e+08	6-phosphogluconate dehydrogenase, decarboxylating OS=Rhizobium sp. CF142 OX=1144314 GN=PMI11_01015 PE=3 SV=1
WP_007744723.1	10	3	1	25				MULTISPECIES: methionine adenosyltransferase [Burkholderiaceae]
J2V2H1	26	4	4	22	3.90813e+08	499894008	2.33016e+08	UPF0325 protein PMI39_03694 OS=Pantoea sp. YR343 OX=1144341 GN=PMI39_03694 PE=3 SV=1
WP_007926375.1	24	10	9	33	1063158018	1.37052e+09	1.20058e+09	MULTISPECIES: serine hydroxymethyltransferase [Pseudomonas]
WP_007931692.1	15	4	4	16	3.24858e+08	380360021	3.38747e+08	agmatine deiminase [Pseudomonas sp. GM17]
WP_007930780.1	10	7	7	19	578284147	3.89433e+08	3.88104e+08	endopeptidase La [Pseudomonas sp. GM17]
J3HFV2	9	5	5	19	6.73739e+07	1.01293e+08	9.41396e+07	Membrane-bound PQQ-dependent dehydrogenase, glucose/quinate/shikimate family OS=Pantoea sp. YR343 OX=1144341 GN=PMI39_03589 PE=4 SV=1
A0A1M7IPA3	62	4	4	396	5.96801e+09	3425027142	2.8371e+09	Uncharacterized protein OS=Bacillus sp. bc15 OX=1761758 GN=SAMN04487918_108233 PE=4 SV=1
A0A1M7EHD9	10	1	1	21	4.4616e+08	7.22888e+07	188575624	Putative bacilliredoxin, YphP/YqiW family OS=Bacillus sp. bc15 OX=1761758 GN=SAMN04487918_104227 PE=3 SV=1
WP_007921378.1	60	4	3	121	1.65897e+09	226472962	7.59265e+08	MULTISPECIES: RNA chaperone Hfq [Pseudomonas]
J1T867	32	5	5	37	911571288	8.75228e+08	8.77541e+08	30S ribosomal protein S9 OS=Rhizobium sp. CF142 OX=1144314 GN=rpsI PE=3 SV=1
J2GUZ4	38	3	2	41	2.50593e+08	338722059	354493692	Outer membrane protein/peptidoglycan-associated lipoprotein (Fragment) OS=Caulobacter sp. AP07 OX=1144304 GN=PMI01_01739 PE=4 SV=1
A0A1H7YA54	8	6	6	13	94960640	5.08514e+07	65013531	Iron complex outermembrane recepter protein OS=Duganella sp. CF402 OX=1855289 GN=SAMN05216319_3981 PE=3 SV=1
A0A1M7EFV7	11	6	6	15	3.01204e+08	2.71188e+08	141153510	1-deoxy-D-xylulose-5-phosphate synthase OS=Bacillus sp. bc15 OX=1761758 GN=dxs PE=3 SV=1
WP_157832225.1	39	3	3	263	9.03798e+09	9.54168e+09	8.08977e+09	MULTISPECIES: DNA-binding protein HU [Pseudomonas]
A0A1M6VEQ1	32	4	4	74	3.91631e+09	3052304158	2.4997e+09	Starvation-inducible DNA-binding protein OS=Bacillus sp. bc15 OX=1761758 GN=SAMN04487918_101287 PE=3 SV=1
WP_007932344.1	7	2	2	77				Zn-dependent hydrolase [Pseudomonas sp. GM17]
J2DV79	15	5	5	39	1031821024	1240520576	7.38892e+08	Long-chain fatty acid transport protein OS=Sphingobium sp. AP49 OX=1144307 GN=PMI04_00107 PE=4 SV=1
J2DRP8	9	4	4	18	212742332	223811680	1.22354e+08	Membrane protein insertase YidC OS=Sphingobium sp. AP49 OX=1144307 GN=yidC PE=3 SV=1
WP_007929214.1	10	6	5	13	91668349	25278226	68149072	MULTISPECIES: ATP-dependent Clp protease ATP-binding subunit ClpA [Pseudomonas]
J2WNS8	39	6	6	90	2.53979e+09	1.77663e+09	1.90333e+09	30S ribosomal protein S7 OS=Sphingobium sp. AP49 OX=1144307 GN=rpsG PE=3 SV=1
J2WNS9	24	5	5	21	1.24109e+08	1.39977e+08	2.56933e+07	Enoyl-CoA hydratase/carnithine racemase OS=Sphingobium sp. AP49 OX=1144307 GN=PMI04_01736 PE=3 SV=1
WP_007929511.1	15	8	8	37	1041287483	861974109	8.58819e+08	MULTISPECIES: protein translocase subunit SecD [Pseudomonas]
WP_007927774.1	16	5	5	29	668795520	8.17263e+08	649508235	MULTISPECIES: phosphoribosylformylglycinamidine cyclo-ligase [Pseudomonas]
A0A1M7L5E3	49	8	8	292	2.14734e+10	1.06015e+10	1.25283e+10	YusW-like protein OS=Bacillus sp. bc15 OX=1761758 GN=SAMN04487918_11436 PE=4 SV=1
WP_007925983.1	8	3	3	26	4.60335e+08	4.52318e+08	2.30043e+08	MULTISPECIES: choline ABC transporter ATP-binding protein [Pseudomonas]
J2LB29	14	4	3	16	36389929	510082	23788627	S-adenosylmethionine synthetase OS=Rhizobium sp. CF142 OX=1144314 GN=PMI11_01417 PE=3 SV=1
A0A1M7DFF2	15	4	4	14	2.05742e+08	8.95391e+07	7.52366e+07	Putative heme-dependent peroxidase SAMN04487918_103230 OS=Bacillus sp. bc15 OX=1761758 GN=SAMN04487918_103230 PE=3 SV=1
J3HRW5	23	6	6	35	1.35369e+09	1.2359e+09	8.28031e+08	Malate dehydrogenase OS=Pantoea sp. YR343 OX=1144341 GN=mdh PE=3 SV=1
WP_007920713.1	12	4	4	10	176151480	172552944	170132468	NAD(P)/FAD-dependent oxidoreductase [Pseudomonas sp. GM17]
J2H4A7	25	9	7	20	2.90433e+08	174403578	1.71158e+08	Succinate--CoA ligase [ADP-forming] subunit beta OS=Caulobacter sp. AP07 OX=1144304 GN=sucC PE=3 SV=1
A0A1M7HG32	35	4	4	36	753070003	2.49114e+08	241812014	Uncharacterized protein OS=Bacillus sp. bc15 OX=1761758 GN=SAMN04487918_10750 PE=4 SV=1
J1SRK2	9	7	3	24	1.0009e+08	47573417	5.0674e+07	Lon protease OS=Rhizobium sp. CF142 OX=1144314 GN=lon PE=2 SV=1
J3HNK5	9	2	1	73	9.85912e+08	8.6648e+08	1139808113	ATP-dependent Clp protease proteolytic subunit OS=Pantoea sp. YR343 OX=1144341 GN=clpP PE=3 SV=1
WP_007932308.1	18	3	3	432	1.72276e+10	1.04188e+10	1.3164e+10	DUF1842 domain-containing protein [Pseudomonas sp. GM17]
J3HLD5	27	6	6	39	9.36651e+08	1.21012e+09	8.58456e+08	Lysine-arginine-ornithine-binding periplasmic protein OS=Pantoea sp. YR343 OX=1144341 GN=PMI39_02011 PE=3 SV=1
A0A1M7BF04	66	3	3	114	7.86213e+09	6.05791e+09	4.96308e+09	YjzC-like protein OS=Bacillus sp. bc15 OX=1761758 GN=SAMN04487918_102390 PE=4 SV=1
J2UDX8	17	5	5	35	8.63037e+08	4.89347e+08	5.388e+08	ATP-dependent 6-phosphofructokinase OS=Pantoea sp. YR343 OX=1144341 GN=pfkA PE=3 SV=1
A0A1M7G0G7	14	2	2	11	1.39967e+08	1.64195e+08	70802699	Uridine kinase OS=Bacillus sp. bc15 OX=1761758 GN=udk PE=3 SV=1
WP_003186070.1	56	7	5	251	4.89886e+09	4.96153e+09	4.28043e+09	MULTISPECIES: 30S ribosomal protein S10 [Gammaproteobacteria]
WP_007929793.1	37	7	7	39	6.72939e+08	560146062	592607700	MULTISPECIES: NAD(P)-dependent oxidoreductase [Pseudomonas]
A0A1M6WB16	20	6	6	11	1.6139e+08	9.04487e+07	5.46358e+07	L-threonine dehydratase catabolic TdcB OS=Bacillus sp. bc15 OX=1761758 GN=SAMN04487918_101667 PE=3 SV=1
WP_007929978.1	17	4	4	23	122090226	26153482	8.33201e+07	MULTISPECIES: aspartate carbamoyltransferase catalytic subunit [Pseudomonas]
WP_007579769.1	9	4	4	25	431629746	2.81833e+08	2.71315e+08	MULTISPECIES: aspartate--tRNA ligase [Burkholderiaceae]
J2WUD8	12	9	9	25	2.28499e+08	1.82061e+08	224280486	Outer membrane receptor protein OS=Sphingobium sp. AP49 OX=1144307 GN=PMI04_00361 PE=3 SV=1
J3C5S0	11	4	4	12	4.70844e+07	1.16585e+08	2.4376e+08	Galactose/methyl galactoside import ATP-binding protein MglA OS=Pantoea sp. YR343 OX=1144341 GN=PMI39_01892 PE=3 SV=1
A0A1M7GM28	33	6	6	43	674363976	322798128	410164407	Uridylate kinase OS=Bacillus sp. bc15 OX=1761758 GN=pyrH PE=3 SV=1
WP_007932183.1	25	7	7	17	516846140	340963830	3.92439e+08	quinone-dependent dihydroorotate dehydrogenase [Pseudomonas sp. GM17]
J3C5Z2	30	8	8	40	2593677794	2.90594e+09	1.86818e+09	ABC-type sugar transport system, periplasmic component OS=Pantoea sp. YR343 OX=1144341 GN=PMI39_01792 PE=4 SV=1
WP_007922911.1	12	5	2	92	59707416	80929560	67492384	aldehyde dehydrogenase [Pseudomonas sp. GM17]
WP_007744149.1	8	6	5	15	7.83423e+07	5.43007e+07	4.67668e+07	aminopeptidase N [Paraburkholderia hospita]
WP_007747093.1	7	6	3	19	75079970	51230275	4.47601e+07	MULTISPECIES: preprotein translocase subunit SecA [Burkholderiaceae]
J3C4K4	33	7	7	48	1.02865e+09	9.23874e+08	8.77541e+08	Uncharacterized protein OS=Pantoea sp. YR343 OX=1144341 GN=PMI39_02089 PE=4 SV=1
WP_007930242.1	25	7	7	33	2.20542e+09	2.61414e+09	2.19733e+09	MULTISPECIES: phosphoribosylaminoimidazolesuccinocarboxamide synthase [Pseudomonas]
WP_007920516.1	10	7	5	40	3.4148e+08	1.34118e+08	2.72189e+08	threonine--tRNA ligase [Pseudomonas sp. GM17]
A0A1M7C8T7	20	4	4	60	2.74211e+09	2.19819e+09	2.01169e+09	Uncharacterized protein OS=Bacillus sp. bc15 OX=1761758 GN=SAMN04487918_102760 PE=4 SV=1
J3HM69	46	7	6	70	3.22026e+09	3.31593e+09	2.55656e+09	50S ribosomal protein L15 OS=Pantoea sp. YR343 OX=1144341 GN=rplO PE=3 SV=1
A0A1M7GDV9	17	5	4	36	283034168	3.10904e+07	6.87675e+07	Peptidase T OS=Bacillus sp. bc15 OX=1761758 GN=pepT PE=3 SV=1
A0A1M7EGX5	14	4	4	11	231379342	154742416	1.17016e+08	Dihydrolipoamide acetyltransferase component of pyruvate dehydrogenase complex OS=Bacillus sp. bc15 OX=1761758 GN=SAMN04487918_104221 PE=3 SV=1
A0A1M6VDA5	27	6	6	55	1.71788e+09	7.04449e+08	9.31729e+08	NH(3)-dependent NAD(+) synthetase OS=Bacillus sp. bc15 OX=1761758 GN=nadE PE=3 SV=1
J3HJ89	42	5	5	97	3.15813e+09	2.69332e+09	2.11037e+09	Peroxiredoxin, OsmC subfamily OS=Pantoea sp. YR343 OX=1144341 GN=PMI39_02457 PE=4 SV=1
WP_007922155.1	7	2	2	8	6.44684e+07	7.86242e+07	4.28529e+07	diguanylate cyclase [Pseudomonas sp. GM17]
WP_009042194.1	9	4	4	18	2.55047e+08	1.52327e+08	1.42883e+08	MULTISPECIES: RNA polymerase factor sigma-54 [Pseudomonas]
WP_007929941.1	11	4	4	11	1.74221e+07	10188192	65289258	MULTISPECIES: nitrogen regulation protein NR(I) [Pseudomonas]
WP_007925734.1	21	6	5	17	180705264	344311764	248000138	MULTISPECIES: acyl-CoA dehydrogenase [Pseudomonas]
WP_007926369.1	25	5	5	24	2.32497e+08	1.57391e+08	3.27808e+08	MULTISPECIES: NAD(P)-dependent oxidoreductase [Pseudomonas]
J2L4T4	9	5	4	10	4.04787e+07	3.2543e+07	3.1228e+07	Acetyl/propionyl-CoA carboxylase, alpha subunit OS=Variovorax sp. CF313 OX=1144315 GN=PMI12_00103 PE=4 SV=1
WP_007926533.1	21	4	4	12	108497537	8.91017e+07	8.10404e+07	MULTISPECIES: class I SAM-dependent methyltransferase [Pseudomonas]
WP_007921537.1	29	6	5	71	1627098786	1.03281e+09	1.21523e+09	MULTISPECIES: ABC transporter substrate-binding protein [Pseudomonas]
A0A1M7GHQ7	20	4	4	17	4.22242e+08	2.39951e+08	1.43364e+08	Uncharacterized protein OS=Bacillus sp. bc15 OX=1761758 GN=SAMN04487918_10665 PE=4 SV=1
J2WPY6	44	5	5	26	1.0943e+09	7.62894e+08	8.43166e+08	Uncharacterized protein OS=Sphingobium sp. AP49 OX=1144307 GN=PMI04_01127 PE=4 SV=1
A0A1M7DGW9	16	6	5	22	5.37306e+08	2.17668e+08	2.80168e+08	Homoserine dehydrogenase OS=Bacillus sp. bc15 OX=1761758 GN=SAMN04487918_103246 PE=3 SV=1
WP_007929140.1	24	3	3	9	3.78971e+07	4.54403e+07	3.73796e+07	MULTISPECIES: DUF2076 domain-containing protein [Pseudomonas]
J1T2X6	8	7	7	16	4.14372e+08	2.99379e+08	416716266	TonB-dependent heme/hemoglobin/transferrin/lactoferrin receptor family protein OS=Rhizobium sp. CF142 OX=1144314 GN=PMI11_05909 PE=3 SV=1
WP_007579108.1	45	4	4	30	1.71527e+09	2.02421e+09	1.69246e+09	MULTISPECIES: BON domain-containing protein [Burkholderiaceae]
WP_007924291.1	25	4	4	68	3.52265e+09	1726777219	2.40431e+09	MULTISPECIES: thiol:disulfide interchange protein DsbA/DsbL [Pseudomonas]
WP_007926823.1	7	6	6	13	3.55648e+08	446048019	3.72889e+08	MULTISPECIES: mechanosensitive channel MscK [Pseudomonas]
J1TGY2	25	5	5	15	1.06439e+08	1.9562e+07	9.81332e+07	Adenylate kinase OS=Rhizobium sp. CF142 OX=1144314 GN=adk PE=3 SV=1
WP_007930452.1	7	3	3	17	1.6158e+08	60355839	9.78167e+07	type I secretion system permease/ATPase [Pseudomonas sp. GM17]
WP_007922096.1	28	7	6	26	3.207e+08	237785716	2.11997e+08	MULTISPECIES: 2-hydroxy-3-oxopropionate reductase [Pseudomonas]
J3A5I5	38	3	2	48	1.26587e+08	2.06646e+08	4.77434e+08	Outer membrane protein/peptidoglycan-associated lipoprotein (Fragment) OS=Caulobacter sp. AP07 OX=1144304 GN=PMI01_04116 PE=4 SV=1
A0A1M6XDE1	20	7	7	25	1182399090	3.89997e+08	536480110	Glycine betaine/proline transport system ATP-binding protein OS=Bacillus sp. bc15 OX=1761758 GN=SAMN04487918_1011107 PE=4 SV=1
A0A1M7DNS4	12	4	4	13	1.05559e+08	3.25326e+07	3.79094e+07	Chromosomal replication initiator protein DnaA OS=Bacillus sp. bc15 OX=1761758 GN=dnaA PE=3 SV=1
J2DNT5	36	3	3	42	1056745792	1.58892e+08	5.19336e+08	50S ribosomal protein L23 OS=Sphingobium sp. AP49 OX=1144307 GN=rplW PE=3 SV=1
WP_007921798.1	49	4	4	55	8.43032e+08	432002083	6.10677e+08	MULTISPECIES: oxidative damage protection protein [Pseudomonas]
J3HPZ1	23	4	4	14	153716341	185373572	8.37093e+07	Uncharacterized protein OS=Pantoea sp. YR343 OX=1144341 GN=PMI39_00683 PE=4 SV=1
J2ULY0	12	6	6	14	222918670	1.00641e+08	1.54787e+08	Bifunctional aspartokinase/homoserine dehydrogenase OS=Pantoea sp. YR343 OX=1144341 GN=PMI39_03823 PE=3 SV=1
WP_007927580.1	19	11	10	34	1324570451	889060200	1.00185e+09	sodium-extruding oxaloacetate decarboxylase subunit alpha [Pseudomonas sp. GM17]
WP_007921744.1	13	5	5	18	2.65287e+08	2.43124e+08	1.88403e+08	glutathione-disulfide reductase [Pseudomonas sp. GM17]
J2LHL2	9	7	7	26	3.88538e+08	2.40287e+08	2.46973e+08	Aminopeptidase N OS=Sphingobium sp. AP49 OX=1144307 GN=PMI04_00055 PE=4 SV=1
A0A1M7JH73	13	7	7	33	3.9141e+08	8.22131e+07	1.86628e+08	4-hydroxyphenylpyruvate dioxygenase OS=Bacillus sp. bc15 OX=1761758 GN=SAMN04487918_109211 PE=4 SV=1
WP_003194644.1	34	4	3	17	165918601	9.58533e+07	46798276	MULTISPECIES: 30S ribosomal protein S17 [Pseudomonas]
A0A1M7GH36	41	2	2	130	9.54435e+08	4.28502e+08	2.89394e+08	Stage V sporulation protein S OS=Bacillus sp. bc15 OX=1761758 GN=SAMN04487918_10664 PE=4 SV=1
J3C5V7	9	8	6	36	521946768	568411830	4.466e+08	DNA gyrase subunit A OS=Pantoea sp. YR343 OX=1144341 GN=gyrA PE=3 SV=1
WP_007932164.1	21	4	4	27	5.37022e+08	4.14921e+08	3.30762e+08	MULTISPECIES: pyridoxine 5'-phosphate synthase [Pseudomonas]
WP_007931465.1	23	5	5	64	1.32593e+09	1.25615e+09	865101271	MULTISPECIES: methionyl-tRNA formyltransferase [Pseudomonas]
WP_007584879.1	30	4	3	40	887565257	9.53781e+08	5.69134e+08	MULTISPECIES: DNA-binding protein [Burkholderiaceae]
A0A1M6VXN1	15	5	5	24	568617646	84914208	160332143	4-acetamidobutyryl-CoA deacetylase OS=Bacillus sp. bc15 OX=1761758 GN=SAMN04487918_101516 PE=4 SV=1
J2WHL8	53	4	4	32	6.3616e+08	5.98471e+08	4.8754e+08	Nucleoid DNA-binding protein OS=Sphingobium sp. AP49 OX=1144307 GN=PMI04_02754 PE=3 SV=1
J3C7N3	7	5	5	24	260521518	1.12292e+08	163559080	Valine--tRNA ligase OS=Pantoea sp. YR343 OX=1144341 GN=valS PE=3 SV=1
WP_007926352.1	20	6	6	49	5.21412e+08	5.63675e+08	3.93774e+08	MULTISPECIES: membrane dipeptidase [Pseudomonas]
WP_007922771.1	5	4	4	16	899761476	459605618	746405128	autotransporter serine protease [Pseudomonas sp. GM17]
WP_007930233.1	15	7	7	67	1.8885e+09	1196263382	1.32513e+09	MULTISPECIES: DegQ family serine endoprotease [Pseudomonas]
WP_007922366.1	10	6	6	15	2.01598e+08	2.03218e+08	1.15227e+08	NAD-dependent DNA ligase LigA [Pseudomonas sp. GM17]
WP_007924064.1	11	7	7	24	4.7022e+08	3.07318e+08	4.45814e+08	outer membrane protein assembly factor BamA [Pseudomonas sp. GM17]
A0A1M6W0V5	13	9	9	13	8.32671e+07	2.23035e+07	1.71976e+07	Penicillin-binding protein 1A OS=Bacillus sp. bc15 OX=1761758 GN=SAMN04487918_101552 PE=4 SV=1
J2D3Z6	10	6	5	13	161076737	121342280	1.37929e+08	Outer membrane receptor protein OS=Sphingobium sp. AP49 OX=1144307 GN=PMI04_01454 PE=3 SV=1
WP_007931785.1	14	3	3	11	6.74226e+07	20627666	6.05345e+07	CoA transferase [Pseudomonas sp. GM17]
J2URH5	15	4	4	17	4.49001e+08	178395283	2.17381e+08	N-acetylglucosamine-6-phosphate deacetylase OS=Pantoea sp. YR343 OX=1144341 GN=PMI39_02955 PE=3 SV=1
J2V512	30	3	3	23	389370752	3.08942e+08	3.64325e+08	Nucleoid-associated protein PMI39_01306 OS=Pantoea sp. YR343 OX=1144341 GN=PMI39_01306 PE=3 SV=1
WP_007928902.1	19	4	4	37	4.95576e+08	8.77712e+08	572338513	MULTISPECIES: metallopeptidase [Pseudomonas]
A0A1M6Y4Q3	49	4	4	86	8682797181	4256128196	3.55703e+09	Small acid-soluble spore protein A (Major alpha-type SASP) OS=Bacillus sp. bc15 OX=1761758 GN=SAMN04487918_1011424 PE=4 SV=1
WP_007925954.1	31	6	6	58	6.53826e+09	6.01197e+09	6.17634e+09	MULTISPECIES: 50S ribosomal protein L10 [Pseudomonas]
WP_007744037.1	6	3	2	12	29777573		1.5168e+07	MULTISPECIES: alanine--tRNA ligase [Burkholderiaceae]
A0A1M7BHH9	21	6	6	28	3.6261e+08	4.7115e+07	1.27351e+08	Ornithine aminotransferase OS=Bacillus sp. bc15 OX=1761758 GN=rocD PE=3 SV=1
WP_007742789.1	35	6	6	19	1.30573e+09	8.26474e+08	7.97434e+08	MULTISPECIES: F0F1 ATP synthase subunit B [Burkholderiaceae]
A0A1M7MI92	37	3	3	22	173505812	9.2812e+07	8.18538e+07	Nucleoid-associated protein SAMN04487918_12518 OS=Bacillus sp. bc15 OX=1761758 GN=SAMN04487918_12518 PE=3 SV=1
WP_007588238.1	14	6	3	51	3.23559e+07	2.45717e+07	3.07843e+07	MULTISPECIES: IMP dehydrogenase [Burkholderiaceae]
WP_007746683.1	11	7	4	21	276668864	1.70994e+08	1.19671e+08	malate synthase G [Paraburkholderia hospita]
WP_007926964.1	66	4	4	52	1.18308e+09	8.03761e+08	7.66778e+08	MULTISPECIES: DUF4404 family protein [Pseudomonas]
WP_007929185.1	12	7	6	53	5.9693e+08	1.17065e+09	868573438	MULTISPECIES: NADH-quinone oxidoreductase subunit C/D [Pseudomonas]
WP_007929286.1	11	7	7	24	5.58173e+08	3.51758e+08	466160187	GGDEF and EAL domain-containing protein [Pseudomonas sp. GM17]
WP_007924323.1	17	6	6	50	1.85162e+09	1.0671e+09	1.51555e+09	cytochrome c oxidase subunit II [Pseudomonas sp. GM17]
A0A1M7C9K9	14	3	3	27	257842054	5.23919e+07	8.01229e+07	NAD(P)-dependent dehydrogenase, short-chain alcohol dehydrogenase family OS=Bacillus sp. bc15 OX=1761758 GN=SAMN04487918_102771 PE=4 SV=1
J2DAZ3	17	5	5	17	1.52774e+08	71432720	7.87385e+07	Zn-dependent oxidoreductase, NADPH:quinone reductase OS=Sphingobium sp. AP49 OX=1144307 GN=PMI04_00063 PE=4 SV=1
A0A1M7JVQ6	13	6	6	16	606394871	310336942	286644671	Glycine/D-amino acid oxidase OS=Bacillus sp. bc15 OX=1761758 GN=SAMN04487918_11086 PE=4 SV=1
J3HNH0	25	3	3	12	39464084	66348556	159859212	Putative stress response protein, TerZ-and CABP1 OS=Pantoea sp. YR343 OX=1144341 GN=PMI39_01235 PE=4 SV=1
J2W6F9	15	5	4	23	534197225	4.56818e+08	328547652	Cobaltochelatase, CobS subunit OS=Sphingobium sp. AP49 OX=1144307 GN=PMI04_04524 PE=4 SV=1
WP_007928342.1	33	5	5	65	1.53866e+09	7.87323e+08	7.45904e+08	MULTISPECIES: 50S ribosomal protein L25/general stress protein Ctc [Pseudomonas]
A0A1M7AIY3	14	3	3	14	192289023	2.79904e+07	6.52802e+07	4-hydroxy-tetrahydrodipicolinate reductase OS=Bacillus sp. bc15 OX=1761758 GN=dapB PE=3 SV=1
J2V7W9	20	3	3	9	66875247	1.99118e+07	11466076	ABC-type polar amino acid transport system, ATPase component OS=Pantoea sp. YR343 OX=1144341 GN=PMI39_00632 PE=4 SV=1
WP_007929979.1	17	5	5	14	320611268	279939487	213499235	MULTISPECIES: dihydroorotase [unclassified Pseudomonas]
WP_007930275.1	10	7	7	17	264306133	122031031	236100167	MULTISPECIES: type VI secretion system ATPase TssH [unclassified Pseudomonas]
WP_007932309.1	16	7	7	15	1.15929e+08	172492234	1.11331e+08	MULTISPECIES: GDL motif peptide-associated radical SAM/SPASM maturase [Pseudomonas]
A0A1M7ES55	22	4	4	18	308094190	1.53364e+08	1.15107e+08	3-hydroxyisobutyrate dehydrogenase OS=Bacillus sp. bc15 OX=1761758 GN=SAMN04487918_104340 PE=4 SV=1
J2WW18	5	2	2	7	130659637	8.15627e+07	5.84452e+07	Putative TIM-barrel fold metal-dependent hydrolase OS=Sphingobium sp. AP49 OX=1144307 GN=PMI04_00428 PE=4 SV=1
A0A1M6XMF0	25	5	5	9	1.39016e+08	7.91702e+07	46722892	Uncharacterized protein OS=Bacillus sp. bc15 OX=1761758 GN=SAMN04487918_1011204 PE=4 SV=1
J2CVG8	22	3	3	30	3.87631e+08	235290530	2.57381e+08	NAD(P)H dehydrogenase (quinone) OS=Sphingobium sp. AP49 OX=1144307 GN=PMI04_03090 PE=3 SV=1
J3CD14	30	3	3	9	1.75528e+08	1.23291e+08	9.8051e+07	Peroxiredoxin, Ohr subfamily OS=Variovorax sp. CF313 OX=1144315 GN=PMI12_05253 PE=4 SV=1
WP_007585897.1	20	4	3	17	3.09343e+08	1.55954e+08	212142703	MULTISPECIES: ATP-dependent Clp endopeptidase proteolytic subunit ClpP [Burkholderiaceae]
J3HNT2	12	5	5	16	2.30937e+08	2.11088e+08	1.22783e+08	NADH dehydrogenase, FAD-containing subunit OS=Pantoea sp. YR343 OX=1144341 GN=PMI39_00866 PE=4 SV=1
WP_007930059.1	18	4	4	13	1.27147e+08	7.09813e+07	6.69867e+07	SDR family oxidoreductase [Pseudomonas sp. GM17]
WP_007743939.1	10	6	2	13	16334655	3.28988e+06	3.08321e+06	Asp-tRNA(Asn)/Glu-tRNA(Gln) amidotransferase subunit GatB [Paraburkholderia hospita]
J3HP20	19	4	4	21	2.23327e+08	167258353	2.01246e+08	3'(2'),5'-bisphosphate nucleotidase CysQ OS=Pantoea sp. YR343 OX=1144341 GN=cysQ PE=3 SV=1
A0A1M7GX22	21	6	6	32	888989258	6.88765e+08	5.90494e+08	Cytochrome c oxidase subunit 2 OS=Bacillus sp. bc15 OX=1761758 GN=SAMN04487918_106239 PE=3 SV=1
J3HFF9	15	6	5	23	123378679	8.06095e+07	6.53067e+07	Proline--tRNA ligase OS=Pantoea sp. YR343 OX=1144341 GN=proS PE=3 SV=1
A0A1M7KFS1	36	4	4	12	3.0879e+08	121116855	95855188	Predicted phosphohydrolase, Cof family, HAD superfamily OS=Bacillus sp. bc15 OX=1761758 GN=SAMN04487918_111155 PE=4 SV=1
A0A1M6Y590	19	5	5	27	7.99979e+08	461462874	277242100	Pimeloyl-ACP methyl ester carboxylesterase OS=Bacillus sp. bc15 OX=1761758 GN=SAMN04487918_1011432 PE=4 SV=1
WP_007932234.1	17	6	6	41	4.89709e+08	2.2706e+08	3.05139e+08	MULTISPECIES: thiolase family protein [Pseudomonas]
J3HTE5	17	6	6	32	5.41823e+08	4.39411e+08	211260038	Histidine acid phosphatase (Fragment) OS=Pantoea sp. YR343 OX=1144341 GN=PMI39_00082 PE=4 SV=1
WP_007930816.1	23	9	9	29	1111561744	1.06858e+09	1142863354	S41 family peptidase [Pseudomonas sp. GM17]
WP_007929514.1	26	6	6	29	451054541	4.16419e+08	3.46016e+08	MULTISPECIES: inositol monophosphatase [Pseudomonas]
J2H457	30	7	7	69	3.27158e+09	3.825e+09	4.0367e+09	OMP_b-brl domain-containing protein OS=Caulobacter sp. AP07 OX=1144304 GN=PMI01_00606 PE=4 SV=1
A0A1M7DA30	26	8	8	21	3.47556e+08	1.26197e+08	9.27991e+07	Fructose-1,6-bisphosphatase OS=Bacillus sp. bc15 OX=1761758 GN=SAMN04487918_103177 PE=3 SV=1
J2V9N6	10	4	4	12	104280669	1.47262e+08	1.2372e+08	ABC-type oligopeptide transport system, periplasmic component OS=Pantoea sp. YR343 OX=1144341 GN=PMI39_02667 PE=4 SV=1
A0A1M7LEB5	36	1	1	40	2090096820	2.87809e+09	1.55667e+09	Uncharacterized protein OS=Bacillus sp. bc15 OX=1761758 GN=SAMN04487918_11565 PE=4 SV=1
J2WS02	11	6	6	30	421598070	4.3162e+08	3.4821e+08	Putative Zn-dependent peptidase (Fragment) OS=Sphingobium sp. AP49 OX=1144307 GN=PMI04_00648 PE=4 SV=1
A0A1M7D7S1	47	4	4	14	246756184	25786659	3.16535e+07	ATP synthase epsilon chain OS=Bacillus sp. bc15 OX=1761758 GN=atpC PE=3 SV=1
WP_007923215.1	15	4	4	17	1.15637e+08	6.30779e+06	9.17972e+07	MULTISPECIES: hypothetical protein [unclassified Pseudomonas]
WP_007932218.1	8	5	5	14	1.11299e+08	4.5688e+07	9.20647e+07	MULTISPECIES: EAL domain-containing protein [Pseudomonas]
WP_007930302.1	18	8	8	34	1.53409e+09	9.63072e+08	1.33521e+09	YdgA family protein [Pseudomonas sp. GM17]
J2D374	18	4	4	27	4.59407e+08	2.56874e+08	2.17444e+08	2-keto-4-pentenoate hydratase/2-oxohepta-3-ene-1,7-dioic acid hydratase OS=Sphingobium sp. AP49 OX=1144307 GN=PMI04_01662 PE=4 SV=1
WP_007581623.1	22	6	6	12	280041276	1.98633e+08	1.6234e+08	MULTISPECIES: branched-chain amino acid ABC transporter substrate-binding protein [Burkholderiaceae]
J1TBX7	38	5	5	20	305877612	1.05815e+08	275958840	Transcription termination/antitermination protein NusG OS=Rhizobium sp. CF142 OX=1144314 GN=nusG PE=3 SV=1
A0A1M7E741	27	2	2	14	227152753	2.6029e+08	1.60098e+08	Cytochrome c550 OS=Bacillus sp. bc15 OX=1761758 GN=SAMN04487918_10488 PE=4 SV=1
WP_007922157.1	37	5	5	34	621029856	4.84033e+08	4.51194e+08	MULTISPECIES: OmpA family protein [Pseudomonas]
J2DIK0	18	7	7	34	7.57699e+08	5.23572e+08	5.31399e+08	Periplasmic serine endoprotease DegP-like OS=Sphingobium sp. AP49 OX=1144307 GN=PMI04_02599 PE=3 SV=1
A0A1M7HDT7	61	4	2	524	141458224		77123136	Small, acid-soluble spore protein, alpha/beta type OS=Bacillus sp. bc15 OX=1761758 GN=SAMN04487918_10724 PE=4 SV=1
J1SJQ7	13	4	4	20	1.90177e+08	1.42462e+08	127920022	Acetyl-CoA acetyltransferase OS=Rhizobium sp. CF142 OX=1144314 GN=PMI11_06348 PE=3 SV=1
WP_007920655.1	13	3	3	40	960952280	338076231	515976490	AraC family transcriptional regulator [Pseudomonas sp. GM17]
J2QCR7	6	4	1	59	86411072	150737744	2527575	RNA polymerase sigma factor RpoD OS=Caulobacter sp. AP07 OX=1144304 GN=rpoD PE=3 SV=1
WP_007923469.1	44	5	5	45	9.31705e+08	8.17177e+08	1.0819e+09	hypothetical protein [Pseudomonas sp. GM17]
WP_007924994.1	8	4	4	23	2.19151e+08	1.9421e+08	184156450	NAD(P)-binding protein [Pseudomonas sp. GM17]
WP_007745728.1	5	3	3	11				MULTISPECIES: formate dehydrogenase subunit alpha [Burkholderiaceae]
WP_007743647.1	38	5	5	31	365560802	1.12168e+08	1.66918e+08	MULTISPECIES: thiol peroxidase [Burkholderiaceae]
J2V1U1	9	3	3	31	5.97212e+08	7.79682e+08	4.39125e+08	Protein translocase subunit SecY OS=Pantoea sp. YR343 OX=1144341 GN=secY PE=3 SV=1
WP_037036309.1	12	4	4	13	200710567	2.49316e+08	1.76948e+08	FAD-binding oxidoreductase [Pseudomonas sp. GM17]
WP_079482333.1	25	5	4	22				hypothetical protein [Paraburkholderia hospita]
A0A1H8BDQ9	7	2	1	20				S-adenosylmethionine synthase OS=Duganella sp. CF402 OX=1855289 GN=metK PE=3 SV=1
WP_007925190.1	24	3	3	8	4.57546e+07	4.92189e+07	4.68307e+06	MULTISPECIES: phage holin family protein [unclassified Pseudomonas]
WP_007931458.1	18	5	5	34	1069647744	955970262	8.95044e+08	MULTISPECIES: hypothetical protein [Pseudomonas]
J3AIX4	25	5	5	20	2.12625e+08	1.73788e+08	162694313	TonB family protein OS=Caulobacter sp. AP07 OX=1144304 GN=PMI01_02665 PE=4 SV=1
J2D8E3	9	3	3	10	6.75266e+07	1.2436e+07	3.4212e+07	Uncharacterized protein OS=Sphingobium sp. AP49 OX=1144307 GN=PMI04_04107 PE=4 SV=1
WP_162096445.1	21	5	4	17	148735428	8.95208e+07	1.55134e+08	MULTISPECIES: tRNA guanosine(34) transglycosylase Tgt [Pseudomonas]
WP_007927957.1	10	6	6	24	5.37832e+08	449530211	2.28203e+08	phosphoenolpyruvate carboxylase [Pseudomonas sp. GM17]
J2DSL8	14	4	4	16	53186348	139304716	1.4066e+08	Putative C-terminal domain of topoisomerase IA (Fragment) OS=Sphingobium sp. AP49 OX=1144307 GN=PMI04_00487 PE=4 SV=1
J2D0P7	36	6	6	25	7.52873e+08	9.22109e+08	851672204	ATP synthase subunit delta OS=Sphingobium sp. AP49 OX=1144307 GN=atpH PE=3 SV=1
A0A1M7BPR3	13	4	4	24	3.27625e+08	193540109	178440010	Glyoxalase family protein OS=Bacillus sp. bc15 OX=1761758 GN=SAMN04487918_102525 PE=4 SV=1
WP_007929658.1	16	5	4	8	1.34701e+07	71223776	88454404	methylcrotonoyl-CoA carboxylase [Pseudomonas sp. GM17]
J3CAL4	37	3	3	30	1.01701e+09	518375760	3.7352e+08	Integration host factor subunit beta OS=Pantoea sp. YR343 OX=1144341 GN=ihfB PE=3 SV=1
J2WIP1	10	5	5	18	2.4424e+08	8.09233e+07	1.52721e+08	Glycosidase OS=Sphingobium sp. AP49 OX=1144307 GN=PMI04_02656 PE=4 SV=1
WP_007586814.1	40	5	3	30	27042550	45223884		MULTISPECIES: Fe-S cluster assembly scaffold IscU [Burkholderiaceae]
J1T549	17	5	5	44	8.69331e+08	5.09815e+08	6.61816e+08	Elongation factor Ts OS=Rhizobium sp. CF142 OX=1144314 GN=tsf PE=3 SV=1
J3HN65	21	4	4	15	306516368	312097848	225956630	ABC-type sugar transport system, periplasmic component OS=Pantoea sp. YR343 OX=1144341 GN=PMI39_01442 PE=4 SV=1
A0A1M7HN34	41	3	3	922	3.31559e+09	2.08413e+09	1.89071e+09	Cold-shock DNA-binding protein family OS=Bacillus sp. bc15 OX=1761758 GN=SAMN04487918_107130 PE=4 SV=1
J2UTM2	6	4	3	11	176314959	5.49635e+07	1.32149e+08	1,4-alpha-glucan branching enzyme GlgB OS=Pantoea sp. YR343 OX=1144341 GN=glgB PE=3 SV=1
WP_007928219.1	16	5	5	19	613854328	755803031	389257358	Zn-dependent hydrolase [Pseudomonas sp. GM17]
J2CWY6	23	4	4	10	103694301	4.20949e+07	47683584	Uncharacterized protein OS=Sphingobium sp. AP49 OX=1144307 GN=PMI04_02917 PE=4 SV=1
A0A1M7LXU1	47	7	7	82	9.24875e+09	5509570840	5.40821e+09	50S ribosomal protein L14 OS=Bacillus sp. bc15 OX=1761758 GN=rplN PE=3 SV=1
J2UR36	16	8	8	26	4.02912e+08	3.47483e+08	2.82114e+08	Arginine--tRNA ligase OS=Pantoea sp. YR343 OX=1144341 GN=argS PE=3 SV=1
J3BV32	14	5	5	14	1.16069e+08	1.30937e+08	1.12602e+08	Chorismate mutase domain of proteobacterial P-protein, clade 1 OS=Pantoea sp. YR343 OX=1144341 GN=PMI39_04011 PE=4 SV=1
J3HE40	18	4	4	103	2060427289	1.76831e+09	1646610222	2,3-bisphosphoglycerate-dependent phosphoglycerate mutase OS=Pantoea sp. YR343 OX=1144341 GN=gpmA PE=3 SV=1
WP_007921549.1	15	5	5	37	589283144	6.49295e+08	4.86877e+08	MULTISPECIES: aspartate aminotransferase family protein [Pseudomonas]
WP_007925160.1	37	6	6	22	422462236	413848714	3.16266e+08	membrane integrity-associated transporter subunit PqiC [Pseudomonas sp. GM17]
WP_007927713.1	19	2	2	11	26569078		12120415	MULTISPECIES: gamma carbonic anhydrase family protein [Pseudomonas]
WP_007587586.1	13	6	6	23	4.19356e+08	1.71094e+08	2.32666e+08	MULTISPECIES: FAD-binding oxidoreductase [Burkholderiaceae]
J3HPS3	15	5	5	17	8.66516e+08	965804074	598574092	Aminotransferase OS=Pantoea sp. YR343 OX=1144341 GN=PMI39_00527 PE=3 SV=1
WP_024162894.1	14	4	1	11				2-methylcitrate synthase [Paraburkholderia hospita]
J3HNL6	11	3	2	6	13136059	26223580	12327277	Riboflavin biosynthesis protein RibD OS=Pantoea sp. YR343 OX=1144341 GN=PMI39_01369 PE=3 SV=1
J3BZ06	12	3	3	8	2.33315e+07	19703184	1.89068e+07	ABC-type sugar transport system, periplasmic component OS=Pantoea sp. YR343 OX=1144341 GN=PMI39_03310 PE=4 SV=1
J2DI99	9	5	3	31	364252544	415342590	238951082	Acyl-CoA dehydrogenase OS=Sphingobium sp. AP49 OX=1144307 GN=PMI04_02477 PE=3 SV=1
J3HNY2	10	6	6	15	1.4401e+08	108953666	7.25903e+07	DNA topoisomerase 4 subunit A OS=Pantoea sp. YR343 OX=1144341 GN=parC PE=3 SV=1
A0A1M7ENA1	24	7	7	43	1.99107e+09	7.80055e+08	549403182	YtkA-like OS=Bacillus sp. bc15 OX=1761758 GN=SAMN04487918_104295 PE=4 SV=1
J2QE07	32	5	4	13	358939706	278922656	267031104	Peptidoglycan-associated protein OS=Caulobacter sp. AP07 OX=1144304 GN=pal PE=3 SV=1
J3HAL8	14	7	6	57	1229226960	1.43236e+09	7.95324e+08	Fumarate hydratase class II OS=Pantoea sp. YR343 OX=1144341 GN=fumC PE=3 SV=1
J2V4Q0	46	4	4	62	2.16645e+09	1497303775	1.41478e+09	CsbD domain-containing protein OS=Pantoea sp. YR343 OX=1144341 GN=PMI39_03503 PE=3 SV=1
J2B108	10	5	5	12	44809521	1.00538e+08	106314812	Parvulin-like peptidyl-prolyl isomerase OS=Rhizobium sp. CF142 OX=1144314 GN=PMI11_02170 PE=4 SV=1
J3BRC5	6	5	5	10	2.94193e+08	8.35747e+07	9.16227e+07	DNA polymerase I OS=Pantoea sp. YR343 OX=1144341 GN=polA PE=3 SV=1
A0A1M7AZZ5	9	7	7	20	488655861	1.35229e+08	1.09179e+08	Ribonucleoside-diphosphate reductase OS=Bacillus sp. bc15 OX=1761758 GN=SAMN04487918_102217 PE=3 SV=1
WP_007932153.1	20	5	5	43	351965780	6.7162e+07	2.01249e+08	MULTISPECIES: signal peptidase I [Pseudomonas]
J3AVB3	20	3	2	66	28770756		12959085	Alkyl hydroperoxide reductase C OS=Caulobacter sp. AP07 OX=1144304 GN=PMI01_00274 PE=3 SV=1
J2VM22	45	4	4	34	6.79078e+08	6.43762e+08	1.96416e+08	Uncharacterized protein OS=Pantoea sp. YR343 OX=1144341 GN=PMI39_01067 PE=4 SV=1
WP_024163142.1	10	5	5	9	276845276	188389640	120160537	glucose-6-phosphate dehydrogenase [Paraburkholderia hospita]
A0A1M7FIK7	30	4	4	26	1136543185	1.169e+09	6.6049e+08	Translation initiation factor IF-3 OS=Bacillus sp. bc15 OX=1761758 GN=infC PE=3 SV=1
WP_007923535.1	17	6	4	19	105706816	193643548	176695605	M20/M25/M40 family metallo-hydrolase [Pseudomonas sp. GM17]
WP_007927520.1	22	5	5	21	590409888	4.86975e+08	3.60154e+08	MULTISPECIES: mechanosensitive ion channel [Pseudomonas]
J1T2W6	29	4	4	24	4.45392e+08	213317370	375469883	ATP-dependent Clp protease proteolytic subunit OS=Rhizobium sp. CF142 OX=1144314 GN=clpP PE=3 SV=1
J3BVR0	7	3	3	7	59753659	7.73173e+07	42068870	Phospholipase/lecithinase/hemolysin OS=Pantoea sp. YR343 OX=1144341 GN=PMI39_03843 PE=4 SV=1
J2L0I5	7	3	1	37	6.21679e+07	43655691	1.06333e+07	Fumarate hydratase class II OS=Variovorax sp. CF313 OX=1144315 GN=fumC PE=3 SV=1
J2GTE3	4	2	2	6	40654140	66858560	24894969	Outer membrane receptor protein OS=Caulobacter sp. AP07 OX=1144304 GN=PMI01_02054 PE=3 SV=1
A0A1M7FK18	45	4	4	28	1165045202	789606153	629075653	50S ribosomal protein L35 OS=Bacillus sp. bc15 OX=1761758 GN=rpmI PE=3 SV=1
J1SHW8	18	7	7	26	6.32493e+08	3.5826e+08	4.96774e+08	Putative ABC-type transport system, periplasmic component/surface lipoprotein OS=Rhizobium sp. CF142 OX=1144314 GN=PMI11_06917 PE=4 SV=1
J3CFI2	23	9	8	26	1328989820	1804475890	1290024358	Serine hydroxymethyltransferase OS=Pantoea sp. YR343 OX=1144341 GN=glyA PE=3 SV=1
J2L8E2	15	5	5	21	7.88285e+07	5.67868e+07	4.57409e+07	Dipeptidyl aminopeptidase/acylaminoacyl peptidase OS=Sphingobium sp. AP49 OX=1144307 GN=PMI04_01792 PE=4 SV=1
J2CTD5	7	4	4	38	725982652	5.07424e+08	4.40889e+08	Putative metalloendopeptidase OS=Sphingobium sp. AP49 OX=1144307 GN=PMI04_03487 PE=4 SV=1
J2AYU8	18	4	4	17	293151174	355126046	292011464	ABC-type sugar transport system, periplasmic component OS=Rhizobium sp. CF142 OX=1144314 GN=PMI11_02996 PE=4 SV=1
J1SNR0	14	4	4	18	3.5715e+08	2.78218e+08	227126663	Cobaltochelatase, CobS subunit OS=Rhizobium sp. CF142 OX=1144314 GN=PMI11_04816 PE=4 SV=1
WP_007922265.1	26	5	5	9	192216106	1.20434e+08	8.15519e+07	hypothetical protein [Pseudomonas sp. GM17]
A0A1M7IQW9	16	5	5	34	1.59615e+09	8.29462e+08	1.08163e+09	Thioredoxin reductase OS=Bacillus sp. bc15 OX=1761758 GN=SAMN04487918_108247 PE=3 SV=1
J2UMB0	16	3	3	22	277940484	2.80701e+08	162170563	Putative metalloprotease OS=Pantoea sp. YR343 OX=1144341 GN=PMI39_03628 PE=4 SV=1
J2KYN8	39	7	7	42	2.02933e+09	1856813449	1.6058e+09	30S ribosomal protein S9 OS=Sphingobium sp. AP49 OX=1144307 GN=rpsI PE=3 SV=1
WP_007739111.1	27	6	6	14	603941524	5.24044e+08	4.09322e+08	sugar ABC transporter substrate-binding protein [Paraburkholderia hospita]
J2UZR1	21	6	5	33	236598690	181340492	2.40038e+08	Phospho-2-dehydro-3-deoxyheptonate aldolase OS=Pantoea sp. YR343 OX=1144341 GN=PMI39_04026 PE=3 SV=1
WP_007926205.1	19	6	6	32	4.63944e+08	628984877	5.69483e+08	NADPH:quinone reductase [Pseudomonas sp. GM17]
J2UAX6	12	3	3	24	638329046	745396555	404192854	Glutathione S-transferase OS=Pantoea sp. YR343 OX=1144341 GN=PMI39_04741 PE=3 SV=1
J3HFZ6	13	6	4	41	2.34642e+08	1.75528e+08	1.24276e+08	Lysine--tRNA ligase OS=Pantoea sp. YR343 OX=1144341 GN=lysS PE=3 SV=1
J2WNZ3	16	3	3	10	137438980		59169658	Glutathione S-transferase OS=Sphingobium sp. AP49 OX=1144307 GN=PMI04_01262 PE=4 SV=1
WP_007925214.1	16	5	5	16	144180290	189704558	104681306	FAD-binding oxidoreductase [Pseudomonas sp. GM17]
A0A1M7HNH1	2	3	3	8	73076986	46806336	1.69465e+07	Conserved repeat domain-containing protein OS=Bacillus sp. bc15 OX=1761758 GN=SAMN04487918_107137 PE=4 SV=1
A0A1M7D983	25	3	3	22	3.7576e+08	105059624	1.32504e+08	Ribose-5-phosphate isomerase OS=Bacillus sp. bc15 OX=1761758 GN=SAMN04487918_103162 PE=4 SV=1
J2B5B0	14	4	4	20	3.46664e+07	8.35458e+07	54272798	Voltage-dependent potassium channel beta subunit OS=Rhizobium sp. CF142 OX=1144314 GN=PMI11_00502 PE=4 SV=1
A0A1M7FCJ5	19	3	3	14	3.15877e+08	1.54927e+08	9.76885e+07	NAD kinase OS=Bacillus sp. bc15 OX=1761758 GN=nadK PE=3 SV=1
WP_002551877.1	42	4	1	97				MULTISPECIES: 30S ribosomal protein S21 [Gammaproteobacteria]
A0A1M7HDW9	26	8	8	27	1261027093	1115966286	7.60994e+08	40-residue YVTN family beta-propeller repeat-containing protein OS=Bacillus sp. bc15 OX=1761758 GN=SAMN04487918_10725 PE=4 SV=1
J2LE82	26	3	3	95	2.16998e+09	1.66446e+09	1.52715e+09	Biopolymer transport protein OS=Sphingobium sp. AP49 OX=1144307 GN=PMI04_00728 PE=3 SV=1
WP_007924403.1	11	5	5	13	81962712	58899380	48668416	FdhF/YdeP family oxidoreductase [Pseudomonas sp. GM17]
J2WQW3	30	4	4	55	1946765083	5.9281e+08	1.06173e+09	50S ribosomal protein L15 OS=Sphingobium sp. AP49 OX=1144307 GN=rplO PE=3 SV=1
WP_007922922.1	16	8	8	17	284076369	451960306	4.3669e+08	ADP-ribosylglycohydrolase [Pseudomonas sp. GM17]
WP_007928338.1	17	5	3	23	254243872	3.35516e+06	141348980	MULTISPECIES: redox-regulated ATPase YchF [Pseudomonas]
WP_003228729.1	47	6	6	255	6.5534e+09	8.18588e+09	5.52033e+09	MULTISPECIES: 50S ribosomal protein L16 [Pseudomonas]
WP_007928953.1	22	3	3	7	48608718	77271564	42968538	MULTISPECIES: hypothetical protein [Pseudomonas]
WP_007924200.1	35	6	6	197	3.9699e+09	2.78763e+09	3.02205e+09	MULTISPECIES: 50S ribosomal protein L4 [Pseudomonas]
J2DBW3	15	5	5	11	118163066	28780189	5.82523e+07	Phosphoglucosamine mutase OS=Sphingobium sp. AP49 OX=1144307 GN=glmM PE=3 SV=1
J2LB31	40	3	3	40	959453325	7.92493e+08	585091974	50S ribosomal protein L29 OS=Sphingobium sp. AP49 OX=1144307 GN=rpmC PE=3 SV=1
WP_007924743.1	22	6	6	21	5.72918e+08	5.44507e+08	4.06695e+08	MULTISPECIES: glutamate 5-kinase [Pseudomonas]
J3HNL0	11	4	3	13	7.33092e+07	73912030	62473870	Bifunctional protein HldE OS=Pantoea sp. YR343 OX=1144341 GN=hldE PE=3 SV=1
J3HLQ2	10	5	4	52	453504475	2.06578e+08	308420508	NADH-quinone oxidoreductase subunit C/D OS=Pantoea sp. YR343 OX=1144341 GN=nuoC PE=3 SV=1
WP_007930031.1	34	5	5	57	7.86773e+08	511472195	698435644	MULTISPECIES: large-conductance mechanosensitive channel protein MscL [Pseudomonas]
A0A1M7FIG6	18	5	5	14	167484121	9.60499e+07	106928211	Formamidopyrimidine-DNA glycosylase OS=Bacillus sp. bc15 OX=1761758 GN=mutM PE=3 SV=1
A0A1M7E508	39	4	4	99	4302789738	3.56339e+09	2.87333e+09	30S ribosomal protein S20 OS=Bacillus sp. bc15 OX=1761758 GN=rpsT PE=3 SV=1
WP_007932060.1	7	2	2	21	87838018	9.39719e+07	50410739	nodulation protein NfeD [Pseudomonas sp. GM17]
J2D8I0	11	6	6	27	1.47704e+08	1.1397e+07	1.16241e+08	Dipeptidyl aminopeptidase/acylaminoacyl peptidase OS=Sphingobium sp. AP49 OX=1144307 GN=PMI04_00520 PE=4 SV=1
J2UUH3	8	3	3	19	6.76222e+07	56907324	5.42099e+07	DNA-binding transcriptional regulator NtrC OS=Pantoea sp. YR343 OX=1144341 GN=ntrC PE=4 SV=1
J2L1S2	23	6	6	39	6.64289e+08	4.11334e+08	4.59895e+08	Putative oxidoreductase, aryl-alcohol dehydrogenase like protein OS=Rhizobium sp. CF142 OX=1144314 GN=PMI11_04469 PE=4 SV=1
J2V3I2	18	8	8	21	684132454	475489924	3.82913e+08	Transcription termination/antitermination protein NusA OS=Pantoea sp. YR343 OX=1144341 GN=nusA PE=3 SV=1
WP_007926709.1	31	4	4	39	4.58224e+08	409251832	2.79754e+08	MULTISPECIES: isoprenoid biosynthesis glyoxalase ElbB [Pseudomonas]
WP_007924664.1	11	5	5	33	5.33587e+08	3.1221e+08	4.09018e+08	MULTISPECIES: glucose-6-phosphate isomerase [Pseudomonas]
WP_007921383.1	9	4	4	14	78502540	10994849	4.92955e+07	MULTISPECIES: DNA mismatch repair endonuclease MutL [Pseudomonas]
J2W7P4	20	6	6	22	5.58212e+07	127442870	173116859	Phosphoglycerate kinase OS=Sphingobium sp. AP49 OX=1144307 GN=pgk PE=3 SV=1
J2VL45	27	2	2	10	220315006	209137630	148286311	Stress-induced morphogen OS=Pantoea sp. YR343 OX=1144341 GN=PMI39_01346 PE=3 SV=1
WP_007742702.1	11	4	4	17	129285381	9.23254e+07	92538054	ABC transporter substrate-binding protein [Paraburkholderia hospita]
WP_007921193.1	38	4	4	90	1.87783e+09	2.08982e+09	1.84513e+09	MULTISPECIES: DUF4426 domain-containing protein [Pseudomonas]
J2KZJ4	32	5	5	18	7.60281e+08	5.49445e+08	497658975	Translation initiation factor IF-3 OS=Sphingobium sp. AP49 OX=1144307 GN=infC PE=3 SV=1
WP_007929869.1	28	5	5	23	616503490	6.30303e+08	7.67675e+08	MULTISPECIES: lipopolysaccharide transport periplasmic protein LptA [Pseudomonas]
J2GH48	19	5	5	10	96182340	112194940	78761363	Acetyltransferase component of pyruvate dehydrogenase complex OS=Caulobacter sp. AP07 OX=1144304 GN=PMI01_03355 PE=3 SV=1
J2V685	22	7	7	21	497874209	7.88636e+08	448410101	Protein HflK OS=Pantoea sp. YR343 OX=1144341 GN=PMI39_01177 PE=3 SV=1
WP_007921125.1	23	6	6	18	166629460	1.23027e+08	1.73133e+08	MULTISPECIES: YicC family protein [Pseudomonas]
WP_007921558.1	13	5	5	15	82460824	372516496	2.88699e+08	N-succinylarginine dihydrolase [Pseudomonas sp. GM17]
J2UU93	55	3	3	47	5.26249e+08	631077365	5.21303e+08	50S ribosomal protein L31 OS=Pantoea sp. YR343 OX=1144341 GN=rpmE PE=3 SV=1
WP_007929605.1	17	6	4	22	1.38476e+08	1.85987e+08	227642119	NADH-quinone oxidoreductase subunit NuoF, partial [Pseudomonas sp. GM17]
WP_007925222.1	29	6	5	19	80424600	6.29761e+07	3.72149e+07	MULTISPECIES: SDR family oxidoreductase [Pseudomonas]
J3C9F2	34	5	5	23	3.44634e+08	497243405	282730723	Putative periplasmic or secreted lipoprotein OS=Pantoea sp. YR343 OX=1144341 GN=PMI39_01129 PE=4 SV=1
WP_007926152.1	18	4	4	31	833604124	770476752	560900484	MULTISPECIES: ABC transporter substrate-binding protein [unclassified Pseudomonas]
J2KU43	39	6	5	19	3.14428e+08	6.5656e+07	3.20129e+08	Peptidoglycan-associated protein OS=Rhizobium sp. CF142 OX=1144314 GN=pal PE=3 SV=1
J3BS45	35	2	2	91	4.83239e+09	5396384087	4.89517e+09	Uncharacterized protein OS=Pantoea sp. YR343 OX=1144341 GN=PMI39_04321 PE=4 SV=1
WP_007927029.1	11	4	4	22	1.46029e+08	1.20261e+08	1.60555e+08	MULTISPECIES: ABC transporter substrate-binding protein [unclassified Pseudomonas]
WP_007931381.1	18	6	5	47	727826378	474072263	4.35608e+08	3-deoxy-7-phosphoheptulonate synthase [Pseudomonas sp. GM17]
J2UX79	11	4	4	13	1.15388e+08	8.31809e+07	1.28247e+08	Dihydroxyacetone kinase OS=Pantoea sp. YR343 OX=1144341 GN=PMI39_02290 PE=4 SV=1
A0A1M7KZW5	16	7	5	36	209207358	131769084	152867961	6-phosphogluconate dehydrogenase, decarboxylating OS=Bacillus sp. bc15 OX=1761758 GN=SAMN04487918_11370 PE=3 SV=1
J2KYR0	52	5	5	12	2.6733e+08	2.54798e+08	2.48318e+08	Uncharacterized protein OS=Rhizobium sp. CF142 OX=1144314 GN=PMI11_05847 PE=4 SV=1
J2WTM7	25	4	4	39	1.21513e+09	458041592	8.83023e+08	Acetyltransferase OS=Sphingobium sp. AP49 OX=1144307 GN=PMI04_00421 PE=4 SV=1
J2KXC2	56	6	5	12	75596151	56335596	72093152	NTP_transf_9 domain-containing protein OS=Rhizobium sp. CF142 OX=1144314 GN=PMI11_05778 PE=4 SV=1
J2W9D1	46	6	5	54	1967286984	1.80184e+09	1.72144e+09	30S ribosomal protein S16 OS=Sphingobium sp. AP49 OX=1144307 GN=rpsP PE=3 SV=1
WP_007921811.1	15	3	3	19	1.78167e+08	12173367	9.37444e+07	MULTISPECIES: 1-(5-phosphoribosyl)-5-[(5-phosphoribosylamino)methylideneamino]imidazole-4-carboxamide isomerase [Pseudomonas]
J2V244	10	4	4	29	562298118	3.51708e+08	3.77158e+08	Mannitol-1-phosphate 5-dehydrogenase OS=Pantoea sp. YR343 OX=1144341 GN=mtlD PE=3 SV=1
WP_007922496.1	38	5	5	41	1.57383e+09	1744391114	1802889424	MULTISPECIES: chemotaxis protein CheW [Pseudomonas]
J2D1D6	3	2	2	10	4.51539e+07	26546682	2.58395e+07	Pyruvate, phosphate dikinase OS=Sphingobium sp. AP49 OX=1144307 GN=PMI04_02011 PE=3 SV=1
WP_007924594.1	14	3	3	12	1.16987e+08	6.61239e+07	9.73174e+07	NAD-dependent epimerase/dehydratase family protein [Pseudomonas sp. GM17]
WP_007926267.1	43	5	5	60	2.09793e+09	2.31056e+09	1.72586e+09	DUF5064 family protein [Pseudomonas sp. GM17]
J2CX32	31	4	4	14	117818956	195567217	123060648	Uncharacterized protein OS=Sphingobium sp. AP49 OX=1144307 GN=PMI04_02825 PE=4 SV=1
WP_158660526.1	34	3	3	37	3.64769e+07	154433606	2.41595e+08	HU family DNA-binding protein [Paraburkholderia hospita]
WP_037035333.1	17	7	6	38	5.42437e+08	311360069	4.46983e+08	methyl-accepting chemotaxis protein [Pseudomonas sp. GM17]
WP_007927835.1	25	6	6	31	6.02838e+08	5.79218e+08	427294219	zinc-binding dehydrogenase [Pseudomonas sp. GM17]
J2CVN3	8	5	5	8	103839050	116648112	81490430	Phenylalanine--tRNA ligase beta subunit OS=Sphingobium sp. AP49 OX=1144307 GN=pheT PE=3 SV=1
J2B2Q4	15	6	3	17	29138489	1.06583e+07	19150374	Adenylosuccinate synthetase OS=Rhizobium sp. CF142 OX=1144314 GN=purA PE=3 SV=1
WP_007921147.1	20	5	5	21	2.62852e+08	3.01419e+08	2.6783e+08	MULTISPECIES: hydrogen peroxide-inducible genes activator [Pseudomonas]
WP_007927323.1	13	7	7	16	314971427	2.05843e+08	1.79415e+08	EAL domain-containing protein [Pseudomonas sp. GM17]
WP_003213368.1	34	3	3	422	2.08948e+10	3.63431e+10	2.18287e+10	MULTISPECIES: HU family DNA-binding protein [Pseudomonas]
J2VKS6	25	2	2	8	95790119	7.6961e+07	72400948	Ribosomal silencing factor RsfS OS=Pantoea sp. YR343 OX=1144341 GN=rsfS PE=3 SV=1
A0A1M7AJC2	36	5	5	39	1031473753	2.4246e+08	5.00186e+08	Menaquinol-cytochrome c reductase iron-sulfur subunit OS=Bacillus sp. bc15 OX=1761758 GN=SAMN04487918_10244 PE=4 SV=1
J2L4P7	8	2	2	21	1.63957e+08	1.59825e+08	1.34769e+08	Branched-chain amino acid aminotransferase/4-amino-4-deoxychorismate lyase OS=Rhizobium sp. CF142 OX=1144314 GN=PMI11_03200 PE=3 SV=1
WP_007921726.1	21	5	5	20	6.03053e+08	5.85805e+08	421009706	MULTISPECIES: molybdate ABC transporter substrate-binding protein [Pseudomonas]
A0A1M7H1Y6	20	5	5	39	117306252	3.82772e+07	8.68311e+07	2,3,4,5-tetrahydropyridine-2,6-dicarboxylate N-acetyltransferase OS=Bacillus sp. bc15 OX=1761758 GN=dapH PE=3 SV=1
A0A1M6V3U7	26	5	5	53	6.42554e+08	2.97972e+08	3.60396e+08	Deoxyribose-phosphate aldolase OS=Bacillus sp. bc15 OX=1761758 GN=deoC PE=3 SV=1
WP_097136878.1	14	5	5	38	520226526	620927200	3.8592e+08	MULTISPECIES: peptide chain release factor 2 [Pseudomonas]
J2AUD4	11	5	5	23	4.30663e+08	4.23569e+08	436874340	ABC-type sugar transport system, periplasmic component OS=Rhizobium sp. CF142 OX=1144314 GN=PMI11_04760 PE=4 SV=1
A0A1M7MJK3	51	6	6	62	2.53937e+09	1.94563e+09	1.75103e+09	50S ribosomal protein L13 OS=Bacillus sp. bc15 OX=1761758 GN=rplM PE=3 SV=1
J3BR81	26	6	6	33	1.96023e+09	2.76131e+09	1.3882e+09	Triosephosphate isomerase OS=Pantoea sp. YR343 OX=1144341 GN=tpiA PE=3 SV=1
A0A1M7FVZ2	57	5	5	53	5.56463e+09	4.17456e+09	3.18028e+09	50S ribosomal protein L21 OS=Bacillus sp. bc15 OX=1761758 GN=rplU PE=3 SV=1
WP_007924671.1	6	5	5	16	189377238	1.15729e+08	176208957	DUF748 domain-containing protein [Pseudomonas sp. GM17]
WP_007925158.1	12	5	5	9	158242228	58461560	103398534	MCE family protein [Pseudomonas sp. GM17]
J3HN27	5	4	4	26	410521292	5.87039e+08	3.32185e+08	Leucine--tRNA ligase OS=Pantoea sp. YR343 OX=1144341 GN=leuS PE=3 SV=1
J2KHE9	6	2	2	8				Argininosuccinate synthase OS=Variovorax sp. CF313 OX=1144315 GN=PMI12_03828 PE=3 SV=1
WP_007921454.1	16	7	6	27	575344235	8.1849e+08	4.82533e+08	MULTISPECIES: bifunctional D-glycero-beta-D-manno-heptose-7-phosphate kinase/D-glycero-beta-D-manno-heptose 1-phosphate adenylyltransferase HldE [Pseudomonas]
J2LB77	13	6	4	20	1.86147e+08	58019190	195030102	GMP synthase [glutamine-hydrolyzing] OS=Sphingobium sp. AP49 OX=1144307 GN=guaA PE=3 SV=1
WP_037033843.1	15	1	1	7	7.66822e+07	244820	1.05666e+08	hydroxyisourate hydrolase [Pseudomonas sp. GM17]
WP_007927373.1	13	5	5	14	403639081	4.97956e+08	2.67377e+08	amino acid deaminase [Pseudomonas sp. GM17]
WP_007926717.1	18	8	8	43	5.025e+08	1.96542e+08	3.74434e+08	MULTISPECIES: exopolyphosphatase [Pseudomonas]
WP_007922014.1	19	9	9	29	488336290	3.57124e+08	244996980	MULTISPECIES: glutamate--tRNA ligase [Pseudomonas]
A0A1M7AJF4	15	4	3	12	6.85378e+07	801020	23531201	Chorismate synthase OS=Bacillus sp. bc15 OX=1761758 GN=aroC PE=3 SV=1
A0A1M7JSH2	15	5	5	14	1074292528	3.88685e+08	422503650	Aminopeptidase II. Metallo peptidase. MEROPS family M29 OS=Bacillus sp. bc15 OX=1761758 GN=SAMN04487918_11045 PE=4 SV=1
J3HIG4	10	5	4	16	1.66552e+08	1.75117e+08	1.49411e+08	Dihydroxy-acid dehydratase OS=Pantoea sp. YR343 OX=1144341 GN=ilvD PE=3 SV=1
A0A1M7FZM5	9	2	2	9	10898819		3.35345e+07	Cysteine desulfurase OS=Bacillus sp. bc15 OX=1761758 GN=SAMN04487918_105336 PE=3 SV=1
WP_007924474.1	12	6	6	13	407278216	2.93084e+08	495990458	MULTISPECIES: chromosomal replication initiator protein DnaA [Pseudomonas]
WP_007921364.1	10	3	3	34	3.06179e+08	245556300	1.89382e+08	ATP phosphoribosyltransferase regulatory subunit [Pseudomonas sp. GM17]
A0A1M6W6M1	5	2	2	4				Protoporphyrinogen oxidase OS=Bacillus sp. bc15 OX=1761758 GN=SAMN04487918_101623 PE=3 SV=1
WP_007929523.1	36	4	2	27	98950146	15081476	51016714	MULTISPECIES: Fe-S cluster assembly scaffold IscU [Pseudomonas]
A0A1M7AK62	13	4	4	10	212560773	1.40313e+08	104435151	3-dehydroquinate synthase OS=Bacillus sp. bc15 OX=1761758 GN=aroB PE=3 SV=1
J2V8N3	28	7	6	36	6.1679e+08	3.36773e+08	3.8418e+08	ATP synthase gamma chain OS=Pantoea sp. YR343 OX=1144341 GN=atpG PE=3 SV=1
J1SN78	11	5	5	8	1.0373e+08	8.10867e+07	1.1801e+08	5'-nucleotidase/2',3'-cyclic phosphodiesterase-like hydrolase OS=Rhizobium sp. CF142 OX=1144314 GN=PMI11_05114 PE=3 SV=1
WP_007930551.1	6	4	3	25	4.81595e+07	5.14834e+07	3.01137e+07	HAMP domain-containing protein [Pseudomonas sp. GM17]
A0A1M7LK70	42	2	2	31	5495107040	3298079571	3149049680	Small, acid-soluble spore protein K OS=Bacillus sp. bc15 OX=1761758 GN=sspK PE=2 SV=1
WP_007926676.1	57	3	3	66	1.01099e+09	1661176918	874803713	MULTISPECIES: TIGR02647 family protein [Pseudomonas]
J2L840	27	3	3	8	5.26695e+07	9.67866e+07	6.73074e+07	Uncharacterized protein OS=Rhizobium sp. CF142 OX=1144314 GN=PMI11_02501 PE=4 SV=1
A0A1M7JG06	10	6	5	22	404724494	220042908	102944362	S1 motif domain-containing protein OS=Bacillus sp. bc15 OX=1761758 GN=SAMN04487918_109196 PE=4 SV=1
A0A1M7AJ97	21	7	7	11	413052025	1.70602e+08	2.42674e+08	Histidinol-phosphate aminotransferase OS=Bacillus sp. bc15 OX=1761758 GN=hisC PE=3 SV=1
WP_007932949.1	14	5	4	27	81486124	156500986	173085702	MULTISPECIES: methyl-accepting chemotaxis protein [Pseudomonas]
A0A1M7K6X6	22	5	5	47	3.05855e+09	9.36532e+08	1.26903e+09	1,4-dihydroxy-2-naphthoyl-CoA synthase OS=Bacillus sp. bc15 OX=1761758 GN=menB PE=3 SV=1
WP_007932099.1	24	6	5	40	272028652	359772896	306647560	ABC transporter substrate-binding protein [Pseudomonas sp. GM17]
J2L018	10	4	4	30	3.6785e+08	2.0523e+08	1.65338e+08	UDP-glucose 6-dehydrogenase OS=Rhizobium sp. CF142 OX=1144314 GN=PMI11_05297 PE=3 SV=1
J1T302	12	6	6	27	6.26973e+08	8.19731e+07	3.81288e+08	ABC-type oligopeptide transport system, periplasmic component OS=Rhizobium sp. CF142 OX=1144314 GN=PMI11_05934 PE=4 SV=1
J2WE92	12	6	6	12	159455357	1.21613e+08	121316257	Uncharacterized protein OS=Sphingobium sp. AP49 OX=1144307 GN=PMI04_03109 PE=4 SV=1
A0A1M7IBL9	31	4	4	21	5.71128e+08	2.66723e+08	2.43697e+08	Sporulation lipoprotein YhcN/YlaJ (Spore_YhcN_YlaJ) OS=Bacillus sp. bc15 OX=1761758 GN=SAMN04487918_10879 PE=4 SV=1
J1T103	26	8	4	17	486729553	457174912	2.91145e+08	DNA-directed RNA polymerase subunit alpha OS=Rhizobium sp. CF142 OX=1144314 GN=rpoA PE=3 SV=1
J3HK00	26	4	4	9	6.08125e+08	522103231	580153654	Uncharacterized protein OS=Pantoea sp. YR343 OX=1144341 GN=PMI39_02162 PE=4 SV=1
J2VKS9	15	5	5	9	1.23154e+08	8.05093e+07	1.17124e+08	D-alanyl-D-alanine carboxypeptidase OS=Pantoea sp. YR343 OX=1144341 GN=PMI39_01207 PE=3 SV=1
WP_007587430.1	18	6	6	16	334191388	161414916	114966973	MULTISPECIES: Glu/Leu/Phe/Val dehydrogenase [Burkholderiaceae]
WP_007924126.1	12	4	4	43	747934356	8.00195e+08	647681965	MULTISPECIES: bifunctional 3,4-dihydroxy-2-butanone-4-phosphate synthase/GTP cyclohydrolase II [Pseudomonas]
WP_007926481.1	29	4	4	11	366826775	3.43724e+08	2.42455e+08	MULTISPECIES: phenylacetic acid degradation protein PaaY [Pseudomonas]
A0A1M7LY92	92	6	6	135	9.23131e+09	5.40037e+09	4.81459e+09	50S ribosomal protein L30 OS=Bacillus sp. bc15 OX=1761758 GN=rpmD PE=3 SV=1
WP_007932199.1	17	6	6	53	5.35991e+08	3.46706e+08	5.03079e+08	3-phosphoserine/phosphohydroxythreonine transaminase [Pseudomonas sp. GM17]
J3HBP2	29	5	5	15	282715443	7.52176e+07	1.69498e+08	Single-stranded DNA-binding protein OS=Pantoea sp. YR343 OX=1144341 GN=PMI39_04566 PE=3 SV=1
WP_002555488.1	62	7	7	177	4.98805e+09	5.15802e+09	4.90477e+09	MULTISPECIES: 50S ribosomal protein L23 [Gammaproteobacteria]
A0A1M7LWI6	31	4	4	15	785939744	1.83356e+08	3.27024e+08	Transcription termination/antitermination protein NusG OS=Bacillus sp. bc15 OX=1761758 GN=nusG PE=3 SV=1
J2D4M8	34	5	4	56	9.28019e+08	7.29197e+08	767932077	50S ribosomal protein L6 OS=Sphingobium sp. AP49 OX=1144307 GN=rplF PE=3 SV=1
WP_007932312.1	7	2	2	11	5.10671e+07		2.49014e+07	beta-ketoacyl-ACP synthase II [Pseudomonas sp. GM17]
WP_007929661.1	10	5	4	22	1.4398e+08	59590856	95553376	acetyl/propionyl/methylcrotonyl-CoA carboxylase subunit alpha [Pseudomonas sp. GM17]
WP_007923285.1	14	4	4	14	9.85292e+07	35515615	9.0194e+07	zinc-binding alcohol dehydrogenase family protein [Pseudomonas sp. GM17]
WP_007737627.1	8	5	5	35	609222276	3.35554e+08	264442644	TonB-dependent receptor [Paraburkholderia hospita]
WP_007924984.1	13	6	6	28	421786998	468352566	2.9914e+08	MULTISPECIES: LOG family protein [Pseudomonas]
A0A1M7GMS5	49	4	4	183	6.32665e+09	3022267486	2.98123e+09	30S ribosomal protein S16 OS=Bacillus sp. bc15 OX=1761758 GN=rpsP PE=3 SV=1
WP_007921432.1	9	4	2	15	6633250		1.78192e+06	MULTISPECIES: phosphomethylpyrimidine synthase ThiC [Pseudomonas]
WP_007733326.1	10	2	1	126				succinate--CoA ligase subunit alpha [Paraburkholderia hospita]
WP_007926096.1	19	4	4	26	1.37101e+08	96711738	2.02266e+08	MULTISPECIES: carbon-nitrogen hydrolase family protein [Pseudomonas]
A0A1H7RDB5	36	4	2	29				Iron-sulfur cluster assembly scaffold protein IscU OS=Duganella sp. CF402 OX=1855289 GN=SAMN05216319_2148 PE=3 SV=1
J3CV65	12	5	5	9	4.72103e+07	1.10171e+07	33951455	Gamma-glutamyltranspeptidase OS=Variovorax sp. CF313 OX=1144315 GN=PMI12_00843 PE=4 SV=1
A0A1M6VLD7	11	4	4	18	3.09116e+08	294432224	156161630	Superfamily II DNA and RNA helicase OS=Bacillus sp. bc15 OX=1761758 GN=SAMN04487918_101372 PE=4 SV=1
J2L4I9	16	5	5	11	1.09952e+08	1.14376e+08	1.07647e+08	Aspartate/tyrosine/aromatic aminotransferase OS=Sphingobium sp. AP49 OX=1144307 GN=PMI04_02677 PE=4 SV=1
J2L8N9	22	8	6	24	1.40496e+08	122781663	1.20141e+08	Argininosuccinate synthase OS=Sphingobium sp. AP49 OX=1144307 GN=argG PE=3 SV=1
WP_007925220.1	17	5	5	14	418499162	4.28508e+08	2.66144e+08	MULTISPECIES: ATP-binding cassette domain-containing protein [unclassified Pseudomonas]
WP_007926368.1	9	3	3	33	5.42997e+08	595172222	3.0288e+08	MULTISPECIES: glycine-betaine demethylase subunit GbcB [Pseudomonas]
WP_007932422.1	14	5	5	32	3.29993e+08	5.08021e+08	2.55292e+08	alanine racemase [Pseudomonas sp. GM17]
WP_007582935.1	18	3	3	15	232675738	9.35795e+07	1.09169e+08	MULTISPECIES: ABC transporter substrate-binding protein [Burkholderiaceae]
WP_007930683.1	21	4	4	14	3.32495e+08	3.41111e+07	1.94483e+08	SDR family oxidoreductase [Pseudomonas sp. GM17]
WP_007576954.1	24	3	3	18	2.58474e+08	3.05588e+08	254018756	MULTISPECIES: formaldehyde-activating enzyme [Burkholderiaceae]
A0A1M7I6V8	10	3	3	17	2.20137e+08	4.05875e+07	2.2571e+08	NADH dehydrogenase OS=Bacillus sp. bc15 OX=1761758 GN=SAMN04487918_10833 PE=4 SV=1
J3BYY1	9	4	4	11	210353404	132564320	107825792	Acetolactate synthase OS=Pantoea sp. YR343 OX=1144341 GN=PMI39_03363 PE=3 SV=1
WP_007920961.1	31	3	3	22	324657800	76036680	1.39239e+08	MULTISPECIES: antibiotic biosynthesis monooxygenase [Pseudomonas]
J2UQD8	9	3	3	20	2.79093e+08	2.08789e+08	143386902	Cytochrome d oxidase cyd, subunit II OS=Pantoea sp. YR343 OX=1144341 GN=PMI39_03094 PE=4 SV=1
A0A1M7GZW8	28	4	4	12	377269930	1.53158e+08	168397170	Peptide deformylase OS=Bacillus sp. bc15 OX=1761758 GN=def PE=3 SV=1
WP_007922192.1	11	5	5	29	4.23373e+08	4.83702e+08	315621551	MULTISPECIES: carbamoyltransferase [Pseudomonas]
J2V813	10	7	7	36	399247562	471162227	229692902	Beta-glucosidase-like glycosyl hydrolase OS=Pantoea sp. YR343 OX=1144341 GN=PMI39_00677 PE=3 SV=1
WP_007925914.1	16	4	4	18	9.69506e+07	1.11158e+08	64476929	MULTISPECIES: ABC transporter substrate-binding protein [Pseudomonas]
J2KX91	8	6	4	13	8.58806e+07	3.94444e+06	3.7849e+07	Protein translocase subunit SecA OS=Rhizobium sp. CF142 OX=1144314 GN=secA PE=3 SV=1
WP_007921412.1	15	5	5	18	289504886	3.1472e+08	1.99336e+08	phosphoserine phosphatase SerB [Pseudomonas sp. GM17]
J3HM76	50	6	5	232	3.3677e+09	4828794854	3.14168e+09	30S ribosomal protein S10 OS=Pantoea sp. YR343 OX=1144341 GN=rpsJ PE=3 SV=1
WP_007921728.1	18	5	5	21	464579336	348870728	302392344	oxidoreductase [Pseudomonas sp. GM17]
WP_007926122.1	6	3	3	21	385833609	2.37829e+08	307902924	MULTISPECIES: SpoVR family protein [Pseudomonas]
J1SJT4	15	4	4	8	82005548	51886151	3.30648e+07	Dihydrodipicolinate synthase/N-acetylneuraminate lyase OS=Rhizobium sp. CF142 OX=1144314 GN=PMI11_06282 PE=3 SV=1
J2D7N0	7	1	1	13	88187027	1.8109e+07	4.99312e+07	Protein-disulfide isomerase OS=Sphingobium sp. AP49 OX=1144307 GN=PMI04_00669 PE=4 SV=1
WP_007924290.1	12	3	3	11	5.9785e+07	8.46308e+07	6.51072e+07	MULTISPECIES: endonuclease [Pseudomonas]
WP_007924035.1	14	6	5	32	1.01376e+09	3.65846e+08	1378060665	MULTISPECIES: S-(hydroxymethyl)glutathione dehydrogenase/class III alcohol dehydrogenase [Pseudomonas]
WP_007926659.1	16	3	3	14	1.25737e+08	1.47779e+08	94211580	MULTISPECIES: diaminopimelate epimerase [Pseudomonas]
J2WFJ8	14	7	7	23	515528816	465474052	4.25004e+08	Glycine dehydrogenase (aminomethyl-transferring) OS=Sphingobium sp. AP49 OX=1144307 GN=PMI04_02942 PE=3 SV=1
WP_007929961.1	45	4	4	16	465610447	1.65093e+08	3.07839e+08	MULTISPECIES: response regulator [Pseudomonas]
A0A1M6VF76	13	3	3	18	295352420	1.71332e+08	1.0172e+08	Zinc transport system substrate-binding protein OS=Bacillus sp. bc15 OX=1761758 GN=SAMN04487918_101297 PE=3 SV=1
WP_007924401.1	24	4	4	45	363354621	320241349	2.4116e+08	DUF2092 domain-containing protein [Pseudomonas sp. GM17]
WP_007925135.1	42	6	6	35	7.95386e+08	9.11874e+08	6.71525e+08	AraC family transcriptional regulator [Pseudomonas sp. GM17]
WP_007579694.1	8	4	4	9	5.60415e+07	2.97299e+07	66017055	MULTISPECIES: tetratricopeptide repeat protein [Burkholderiaceae]
WP_007925756.1	20	3	3	59	1.62046e+09	1.96491e+09	1490395145	MULTISPECIES: Hcp family type VI secretion system effector [Pseudomonas]
J2KUC6	23	5	5	12	1.35603e+08	1.70982e+08	1.12775e+08	2,3,4,5-tetrahydropyridine-2,6-dicarboxylate N-succinyltransferase OS=Variovorax sp. CF313 OX=1144315 GN=dapD PE=3 SV=1
A0A1M7GII4	22	5	5	16	1225740131	6.23644e+08	7.04998e+08	ATP-dependent Clp protease proteolytic subunit ClpP OS=Bacillus sp. bc15 OX=1761758 GN=SAMN04487918_10685 PE=4 SV=1
WP_007932197.1	17	3	3	15	213389916	2.92922e+08	230350398	chorismate mutase, partial [Pseudomonas sp. GM17]
WP_007932696.1	20	6	6	23	1127600396	943013266	7.82716e+08	iron-sulfur cluster carrier protein ApbC [Pseudomonas sp. GM17]
WP_024163059.1	19	4	3	20				MULTISPECIES: electron transfer flavoprotein subunit alpha [Burkholderiaceae]
A0A1M7K6I0	13	3	3	25				L-lactate dehydrogenase OS=Bacillus sp. bc15 OX=1761758 GN=ldh PE=3 SV=1
WP_003177274.1	61	3	3	154	4.67048e+09	3.5556e+09	2.78644e+09	MULTISPECIES: 50S ribosomal protein L33 [Pseudomonas]
WP_007926885.1	25	6	5	40	2.98945e+08	1.43358e+08	2.52938e+08	MULTISPECIES: MoxR family ATPase [Pseudomonas]
WP_024163053.1	5	3	1	11				NADP-dependent malic enzyme [Paraburkholderia hospita]
J2WFW7	14	5	5	20	258275122	1.37332e+08	1.58116e+08	Methyltransferase, cyclopropane fatty acid synthase OS=Sphingobium sp. AP49 OX=1144307 GN=PMI04_02854 PE=4 SV=1
A0A1M7GD13	28	2	2	46	3160069291	2.57602e+09	1.67266e+09	HU family DNA-binding protein OS=Bacillus sp. bc15 OX=1761758 GN=SAMN04487918_10616 PE=3 SV=1
J2L7R6	13	4	4	19	417272713	3.29591e+08	271947809	ABC-type Fe3+-hydroxamate transport system, periplasmic component OS=Rhizobium sp. CF142 OX=1144314 GN=PMI11_02676 PE=4 SV=1
WP_007932231.1	10	4	3	19	150904164	4.71809e+08	3.04175e+08	MULTISPECIES: class II fumarate hydratase [unclassified Pseudomonas]
A0A1M7DDL1	20	4	4	14	5.32362e+08	300807578	2.61016e+08	YwhD family protein OS=Bacillus sp. bc15 OX=1761758 GN=SAMN04487918_103218 PE=4 SV=1
WP_007926351.1	20	2	2	18	212346812	261497796	1.70695e+08	DUF1311 domain-containing protein [Pseudomonas sp. GM17]
WP_007928454.1	22	5	5	61	2.85131e+09	2302752986	2.50907e+09	MULTISPECIES: ubiquinol-cytochrome c reductase iron-sulfur subunit [Pseudomonas]
A0A1M7BC19	25	6	6	59	1.59658e+09	3.53094e+08	9.38003e+08	Enoyl-[acyl-carrier-protein] reductase [NADH] OS=Bacillus sp. bc15 OX=1761758 GN=SAMN04487918_102339 PE=3 SV=1
WP_007922414.1	12	5	5	12	1.91646e+08	1.63766e+08	1.54553e+08	glycerol kinase GlpK [Pseudomonas sp. GM17]
WP_079482209.1	18	2	2	16	98212168	165184140	70554797	MULTISPECIES: histone H1-like DNA-binding protein [Burkholderiaceae]
WP_007739309.1	5	2	2	10	3.90696e+07	3.2489e+07	1.51381e+07	hypothetical protein [Paraburkholderia hospita]
A0A1M7FBB5	11	4	4	34	2.31702e+08	1.03912e+08	276806577	Tyrosine--tRNA ligase OS=Bacillus sp. bc15 OX=1761758 GN=tyrS PE=3 SV=1
J2W847	11	6	6	43	239298064	177272104	168146051	TonB-dependent siderophore receptor OS=Sphingobium sp. AP49 OX=1144307 GN=PMI04_04163 PE=3 SV=1
WP_007924672.1	44	6	6	572	1.40665e+10	1.4902e+10	1.23994e+10	BON domain-containing protein [Pseudomonas sp. GM17]
A0A1M7GQZ9	10	5	5	16	167674910	34991285	53326751	Predicted component of the ribosome quality control (RQC) complex, YloA/Tae2 family, contains fibronectin-binding (FbpA) and DUF814 domains OS=Bacillus sp. bc15 OX=1761758 GN=SAMN04487918_106164 PE=4 SV=1
WP_007930234.1	14	6	6	10	2.209e+08	132878722	1.87135e+08	MULTISPECIES: M48 family metallopeptidase [Pseudomonas]
J2L1M8	19	5	4	99	241482156	8.10192e+07	2.50519e+08	Malate dehydrogenase OS=Rhizobium sp. CF142 OX=1144314 GN=mdh PE=3 SV=1
J3HM75	25	2	1	28	264844822		1.1804e+08	30S ribosomal protein S19 OS=Pantoea sp. YR343 OX=1144341 GN=rpsS PE=3 SV=1
A0A1M7LLQ0	30	4	4	44	1.29677e+09	2.30792e+08	5.51928e+08	Fur family transcriptional regulator, peroxide stress response regulator OS=Bacillus sp. bc15 OX=1761758 GN=SAMN04487918_11658 PE=3 SV=1
A0A1M7FYT1	31	5	5	37	1.44969e+09	7.03234e+08	6.92574e+08	Adenine phosphoribosyltransferase OS=Bacillus sp. bc15 OX=1761758 GN=apt PE=3 SV=1
J2PR99	27	5	4	18	4.09623e+07	31200060	1.36251e+07	Succinate--CoA ligase [ADP-forming] subunit alpha OS=Caulobacter sp. AP07 OX=1144304 GN=sucD PE=3 SV=1
A0A1M7MJ06	43	10	10	35	2179369338	2.20917e+09	1407368753	Spore germination protein D OS=Bacillus sp. bc15 OX=1761758 GN=SAMN04487918_1265 PE=4 SV=1
WP_007927505.1	19	5	5	27	335211916	330767943	2.55154e+08	MULTISPECIES: kinase/pyrophosphorylase [Pseudomonas]
J2VAQ9	33	5	4	63	3186055941	3645746447	2.94536e+09	30S ribosomal protein S7 OS=Pantoea sp. YR343 OX=1144341 GN=rpsG PE=3 SV=1
WP_007924063.1	29	6	6	59	2.41497e+09	2.0072e+09	1.93859e+09	MULTISPECIES: OmpH family outer membrane protein [Pseudomonas]
A0A1M7B1D0	10	5	5	16	513970870	81430867	2.24741e+08	Oligoendopeptidase, M3 family OS=Bacillus sp. bc15 OX=1761758 GN=SAMN04487918_102232 PE=4 SV=1
J2WCZ2	19	3	3	10	607306950	4.46575e+08	366179572	ATP synthase subunit b OS=Sphingobium sp. AP49 OX=1144307 GN=atpF PE=3 SV=1
J2ZR97	18	2	2	14	23711285	3.47867e+06	23623728	Uncharacterized protein OS=Caulobacter sp. AP07 OX=1144304 GN=PMI01_05238 PE=4 SV=1
J2LCF4	23	4	3	11	73147582	6.93632e+07	6.59412e+07	30S ribosomal protein S5 OS=Rhizobium sp. CF142 OX=1144314 GN=rpsE PE=3 SV=1
J3HKF2	18	5	4	35	3.09126e+08	3.30273e+08	2.0879e+08	ABC-type branched-chain amino acid transport system, periplasmic component OS=Pantoea sp. YR343 OX=1144341 GN=PMI39_02215 PE=4 SV=1
J2UAD4	10	2	2	16	1.94846e+08	1.88899e+08	125673930	Putative glucose-6-phosphate 1-epimerase OS=Pantoea sp. YR343 OX=1144341 GN=PMI39_04786 PE=3 SV=1
WP_007930239.1	22	6	6	21	7.83868e+08	8.56741e+08	6.0449e+08	4-hydroxy-tetrahydrodipicolinate synthase [Pseudomonas sp. GM17]
WP_007927927.1	29	5	5	20	8.01377e+08	951404371	7.08562e+08	MULTISPECIES: DUF4197 domain-containing protein [unclassified Pseudomonas]
J2KU89	9	4	1	54				Inosine-5'-monophosphate dehydrogenase OS=Variovorax sp. CF313 OX=1144315 GN=guaB PE=3 SV=1
J2L1U3	18	6	6	15	2.44007e+08	216622219	2.14415e+08	ABC-type Fe3+ transport system, periplasmic component OS=Variovorax sp. CF313 OX=1144315 GN=PMI12_00902 PE=4 SV=1
A0A1M7FA70	17	2	2	15	272613749	1.43088e+08	9.62307e+07	Uncharacterized protein YoxC, contains an MCP-like domain OS=Bacillus sp. bc15 OX=1761758 GN=SAMN04487918_10550 PE=4 SV=1
A0A1M6V4E1	10	4	4	18	613842021	402818806	233021069	Aminopeptidase P Metallo peptidase. MEROPS family M24B OS=Bacillus sp. bc15 OX=1761758 GN=SAMN04487918_101177 PE=4 SV=1
WP_007585635.1	16	5	5	17	265570592	3.43178e+08	410175127	MULTISPECIES: autoinducer 2 ABC transporter substrate-binding protein [Burkholderiaceae]
WP_007923095.1	11	5	4	25	63781949	42325807	34492472	methyl-accepting chemotaxis protein [Pseudomonas sp. GM17]
J2V680	18	3	3	19	1.0377e+08	3.20897e+07	1.47366e+07	Alpha/beta superfamily hydrolase OS=Pantoea sp. YR343 OX=1144341 GN=PMI39_01167 PE=4 SV=1
J2CWC1	16	6	6	22	423443605	5.27302e+08	3.29629e+08	UDP-N-acetylmuramate--L-alanine ligase OS=Sphingobium sp. AP49 OX=1144307 GN=murC PE=3 SV=1
J2UPN5	16	4	4	20	1.67883e+09	493059646	3.92579e+08	Putative enzyme involved in inositol metabolism OS=Pantoea sp. YR343 OX=1144341 GN=PMI39_03366 PE=4 SV=1
WP_007924899.1	11	6	6	59	1.37782e+09	1.42038e+09	1.27331e+09	phosphatidylserine decarboxylase family protein [Pseudomonas sp. GM17]
J3HF72	41	4	4	23	227146876	2.67075e+08	1.12417e+08	Outer membrane lipoprotein RcsF OS=Pantoea sp. YR343 OX=1144341 GN=rcsF PE=3 SV=1
[truncated: 7,666 more rows]

## Sheet: R1
Accession	Coverage [%]	# Peptides	# Unique Peptides	# of Peptide Spectrum Matches	R1 Replicate 1	R1 Replicate 2	R1 Replicate 3	Description
WP_007925960.1	55	32	31	2556	4.62485e+10	7.27206e+10	7.06823e+10	MULTISPECIES: elongation factor G [Pseudomonas]
WP_007920851.1	58	38	35	2079	9.55824e+10	1.39936e+11	1.32323e+11	MULTISPECIES: molecular chaperone DnaK [Pseudomonas]
WP_007925957.1	40	52	42	1099	2.06314e+10	3.25375e+10	3.32782e+10	MULTISPECIES: DNA-directed RNA polymerase subunit beta [Pseudomonas]
WP_007925958.1	46	64	49	1132	2.76641e+10	3.83198e+10	3.88892e+10	MULTISPECIES: DNA-directed RNA polymerase subunit beta' [Pseudomonas]
WP_007927733.1	30	32	29	392	6.89449e+09	1.07546e+10	1.08277e+10	phosphoribosylformylglycinamidine synthase [Pseudomonas sp. GM17]
J2V9U1	47	34	34	735	2.04783e+10	4.47362e+10	3.84655e+10	Aldehyde-alcohol dehydrogenase OS=Pantoea sp. YR343 OX=1144341 GN=PMI39_02743 PE=3 SV=1
WP_007931503.1	33	32	32	751	3.02104e+10	4.82116e+10	4.66843e+10	MULTISPECIES: 2-oxoglutarate dehydrogenase E1 component [Pseudomonas]
WP_007924510.1	50	18	9	1906	1.4782e+10	28701060394	2.84725e+10	MULTISPECIES: F0F1 ATP synthase subunit beta [Pseudomonas]
WP_007924717.1	43	31	27	799	1.56824e+10	2.28896e+10	23197646570	MULTISPECIES: ATP-dependent chaperone ClpB [unclassified Pseudomonas]
WP_007926807.1	27	29	24	367	3.86289e+09	8.13521e+09	8.34282e+09	trifunctional transcriptional regulator/proline dehydrogenase/L-glutamate gamma-semialdehyde dehydrogenase [Pseudomonas sp. GM17]
WP_007926139.1	46	33	33	322	3838421476	5.58672e+09	5.82158e+09	LPS-assembly protein LptD [Pseudomonas sp. GM17]
WP_007924088.1	41	16	15	1716	2.04153e+10	4.60918e+10	4.79498e+10	MULTISPECIES: aldehyde dehydrogenase [Pseudomonas]
WP_007923866.1	34	25	22	948	1.6837e+10	2.99474e+10	2.8629e+10	MULTISPECIES: bifunctional aconitate hydratase 2/2-methylisocitrate dehydratase [Pseudomonas]
WP_007932705.1	54	26	20	3456	1.60849e+11	2.30069e+11	2.2296e+11	MULTISPECIES: chaperonin GroEL [Pseudomonas]
WP_007927507.1	45	33	29	569	1.20567e+10	1.89173e+10	1.89914e+10	phosphoenolpyruvate synthase [Pseudomonas sp. GM17]
J2UXD1	67	24	24	519	9.771e+09	2.04664e+10	1.73515e+10	Flagellin OS=Pantoea sp. YR343 OX=1144341 GN=PMI39_02158 PE=3 SV=1
WP_007920879.1	34	23	22	421	7.22938e+09	1.39008e+10	1.68847e+10	MULTISPECIES: translation initiation factor IF-2 [Pseudomonas]
WP_007931534.1	52	29	28	1075	2.98031e+10	2.96106e+10	3.67886e+10	molecular chaperone HtpG [Pseudomonas sp. GM17]
WP_007920860.1	35	33	28	399	9.0239e+09	15335447960	1.5324e+10	MULTISPECIES: carbamoyl-phosphate synthase large subunit [Pseudomonas]
WP_007928040.1	30	23	19	459	6.72821e+09	1.81904e+10	1.71502e+10	ribonuclease E [Pseudomonas sp. GM17]
WP_007921292.1	53	20	20	628	8.75084e+09	1.7279e+10	1.73654e+10	MULTISPECIES: glyceraldehyde-3-phosphate dehydrogenase [Pseudomonas]
WP_007925789.1	26	41	40	521	1.10342e+10	2.10208e+10	2.03811e+10	NAD-glutamate dehydrogenase [Pseudomonas sp. GM17]
J3C0V6	51	18	12	726	2.34242e+09	5.39328e+09	5.23335e+09	ATP synthase subunit beta OS=Pantoea sp. YR343 OX=1144341 GN=atpD PE=3 SV=1
WP_007925839.1	25	30	30	217	4.36383e+09	8.57662e+09	9.18498e+09	glutamate synthase large subunit [Pseudomonas sp. GM17]
WP_007924207.1	59	20	12	1447	1.33545e+11	163462511217	1.58055e+11	MULTISPECIES: elongation factor Tu [Pseudomonas]
WP_007927202.1	37	28	25	286	4.40399e+09	7.49223e+09	7.72512e+09	endopeptidase La [Pseudomonas sp. GM17]
WP_007931140.1	50	17	16	1284	2.62275e+10	4.39937e+10	4.50971e+10	OprD family porin [Pseudomonas sp. GM17]
J3BWN2	49	23	21	366	4.02644e+09	9.71761e+09	8.38168e+09	Chaperone protein DnaK OS=Pantoea sp. YR343 OX=1144341 GN=dnaK PE=2 SV=1
J3HQR9	41	23	21	662	5.8277e+09	1.68312e+10	1.18404e+10	Elongation factor G OS=Pantoea sp. YR343 OX=1144341 GN=fusA PE=3 SV=1
WP_007931158.1	28	23	22	358	4.90108e+09	8.82122e+09	8.90712e+09	MULTISPECIES: preprotein translocase subunit SecA [Pseudomonas]
WP_007927525.1	54	15	15	3480	2.11753e+11	4.39889e+11	4.33799e+11	MULTISPECIES: OmpA family protein [Pseudomonas]
J3HFR2	33	39	23	352	1.31394e+09	6.98137e+09	3.49751e+09	DNA-directed RNA polymerase subunit beta' OS=Pantoea sp. YR343 OX=1144341 GN=rpoC PE=3 SV=1
WP_007926614.1	45	14	14	1401	7.7434e+10	1.39378e+11	1.45931e+11	MULTISPECIES: branched-chain amino acid ABC transporter substrate-binding protein [Pseudomonas]
WP_007926050.1	30	20	20	343	6.37374e+09	1.09559e+10	1.17364e+10	malate synthase G [Pseudomonas sp. GM17]
WP_007926801.1	38	33	28	596	1.6465e+10	3.13365e+10	3.10587e+10	MULTISPECIES: pyruvate dehydrogenase (acetyl-transferring), homodimeric type [Pseudomonas]
WP_007929634.1	64	11	11	538	1.18224e+10	1.51147e+10	1.7729e+10	MULTISPECIES: peptidyl-prolyl cis-trans isomerase [Pseudomonas]
WP_007928419.1	53	21	21	698	3.03824e+10	5.63021e+10	5.93086e+10	MULTISPECIES: DUF1329 domain-containing protein [Pseudomonas]
WP_007931017.1	40	15	15	633	1.36193e+10	2.60839e+10	2.68219e+10	MULTISPECIES: formaldehyde dehydrogenase, glutathione-independent [Pseudomonas]
WP_007921567.1	33	24	22	277	6.15661e+09	1.08545e+10	9.34933e+09	alanine--tRNA ligase [Pseudomonas sp. GM17]
A0A1M7JEQ9	36	22	22	218	5.15698e+09	4.03961e+09	1.01577e+10	Putative serine protein kinase, PrkA OS=Bacillus sp. bc15 OX=1761758 GN=SAMN04487918_109169 PE=4 SV=1
WP_007927665.1	52	11	11	577	11255763369	2.08959e+10	1.93207e+10	MULTISPECIES: DUF3313 domain-containing protein [unclassified Pseudomonas]
WP_007929105.1	33	20	20	387	6.14302e+09	1.29621e+10	1.23929e+10	glucose/quinate/shikimate family membrane-bound PQQ-dependent dehydrogenase [Pseudomonas sp. GM17]
WP_007932880.1	28	15	15	180	1.65829e+09	5.97938e+09	4.70483e+09	TonB-dependent copper receptor [Pseudomonas sp. GM17]
WP_007930703.1	30	9	9	466	4.57715e+09	1.25221e+10	1.12178e+10	aspartate aminotransferase family protein [Pseudomonas sp. GM17]
WP_007921310.1	38	27	26	135	2.75376e+09	4.31553e+09	3.75539e+09	MULTISPECIES: type I DNA topoisomerase [Pseudomonas]
WP_007921635.1	16	22	22	188	1.27635e+09	3.06406e+09	2.75348e+09	alpha-2-macroglobulin family protein [Pseudomonas sp. GM17]
WP_007926270.1	46	16	15	864	3.57261e+10	6.31928e+10	5.88891e+10	MULTISPECIES: arginine deiminase [Pseudomonas]
WP_007921646.1	47	17	16	373	8.57226e+09	1.64848e+10	1.68219e+10	MULTISPECIES: acetyl-CoA carboxylase biotin carboxylase subunit [Pseudomonas]
WP_007922488.1	29	18	17	266	6.28939e+09	1.18172e+10	1.30793e+10	catalase/peroxidase HPI [Pseudomonas sp. GM17]
WP_007920885.1	29	18	15	827	1.47945e+10	2.86056e+10	3.00304e+10	MULTISPECIES: polyribonucleotide nucleotidyltransferase [Pseudomonas]
WP_007923915.1	40	19	18	167	3.24092e+09	5.30653e+09	5717538971	MULTISPECIES: proline--tRNA ligase [Pseudomonas]
WP_007930358.1	28	20	20	249	2.00313e+09	4.684e+09	4.33818e+09	type VI secretion system ATPase TssH [Pseudomonas sp. GM17]
WP_007931274.1	40	15	15	627	6.63641e+09	1.70303e+10	18198502552	MULTISPECIES: tyrosinase family protein [Pseudomonas]
WP_007926124.1	39	25	18	552	2.083e+10	3.20309e+10	3.6461e+10	MULTISPECIES: PrkA family serine protein kinase [Pseudomonas]
WP_007930336.1	35	15	15	595	1.22408e+10	2.38193e+10	2.32235e+10	MULTISPECIES: NADP-dependent succinate-semialdehyde dehydrogenase [Pseudomonas]
WP_007931318.1	27	16	14	850	9.6398e+09	1.75385e+10	1.74145e+10	MULTISPECIES: 30S ribosomal protein S1 [Pseudomonas]
J3HLV4	42	11	9	782	1.38726e+10	3.26629e+10	2.59278e+10	Elongation factor Tu (Fragment) OS=Pantoea sp. YR343 OX=1144341 GN=PMI39_01774 PE=4 SV=1
WP_007932148.1	39	16	16	342	7.24501e+09	1.23537e+10	1.23076e+10	leucyl aminopeptidase [Pseudomonas sp. GM17]
WP_007929616.1	42	22	22	442	1.63171e+10	2.58055e+10	25711418475	carbohydrate ABC transporter substrate-binding protein [Pseudomonas sp. GM17]
WP_007927495.1	43	15	15	843	1.15221e+10	2.88732e+10	2.75226e+10	2-methylcitrate synthase [Pseudomonas sp. GM17]
WP_007924414.1	34	16	15	668	1.24871e+10	2.29249e+10	2.2342e+10	arylsulfatase [Pseudomonas sp. GM17]
J2UM01	24	29	20	298	1.07118e+09	2.5799e+09	1.82471e+09	DNA-directed RNA polymerase subunit beta OS=Pantoea sp. YR343 OX=1144341 GN=rpoB PE=3 SV=1
WP_007921369.1	47	20	20	374	4.43824e+09	7.04766e+09	7.72051e+09	MULTISPECIES: FtsH protease activity modulator HflK [Pseudomonas]
J3BV35	32	23	18	242	1.91246e+09	3.56569e+09	3.34896e+09	Chaperone protein ClpB OS=Pantoea sp. YR343 OX=1144341 GN=clpB PE=3 SV=1
WP_007925594.1	30	12	12	366	9.17089e+09	1.84184e+10	19160740269	hypothetical protein [Pseudomonas sp. GM17]
WP_037035591.1	39	28	28	266	9.5547e+09	1.13607e+10	1.17031e+10	MULTISPECIES: TonB-dependent siderophore receptor [Pseudomonas]
WP_009049851.1	52	19	19	542	1.67271e+10	2.24663e+10	2.27612e+10	MULTISPECIES: trigger factor [Pseudomonas]
WP_007929208.1	39	19	13	1333	2.75387e+10	5.08559e+10	5.11038e+10	MULTISPECIES: NADP-dependent isocitrate dehydrogenase [Pseudomonas]
WP_007921632.1	28	21	21	245	6.97748e+09	13927127448	1.24509e+10	MULTISPECIES: ribonucleoside-diphosphate reductase subunit alpha [Pseudomonas]
WP_007922163.1	39	16	16	1113	2.12649e+10	3.24529e+10	3.04402e+10	MULTISPECIES: CoA-acylating methylmalonate-semialdehyde dehydrogenase [Pseudomonas]
WP_007931513.1	57	12	10	1108	1.14139e+10	2.48003e+10	2.30505e+10	MULTISPECIES: succinate--CoA ligase subunit alpha [Pseudomonas]
WP_007926716.1	29	17	17	112	1.68618e+09	3.09746e+09	3749432620	MULTISPECIES: polyphosphate kinase 1 [unclassified Pseudomonas]
WP_007929188.1	41	17	15	641	2.9767e+10	5.28368e+10	4.84937e+10	MULTISPECIES: isocitrate lyase [Pseudomonas]
J3HNU1	23	16	13	87	2.84363e+08	1.30353e+09	1.08548e+09	Ribonuclease E OS=Pantoea sp. YR343 OX=1144341 GN=rne PE=3 SV=1
J3C6N7	45	11	10	289	6.18156e+09	1.71198e+10	1.28498e+10	50S ribosomal protein L2 OS=Pantoea sp. YR343 OX=1144341 GN=rplB PE=3 SV=1
WP_007924198.1	45	12	11	496	1.63302e+10	2.88984e+10	2.69327e+10	MULTISPECIES: 50S ribosomal protein L2 [Pseudomonas]
WP_007929562.1	29	12	10	225	2.22841e+09	5.58241e+09	5.20767e+09	MULTISPECIES: glutamine-hydrolyzing GMP synthase [Pseudomonas]
WP_007928670.1	40	14	14	98	2.48473e+09	4797665448	5286598779	MULTISPECIES: M18 family aminopeptidase [Pseudomonas]
WP_007926303.1	26	20	20	214	5.23476e+09	8.4865e+09	7.38966e+09	TonB-dependent receptor [Pseudomonas sp. GM17]
WP_007924077.1	52	18	18	783	4.25464e+10	4.86186e+10	5.96264e+10	MULTISPECIES: elongation factor Ts [Pseudomonas]
WP_007924618.1	57	17	15	568	1.08044e+10	13522907301	1.53889e+10	MULTISPECIES: ketol-acid reductoisomerase [Pseudomonas]
A0A1M7D7Z9	38	13	10	159	6.89825e+08	1196467896	2248729560	ATP synthase subunit beta OS=Bacillus sp. bc15 OX=1761758 GN=atpD PE=3 SV=1
WP_007926802.1	31	15	15	343	6.47461e+09	1.32879e+10	16400113682	pyruvate dehydrogenase complex dihydrolipoyllysine-residue acetyltransferase [Pseudomonas sp. GM17]
WP_007926260.1	28	14	14	175	2.04894e+09	3961944273	3.46016e+09	gamma-glutamyltransferase [Pseudomonas sp. GM17]
WP_007924759.1	22	15	15	162	1.92413e+09	3.7798e+09	3.71293e+09	MULTISPECIES: ATP-binding protein [unclassified Pseudomonas]
WP_007920828.1	27	20	20	145	1.09264e+09	2.55503e+09	2.41987e+09	FAD-binding oxidoreductase [Pseudomonas sp. GM17]
WP_007929561.1	36	15	13	273	5.82229e+09	8249739795	9.57823e+09	MULTISPECIES: IMP dehydrogenase [Pseudomonas]
WP_007921004.1	44	16	16	336	5.54078e+09	9.0645e+09	1.0346e+10	MULTISPECIES: trans-2-enoyl-CoA reductase family protein [Pseudomonas]
WP_007928128.1	50	10	9	594	10035899931	1.92452e+10	2.05596e+10	electron transfer flavoprotein subunit alpha [Pseudomonas sp. GM17]
J3HN76	26	19	15	138	6.66033e+08	3.2916e+09	2.72047e+09	Lon protease OS=Pantoea sp. YR343 OX=1144341 GN=lon PE=2 SV=1
WP_007931129.1	43	23	22	243	7.51486e+09	1.31906e+10	1.21666e+10	MULTISPECIES: aspartate--tRNA ligase [Pseudomonas]
WP_007930852.1	43	15	15	345	4.13858e+09	6.79687e+09	6.74843e+09	Zn-dependent hydrolase [Pseudomonas sp. GM17]
WP_007924506.1	42	23	17	961	5.14326e+10	7.06838e+10	7.19064e+10	MULTISPECIES: F0F1 ATP synthase subunit alpha [Pseudomonas]
WP_007921800.1	33	19	19	122	1.85683e+09	2.62637e+09	2.59547e+09	AsmA family protein [Pseudomonas sp. GM17]
WP_007924045.1	37	18	17	204	3.2897e+09	5.23147e+09	5.53128e+09	MULTISPECIES: CTP synthase [Pseudomonas]
J2DA74	46	21	19	140	1.86189e+09	2.41795e+09	2802024242	60 kDa chaperonin OS=Sphingobium sp. AP49 OX=1144307 GN=groL PE=3 SV=1
WP_007925196.1	23	13	11	282	3.39764e+09	1.0394e+10	9.33009e+09	MULTISPECIES: acetate--CoA ligase [Pseudomonas]
WP_007920830.1	30	12	12	161	1.52742e+09	2.40624e+09	2.41978e+09	iron-sulfur cluster-binding protein [Pseudomonas sp. GM17]
WP_009046930.1	29	16	15	129	1.92391e+09	2.05913e+09	2.60101e+09	MULTISPECIES: ATP-dependent zinc metalloprotease FtsH [Pseudomonas]
WP_007921024.1	39	27	26	187	5.83848e+09	8.18172e+09	8.08985e+09	MULTISPECIES: glycine--tRNA ligase subunit beta [Pseudomonas]
WP_037033863.1	51	24	24	182	3772106485	1.03737e+10	9.07681e+09	quinohemoprotein amine dehydrogenase subunit alpha [Pseudomonas sp. GM17]
WP_007931510.1	52	19	17	589	3.29637e+10	5.31579e+10	5.37415e+10	MULTISPECIES: ADP-forming succinate--CoA ligase subunit beta [Pseudomonas]
WP_007920539.1	51	15	15	394	1.08376e+10	1.45422e+10	1.54159e+10	MULTISPECIES: asparaginase [Pseudomonas]
WP_007920510.1	29	20	19	147	2.56151e+09	4.55815e+09	4.70786e+09	phenylalanine--tRNA ligase subunit beta [Pseudomonas sp. GM17]
A0A1M7HSD9	34	20	8	139	2.10927e+09	1.47371e+09	3994329389	Oligopeptide transport system substrate-binding protein OS=Bacillus sp. bc15 OX=1761758 GN=SAMN04487918_107179 PE=4 SV=1
WP_007922364.1	45	11	11	334	1.15775e+09	4.80908e+09	5.17258e+09	MULTISPECIES: cell division protein ZipA [Pseudomonas]
J2VJQ8	42	21	13	753	5.6235e+09	8.09736e+09	5.83118e+09	60 kDa chaperonin OS=Pantoea sp. YR343 OX=1144341 GN=groL PE=3 SV=1
WP_007920684.1	51	20	20	214	1.20883e+10	1.89913e+10	1.86601e+10	MULTISPECIES: TolC family outer membrane protein [Pseudomonas]
WP_007926268.1	49	16	16	390	1.09652e+10	2.02759e+10	2.21726e+10	MULTISPECIES: carbamate kinase [unclassified Pseudomonas]
WP_007924669.1	43	13	12	187	2.56239e+09	4.27383e+09	4.39927e+09	MULTISPECIES: acetyl-CoA C-acetyltransferase [Pseudomonas]
WP_007929953.1	35	18	18	476	3.29386e+10	44431235351	4.8284e+10	MULTISPECIES: glutamate--ammonia ligase [Pseudomonas]
WP_007932143.1	21	19	19	164	2.88856e+09	5.07652e+09	5.57906e+09	valine--tRNA ligase [Pseudomonas sp. GM17]
WP_007932700.1	36	7	7	265	1.79618e+09	3.53358e+09	4.13392e+09	HugZ family protein [Pseudomonas sp. GM17]
WP_007925216.1	29	12	12	640	1.89144e+10	2.53248e+10	2.82523e+10	MULTISPECIES: branched-chain amino acid ABC transporter substrate-binding protein [Pseudomonas]
J2LB40	46	15	11	181	1.62438e+09	3003155715	3.15557e+09	Elongation factor Tu OS=Sphingobium sp. AP49 OX=1144307 GN=tuf PE=3 SV=1
WP_007922335.1	25	16	15	224	8.65963e+09	1.34513e+10	1.32988e+10	MULTISPECIES: transketolase [Pseudomonas]
WP_007926725.1	45	16	13	211	4.49844e+09	6515750493	5.37202e+09	MULTISPECIES: transcription termination factor Rho [Pseudomonas]
WP_007928002.1	36	13	13	149	2.38974e+09	4.93921e+09	4.86132e+09	gamma-aminobutyraldehyde dehydrogenase [Pseudomonas sp. GM17]
WP_007931499.1	31	16	15	309	1.32434e+10	26242173792	2.219e+10	MULTISPECIES: succinate dehydrogenase flavoprotein subunit [Pseudomonas]
WP_007926689.1	37	16	16	201	3242551064	4.79475e+09	5.39651e+09	argininosuccinate lyase [Pseudomonas sp. GM17]
WP_003229012.1	42	14	13	472	1.3761e+10	2.28692e+10	2.25961e+10	MULTISPECIES: fructose-bisphosphate aldolase class II [Pseudomonas]
WP_007920764.1	26	19	19	105	2.14361e+09	2781712728	2.82654e+09	leucine--tRNA ligase [Pseudomonas sp. GM17]
WP_007924049.1	47	14	13	224	4.72e+09	1.07112e+10	10486963173	MULTISPECIES: acetyl-CoA carboxylase carboxyltransferase subunit alpha [Pseudomonas]
WP_009045300.1	36	16	16	147	3.46239e+09	7.81455e+09	7124953954	MULTISPECIES: DUF853 family protein [Pseudomonas]
WP_007921652.1	37	11	9	213	2.61513e+09	5.1392e+09	5.29768e+09	MULTISPECIES: phosphoribosylamine--glycine ligase [Pseudomonas]
J3BZ03	46	13	13	145	1.61162e+09	3.24201e+09	3454258373	Transaldolase OS=Pantoea sp. YR343 OX=1144341 GN=tal PE=3 SV=1
WP_007924802.1	29	15	15	177	1.86147e+09	4.8628e+09	4.93283e+09	FAD-dependent oxidoreductase [Pseudomonas sp. GM17]
WP_007932052.1	35	15	15	236	2.87924e+09	4.22154e+09	4.62353e+09	TolC family protein [Pseudomonas sp. GM17]
WP_037035226.1	48	15	15	664	3.31424e+10	4.2798e+10	4.41302e+10	polyamine ABC transporter substrate-binding protein [Pseudomonas sp. GM17]
WP_007928473.1	38	15	15	105	1.82197e+09	2632282045	2136870014	UDP-N-acetylmuramoyl-L-alanyl-D-glutamate--2,6-diaminopimelate ligase [Pseudomonas sp. GM17]
WP_007923181.1	28	16	16	86	1.68886e+09	3.2381e+09	3.25378e+09	asparagine synthase (glutamine-hydrolyzing) [Pseudomonas sp. GM17]
WP_007929763.1	40	14	14	287	1.38899e+10	1.85999e+10	19934149150	MULTISPECIES: peptidase [Pseudomonas]
J3HL56	43	17	16	292	3.98499e+09	7601477519	7.19768e+09	6-phosphogluconate dehydrogenase, decarboxylating OS=Pantoea sp. YR343 OX=1144341 GN=PMI39_01822 PE=3 SV=1
WP_007927135.1	44	13	12	442	2.54085e+10	3.68329e+10	3.78561e+10	MULTISPECIES: glutamate/aspartate ABC transporter substrate-binding protein [Pseudomonas]
WP_007932850.1	37	12	12	245	3.54256e+09	6.59299e+09	6.62507e+09	MULTISPECIES: phosphoglycerate dehydrogenase [Pseudomonas]
WP_007928459.1	38	7	7	237	2.84383e+09	5.25739e+09	5.2591e+09	MULTISPECIES: cytochrome c1 [Pseudomonas]
WP_007923900.1	51	10	10	620	1.55847e+10	4.0979e+10	3.50728e+10	MULTISPECIES: transporter substrate-binding domain-containing protein [Pseudomonas]
A0A1M7BH40	39	15	15	90	1.30184e+09	2.23687e+09	3.05753e+09	Catalase OS=Bacillus sp. bc15 OX=1761758 GN=SAMN04487918_102403 PE=3 SV=1
WP_007927204.1	36	15	8	201	1.51724e+09	3775162489	3.19462e+09	MULTISPECIES: ATP-dependent Clp protease ATP-binding subunit ClpX [Pseudomonas]
WP_007928387.1	29	13	13	171	3.94811e+09	6.70706e+09	6.2135e+09	malate dehydrogenase (quinone) [Pseudomonas sp. GM17]
J2V0A3	24	10	10	66	6.67059e+08	1.87959e+09	1.50688e+09	Xaa-His dipeptidase OS=Pantoea sp. YR343 OX=1144341 GN=PMI39_03974 PE=4 SV=1
A0A1M7GZB7	34	15	15	217	3.12991e+09	3.30067e+09	8271136969	Dihydrolipoyl dehydrogenase OS=Bacillus sp. bc15 OX=1761758 GN=SAMN04487918_106265 PE=3 SV=1
WP_007927841.1	36	9	9	281	4.59938e+09	9.14694e+09	8.87131e+09	extracellular solute-binding protein [Pseudomonas sp. GM17]
WP_007928428.1	65	8	8	340	5.55082e+09	1.27828e+10	1.30869e+10	MULTISPECIES: DUF1043 family protein [Pseudomonas]
WP_007927090.1	25	17	16	111	2.42686e+09	3.08184e+09	3.02935e+09	leucine--tRNA ligase [Pseudomonas sp. GM17]
WP_007927104.1	28	8	8	192	3.06564e+09	5.54189e+09	6.13894e+09	MULTISPECIES: D-alanyl-D-alanine carboxypeptidase [Pseudomonas]
J3HM28	37	12	11	338	3.96567e+09	7399791189	6.29724e+09	Enolase OS=Pantoea sp. YR343 OX=1144341 GN=eno PE=3 SV=1
WP_007931191.1	41	16	15	353	3674337458	7.86121e+09	8.14692e+09	MULTISPECIES: pyruvate kinase [Pseudomonas]
WP_007921477.1	32	30	27	234	4.77638e+09	6.87311e+09	7453821639	ribonuclease R [Pseudomonas sp. GM17]
WP_007929633.1	37	20	20	186	4.23316e+09	7043249218	6.61743e+09	glutamine--tRNA ligase/YqeY domain fusion protein [Pseudomonas sp. GM17]
WP_007921416.1	33	19	19	140	1.78513e+09	1.91652e+09	2.1287e+09	MULTISPECIES: DNA topoisomerase IV subunit A [Pseudomonas]
WP_007922131.1	40	14	14	204	6839391172	1.17947e+10	1.17524e+10	MULTISPECIES: cell division protein FtsA [Pseudomonas]
WP_007924630.1	34	14	14	213	1.43884e+09	3.41548e+09	3.20229e+09	bifunctional aminoglycoside phosphotransferase/ATP-binding protein [Pseudomonas sp. GM17]
WP_037035167.1	36	18	16	163	3.17162e+09	5.40168e+09	5.52578e+09	electron transfer flavoprotein-ubiquinone oxidoreductase [Pseudomonas sp. GM17]
J2VHV4	48	5	5	283	2.25206e+09	5.99817e+09	5.00453e+09	30S ribosomal protein S5 OS=Pantoea sp. YR343 OX=1144341 GN=rpsE PE=3 SV=1
WP_007931493.1	33	13	13	262	7.80683e+09	1.28966e+10	1.29996e+10	MULTISPECIES: citrate (Si)-synthase [Pseudomonas]
WP_007928274.1	44	16	16	204	10286118415	1.30786e+10	1.47528e+10	MULTISPECIES: OprD family porin [Pseudomonas]
WP_007928465.1	31	15	15	219	3545174698	7.39215e+09	6.74275e+09	ABC transporter substrate-binding protein [Pseudomonas sp. GM17]
J3HFA3	30	8	7	67	6.21679e+08	2.11297e+09	1809358210	Cell division protein FtsZ OS=Pantoea sp. YR343 OX=1144341 GN=ftsZ PE=3 SV=1
WP_007929658.1	35	13	13	98	1.0109e+09	2.02398e+09	2.3659e+09	methylcrotonoyl-CoA carboxylase [Pseudomonas sp. GM17]
WP_007920853.1	39	13	13	101	2.92952e+09	4.10255e+09	3856896009	MULTISPECIES: molecular chaperone DnaJ [Pseudomonas]
WP_007929092.1	16	13	13	61	3.06123e+08	999794151	9.04535e+08	hybrid sensor histidine kinase/response regulator [Pseudomonas sp. GM17]
WP_007924811.1	36	15	15	146	2.2636e+09	4.40552e+09	4631719722	alpha-D-glucose phosphate-specific phosphoglucomutase [Pseudomonas sp. GM17]
WP_009043060.1	39	6	6	304	4.54981e+09	9.53172e+09	9.47776e+09	MULTISPECIES: translation initiation factor IF-3 [Pseudomonas]
J3HPJ4	33	12	12	64	1.55183e+09	2818652821	2.80238e+09	Pyruvate kinase OS=Pantoea sp. YR343 OX=1144341 GN=PMI39_00844 PE=3 SV=1
A0A1M7J7E5	28	16	16	105	1.03583e+09	1.24179e+09	2.22497e+09	Peptide/nickel transport system substrate-binding protein OS=Bacillus sp. bc15 OX=1761758 GN=SAMN04487918_10967 PE=4 SV=1
WP_007922771.1	22	18	17	113	5.39788e+09	8.47981e+09	5.61004e+09	autotransporter serine protease [Pseudomonas sp. GM17]
J2V3H7	34	20	19	147	1.05783e+09	2361513073	2.37023e+09	Polyribonucleotide nucleotidyltransferase OS=Pantoea sp. YR343 OX=1144341 GN=pnp PE=3 SV=1
WP_007927975.1	41	19	17	235	3.54733e+09	5575134767	5.69285e+09	MULTISPECIES: lysine--tRNA ligase [Pseudomonas]
WP_007929249.1	27	12	11	212	5.10709e+09	8989609450	8.864e+09	malate dehydrogenase (quinone) [Pseudomonas sp. GM17]
J2UN68	18	8	8	300	2.47245e+09	1.00317e+10	8181091378	Fructose-bisphosphate aldolase OS=Pantoea sp. YR343 OX=1144341 GN=PMI39_03565 PE=3 SV=1
WP_007931738.1	32	17	17	373	9.61284e+09	1.23468e+10	1.53052e+10	phosphoenolpyruvate carboxykinase [Pseudomonas sp. GM17]
WP_007926522.1	21	12	12	68	5.5484e+08	1.07046e+09	1.12448e+09	phenylacetic acid degradation bifunctional protein PaaZ [Pseudomonas sp. GM17]
WP_007921323.1	25	12	12	127	8.78738e+08	1738541822	1853674856	MULTISPECIES: transglycosylase SLT domain-containing protein [unclassified Pseudomonas]
WP_007930704.1	34	15	14	346	9.22601e+09	1.95776e+10	1.97921e+10	MULTISPECIES: CoA-acylating methylmalonate-semialdehyde dehydrogenase [Pseudomonas]
WP_007930849.1	23	11	10	141	4.14529e+09	9.08523e+09	7.42853e+09	dihydropyrimidinase [Pseudomonas sp. GM17]
WP_007930337.1	33	12	12	386	1.98688e+10	3.75142e+10	3.41199e+10	MULTISPECIES: 4-aminobutyrate--2-oxoglutarate transaminase [Pseudomonas]
A0A1M7HRY5	30	17	4	133	3.46808e+08	136662568	244700774	Oligopeptide transport system substrate-binding protein OS=Bacillus sp. bc15 OX=1761758 GN=SAMN04487918_107177 PE=4 SV=1
WP_007927075.1	34	11	11	216	2.28157e+09	5.11246e+09	5.69681e+09	MULTISPECIES: glutamate-1-semialdehyde 2,1-aminomutase [Pseudomonas]
WP_007923459.1	32	13	13	535	1.20476e+10	12126929094	1.49504e+10	type VI secretion system contractile sheath large subunit [Pseudomonas sp. GM17]
WP_007926269.1	48	14	14	616	2.77418e+10	2.24333e+10	3.1143e+10	MULTISPECIES: ornithine carbamoyltransferase [Pseudomonas]
WP_007921244.1	29	12	12	158	2.78699e+09	5.79384e+09	5.27143e+09	coniferyl aldehyde dehydrogenase [Pseudomonas sp. GM17]
WP_007924735.1	19	14	14	109	2.53699e+09	3275510011	3294657518	isoleucine--tRNA ligase [Pseudomonas sp. GM17]
WP_007932528.1	31	18	18	281	1.42723e+10	23282067067	2.41353e+10	adenosylhomocysteinase [Pseudomonas sp. GM17]
WP_007921100.1	22	8	5	533	4.34744e+09	1.30901e+10	1.1662e+10	MULTISPECIES: aldehyde dehydrogenase [Pseudomonas]
WP_007929549.1	30	13	13	101	8.77671e+08	1.78714e+09	1.57647e+09	MULTISPECIES: 2-isopropylmalate synthase [Pseudomonas]
WP_162136171.1	38	11	11	264	7.72048e+09	1.56975e+10	1.45558e+10	acetyl-CoA C-acyltransferase [Pseudomonas sp. GM17]
WP_007926971.1	58	17	15	357	1.09602e+10	1.82911e+10	1.72649e+10	MULTISPECIES: transaldolase [Pseudomonas]
WP_007930808.1	27	9	8	234	2.04853e+09	7.18954e+09	5.76626e+09	fumarylacetoacetase [Pseudomonas sp. GM17]
WP_007925851.1	39	17	17	198	1.37591e+10	18973092668	1.82492e+10	MULTISPECIES: malate dehydrogenase [Pseudomonas]
J2VL18	50	16	16	125	1.35209e+09	3.9163e+09	2.76283e+09	RND family efflux transporter, MFP subunit OS=Pantoea sp. YR343 OX=1144341 GN=PMI39_01315 PE=3 SV=1
WP_007923409.1	32	16	16	188	3.87941e+09	5.97798e+09	7.08816e+09	dipeptidase [Pseudomonas sp. GM17]
A0A1M7H0V1	43	13	13	261	4452279286	3.84685e+09	8.17637e+09	Dihydrolipoamide acetyltransferase component of pyruvate dehydrogenase complex OS=Bacillus sp. bc15 OX=1761758 GN=SAMN04487918_106266 PE=3 SV=1
WP_007929661.1	26	13	12	118	9.39409e+08	1.86183e+09	1.73741e+09	acetyl/propionyl/methylcrotonyl-CoA carboxylase subunit alpha [Pseudomonas sp. GM17]
J2WTU4	22	13	13	88	1.3032e+09	1.26213e+09	1231120589	Outer membrane receptor for monomeric catechols OS=Sphingobium sp. AP49 OX=1144307 GN=PMI04_00756 PE=3 SV=1
WP_007930807.1	28	9	9	219	3.73419e+09	8.20162e+09	8.42013e+09	MULTISPECIES: homogentisate 1,2-dioxygenase [Pseudomonas]
WP_007930240.1	46	17	17	182	3.92917e+09	5327394270	5.32599e+09	MULTISPECIES: outer membrane protein assembly factor BamC [Pseudomonas]
WP_007924137.1	52	12	12	171	2.30027e+09	5.31121e+09	5.35949e+09	MULTISPECIES: thioredoxin [Pseudomonas]
WP_007931539.1	29	11	11	131	1.67875e+09	4304222854	4.22023e+09	pyridoxal-phosphate dependent enzyme [Pseudomonas sp. GM17]
WP_007932208.1	25	22	19	171	5.22445e+09	8.65681e+09	8.75772e+09	MULTISPECIES: DNA gyrase subunit A [Pseudomonas]
WP_007926323.1	45	17	16	183	6.54227e+09	8.95153e+09	8.32298e+09	MULTISPECIES: carbohydrate ABC transporter substrate-binding protein [Pseudomonas]
WP_007924621.1	25	14	14	225	3388837815	4.17829e+09	4983876293	MULTISPECIES: acetolactate synthase 3 large subunit [Pseudomonas]
WP_007921858.1	17	15	15	62	6.41741e+08	1.22782e+09	1310061069	methionine synthase [Pseudomonas sp. GM17]
WP_007923134.1	20	17	17	100	1.4876e+09	2.04631e+09	1935877778	MULTISPECIES: penicillin-binding protein [unclassified Pseudomonas]
WP_007931507.1	30	11	11	911	1.8214e+10	2.64962e+10	2.50968e+10	MULTISPECIES: dihydrolipoyl dehydrogenase [Pseudomonas]
WP_007921313.1	27	8	8	164	1.16913e+09	3.37188e+09	3.02598e+09	MULTISPECIES: acetyl-CoA C-acyltransferase FadA [Pseudomonas]
WP_007921891.1	25	8	8	109	8.51566e+08	3.50837e+09	2779212377	quinohemoprotein amine dehydrogenase subunit beta [Pseudomonas sp. GM17]
WP_007921353.1	29	7	5	251	5.99698e+08	1591290602	1585992909	MULTISPECIES: cytochrome-c oxidase, cbb3-type subunit III [Pseudomonas]
WP_007926106.1	25	16	8	212	2.07026e+09	2662135226	2723928716	MULTISPECIES: RNA polymerase sigma factor RpoD [Pseudomonas]
WP_007926366.1	33	13	13	85	1.599e+09	2.40649e+09	2.61217e+09	MULTISPECIES: glycine-betaine demethylase subunit GbcA [Pseudomonas]
WP_007921507.1	45	5	5	1477	1.83682e+10	3.90348e+10	4.09352e+10	MULTISPECIES: azurin [Pseudomonas]
WP_007925518.1	28	16	16	138	2.02251e+09	3.7981e+09	4.57156e+09	GMC family oxidoreductase [Pseudomonas sp. GM17]
J2VL11	39	19	18	90	1.13557e+09	2.6367e+09	2.24204e+09	Chaperone protein HtpG OS=Pantoea sp. YR343 OX=1144341 GN=htpG PE=3 SV=1
WP_002555108.1	38	12	9	168	5747047736	7789954104	7.24238e+09	MULTISPECIES: rod shape-determining protein [Gammaproteobacteria]
WP_007925952.1	63	12	11	708	1.6452e+10	3.89556e+10	3.03162e+10	MULTISPECIES: 50S ribosomal protein L1 [Pseudomonas]
WP_007922502.1	22	11	11	81	1.35854e+09	3.33466e+09	3.09428e+09	chemotaxis protein CheA [Pseudomonas sp. GM17]
WP_007927694.1	27	8	8	88	1.36623e+09	2.83596e+09	2.70779e+09	MULTISPECIES: formate-dependent phosphoribosylglycinamide formyltransferase [Pseudomonas]
WP_003171603.1	41	9	9	203	1.01083e+09	2.88213e+09	3031614575	MULTISPECIES: ribose-phosphate pyrophosphokinase [Pseudomonas]
WP_007932108.1	57	19	19	651	3.09587e+10	3.32352e+10	3.79338e+10	MULTISPECIES: amino acid ABC transporter substrate-binding protein [Pseudomonas]
WP_007924294.1	19	15	15	107	1.43188e+09	2733410140	2356714117	DNA polymerase I [Pseudomonas sp. GM17]
WP_007927597.1	23	3	3	113	6.19492e+08	1.96282e+09	2.03803e+09	MULTISPECIES: Tim44 domain-containing protein [Pseudomonas]
WP_007920535.1	53	13	13	145	2.12085e+09	3.79703e+09	3.28539e+09	sugar ABC transporter substrate-binding protein [Pseudomonas sp. GM17]
WP_007922129.1	40	12	11	123	1.26909e+09	2.46031e+09	1.66947e+09	MULTISPECIES: cell division protein FtsZ [Pseudomonas]
A0A1M7AJP6	43	5	5	80	8.00312e+08	1.62932e+09	3.15154e+09	Nucleoside diphosphate kinase OS=Bacillus sp. bc15 OX=1761758 GN=ndk PE=3 SV=1
A0A1M7LW56	24	16	15	49	1.41399e+09	9.07992e+08	3363073077	Elongation factor G OS=Bacillus sp. bc15 OX=1761758 GN=fusA PE=3 SV=1
WP_007921744.1	26	10	10	63	1.02059e+09	1.61627e+09	1.85842e+09	glutathione-disulfide reductase [Pseudomonas sp. GM17]
WP_007922164.1	44	9	9	345	1.25688e+10	2.30612e+10	2.27567e+10	MULTISPECIES: 3-hydroxyisobutyrate dehydrogenase [Pseudomonas]
J3HAF5	54	19	19	320	3.06575e+10	5.33863e+10	4.26385e+10	Glyceraldehyde-3-phosphate dehydrogenase OS=Pantoea sp. YR343 OX=1144341 GN=PMI39_04785 PE=3 SV=1
WP_007930449.1	50	12	12	115	2.87123e+09	4.61471e+09	3.5939e+09	hypothetical protein [Pseudomonas sp. GM17]
WP_007926155.1	36	11	11	140	2.91571e+09	4.89701e+09	4.93813e+09	MULTISPECIES: iron-containing alcohol dehydrogenase [Pseudomonas]
WP_007921438.1	37	14	14	156	2.01718e+09	3.80429e+09	4.02928e+09	TolC family outer membrane protein [Pseudomonas sp. GM17]
J3HG88	30	12	12	222	6.82168e+09	1.12566e+10	9.80979e+09	Phosphoglycerate kinase OS=Pantoea sp. YR343 OX=1144341 GN=pgk PE=3 SV=1
WP_007921314.1	25	16	16	144	4.18653e+09	8.34777e+09	8.09452e+09	fatty acid oxidation complex subunit alpha FadB [Pseudomonas sp. GM17]
A0A1M7E5D0	30	18	18	79	1.14663e+09	1.03405e+09	2.58741e+09	Chaperone protein DnaK OS=Bacillus sp. bc15 OX=1761758 GN=dnaK PE=2 SV=1
WP_007921294.1	15	15	14	61	667989460	9.389e+08	1011622285	MULTISPECIES: transcription-repair coupling factor [Pseudomonas]
WP_007932533.1	28	14	14	85	1633666130	3.12247e+09	2.89759e+09	MULTISPECIES: DEAD/DEAH box helicase [Pseudomonas]
WP_007931315.1	23	11	11	76	1.72363e+09	1.79643e+09	2.4136e+09	bifunctional prephenate dehydrogenase/3-phosphoshikimate 1-carboxyvinyltransferase [Pseudomonas sp. GM17]
J2V2L4	23	13	13	118	1.50542e+09	4.81543e+09	4.1021e+09	Acetyltransferase component of pyruvate dehydrogenase complex OS=Pantoea sp. YR343 OX=1144341 GN=PMI39_03739 PE=3 SV=1
WP_007926181.1	33	10	9	68	3.24163e+08	8.30909e+08	8.72572e+08	tryptophan synthase subunit beta [Pseudomonas sp. GM17]
WP_007922366.1	23	14	14	54	6.99586e+08	1248249403	1.32194e+09	NAD-dependent DNA ligase LigA [Pseudomonas sp. GM17]
WP_007926694.1	40	12	12	175	3119482605	5.43704e+09	5.79919e+09	heme biosynthesis operon protein HemX [Pseudomonas sp. GM17]
J3HC51	32	13	13	168	2692049056	5.77384e+09	5.29845e+09	Glutamine synthetase OS=Pantoea sp. YR343 OX=1144341 GN=PMI39_04468 PE=3 SV=1
WP_007921342.1	24	11	10	55	623999958	1.05992e+09	983559952	MULTISPECIES: methyl-accepting chemotaxis protein [Pseudomonas]
WP_007929521.1	34	11	11	76	3.06075e+08	6.16924e+08	4.77023e+08	IscS subfamily cysteine desulfurase [Pseudomonas sp. GM17]
WP_007922318.1	36	12	12	149	3.78362e+09	8.49517e+09	8.05e+09	phosphoglycerate kinase [Pseudomonas sp. GM17]
WP_007921481.1	56	7	7	182	7.15451e+09	9.78991e+09	9.61558e+09	MULTISPECIES: 30S ribosomal protein S6 [Pseudomonas]
WP_007927807.1	38	9	9	195	2.97341e+09	5.84239e+09	5.59128e+09	long-chain fatty acid transporter [Pseudomonas sp. GM17]
J3HH42	31	14	14	132	1.55631e+09	3.31415e+09	2.86764e+09	Phosphoenolpyruvate-protein phosphotransferase OS=Pantoea sp. YR343 OX=1144341 GN=PMI39_03289 PE=3 SV=1
WP_007929917.1	33	16	16	87	1.64017e+09	2.26711e+09	2778856187	Asp-tRNA(Asn)/Glu-tRNA(Gln) amidotransferase subunit GatB [Pseudomonas sp. GM17]
WP_007927994.1	42	14	14	308	5.3357e+09	1.10672e+10	1.1591e+10	ABC transporter substrate-binding protein [Pseudomonas sp. GM17]
WP_007927200.1	32	20	20	172	4124855819	5.57626e+09	5.07136e+09	peptidyl-prolyl cis-trans isomerase [Pseudomonas sp. GM17]
WP_007925868.1	33	13	12	267	4.40979e+09	8.84052e+09	8.25047e+09	MULTISPECIES: ATP-dependent protease ATPase subunit HslU [Pseudomonas]
WP_007921973.1	27	11	11	255	2.33715e+09	5.08411e+09	4.91266e+09	MULTISPECIES: amidophosphoribosyltransferase [Pseudomonas]
WP_007929915.1	30	11	11	113	3.24494e+09	6.19327e+09	6.38837e+09	MULTISPECIES: Asp-tRNA(Asn)/Glu-tRNA(Gln) amidotransferase subunit GatA [Pseudomonas]
WP_007932592.1	50	12	12	335	9.94252e+09	1.41442e+10	1.61497e+10	MULTISPECIES: ABC transporter substrate-binding protein [Pseudomonas]
WP_007926882.1	46	10	10	167	1.50061e+09	2.63459e+09	2.57604e+09	MULTISPECIES: cysteine synthase A [Pseudomonas]
WP_007921985.1	25	17	17	115	2.45209e+09	3.62024e+09	3.83635e+09	FimV family protein [Pseudomonas sp. GM17]
WP_007920568.1	30	10	10	153	1.75935e+09	3.82366e+09	3.80079e+09	FAD-binding oxidoreductase [Pseudomonas sp. GM17]
WP_007925072.1	39	10	10	470	4.80578e+09	1.12655e+10	1.10367e+10	branched-chain amino acid aminotransferase [Pseudomonas sp. GM17]
J3HF92	14	11	8	391	148735380	6.74113e+08	508067441	Aconitate hydratase 2 OS=Pantoea sp. YR343 OX=1144341 GN=PMI39_03735 PE=4 SV=1
WP_007590102.1	13	4	4	285				MULTISPECIES: formaldehyde dehydrogenase, glutathione-independent [Burkholderiaceae]
J1SLR3	34	10	5	103	2.90315e+08	4.29598e+08	359648103	Elongation factor Tu (Fragment) OS=Rhizobium sp. CF142 OX=1144314 GN=PMI11_05675 PE=3 SV=1
J2UQS7	27	15	8	213	2069228700	2.32396e+09	2.44678e+09	Putative Ser protein kinase OS=Pantoea sp. YR343 OX=1144341 GN=PMI39_04789 PE=4 SV=1
J2VP37	34	17	15	235	2.46901e+09	3502326261	3.30495e+09	30S ribosomal protein S1 OS=Pantoea sp. YR343 OX=1144341 GN=PMI39_00544 PE=3 SV=1
WP_007928314.1	28	9	9	126	7.61394e+08	1.6154e+09	1.50809e+09	MULTISPECIES: glutamine synthetase [Pseudomonas]
WP_007932534.1	48	9	9	588	2.54671e+10	5.30698e+10	5.61623e+10	MULTISPECIES: YceI family protein [Pseudomonas]
WP_007932617.1	44	14	14	275	1.2792e+10	1.61385e+10	1.74265e+10	tripartite tricarboxylate transporter substrate binding protein [Pseudomonas sp. GM17]
WP_007924858.1	18	15	15	56	1.03992e+09	1.7661e+09	1.85173e+09	response regulator [Pseudomonas sp. GM17]
WP_007931719.1	60	8	7	926	2.87324e+10	4.04509e+10	3.74493e+10	MULTISPECIES: peptidoglycan-binding protein LysM [Pseudomonas]
WP_007925917.1	20	10	10	131	1.76711e+09	4515176718	4747949705	MULTISPECIES: urocanate hydratase [Pseudomonas]
J3BZE6	35	11	9	98	1.21354e+09	2.21873e+09	1.78439e+09	Succinate--CoA ligase [ADP-forming] subunit beta OS=Pantoea sp. YR343 OX=1144341 GN=sucC PE=3 SV=1
WP_007924694.1	29	17	17	75	2.02586e+09	3.03122e+09	2.78853e+09	GumC family protein [Pseudomonas sp. GM17]
J3HP59	19	11	10	117	1.51698e+08	1.25562e+09	8.59812e+08	Threonine--tRNA ligase OS=Pantoea sp. YR343 OX=1144341 GN=thrS PE=3 SV=1
WP_007927345.1	18	14	14	80	1.80679e+09	4.04963e+09	3.20831e+09	MULTISPECIES: phosphoenolpyruvate--protein phosphotransferase [Pseudomonas]
WP_007932229.1	63	10	10	232	7.26314e+09	9116237400	1.15661e+10	MULTISPECIES: DUF2059 domain-containing protein [Pseudomonas]
J2V9R6	21	16	14	99	5.36195e+08	9.56746e+08	8.53563e+08	Aconitate hydratase OS=Pantoea sp. YR343 OX=1144341 GN=PMI39_02708 PE=3 SV=1
WP_007927988.1	33	12	12	70	8.57431e+08	1.77802e+09	1.53739e+09	MULTISPECIES: methyl-accepting chemotaxis protein [Pseudomonas]
WP_007931504.1	27	12	11	722	2.74396e+10	5.07476e+10	46443965109	2-oxoglutarate dehydrogenase complex dihydrolipoyllysine-residue succinyltransferase [Pseudomonas sp. GM17]
J3HJN9	34	12	8	57	370492786	8.79926e+08	6.70186e+08	Transcription termination factor Rho OS=Pantoea sp. YR343 OX=1144341 GN=rho PE=3 SV=1
WP_007930275.1	22	17	17	78	7.41251e+08	1.98232e+09	1.99257e+09	MULTISPECIES: type VI secretion system ATPase TssH [unclassified Pseudomonas]
WP_007931644.1	17	13	13	77	1.11292e+09	1.8222e+09	1.68422e+09	acyl-CoA dehydrogenase [Pseudomonas sp. GM17]
WP_007929657.1	30	8	7	207	2.00889e+09	2.60358e+09	2376750181	MULTISPECIES: isovaleryl-CoA dehydrogenase [Pseudomonas]
A0A1M7JZ94	45	10	10	85	1.01885e+09	1.06542e+09	2208370691	Uncharacterized protein OS=Bacillus sp. bc15 OX=1761758 GN=SAMN04487918_110142 PE=4 SV=1
WP_007922611.1	47	12	12	195	7.36752e+09	6495986767	8.37963e+09	ABC transporter substrate-binding protein [Pseudomonas sp. GM17]
WP_007924515.1	25	13	12	134	1.8041e+09	4558172183	4.60654e+09	glutamine--fructose-6-phosphate transaminase (isomerizing) [Pseudomonas sp. GM17]
WP_007930193.1	37	10	10	151	1.18051e+09	1.67061e+09	1.90131e+09	N-acetyl-gamma-glutamyl-phosphate reductase [Pseudomonas sp. GM17]
WP_007923103.1	30	10	10	80	6.47508e+08	1743335323	1.53819e+09	dihydrolipoyl dehydrogenase [Pseudomonas sp. GM17]
WP_007922436.1	38	11	11	141	2.29572e+09	3.42454e+09	4.14505e+09	dihydroorotase [Pseudomonas sp. GM17]
WP_007930285.1	25	14	14	145	7.87487e+09	1.15349e+10	11422836837	MULTISPECIES: type VI secretion system contractile sheath large subunit [Pseudomonas]
WP_007924308.1	41	12	12	208	4.29797e+09	8.12903e+09	7.64302e+09	MULTISPECIES: ABC transporter substrate-binding protein [Pseudomonas]
WP_007928510.1	26	10	9	151	3.47853e+09	7.01118e+09	5669107764	MULTISPECIES: aspartate ammonia-lyase [Pseudomonas]
WP_007929192.1	25	10	8	212	2.99774e+09	5222023497	4.88142e+09	MULTISPECIES: adenylosuccinate lyase [Pseudomonas]
J3BQR7	20	8	8	51	3.14358e+08	1.16716e+09	9.38152e+08	Glucose-6-phosphate isomerase OS=Pantoea sp. YR343 OX=1144341 GN=pgi PE=3 SV=1
WP_007924084.1	39	10	10	486	6.10543e+09	1.13877e+10	1.02044e+10	MULTISPECIES: 2,3,4,5-tetrahydropyridine-2,6-dicarboxylate N-succinyltransferase [Pseudomonas]
WP_007929894.1	26	10	10	284	3.02128e+09	1.03793e+10	9.39524e+09	MULTISPECIES: class II fumarate hydratase [Pseudomonas]
J2V1T7	34	11	8	162	2.16641e+09	4.65694e+09	3925363623	DNA-directed RNA polymerase subunit alpha OS=Pantoea sp. YR343 OX=1144341 GN=rpoA PE=3 SV=1
WP_007924184.1	41	5	5	536	7.31191e+09	1.48278e+10	1.19456e+10	MULTISPECIES: 30S ribosomal protein S5 [Pseudomonas]
WP_007931387.1	28	11	10	190	2.51079e+09	9.0678e+09	8.16717e+09	MULTISPECIES: HTH-type transcriptional regulator CysB [Pseudomonas]
WP_007932183.1	46	14	14	126	1.91559e+09	2.75721e+09	2.83872e+09	quinone-dependent dihydroorotate dehydrogenase [Pseudomonas sp. GM17]
J2VGC2	45	15	15	272	2.02774e+10	3.8499e+10	3.239e+10	Outer membrane protein/peptidoglycan-associated lipoprotein OS=Pantoea sp. YR343 OX=1144341 GN=PMI39_00098 PE=3 SV=1
WP_007931448.1	8	9	9	33	3.22979e+08	833351505	7.81472e+08	filamentous hemagglutinin N-terminal domain-containing protein [Pseudomonas sp. GM17]
J3C5X1	29	17	17	74	1.36736e+09	1.84467e+09	1.8072e+09	Phosphate acetyltransferase OS=Pantoea sp. YR343 OX=1144341 GN=PMI39_01999 PE=3 SV=1
WP_007925959.1	54	10	9	428	1.74533e+10	3.5263e+10	3.05387e+10	MULTISPECIES: 30S ribosomal protein S7 [Pseudomonas]
WP_007921119.1	35	13	13	87	8.21048e+08	774136699	9.77291e+08	MULTISPECIES: phosphomannomutase/phosphoglucomutase [Pseudomonas]
A0A1M6VBR5	93	5	3	965	7.82488e+09	1.25429e+10	2.46999e+10	Small, acid-soluble spore protein, alpha/beta type OS=Bacillus sp. bc15 OX=1761758 GN=SAMN04487918_101262 PE=4 SV=1
WP_007924099.1	32	8	8	76	2.06109e+09	2594765324	3.04617e+09	NAD(P)-dependent alcohol dehydrogenase [Pseudomonas sp. GM17]
WP_007926823.1	19	16	16	55	4.42293e+08	749954988	7.97169e+08	MULTISPECIES: mechanosensitive channel MscK [Pseudomonas]
WP_007927963.1	39	10	10	83	2.31025e+09	1.72951e+09	2.46064e+09	OmpA family protein [Pseudomonas sp. GM17]
WP_007928255.1	49	8	8	1281	8.97263e+10	1.43652e+11	1.39356e+11	MULTISPECIES: hypothetical protein [Pseudomonas]
J2V630	13	9	1	173	8.433e+07	2.88239e+08	262485294	RNA polymerase sigma factor RpoD OS=Pantoea sp. YR343 OX=1144341 GN=rpoD PE=3 SV=1
WP_007923102.1	29	11	10	165	2.37589e+09	3.52714e+09	3656870029	2-oxo acid dehydrogenase subunit E2 [Pseudomonas sp. GM17]
WP_007931536.1	33	6	6	274	1.56417e+09	1.95265e+09	1.85469e+09	MULTISPECIES: dienelactone hydrolase family protein [Pseudomonas]
WP_007928418.1	22	9	9	265	4.13378e+09	8.44004e+09	7.88656e+09	DUF1302 domain-containing protein [Pseudomonas sp. GM17]
WP_007924238.1	31	10	10	184	1.48991e+09	3.08649e+09	3.13824e+09	MULTISPECIES: Re/Si-specific NAD(P)(+) transhydrogenase subunit alpha [Pseudomonas]
WP_007929606.1	16	13	13	96	2.18958e+09	3246164857	3386381922	NADH-quinone oxidoreductase subunit NuoG [Pseudomonas sp. GM17]
WP_007921549.1	33	10	10	201	2.87929e+09	3.91102e+09	3.64933e+09	MULTISPECIES: aspartate aminotransferase family protein [Pseudomonas]
J2UE41	18	10	8	79	4.86739e+08	1.67494e+09	1.20735e+09	GTP-binding protein TypA/BipA OS=Pantoea sp. YR343 OX=1144341 GN=PMI39_04467 PE=4 SV=1
WP_007922432.1	40	6	6	404	1.91595e+10	3.15334e+10	30219906422	MULTISPECIES: peroxiredoxin [Pseudomonas]
WP_007924471.1	20	17	13	101	1.61664e+09	2.59348e+09	2.92362e+09	MULTISPECIES: DNA topoisomerase (ATP-hydrolyzing) subunit B [Pseudomonas]
WP_007923874.1	18	14	14	57	4.98033e+08	1005076176	9.14093e+08	formate dehydrogenase subunit alpha [Pseudomonas sp. GM17]
WP_007921872.1	18	8	8	55	5.3573e+08	9.75213e+08	1.01261e+09	amidohydrolase family protein [Pseudomonas sp. GM17]
WP_007925871.1	25	11	11	125	1.60791e+09	2.51402e+09	2.43739e+09	class II poly(R)-hydroxyalkanoic acid synthase [Pseudomonas sp. GM17]
WP_007925088.1	22	11	11	122	1.53973e+09	3.44015e+09	3.24948e+09	long-chain fatty acid--CoA ligase [Pseudomonas sp. GM17]
WP_007925734.1	34	11	10	77	1818069997	2.24916e+09	2225804251	MULTISPECIES: acyl-CoA dehydrogenase [Pseudomonas]
WP_007932251.1	18	10	10	141	1.5024e+09	3.34674e+09	3.08983e+09	LTA synthase family protein [Pseudomonas sp. GM17]
WP_007921331.1	19	15	13	152	1.80417e+09	3.41642e+09	3.25801e+09	aconitate hydratase AcnA [Pseudomonas sp. GM17]
WP_007924664.1	21	9	9	99	1.11697e+09	2.54663e+09	2.37413e+09	MULTISPECIES: glucose-6-phosphate isomerase [Pseudomonas]
WP_007921265.1	34	17	16	130	1621166224	2.01103e+09	1.77308e+09	MULTISPECIES: dihydroxy-acid dehydratase [Pseudomonas]
WP_007927582.1	35	13	13	214	2.89547e+09	5.9302e+09	5.72898e+09	MULTISPECIES: acetyl-CoA carboxylase biotin carboxylase subunit [Pseudomonas]
WP_007931081.1	47	8	8	131	8.60414e+09	1.54837e+10	1.41576e+10	tetratricopeptide repeat protein [Pseudomonas sp. GM17]
WP_007932646.1	24	7	7	34	8.69213e+07	6.04048e+08	5.75419e+08	RtcB family protein [Pseudomonas sp. GM17]
WP_007922439.1	37	14	9	194	3.8965e+09	5.05223e+09	5072624060	argininosuccinate synthase [Pseudomonas sp. GM17]
J3BZF3	24	9	9	52	9.56479e+08	1.77128e+09	1.45977e+09	Tol-Pal system protein TolB OS=Pantoea sp. YR343 OX=1144341 GN=tolB PE=3 SV=1
WP_007922539.1	33	12	11	166	6.15728e+09	8.15781e+09	8.36587e+09	MULTISPECIES: OprD family porin [unclassified Pseudomonas]
WP_007929896.1	24	9	9	52	6.22894e+08	8.07038e+08	7.27428e+08	MULTISPECIES: metalloprotease PmbA [Pseudomonas]
WP_007922647.1	45	10	10	504	9.02142e+09	7.48134e+09	7.55559e+09	MULTISPECIES: flagellin [unclassified Pseudomonas]
WP_007927580.1	37	18	17	143	4.90883e+09	6.72094e+09	7.93289e+09	sodium-extruding oxaloacetate decarboxylase subunit alpha [Pseudomonas sp. GM17]
WP_007927242.1	53	11	11	174	5.21542e+09	5.20919e+09	5.94077e+09	MULTISPECIES: ABC transporter substrate-binding protein [Pseudomonas]
A0A1M7LKN8	61	5	5	245	5.62284e+08	5.70522e+08	1.12541e+09	Small, acid-soluble spore protein, gamma-type OS=Bacillus sp. bc15 OX=1761758 GN=SAMN04487918_11646 PE=4 SV=1
J3HMJ5	18	14	13	100	1.32818e+09	1.80981e+09	1934261375	Translation initiation factor IF-2 OS=Pantoea sp. YR343 OX=1144341 GN=infB PE=3 SV=1
WP_037034405.1	28	10	10	104	1.69101e+09	2.93086e+09	2.62698e+09	MULTISPECIES: UDP-N-acetylglucosamine diphosphorylase/glucosamine-1-phosphate N-acetyltransferase [Pseudomonas]
J3HPF8	20	14	13	123	1.59148e+09	4.58538e+09	3.95181e+09	Formate acetyltransferase 1 OS=Pantoea sp. YR343 OX=1144341 GN=PMI39_00550 PE=4 SV=1
WP_007926752.1	31	9	9	140	2.00819e+09	4.51375e+09	4.88564e+09	extracellular solute-binding protein [Pseudomonas sp. GM17]
WP_007923021.1	33	11	11	120	2.84361e+09	3.47795e+09	3.44472e+09	NADH:flavin oxidoreductase/NADH oxidase [Pseudomonas sp. GM17]
WP_007923218.1	39	12	12	121	2.6662e+09	4.42702e+09	4.38951e+09	lactonase family protein [Pseudomonas sp. GM17]
J3HF94	23	20	17	88	2.62719e+09	3.88524e+09	3582551457	Pyruvate dehydrogenase E1 component OS=Pantoea sp. YR343 OX=1144341 GN=PMI39_03740 PE=4 SV=1
WP_007926163.1	22	13	13	93	9.63294e+08	1.87352e+09	1.7209e+09	oligopeptidase A [Pseudomonas sp. GM17]
WP_007928646.1	30	15	15	71	1.4667e+09	2.4962e+09	2.28185e+09	hypothetical protein [Pseudomonas sp. GM17]
WP_007927957.1	19	14	14	55	1153260295	2.10166e+09	1.92961e+09	phosphoenolpyruvate carboxylase [Pseudomonas sp. GM17]
WP_007920848.1	43	8	8	337	8.51033e+09	1.49877e+10	1.40841e+10	MULTISPECIES: nucleotide exchange factor GrpE [Pseudomonas]
WP_007582158.1	30	8	8	43	6.5601e+08	4.91371e+08	5.65376e+08	MULTISPECIES: branched-chain amino acid ABC transporter substrate-binding protein [Burkholderiaceae]
WP_007932116.1	41	8	7	110	5.12854e+08	2522208330	1910715892	MULTISPECIES: amino acid ABC transporter ATP-binding protein [Pseudomonas]
WP_007922233.1	45	13	13	156	1.99344e+09	5.20152e+09	4.92705e+09	L-threonine dehydrogenase [Pseudomonas sp. GM17]
WP_007921743.1	30	7	7	169	4.30698e+09	5.3511e+09	5.20073e+09	MULTISPECIES: UTP--glucose-1-phosphate uridylyltransferase GalU [Pseudomonas]
WP_007925732.1	51	13	13	294	7.37674e+09	1.38708e+10	1.39534e+10	MULTISPECIES: enoyl-CoA hydratase [Pseudomonas]
A0A1M7LVX3	22	7	4	218	1.45794e+09	1.78837e+09	3.42368e+09	Elongation factor Tu OS=Bacillus sp. bc15 OX=1761758 GN=tuf PE=3 SV=1
WP_007924671.1	18	15	15	53	1.03915e+09	1.87264e+09	1.53283e+09	DUF748 domain-containing protein [Pseudomonas sp. GM17]
WP_007923840.1	15	8	8	29	2.77582e+08	3.47318e+08	3.08697e+08	TonB-dependent siderophore receptor [Pseudomonas sp. GM17]
WP_007926574.1	33	12	12	79	3.04186e+09	6.69234e+09	6.22989e+09	AdeC/AdeK/OprM family multidrug efflux complex outer membrane factor [Pseudomonas sp. GM17]
WP_007920878.1	26	14	14	123	5.39617e+09	5.65274e+09	7.74053e+09	MULTISPECIES: transcription termination/antitermination protein NusA [Pseudomonas]
J2WU99	21	14	14	83	9.82085e+08	2.25389e+09	1.85301e+09	Outer membrane cobalamin receptor protein OS=Sphingobium sp. AP49 OX=1144307 GN=PMI04_00655 PE=3 SV=1
WP_007930643.1	31	9	9	177	5.36892e+09	7.09886e+09	7.92175e+09	MULTISPECIES: methylisocitrate lyase [Pseudomonas]
WP_007929214.1	18	12	12	54	7.65349e+08	1.28513e+09	9.16245e+08	MULTISPECIES: ATP-dependent Clp protease ATP-binding subunit ClpA [Pseudomonas]
WP_007924666.1	26	15	15	126	4.27311e+09	5.64452e+09	6.07137e+09	acetate--CoA ligase [Pseudomonas sp. GM17]
WP_007921413.1	19	8	8	82	7.5845e+08	2254797856	2028845998	HAMP domain-containing protein [Pseudomonas sp. GM17]
J3HPI0	58	5	5	117	2.23572e+09	4.76161e+09	4.11695e+09	Small protein A (TmRNA-binding) OS=Pantoea sp. YR343 OX=1144341 GN=PMI39_00802 PE=4 SV=1
J3C8Q2	30	12	12	179	2.40557e+09	5.66812e+09	4.75635e+09	Trigger factor OS=Pantoea sp. YR343 OX=1144341 GN=tig PE=3 SV=1
A0A1M7K6I0	29	6	3	85	4.61994e+08	3.82368e+08	1.00016e+09	L-lactate dehydrogenase OS=Bacillus sp. bc15 OX=1761758 GN=ldh PE=3 SV=1
WP_007924720.1	39	10	10	122	1.89565e+09	3.57688e+09	2.97687e+09	MULTISPECIES: outer membrane protein assembly factor BamD [Pseudomonas]
WP_007928664.1	43	9	8	132	1.08715e+09	2.21192e+09	2180625988	MULTISPECIES: septum site-determining protein MinD [Pseudomonas]
WP_007923727.1	40	13	13	218	3.2499e+09	4.88012e+09	5.09764e+09	MULTISPECIES: aspartate/tyrosine/aromatic aminotransferase [Pseudomonas]
WP_007927955.1	43	9	9	625	1.8679e+10	3.6537e+10	3.86971e+10	MULTISPECIES: adenylate kinase [Pseudomonas]
WP_162096445.1	21	5	4	50	2.36194e+08	6.05374e+08	627253733	MULTISPECIES: tRNA guanosine(34) transglycosylase Tgt [Pseudomonas]
WP_007927503.1	26	13	12	187	3.89431e+09	5.88134e+09	5.5738e+09	2-methylcitrate dehydratase [Pseudomonas sp. GM17]
WP_007928484.1	26	7	7	28	3.60606e+08	1712223169	1.60893e+09	MULTISPECIES: aromatic ring-hydroxylating dioxygenase subunit alpha [Pseudomonas]
A0A1M7GLC7	29	7	6	60	1.12832e+09	1116929012	2.23465e+09	Elongation factor Ts OS=Bacillus sp. bc15 OX=1761758 GN=tsf PE=3 SV=1
WP_007923530.1	52	10	10	355	1.09029e+10	3.07262e+10	2.97483e+10	MULTISPECIES: hypothetical protein [Pseudomonas]
WP_007928434.1	28	9	9	119	1.17621e+09	2.09681e+09	2.06649e+09	NADP(H)-dependent aldo-keto reductase [Pseudomonas sp. GM17]
WP_007928732.1	29	11	11	134	2.11051e+09	3.24597e+09	3.57591e+09	3-oxoacyl-ACP reductase [Pseudomonas sp. GM17]
WP_007921475.1	28	9	9	47	4.3794e+08	1.00828e+09	9.46247e+08	extracellular solute-binding protein [Pseudomonas sp. GM17]
WP_009045284.1	36	14	14	113	3772669698	7.6573e+09	7066521882	MULTISPECIES: Tol-Pal system protein TolB [Pseudomonas]
WP_007921999.1	12	11	11	52	2.83849e+08	7.0383e+08	7.17154e+08	EAL domain-containing protein [Pseudomonas sp. GM17]
WP_007929848.1	28	12	11	64	1.3639e+09	1.56552e+09	1.76208e+09	MULTISPECIES: sulfate adenylyltransferase subunit CysN [unclassified Pseudomonas]
J2V2E1	40	7	7	81	3.66795e+08	1.62163e+09	1.16226e+09	Lipoprotein OS=Pantoea sp. YR343 OX=1144341 GN=PMI39_03663 PE=3 SV=1
WP_007928660.1	21	8	8	86	1.12452e+09	2496958529	1.74679e+09	MULTISPECIES: TolC family outer membrane protein [Pseudomonas]
A0A1M7HRV1	24	15	9	94	846910395	7.44912e+08	1.32883e+09	Oligopeptide transport system substrate-binding protein OS=Bacillus sp. bc15 OX=1761758 GN=SAMN04487918_107178 PE=4 SV=1
WP_007932860.1	53	6	6	413	1.39867e+10	30026096180	3.14075e+10	MULTISPECIES: DUF4399 domain-containing protein [Pseudomonas]
WP_007926963.1	32	7	7	58	7.43146e+08	1.5595e+09	1.51363e+09	MULTISPECIES: NADPH-dependent 7-cyano-7-deazaguanine reductase QueF [Pseudomonas]
WP_007922738.1	37	10	10	255	4.56536e+09	9.9974e+09	8.66155e+09	MULTISPECIES: dihydrodipicolinate synthase family protein [Pseudomonas]
WP_007923535.1	25	9	9	66	5.66515e+08	1.12121e+09	1.09963e+09	M20/M25/M40 family metallo-hydrolase [Pseudomonas sp. GM17]
WP_007925211.1	25	11	11	85	2.47514e+09	4.00566e+09	4.12619e+09	MULTISPECIES: aldehyde dehydrogenase family protein [Pseudomonas]
J2VEL5	17	11	7	48	1.3556e+08	3.8545e+08	382215041	DNA gyrase subunit B OS=Pantoea sp. YR343 OX=1144341 GN=gyrB PE=3 SV=1
WP_007920734.1	11	9	9	36	1.11542e+08	2.46329e+08	2.41222e+08	type I restriction endonuclease subunit R [Pseudomonas sp. GM17]
WP_063497539.1	27	8	2	180				MULTISPECIES: elongation factor Tu [Burkholderiaceae]
WP_079482222.1	27	8	2	180				elongation factor Tu [Paraburkholderia hospita]
WP_007925899.1	26	14	13	212	3.49823e+09	6045474279	5.89627e+09	MULTISPECIES: glucan biosynthesis protein G [Pseudomonas]
WP_007921651.1	30	15	15	163	2.05929e+09	4.78328e+09	3.6078e+09	bifunctional phosphoribosylaminoimidazolecarboxamide formyltransferase/IMP cyclohydrolase [Pseudomonas sp. GM17]
WP_003186046.1	53	4	4	256	5.38526e+09	1.65256e+10	1.44132e+10	MULTISPECIES: 50S ribosomal protein L24 [Pseudomonas]
WP_007925696.1	22	13	12	45	797673107	8.76301e+08	1.19886e+09	bifunctional UDP-4-amino-4-deoxy-L-arabinose formyltransferase/UDP-glucuronic acid oxidase ArnA [Pseudomonas sp. GM17]
J3CAM8	19	12	12	35	2.84355e+08	4.49686e+08	4.12196e+08	ATP-dependent Clp protease ATP-binding subunit clpA OS=Pantoea sp. YR343 OX=1144341 GN=PMI39_00563 PE=3 SV=1
A0A1M7JE37	28	14	14	59	1.05907e+09	7.43056e+08	1.66561e+09	Flotillin OS=Bacillus sp. bc15 OX=1761758 GN=SAMN04487918_109163 PE=4 SV=1
WP_007926695.1	39	15	15	109	2.63607e+09	3.1462e+09	3.2095e+09	MULTISPECIES: heme biosynthesis protein HemY [Pseudomonas]
WP_003228599.1	34	6	6	399	6.55775e+09	1.29458e+10	1.292e+10	MULTISPECIES: inorganic diphosphatase [Pseudomonas]
WP_007925901.1	27	8	8	110	1864682218	4525654595	3951208680	MULTISPECIES: prolyl aminopeptidase [Pseudomonas]
WP_007925180.1	25	9	8	86	5.55633e+08	3.72744e+08	5.48977e+08	methyl-accepting chemotaxis protein [Pseudomonas sp. GM17]
J3BWV4	47	9	9	189	3.27785e+09	8.94549e+09	7246055056	50S ribosomal protein L1 OS=Pantoea sp. YR343 OX=1144341 GN=rplA PE=3 SV=1
WP_037034744.1	32	13	13	150	4.92889e+09	8919572202	8457485221	peptidylprolyl isomerase SurA [Pseudomonas sp. GM17]
A0A1M7LW65	29	6	6	45	515296858	654633595	1454594440	50S ribosomal protein L2 OS=Bacillus sp. bc15 OX=1761758 GN=rplB PE=3 SV=1
J3HFL0	48	13	12	90	2.53188e+09	3449010918	2.53388e+09	Transaldolase OS=Pantoea sp. YR343 OX=1144341 GN=tal PE=3 SV=1
WP_009046174.1	58	8	8	137	3.86413e+09	4.17639e+09	4.76991e+09	MULTISPECIES: cytochrome c5 family protein [Pseudomonas]
WP_007932188.1	18	11	11	34	2.3291e+08	1.0013e+09	1.00878e+09	MULTISPECIES: bifunctional 23S rRNA (guanine(2069)-N(7))-methyltransferase RlmK/23S rRNA (guanine(2445)-N(2))-methyltransferase RlmL [Pseudomonas]
WP_007927437.1	51	8	8	121	1.24103e+09	2.5931e+09	2.61255e+09	MULTISPECIES: LemA family protein [unclassified Pseudomonas]
J3HPE7	17	7	7	24	1.93019e+07	241381075	158041228	Fumarate hydratase class I OS=Pantoea sp. YR343 OX=1144341 GN=PMI39_00727 PE=3 SV=1
WP_007923880.1	15	4	4	32	1.72699e+08	403868939	447298653	phosphotransferase family protein [Pseudomonas sp. GM17]
WP_007923216.1	17	11	11	78	4.02573e+08	1.988e+09	2.06812e+09	RND family transporter [Pseudomonas sp. GM17]
WP_007927663.1	51	5	5	624	7.08993e+09	2.09983e+10	1.61443e+10	MULTISPECIES: thiol peroxidase [Pseudomonas]
WP_007923253.1	17	6	6	48	3.03642e+08	877387999	737564295	MULTISPECIES: deoxyguanosinetriphosphate triphosphohydrolase [Pseudomonas]
A0A1M7ING1	54	10	10	64	1122074898	1.50481e+09	2.60947e+09	Triosephosphate isomerase OS=Bacillus sp. bc15 OX=1761758 GN=tpiA PE=3 SV=1
WP_007921770.1	27	11	11	145	5.10137e+09	6.18296e+09	6801935455	MULTISPECIES: 4-hydroxyphenylpyruvate dioxygenase [Pseudomonas]
J2V6M0	40	9	8	111	8.40676e+08	1.5879e+09	1.48482e+09	Succinate--CoA ligase [ADP-forming] subunit alpha OS=Pantoea sp. YR343 OX=1144341 GN=sucD PE=3 SV=1
WP_007924984.1	22	9	9	50	9.8209e+08	2174789461	2175231860	MULTISPECIES: LOG family protein [Pseudomonas]
WP_007932694.1	25	16	15	64	1.63345e+09	1.97726e+09	2.08462e+09	MULTISPECIES: methionine--tRNA ligase [Pseudomonas]
WP_007930755.1	18	7	7	48	4.58956e+08	8.94165e+08	8.23833e+08	MULTISPECIES: DEAD/DEAH box helicase [Pseudomonas]
WP_007927035.1	17	8	7	111	3768257253	4569412694	5846575764	MULTISPECIES: ABC transporter substrate-binding protein [Pseudomonas]
J2V7L5	33	11	10	187	8818126280	1.50855e+10	1.35336e+10	Outer membrane protein (Porin) OS=Pantoea sp. YR343 OX=1144341 GN=PMI39_00526 PE=4 SV=1
WP_007924645.1	28	5	5	200	1.45397e+09	2625662969	3.1292e+09	MULTISPECIES: RNA polymerase-binding protein DksA [Pseudomonas]
WP_007925623.1	45	7	7	82	3.13156e+09	5.4355e+09	5748654315	hypothetical protein [Pseudomonas sp. GM17]
WP_007921569.1	42	16	16	191	6.46039e+09	8.98001e+09	9.30977e+09	MULTISPECIES: aspartate kinase [Pseudomonas]
WP_007930169.1	17	8	8	92	1.73219e+09	3.58819e+09	3.76305e+09	autotransporter domain-containing esterase [Pseudomonas sp. GM17]
WP_007930848.1	27	8	8	45	4.18991e+08	4.41483e+08	5.88019e+08	NAD(P)-dependent oxidoreductase [Pseudomonas sp. GM17]
WP_007929529.1	52	6	6	1030	4.09713e+10	7.29575e+10	7.20422e+10	MULTISPECIES: nucleoside-diphosphate kinase [Pseudomonas]
WP_007922427.1	44	7	7	103	1.52472e+09	4.13878e+09	3.76789e+09	MULTISPECIES: bacterioferritin [Pseudomonas]
J2V1V3	45	8	6	129	2.39971e+09	8.19664e+09	5797286953	50S ribosomal protein L3 OS=Pantoea sp. YR343 OX=1144341 GN=rplC PE=3 SV=1
WP_007930434.1	23	7	7	70	4.25681e+08	6.44104e+08	6.61612e+08	type VI secretion system-associated FHA domain protein TagH [Pseudomonas sp. GM17]
WP_007924504.1	55	8	8	1053	2.32311e+10	3.25567e+10	3.69055e+10	MULTISPECIES: F0F1 ATP synthase subunit B [Pseudomonas]
WP_007928417.1	18	9	9	75	2.73117e+09	3.76575e+09	4077298726	fatty acid--CoA ligase [Pseudomonas sp. GM17]
J3CAS3	54	8	8	193	3770024845	5.32e+09	5.27638e+09	DNA protection during starvation protein OS=Pantoea sp. YR343 OX=1144341 GN=dps PE=3 SV=1
WP_007927333.1	29	12	12	65	1.61451e+09	3.20059e+09	3.14568e+09	MULTISPECIES: threonine ammonia-lyase, biosynthetic [Pseudomonas]
A0A1M7C0T3	100	5	3	787	6784901274	7.37674e+09	19981079452	Small acid-soluble spore protein B (Major beta-type SASP) OS=Bacillus sp. bc15 OX=1761758 GN=SAMN04487918_102673 PE=4 SV=1
WP_007926069.1	23	13	9	165	1.66053e+09	2891254119	2.78627e+09	MULTISPECIES: acyl-CoA dehydrogenase [Pseudomonas]
WP_007930597.1	23	7	7	34	227152526	639596120	5.94695e+08	MULTISPECIES: cytosine deaminase [unclassified Pseudomonas]
WP_007924041.1	37	11	11	277	1.06693e+10	1.56372e+10	1.37813e+10	MULTISPECIES: phosphopyruvate hydratase [Pseudomonas]
J2VD78	15	8	8	77	2.63153e+08	1.3424e+09	1.02031e+09	Membrane-bound PQQ-dependent dehydrogenase, glucose/quinate/shikimate family OS=Pantoea sp. YR343 OX=1144341 GN=PMI39_02273 PE=4 SV=1
WP_007921839.1	24	8	8	51	1.00303e+09	1.55623e+09	1.69469e+09	MULTISPECIES: protease SohB [unclassified Pseudomonas]
A0A1M6VY90	23	10	10	30	1.51464e+08	1.28147e+08	340116440	L-lysine 2,3-aminomutase OS=Bacillus sp. bc15 OX=1761758 GN=SAMN04487918_101519 PE=4 SV=1
WP_007925306.1	50	12	12	259	6.14327e+09	1.09393e+10	1.23028e+10	MULTISPECIES: cystine ABC transporter substrate-binding protein [Pseudomonas]
WP_007920902.1	15	12	11	79	1.03606e+09	1.41978e+09	1690455987	aminopeptidase N [Pseudomonas sp. GM17]
WP_007922054.1	39	11	11	68	1.0518e+09	1.40622e+09	1311253911	c-type cytochrome biogenesis protein CcmI [Pseudomonas sp. GM17]
J3HI14	29	14	9	127	2.60831e+09	4.07821e+09	3.08036e+09	ATP synthase subunit alpha OS=Pantoea sp. YR343 OX=1144341 GN=atpA PE=3 SV=1
WP_162136172.1	24	10	10	75	2.30885e+09	3.33162e+09	3.47147e+09	AMP nucleosidase [Pseudomonas sp. GM17]
A0A1M6XJ53	23	13	13	108	1.99056e+09	1.90045e+09	3631969351	Oligopeptide transport system substrate-binding protein OS=Bacillus sp. bc15 OX=1761758 GN=SAMN04487918_1011167 PE=4 SV=1
J3HRK0	32	12	10	69	7.08465e+08	1738030813	1.4102e+09	Biotin carboxylase OS=Pantoea sp. YR343 OX=1144341 GN=PMI39_00371 PE=4 SV=1
WP_007922136.1	21	8	8	162	1.39613e+09	2746835793	2634759891	MULTISPECIES: UDP-N-acetylmuramate--L-alanine ligase [Pseudomonas]
WP_007929632.1	29	12	12	84	1.45406e+09	2.899e+09	2.59598e+09	cysteine--tRNA ligase [Pseudomonas sp. GM17]
WP_007925862.1	27	14	14	118	2.77144e+09	4.21242e+09	4.25858e+09	MULTISPECIES: arginine--tRNA ligase [unclassified Pseudomonas]
WP_007928319.1	27	10	10	199	3500794410	5.36613e+09	7.0466e+09	aspartate aminotransferase family protein [Pseudomonas sp. GM17]
WP_007929513.1	43	7	7	134	1.96171e+09	4.15316e+09	4.04766e+09	MULTISPECIES: glycine zipper 2TM domain-containing protein [Pseudomonas]
A0A1M6VG27	21	15	15	45	1.04784e+09	9.03615e+08	1.70688e+09	Oligopeptide transport system substrate-binding protein OS=Bacillus sp. bc15 OX=1761758 GN=SAMN04487918_101303 PE=4 SV=1
J3HLZ5	14	5	5	39	1.52138e+08	1.56686e+08	2.46041e+08	PTS system, mannitol-specific IIC component OS=Pantoea sp. YR343 OX=1144341 GN=PMI39_01707 PE=4 SV=1
WP_007920516.1	23	16	15	130	2.94782e+09	3.23085e+09	3623759830	threonine--tRNA ligase [Pseudomonas sp. GM17]
WP_007928449.1	35	5	5	132	1.02957e+10	2.64109e+10	26132284064	MULTISPECIES: 50S ribosomal protein L13 [Pseudomonas]
J3C9B8	22	7	7	105	6.82453e+08	2.05443e+09	1.84978e+09	Type I secretion outer membrane protein, TolC family OS=Pantoea sp. YR343 OX=1144341 GN=PMI39_01060 PE=4 SV=1
WP_007926717.1	31	14	14	113	1.93192e+09	2.34935e+09	2.5075e+09	MULTISPECIES: exopolyphosphatase [Pseudomonas]
WP_007926709.1	35	5	5	145	2.3939e+09	3.35071e+09	3.74953e+09	MULTISPECIES: isoprenoid biosynthesis glyoxalase ElbB [Pseudomonas]
WP_007932382.1	39	11	11	93	1.87019e+09	2.28178e+09	2.94839e+09	MULTISPECIES: Glu/Leu/Phe/Val dehydrogenase [Pseudomonas]
WP_007924421.1	37	6	6	87	7.14624e+08	1843957799	1.83231e+09	DUF3313 domain-containing protein [Pseudomonas sp. GM17]
A0A1M7LPQ5	21	11	10	58	4.98606e+08	5.51369e+08	1443268217	ATP-dependent zinc metalloprotease FtsH OS=Bacillus sp. bc15 OX=1761758 GN=ftsH PE=3 SV=1
J2UM80	18	6	4	58	2.16469e+08	6.44075e+08	429824309	Inosine-5'-monophosphate dehydrogenase OS=Pantoea sp. YR343 OX=1144341 GN=guaB PE=3 SV=1
WP_007925727.1	36	11	10	148	2.37718e+09	4.58571e+09	4.70469e+09	acyl-CoA dehydrogenase [Pseudomonas sp. GM17]
A0A1M7FWJ4	57	11	11	96	1845687788	1.70763e+09	3.93618e+09	Spore cortex protein OS=Bacillus sp. bc15 OX=1761758 GN=SAMN04487918_105307 PE=4 SV=1
WP_007924496.1	47	10	10	86	844327521	2.17045e+09	1.68931e+09	MULTISPECIES: ParB/RepB/Spo0J family partition protein [Pseudomonas]
A0A1M7LV54	86	9	8	89	2.11477e+09	6.90361e+08	1.66738e+09	50S ribosomal protein L7/L12 OS=Bacillus sp. bc15 OX=1761758 GN=rplL PE=3 SV=1
WP_002555501.1	41	5	5	144	1.40779e+09	2.67749e+09	2.50661e+09	MULTISPECIES: transcription termination/antitermination protein NusG [Pseudomonas]
WP_007921955.1	28	11	10	74	841502625	1.42942e+09	1.55838e+09	MULTISPECIES: glucose-6-phosphate dehydrogenase [Pseudomonas]
WP_007926714.1	21	5	5	136	7.52459e+08	1.6929e+09	1391481602	porphobilinogen synthase [Pseudomonas sp. GM17]
WP_007929539.1	33	13	13	110	2.86704e+09	5.06186e+09	5063731310	histidine--tRNA ligase [Pseudomonas sp. GM17]
WP_007928658.1	18	6	6	37	7.22077e+08	1.09402e+09	1.01612e+09	MULTISPECIES: HlyD family type I secretion periplasmic adaptor subunit [Pseudomonas]
J2V6A9	21	13	12	49	1068139160	1.71314e+09	1.8177e+09	Transketolase OS=Pantoea sp. YR343 OX=1144341 GN=PMI39_03306 PE=3 SV=1
J2VMI3	15	6	5	124	2.94027e+08	680126832	618903984	Adenylosuccinate lyase OS=Pantoea sp. YR343 OX=1144341 GN=PMI39_00850 PE=3 SV=1
WP_007928390.1	53	8	8	235	6.46888e+09	1.69353e+10	13158757467	MULTISPECIES: hypothetical protein [Pseudomonas]
WP_007927823.1	26	8	8	166	8.072e+09	1.27702e+10	1.21768e+10	MULTISPECIES: FKBP-type peptidyl-prolyl cis-trans isomerase [Pseudomonas]
WP_007929229.1	25	10	10	85	2.07899e+09	2916716508	3.29265e+09	MULTISPECIES: serine--tRNA ligase [unclassified Pseudomonas]
WP_007932105.1	21	7	7	58	4.02657e+08	1.14548e+09	1.14661e+09	ATP-dependent RNA helicase RhlB [Pseudomonas sp. GM17]
WP_007922192.1	24	12	12	71	2.28456e+09	3.04008e+09	3.12794e+09	MULTISPECIES: carbamoyltransferase [Pseudomonas]
WP_007921545.1	46	11	11	77	1.75734e+09	3205617958	2711713073	MULTISPECIES: ATP-binding cassette domain-containing protein [Pseudomonas]
WP_007927124.1	59	12	12	84	2.72613e+09	3.57164e+09	3.61026e+09	MULTISPECIES: oxidoreductase [Pseudomonas]
J3HLV0	49	10	7	179	1.08509e+09	4.80801e+09	3.76595e+09	30S ribosomal protein S3 OS=Pantoea sp. YR343 OX=1144341 GN=rpsC PE=3 SV=1
WP_007930050.1	38	11	11	171	3.43826e+09	6.79454e+09	6183717839	MULTISPECIES: hypothetical protein [Pseudomonas]
A0A1M7ENS2	17	7	7	68	4.87866e+08	5.23363e+08	1.30963e+09	Pyrimidine-nucleoside phosphorylase OS=Bacillus sp. bc15 OX=1761758 GN=SAMN04487918_104298 PE=3 SV=1
WP_007742784.1	18	6	1	455	24367224	47244552		F0F1 ATP synthase subunit beta [Paraburkholderia hospita]
WP_007925740.1	23	10	10	95	2.30283e+09	5177110640	4.29339e+09	AMP-binding protein [Pseudomonas sp. GM17]
WP_007928427.1	44	7	7	351	3.03351e+09	1.32428e+10	11062942179	OmpA family lipoprotein [Pseudomonas sp. GM17]
J3HN67	8	7	7	21	2.0571e+08	407621926	3.31986e+08	Efflux pump membrane transporter OS=Pantoea sp. YR343 OX=1144341 GN=PMI39_01316 PE=3 SV=1
WP_007926939.1	27	14	14	86	2.992e+09	4.77666e+09	4.73647e+09	MULTISPECIES: Si-specific NAD(P)(+) transhydrogenase [Pseudomonas]
WP_007921754.1	50	8	5	178	3.80076e+09	3693746846	3.45318e+09	MULTISPECIES: peroxiredoxin [Pseudomonas]
J3HKC2	13	14	8	43	263359380	6.72004e+08	3.96811e+08	Bifunctional protein PutA OS=Pantoea sp. YR343 OX=1144341 GN=PMI39_02144 PE=3 SV=1
WP_007926572.1	15	13	13	66	1.22354e+09	2.53201e+09	1.78546e+09	efflux RND transporter permease subunit EmhB [Pseudomonas sp. GM17]
WP_007926104.1	13	15	15	42	2.68626e+08	6.22112e+08	7.0028e+08	bifunctional diguanylate cyclase/phosphodiesterase [Pseudomonas sp. GM17]
J1TFE1	34	14	12	256	5.39847e+08	6.91968e+08	8.55315e+08	60 kDa chaperonin OS=Rhizobium sp. CF142 OX=1144314 GN=groL PE=3 SV=1
J2V545	26	11	5	56	170952674	7.49192e+08	4.0862e+08	ATP-dependent Clp protease ATP-binding subunit ClpX OS=Pantoea sp. YR343 OX=1144341 GN=clpX PE=3 SV=1
WP_037034739.1	22	12	12	93	6.62539e+08	1.35501e+09	1.34426e+09	CBS domain-containing protein [Pseudomonas sp. GM17]
WP_037035532.1	37	10	10	108	2.49368e+09	4.32852e+09	4.43173e+09	MULTISPECIES: calcium channel protein [Pseudomonas]
J3HLQ6	24	7	7	122	7.67094e+08	4.28359e+09	2.72726e+09	Acetate kinase OS=Pantoea sp. YR343 OX=1144341 GN=ackA PE=3 SV=1
WP_007930233.1	16	8	8	193	4.80738e+09	5669139371	4.53444e+09	MULTISPECIES: DegQ family serine endoprotease [Pseudomonas]
WP_007930442.1	22	20	20	37	1.72661e+09	1.27508e+09	1782747750	type VI secretion system membrane subunit TssM [Pseudomonas sp. GM17]
WP_007929857.1	29	10	10	40	7.57857e+08	9.25572e+08	7.57248e+08	MULTISPECIES: histidinol dehydrogenase [Pseudomonas]
WP_007931555.1	18	9	8	34	3.13028e+08	561067674	752772010	methyl-accepting chemotaxis protein [Pseudomonas sp. GM17]
WP_007924173.1	40	5	5	48	3.28992e+08	2.31018e+08	4.0843e+08	MULTISPECIES: bacterioferritin [Pseudomonas]
WP_007926123.1	23	9	9	85	6.43302e+08	881836871	1.33877e+09	MULTISPECIES: YeaH/YhbH family protein [Pseudomonas]
WP_007932721.1	28	10	10	90	2.03776e+09	3.51437e+09	4.12197e+09	periplasmic lipoprotein [Pseudomonas sp. GM17]
A0A1M6W1T4	23	9	9	50	3.12459e+08	8.69459e+08	1.19876e+09	Malonate-semialdehyde dehydrogenase OS=Bacillus sp. bc15 OX=1761758 GN=iolA PE=3 SV=1
A0A1M7FDF8	89	5	3	327	1.95681e+10	2.41021e+10	5.25623e+10	Small, acid-soluble spore protein, alpha/beta type OS=Bacillus sp. bc15 OX=1761758 GN=SAMN04487918_10587 PE=4 SV=1
WP_007922249.1	72	6	6	281	1.22814e+10	1.68835e+10	1.51822e+10	MULTISPECIES: YegP family protein [Pseudomonas]
WP_037036272.1	37	12	12	83	1.64221e+09	2.71025e+09	2.62833e+09	MULTISPECIES: saccharopine dehydrogenase family protein [Pseudomonas]
WP_007927671.1	30	12	12	40	1.4671e+09	1069236928	1.43322e+09	MULTISPECIES: threonine synthase [Pseudomonas]
WP_007927882.1	27	5	5	309	4.88749e+09	6.61087e+09	7.61116e+09	tellurite resistance TerB family protein [Pseudomonas sp. GM17]
WP_007930452.1	18	8	8	60	5.68418e+08	1.11977e+09	1.06555e+09	type I secretion system permease/ATPase [Pseudomonas sp. GM17]
WP_007927774.1	18	5	5	82	7.39646e+08	9.44387e+08	1.20366e+09	MULTISPECIES: phosphoribosylformylglycinamidine cyclo-ligase [Pseudomonas]
WP_007931770.1	32	7	7	120	3.51579e+09	5.28583e+09	5051617557	dienelactone hydrolase family protein [Pseudomonas sp. GM17]
WP_007926356.1	22	12	12	55	5.02345e+08	1.08901e+09	967789003	MULTISPECIES: dimethylglycine demethylation protein DgcA [unclassified Pseudomonas]
WP_007923357.1	42	5	5	716	1.27904e+10	2.84052e+10	2.49966e+10	MULTISPECIES: glycine zipper 2TM domain-containing protein [Pseudomonas]
WP_007923881.1	23	7	7	37	288031255	7.83025e+08	9.1364e+08	MULTISPECIES: SDR family oxidoreductase [Pseudomonas]
J2V2G6	40	12	11	104	3.92145e+09	5171698063	5.3926e+09	Elongation factor Ts OS=Pantoea sp. YR343 OX=1144341 GN=tsf PE=3 SV=1
J3BZS9	17	5	4	65	2.7192e+08	1594470380	1.07978e+09	Transketolase (Fragment) OS=Pantoea sp. YR343 OX=1144341 GN=PMI39_03072 PE=4 SV=1
WP_007921995.1	23	8	8	53	6.56724e+08	1.2548e+09	747286058	3-isopropylmalate dehydratase large subunit [Pseudomonas sp. GM17]
WP_037036309.1	17	6	6	41	5.38377e+08	1066871688	1.02751e+09	FAD-binding oxidoreductase [Pseudomonas sp. GM17]
WP_007923518.1	51	13	13	281	2.70574e+09	7.79157e+09	7.16921e+09	MULTISPECIES: peroxiredoxin [Pseudomonas]
WP_007932312.1	25	8	8	45	2.29503e+08	945737194	696682691	beta-ketoacyl-ACP synthase II [Pseudomonas sp. GM17]
WP_007927066.1	25	12	12	112	1.1923e+09	3.07046e+09	3.23366e+09	MULTISPECIES: acyl-CoA dehydrogenase [Pseudomonas]
A0A1M7JPV1	17	7	7	21	1.37883e+08	1.32401e+08	346545865	1-pyrroline-5-carboxylate dehydrogenase OS=Bacillus sp. bc15 OX=1761758 GN=rocA PE=3 SV=1
WP_007922504.1	30	10	10	45	9.49291e+08	1.64471e+09	1709048280	MULTISPECIES: protein phosphatase CheZ [Pseudomonas]
WP_007923054.1	36	7	7	185	6.42708e+09	9.89098e+09	1.03762e+10	MULTISPECIES: OmpA family protein [Pseudomonas]
WP_007928266.1	29	10	9	55	3.26487e+08	1.2362e+09	1037146283	methyl-accepting chemotaxis protein [Pseudomonas sp. GM17]
WP_007932270.1	52	8	8	228	2.69476e+09	5.1596e+09	4.76101e+09	cysteine hydrolase [Pseudomonas sp. GM17]
WP_007925837.1	25	9	9	60	1.10372e+09	1.3776e+09	1561319157	MULTISPECIES: FAD-dependent oxidoreductase [Pseudomonas]
WP_007923233.1	13	11	11	22	2.32731e+07	6.91301e+07	7.77043e+07	AAA family ATPase [Pseudomonas sp. GM17]
J3HID4	17	2	2	31	8.06313e+07	284699210	2.26332e+08	ATP synthase epsilon chain OS=Pantoea sp. YR343 OX=1144341 GN=atpC PE=3 SV=1
WP_007925890.1	20	10	9	68	3.77386e+08	1.97844e+09	1.63332e+09	methyl-accepting chemotaxis protein [Pseudomonas sp. GM17]
WP_007929535.1	17	5	5	82	1.27194e+09	3.44392e+09	3.22373e+09	helix-turn-helix domain-containing protein [Pseudomonas sp. GM17]
WP_007924801.1	15	5	5	29	1.37318e+08	6.10381e+08	553441132	Rieske 2Fe-2S domain-containing protein [Pseudomonas sp. GM17]
J2WK31	18	12	12	47	1.37179e+08	453014886	4.19402e+08	2-oxoglutarate dehydrogenase, E1 component OS=Sphingobium sp. AP49 OX=1144307 GN=PMI04_02279 PE=4 SV=1
WP_007932875.1	23	3	3	74	6.19058e+08	1726394123	1562301811	copper chaperone PCu(A)C [Pseudomonas sp. GM17]
WP_007924186.1	49	10	7	369	9.3481e+09	1.18278e+10	1.21136e+10	MULTISPECIES: 50S ribosomal protein L5 [Pseudomonas]
WP_007931434.1	24	13	13	68	1.30762e+09	2572653842	2278266009	MULTISPECIES: DEAD/DEAH box helicase [Pseudomonas]
J3HFH4	19	11	11	32	4.53159e+08	8.54349e+08	6.80418e+08	TonB-dependent siderophore receptor OS=Pantoea sp. YR343 OX=1144341 GN=PMI39_03707 PE=3 SV=1
WP_007924881.1	20	8	7	85	6.30815e+08	1.32458e+09	1.57595e+09	MULTISPECIES: methyl-accepting chemotaxis protein [Pseudomonas]
WP_007929399.1	28	9	9	52	470533672	997679816	1065534620	enoyl-CoA hydratase/isomerase family protein [Pseudomonas sp. GM17]
WP_007926073.1	21	11	11	112	1810872447	3.09785e+09	2.8507e+09	MULTISPECIES: acyl-CoA dehydrogenase [unclassified Pseudomonas]
J3BY50	18	11	11	70	4.61268e+08	1739656897	1262988903	Zn-dependent oligopeptidase OS=Pantoea sp. YR343 OX=1144341 GN=PMI39_03465 PE=3 SV=1
WP_037034042.1	27	6	6	105	4.73624e+09	3087845661	4.79427e+09	OmpA family protein [Pseudomonas sp. GM17]
WP_007924205.1	46	9	7	139	5.38329e+09	12177942618	1.02416e+10	MULTISPECIES: 50S ribosomal protein L3 [Pseudomonas]
J3HFJ3	15	10	7	37	1.41583e+08	381645893	390762864	Protein translocase subunit SecA OS=Pantoea sp. YR343 OX=1144341 GN=secA PE=2 SV=1
A0A1M6VUA6	30	8	8	114	2.62186e+09	3.42044e+09	4.87981e+09	N-acetylmuramoyl-L-alanine amidase OS=Bacillus sp. bc15 OX=1761758 GN=SAMN04487918_101475 PE=4 SV=1
WP_007927812.1	8	7	7	36	1.84943e+08	4.00567e+08	4.21977e+08	MULTISPECIES: sensor histidine kinase [Pseudomonas]
WP_007928634.1	44	8	8	52	4.94586e+08	6.49319e+08	7.10726e+08	MULTISPECIES: efflux RND transporter periplasmic adaptor subunit [unclassified Pseudomonas]
WP_007930184.1	21	5	5	109	1.96244e+09	6.31143e+09	5516038762	MULTISPECIES: nitronate monooxygenase [Pseudomonas]
WP_007927622.1	19	8	8	156	3.43339e+09	5.58947e+09	6559496915	class I SAM-dependent methyltransferase [Pseudomonas sp. GM17]
WP_007931133.1	37	6	6	159	1.12772e+10	1.66518e+10	1.74975e+10	MULTISPECIES: DNA starvation/stationary phase protection protein [Pseudomonas]
J3HG03	20	5	5	28	9.20118e+07	1.83314e+08	1.44816e+08	Aminomethyltransferase OS=Pantoea sp. YR343 OX=1144341 GN=gcvT PE=3 SV=1
WP_007929859.1	36	13	13	89	1.89918e+09	5.35753e+09	4.79935e+09	MULTISPECIES: UDP-N-acetylglucosamine 1-carboxyvinyltransferase [Pseudomonas]
J3HBV4	30	11	10	97	1.13275e+09	3.18504e+09	2499007564	Argininosuccinate synthase OS=Pantoea sp. YR343 OX=1144341 GN=argG PE=3 SV=1
A0A1M7HUJ2	12	10	8	34	1.41944e+08	7.85852e+07	2.64518e+08	Aconitate hydratase OS=Bacillus sp. bc15 OX=1761758 GN=SAMN04487918_107206 PE=3 SV=1
WP_007927639.1	20	6	6	44	2.83676e+08	8.807e+08	7.23216e+08	dihydrolipoyl dehydrogenase [Pseudomonas sp. GM17]
WP_007931501.1	44	9	9	209	6.7627e+09	8.73361e+09	9.80966e+09	MULTISPECIES: succinate dehydrogenase iron-sulfur subunit [Pseudomonas]
J3HP14	9	3	2	146	1.32618e+07	1.41093e+08	1.17926e+08	NAD-dependent aldehyde dehydrogenase OS=Pantoea sp. YR343 OX=1144341 GN=PMI39_00725 PE=3 SV=1
WP_007924192.1	43	8	5	109	3.30535e+09	6891102638	7.15098e+09	MULTISPECIES: 30S ribosomal protein S3 [Pseudomonas]
WP_007930417.1	33	4	4	167	2.14544e+09	4.34441e+09	4.65242e+09	VOC family protein [Pseudomonas sp. GM17]
WP_007926666.1	24	9	9	65	8.95942e+08	1.71541e+09	1.76728e+09	MULTISPECIES: diaminopimelate decarboxylase [unclassified Pseudomonas]
A0A1M7IP63	23	7	7	97	2.14417e+09	2.68794e+09	4.44594e+09	Enolase OS=Bacillus sp. bc15 OX=1761758 GN=eno PE=3 SV=1
A0A1M7EGB4	32	11	11	37	1.19685e+09	1.00838e+09	1.66499e+09	Leucine dehydrogenase OS=Bacillus sp. bc15 OX=1761758 GN=SAMN04487918_104216 PE=3 SV=1
WP_007930780.1	17	13	13	74	2.8994e+09	4.62212e+09	4762597338	endopeptidase La [Pseudomonas sp. GM17]
J2V811	25	5	5	29	2.79953e+08	954296969	789010400	Glutathione S-transferase OS=Pantoea sp. YR343 OX=1144341 GN=PMI39_02907 PE=4 SV=1
WP_007931556.1	27	8	8	196	2.17777e+09	3.59486e+09	3.86707e+09	MULTISPECIES: beta-ketoacyl-ACP synthase I [Pseudomonas]
J2V6M3	10	4	4	49	2.18898e+08	8.85745e+08	6.80411e+08	TonB-dependent siderophore receptor OS=Pantoea sp. YR343 OX=1144341 GN=PMI39_00716 PE=3 SV=1
WP_007924989.1	40	7	7	156	5790124596	10681706300	1.11551e+10	MULTISPECIES: DUF4174 domain-containing protein [Pseudomonas]
WP_007920640.1	20	9	9	122	4.75348e+08	1274229773	1492796451	MULTISPECIES: DEAD/DEAH box helicase [Pseudomonas]
A0A1M7LVI1	11	12	7	163	1.01784e+08	1.54337e+08	273186354	DNA-directed RNA polymerase subunit beta' OS=Bacillus sp. bc15 OX=1761758 GN=rpoC PE=3 SV=1
J2UQD4	11	9	9	50	3.80339e+08	761866130	7.58992e+08	2-oxoglutarate dehydrogenase, E1 component OS=Pantoea sp. YR343 OX=1144341 GN=PMI39_03089 PE=4 SV=1
WP_003176404.1	55	13	10	156	7.23473e+09	1.09388e+10	9.94077e+09	MULTISPECIES: 30S ribosomal protein S4 [Pseudomonas]
WP_007926337.1	22	9	9	65	1.23189e+09	1.79757e+09	1.87438e+09	MULTISPECIES: porin [Pseudomonas]
J3HP64	14	11	7	43	2.2025e+08	2.57695e+08	374852374	Phosphoenolpyruvate synthase OS=Pantoea sp. YR343 OX=1144341 GN=PMI39_00831 PE=3 SV=1
A0A1M7KQJ9	32	9	9	33	5.04961e+08	6.11985e+08	7.67145e+08	Flagellar hook protein FlgE OS=Bacillus sp. bc15 OX=1761758 GN=SAMN04487918_11296 PE=3 SV=1
WP_007931379.1	25	7	7	62	4.71089e+08	1195026085	1.45115e+09	MULTISPECIES: L,D-transpeptidase family protein [Pseudomonas]
WP_007931272.1	21	12	12	63	1.67172e+09	3.06793e+09	3.0511e+09	hypothetical protein [Pseudomonas sp. GM17]
WP_007926151.1	28	9	9	63	1.0476e+09	2.12355e+09	2.24967e+09	MULTISPECIES: ABC transporter ATP-binding protein [Pseudomonas]
WP_007926352.1	21	6	6	133	1.26136e+09	2.52262e+09	2.43245e+09	MULTISPECIES: membrane dipeptidase [Pseudomonas]
WP_037035647.1	12	9	9	57	2.56341e+08	727164981	749940385	protein kinase [Pseudomonas sp. GM17]
WP_007921565.1	30	8	8	73	1.12593e+09	1.36574e+09	1.28633e+09	low-specificity L-threonine aldolase [Pseudomonas sp. GM17]
WP_002555479.1	57	8	6	156	8645477716	9.34681e+09	9778238921	MULTISPECIES: 50S ribosomal protein L14 [Gammaproteobacteria]
WP_007931479.1	36	10	10	174	4.38423e+09	7.31742e+09	6.97722e+09	MULTISPECIES: glycine betaine ABC transporter substrate-binding protein [Pseudomonas]
WP_007926378.1	23	7	7	28	2.93533e+08	697382268	6.73572e+08	MULTISPECIES: sarcosine oxidase subunit beta family protein [Pseudomonas]
WP_007932136.1	34	10	10	53	1.70488e+09	4.10671e+09	3.01915e+09	MULTISPECIES: nucleoid-associated protein YejK [Pseudomonas]
WP_007932235.1	24	11	11	41	1.04046e+09	1.05249e+09	1334185903	MULTISPECIES: polyphosphate:AMP phosphotransferase [unclassified Pseudomonas]
WP_007930819.1	24	10	10	118	3.13305e+09	4.1958e+09	4.16226e+09	MULTISPECIES: 2,3-bisphosphoglycerate-independent phosphoglycerate mutase [Pseudomonas]
WP_007924234.1	24	10	10	150	1.77441e+09	1933297608	1.76961e+09	MULTISPECIES: acyl-CoA dehydrogenase [Pseudomonas]
J3HFC1	12	10	4	69	93847972	447315208	331283718	Carbamoyl-phosphate synthase large chain OS=Pantoea sp. YR343 OX=1144341 GN=carB PE=3 SV=1
A0A1M7ICD5	31	7	7	41	2.4713e+08	340459875	9.07703e+08	Lipoprotein OS=Bacillus sp. bc15 OX=1761758 GN=SAMN04487918_10896 PE=3 SV=1
WP_007931696.1	12	9	9	52	3.0487e+08	7.90057e+08	682223452	aminotransferase [Pseudomonas sp. GM17]
WP_007921131.1	18	11	10	43	3.63937e+08	4.56784e+08	6.42225e+08	MULTISPECIES: bifunctional GTP diphosphokinase/guanosine-3',5'-bis pyrophosphate 3'-pyrophosphohydrolase [Pseudomonas]
WP_007929189.1	31	6	6	30	258100662	327411418	418809313	secretin [Pseudomonas sp. GM17]
WP_097136878.1	27	10	10	82	1.5229e+09	3.48959e+09	3.02e+09	MULTISPECIES: peptide chain release factor 2 [Pseudomonas]
WP_007923906.1	28	4	4	50	8.00216e+08	9.28051e+08	1084946264	MULTISPECIES: dCTP deaminase [Pseudomonas]
WP_007921784.1	42	15	15	142	4098871174	6.59378e+09	6.84861e+09	allantoicase [Pseudomonas sp. GM17]
WP_007926800.1	13	9	9	37	398094883	8.76019e+08	8.03063e+08	bifunctional [glutamate--ammonia ligase]-adenylyl-L-tyrosine phosphorylase/[glutamate--ammonia-ligase] adenylyltransferase [Pseudomonas sp. GM17]
WP_007923830.1	19	9	8	51	3.72068e+08	4.64095e+08	6.2273e+08	MULTISPECIES: peptide chain release factor 3 [Pseudomonas]
WP_007929719.1	23	6	6	21	1.44438e+08	4.09748e+08	476767846	amidase [Pseudomonas sp. GM17]
WP_007924174.1	24	11	11	90	2.45766e+09	2.96057e+09	2960914744	MULTISPECIES: catalase [unclassified Pseudomonas]
WP_007922819.1	20	9	9	19	5.4674e+08	4.14533e+08	5.08265e+08	TonB-dependent siderophore receptor [Pseudomonas sp. GM17]
WP_007921761.1	58	7	7	676	2.91354e+10	6.19421e+10	5.78877e+10	MULTISPECIES: DNA binding protein [Pseudomonas]
WP_007922998.1	42	3	3	34	1.94553e+08	424906990	466306163	hypothetical protein [Pseudomonas sp. GM17]
WP_007928143.1	39	7	7	153	2.08227e+09	4.16482e+09	4115651158	MULTISPECIES: START domain-containing protein [Pseudomonas]
WP_007931529.1	54	4	4	19	155233830	1.47159e+09	4.94251e+08	MULTISPECIES: hypothetical protein [Pseudomonas]
WP_007931610.1	34	5	5	45	3.33102e+08	6.64057e+08	755026040	MULTISPECIES: orotidine-5'-phosphate decarboxylase [Pseudomonas]
J3BUP9	34	2	2	28	1.9887e+08	6.64183e+08	5.99938e+08	Uncharacterized protein OS=Pantoea sp. YR343 OX=1144341 GN=PMI39_04025 PE=4 SV=1
J2UNF9	24	11	6	244	7.53617e+08	2207645219	1.66675e+09	Isocitrate dehydrogenase [NADP] OS=Pantoea sp. YR343 OX=1144341 GN=PMI39_03495 PE=4 SV=1
WP_007925879.1	31	8	7	177	2.52599e+09	5.45632e+09	5.35871e+09	MULTISPECIES: bifunctional demethylmenaquinone methyltransferase/2-methoxy-6-polyprenyl-1,4-benzoquinol methylase UbiE [Pseudomonas]
WP_007924130.1	15	4	3	19	58813598	1.59638e+08	1.7137e+08	bifunctional diaminohydroxyphosphoribosylaminopyrimidine deaminase/5-amino-6-(5-phosphoribosylamino)uracil reductase RibD [Pseudomonas sp. GM17]
WP_007929220.1	57	10	10	68	4.30502e+08	1.01912e+09	9.27734e+08	MULTISPECIES: outer membrane lipoprotein chaperone LolA [Pseudomonas]
WP_007921367.1	45	12	12	140	7.92572e+09	1.33746e+10	1.40987e+10	MULTISPECIES: protease modulator HflC [Pseudomonas]
WP_007925904.1	18	5	5	48	5.14592e+08	9.97362e+08	9.92758e+08	imidazolonepropionase [Pseudomonas sp. GM17]
J2WJ22	12	15	9	73	78496127	4.07951e+08	227679846	DNA-directed RNA polymerase subunit beta OS=Sphingobium sp. AP49 OX=1144307 GN=rpoB PE=3 SV=1
WP_037035657.1	25	7	7	55	7.54384e+08	1659054352	2144263933	type VI secretion system protein TssA [Pseudomonas sp. GM17]
WP_007927772.1	41	9	9	64	2.48458e+09	2.10047e+09	2.89791e+09	MULTISPECIES: DUF3108 domain-containing protein [Pseudomonas]
WP_007925302.1	31	7	7	56	3.32607e+08	6.60311e+08	6.98202e+08	serine acetyltransferase [Pseudomonas sp. GM17]
J2UP23	21	13	13	41	7.44274e+08	1172131942	1.08451e+09	Outer membrane receptor for ferric coprogen and ferric-rhodotorulic acid OS=Pantoea sp. YR343 OX=1144341 GN=PMI39_05003 PE=3 SV=1
WP_007920626.1	37	6	6	33	4.78768e+08	1.34125e+09	9.63897e+08	MULTISPECIES: peptidylprolyl isomerase A [Pseudomonas]
WP_007926364.1	33	7	7	249	1.19234e+10	1.50913e+10	1.58428e+10	MULTISPECIES: hypothetical protein [unclassified Pseudomonas]
WP_007923661.1	53	5	5	50	8.29978e+07	3.48189e+08	472009065	(2Fe-2S)-binding protein [Pseudomonas sp. GM17]
J3HIG6	35	9	9	86	1406460660	3.33088e+09	2.52964e+09	Enoyl-[acyl-carrier-protein] reductase [NADH] OS=Pantoea sp. YR343 OX=1144341 GN=PMI39_02689 PE=3 SV=1
WP_007921393.1	32	6	6	52	1.23783e+08	5.35062e+08	478111998	NAD(P)H-hydrate dehydratase [Pseudomonas sp. GM17]
WP_007928401.1	36	8	8	87	5.27231e+09	9.62496e+09	9.56632e+09	MULTISPECIES: M48 family metallopeptidase [Pseudomonas]
WP_007927091.1	48	7	7	125	2.365e+09	2.40753e+09	2876804320	hypothetical protein [Pseudomonas sp. GM17]
WP_007928079.1	34	5	5	61	3.43904e+07	4.05078e+08	423850792	MULTISPECIES: DUF4823 domain-containing protein [Pseudomonas]
A0A1M7KE38	22	7	6	33	1.91659e+08	1.85232e+08	5.41149e+08	S-adenosylmethionine synthase OS=Bacillus sp. bc15 OX=1761758 GN=metK PE=3 SV=1
WP_007925192.1	18	6	6	57	9.14914e+08	1.34124e+09	1.75815e+09	MULTISPECIES: ribonucleotide-diphosphate reductase subunit beta [Pseudomonas]
WP_007932637.1	15	5	5	55	1.62812e+08	4.58524e+08	430333898	NAD(P)-binding protein [Pseudomonas sp. GM17]
WP_007922167.1	32	8	8	86	5.33948e+08	1.33606e+09	1.38527e+09	tryptophan 2,3-dioxygenase [Pseudomonas sp. GM17]
J2VL70	45	6	5	42	3.93205e+08	5.71949e+08	556847885	Putative phospholipid-binding protein OS=Pantoea sp. YR343 OX=1144341 GN=PMI39_01371 PE=4 SV=1
WP_007923095.1	19	9	8	40	545584998	5.91237e+08	841806845	methyl-accepting chemotaxis protein [Pseudomonas sp. GM17]
WP_037035520.1	19	6	6	64	1.08085e+09	1345760938	1.57349e+09	MULTISPECIES: carboxypeptidase family protein [Pseudomonas]
WP_007928474.1	22	8	8	70	1386168901	1996676382	2.01927e+09	UDP-N-acetylmuramoyl-tripeptide--D-alanyl-D-alanine ligase [Pseudomonas sp. GM17]
WP_007928338.1	25	7	5	105	1469842121	1.25027e+09	1.50742e+09	MULTISPECIES: redox-regulated ATPase YchF [Pseudomonas]
WP_007929777.1	35	7	7	47	5.25996e+08	1.07818e+09	1.23335e+09	hypothetical protein [Pseudomonas sp. GM17]
J2L9M7	19	7	7	27	8.06309e+07	4.81402e+08	4.56466e+08	Putative Zn-dependent protease-like protein OS=Sphingobium sp. AP49 OX=1144307 GN=PMI04_01577 PE=4 SV=1
WP_007929267.1	14	12	12	41	4.0388e+08	6.64549e+08	6.99733e+08	AAA family ATPase [Pseudomonas sp. GM17]
WP_007925421.1	11	8	8	35	2.40682e+08	4.8252e+08	4.60815e+08	membrane protein [Pseudomonas sp. GM17]
J2UYJ7	33	9	9	62	9.64504e+08	2.60005e+09	2.17181e+09	Glyoxylate/hydroxypyruvate reductase B OS=Pantoea sp. YR343 OX=1144341 GN=ghrB PE=3 SV=1
WP_007924654.1	18	8	8	31	4.17413e+08	9.28649e+08	8.75321e+08	polynucleotide adenylyltransferase PcnB [Pseudomonas sp. GM17]
WP_007924767.1	26	13	11	51	1.5611e+09	2.08943e+09	1905181233	MULTISPECIES: energy-dependent translational throttle protein EttA [Pseudomonas]
WP_007929191.1	15	4	4	53	5.46491e+08	1163006281	1134826292	cupin domain-containing protein [Pseudomonas sp. GM17]
WP_007930993.1	23	6	6	39	282195616	8.8442e+08	803962673	MULTISPECIES: D-glycerate dehydrogenase [unclassified Pseudomonas]
WP_007926570.1	27	9	9	70	2.40286e+09	3.65075e+09	3654311602	efflux RND transporter periplasmic adaptor subunit EmhA [Pseudomonas sp. GM17]
WP_007932409.1	54	6	6	55	6.53018e+08	1.43676e+09	1.32231e+09	MULTISPECIES: HPF/RaiA family ribosome-associated protein [Pseudomonas]
WP_007931334.1	30	8	8	81	2625680023	8.33349e+09	7.12022e+09	glucose-1-phosphate thymidylyltransferase RfbA [Pseudomonas sp. GM17]
J2VU45	24	7	5	79	241352460	607403952	5.14691e+08	Cell shape determining protein, MreB/Mrl family OS=Pantoea sp. YR343 OX=1144341 GN=PMI39_00365 PE=4 SV=1
WP_007920556.1	33	7	7	98	9.82981e+08	7841312723	7433329515	lytic polysaccharide monooxygenase [Pseudomonas sp. GM17]
WP_007924104.1	16	10	10	47	5.09246e+08	6.68853e+08	1.01273e+09	MULTISPECIES: 1-deoxy-D-xylulose-5-phosphate synthase [Pseudomonas]
WP_007924909.1	17	9	8	146	3.06378e+09	6.12807e+09	5.34191e+09	MFS transporter [Pseudomonas sp. GM17]
WP_007927959.1	31	4	4	80	1.6553e+09	3.3067e+09	4407083720	MULTISPECIES: hypothetical protein [Pseudomonas]
J3CFM5	18	4	4	22	107581874	2.57055e+08	290898729	rRNA methylase OS=Pantoea sp. YR343 OX=1144341 GN=PMI39_00198 PE=3 SV=1
WP_007931087.1	30	8	8	48	3.31526e+08	5.20563e+08	4.62216e+08	AAA family ATPase [Pseudomonas sp. GM17]
J3HAM9	23	9	9	28	7.18948e+08	1.0489e+09	8.94543e+08	Pyruvate kinase OS=Pantoea sp. YR343 OX=1144341 GN=PMI39_04853 PE=3 SV=1
WP_007922339.1	25	9	6	84	3.7994e+09	3.78131e+09	5.34253e+09	MULTISPECIES: methionine adenosyltransferase [Pseudomonas]
WP_002555486.1	34	3	3	115	5.97065e+09	7.00695e+09	6.01854e+09	MULTISPECIES: 30S ribosomal protein S19 [Gammaproteobacteria]
WP_007922127.1	31	8	8	101	3.56387e+09	5.41839e+09	5.35592e+09	UDP-3-O-acyl-N-acetylglucosamine deacetylase [Pseudomonas sp. GM17]
J3HNX0	44	7	7	62	6.84883e+08	1.46929e+09	8.09077e+08	Putative periplasmic or secreted lipoprotein OS=Pantoea sp. YR343 OX=1144341 GN=PMI39_01004 PE=4 SV=1
WP_007930001.1	91	5	5	88	1.85407e+09	2.14683e+09	2.62282e+09	MULTISPECIES: pyrimidine/purine nucleoside phosphorylase [Pseudomonas]
J2WPH1	14	10	10	40	649515607	6.59695e+08	1.0046e+09	Outer membrane receptor protein OS=Sphingobium sp. AP49 OX=1144307 GN=PMI04_01581 PE=3 SV=1
J2DQZ5	30	11	9	76	3.81402e+08	1.32236e+09	1.15114e+09	Succinate--CoA ligase [ADP-forming] subunit beta OS=Sphingobium sp. AP49 OX=1144307 GN=sucC PE=3 SV=1
WP_007926654.1	38	4	4	143	8.92753e+09	1.26137e+10	13736552553	MULTISPECIES: hypothetical protein [Pseudomonas]
A0A1M6V686	22	5	2	23	3.0239e+07	2.27371e+07	114589324	L-lactate dehydrogenase OS=Bacillus sp. bc15 OX=1761758 GN=ldh PE=3 SV=1
WP_007928322.1	23	7	3	85	3.0814e+08	1834127570	1.53387e+09	MULTISPECIES: polyamine ABC transporter ATP-binding protein [Pseudomonas]
WP_007932538.1	35	9	8	94	5.78962e+08	1.37578e+09	1.30602e+09	MULTISPECIES: transporter substrate-binding domain-containing protein [Pseudomonas]
A0A1M6VVQ3	30	7	7	53	1.37876e+08	4.58683e+08	872602111	Alcohol dehydrogenase, propanol-preferring OS=Bacillus sp. bc15 OX=1761758 GN=SAMN04487918_101488 PE=3 SV=1
WP_007921969.1	25	5	5	25	245789881	523991186	460406256	MULTISPECIES: SDR family oxidoreductase [Pseudomonas]
J2H454	9	2	1	102				50S ribosomal protein L2 OS=Caulobacter sp. AP07 OX=1144304 GN=rplB PE=3 SV=1
WP_007922772.1	13	9	8	30	2.06076e+08	3.83884e+08	484732648	autotransporter serine protease [Pseudomonas sp. GM17]
J2WK51	47	6	6	31	2.45992e+08	4.37538e+08	4.87064e+08	Outer membrane protein OS=Sphingobium sp. AP49 OX=1144307 GN=PMI04_02304 PE=4 SV=1
WP_007925756.1	30	4	4	189	7.79631e+09	1.99875e+10	1.84192e+10	MULTISPECIES: Hcp family type VI secretion system effector [Pseudomonas]
WP_007929978.1	30	9	9	53	1277277244	2054783554	1991943868	MULTISPECIES: aspartate carbamoyltransferase catalytic subunit [Pseudomonas]
WP_007924185.1	40	8	7	531	1.28524e+10	2.53064e+10	2.07101e+10	MULTISPECIES: 50S ribosomal protein L6 [Pseudomonas]
J3BZ79	23	6	5	46	3.38342e+08	1.13483e+09	791118369	2-dehydro-3-deoxyphosphooctonate aldolase OS=Pantoea sp. YR343 OX=1144341 GN=kdsA PE=3 SV=1
WP_007921363.1	32	8	6	94	1.49505e+09	1.50826e+09	2.09454e+09	adenylosuccinate synthase, partial [Pseudomonas sp. GM17]
WP_007925933.1	29	8	7	110	2211096382	4.59779e+09	4.67197e+09	MULTISPECIES: class 1 fructose-bisphosphatase [Pseudomonas]
WP_007927320.1	30	5	5	38	367473125	961329099	8.42709e+08	MULTISPECIES: GntR family transcriptional regulator [Pseudomonas]
WP_007929542.1	36	15	15	39	9.51712e+08	1544293453	1.51245e+09	MULTISPECIES: ribosome biogenesis GTPase Der [Pseudomonas]
WP_007928902.1	28	6	6	69	2.66301e+09	2645986708	3.57037e+09	MULTISPECIES: metallopeptidase [Pseudomonas]
WP_007926784.1	30	3	3	43	5.37912e+08	1.3781e+09	1.129e+09	DUF2934 domain-containing protein [Pseudomonas sp. GM17]
WP_007920512.1	37	12	12	80	2.27817e+09	3.43415e+09	3.6998e+09	MULTISPECIES: phenylalanine--tRNA ligase subunit alpha [Pseudomonas]
WP_007924280.1	17	6	6	31	1.90572e+08	377375341	3.97534e+08	MULTISPECIES: sigma-54-dependent Fis family transcriptional regulator [Pseudomonas]
WP_007924108.1	33	6	6	18	195030416	9.7808e+07	296793545	MULTISPECIES: GTP cyclohydrolase II [Pseudomonas]
WP_007930440.1	21	8	8	46	8.95729e+08	1.51988e+09	1.7133e+09	MULTISPECIES: DotU family type VI secretion system protein [Pseudomonas]
WP_007923557.1	14	3	3	53	341976562	979861013	9.05072e+08	3-hydroxybutyryl-CoA dehydrogenase [Pseudomonas sp. GM17]
WP_007929185.1	26	14	13	83	2.56454e+09	1.99982e+09	3.93432e+09	MULTISPECIES: NADH-quinone oxidoreductase subunit C/D [Pseudomonas]
WP_007930201.1	25	10	10	59	1.85299e+09	2.6234e+09	2.86841e+09	MULTISPECIES: tyrosine--tRNA ligase [Pseudomonas]
WP_007930809.1	30	6	6	177	2.81496e+09	7.01706e+09	6.13849e+09	maleylacetoacetate isomerase [Pseudomonas sp. GM17]
WP_007929512.1	14	4	4	81	405682716	949078860	9.87293e+08	MULTISPECIES: protein translocase subunit SecF [Pseudomonas]
A0A1M7MIQ2	22	9	7	64	3.11604e+08	4.65354e+08	7.47355e+08	Inosine-5'-monophosphate dehydrogenase OS=Bacillus sp. bc15 OX=1761758 GN=guaB PE=3 SV=1
A0A1M7FWI9	36	8	8	21	187762623	1.30485e+08	6.14853e+08	Spore coat assembly protein SafA (Fragment) OS=Bacillus sp. bc15 OX=1761758 GN=SAMN04487918_105305 PE=4 SV=1
WP_007921991.1	27	9	9	109	2.90537e+09	5252920790	4672312821	3-isopropylmalate dehydrogenase [Pseudomonas sp. GM17]
WP_007928348.1	15	7	7	55	803964058	1.44857e+09	1362833839	MULTISPECIES: tetratricopeptide repeat protein [Pseudomonas]
WP_007924176.1	29	10	7	260	1.35113e+10	24688923019	2.35528e+10	MULTISPECIES: DNA-directed RNA polymerase subunit alpha [Pseudomonas]
J2WGE8	55	6	6	135	2.80357e+09	5.88767e+09	6.00603e+09	Opacity protein OS=Sphingobium sp. AP49 OX=1144307 GN=PMI04_02851 PE=4 SV=1
WP_037035296.1	19	12	12	65	1493031226	2195454241	2.43048e+09	MULTISPECIES: type I secretion system permease/ATPase [Pseudomonas]
WP_007924507.1	29	7	7	127	2.9415e+09	4.20756e+09	4019544070	MULTISPECIES: F0F1 ATP synthase subunit gamma [Pseudomonas]
WP_007926097.1	16	9	9	99	5.40395e+09	1.00111e+10	1.06392e+10	NAD(P)/FAD-dependent oxidoreductase [Pseudomonas sp. GM17]
WP_007929605.1	25	9	7	52	1171171470	1880255287	1923544864	NADH-quinone oxidoreductase subunit NuoF, partial [Pseudomonas sp. GM17]
WP_007921117.1	23	7	7	56	5.69168e+08	868645120	1005628889	MULTISPECIES: bifunctional phosphopantothenoylcysteine decarboxylase/phosphopantothenate--cysteine ligase CoaBC [Pseudomonas]
WP_007920875.1	21	9	7	76	1.77416e+09	3.73446e+09	3.23112e+09	phosphoglucosamine mutase [Pseudomonas sp. GM17]
WP_007923929.1	24	5	5	44	8.07049e+08	1.80138e+09	1.83746e+09	MULTISPECIES: ferredoxin--NADP reductase [Pseudomonas]
WP_007925877.1	47	8	8	49	1701628354	2.32829e+09	2.14088e+09	MULTISPECIES: phasin family protein [Pseudomonas]
WP_007922924.1	28	6	6	59	1273569267	3.13801e+09	3.02655e+09	carbonic anhydrase [Pseudomonas sp. GM17]
WP_007928259.1	10	7	7	44	400637802	8.06405e+08	6.44851e+08	glycine dehydrogenase (aminomethyl-transferring) [Pseudomonas sp. GM17]
WP_007924403.1	13	7	7	28	1.30196e+08	2.13503e+08	210567183	FdhF/YdeP family oxidoreductase [Pseudomonas sp. GM17]
WP_007926964.1	78	5	5	235	4.27421e+09	5.47412e+09	6.57725e+09	MULTISPECIES: DUF4404 family protein [Pseudomonas]
WP_007921383.1	9	4	4	19	1.46713e+08	348806260	3.70314e+08	MULTISPECIES: DNA mismatch repair endonuclease MutL [Pseudomonas]
WP_007925873.1	22	9	9	50	4.23184e+08	1.04106e+09	9.88795e+08	class II poly(R)-hydroxyalkanoic acid synthase [Pseudomonas sp. GM17]
J2WVQ4	64	4	4	23	4.47477e+08	1376924946	1048821869	Nucleoid DNA-binding protein OS=Sphingobium sp. AP49 OX=1144307 GN=PMI04_00129 PE=3 SV=1
J2VWY0	8	9	6	41	1.05547e+08	3.62609e+08	2.671e+08	Phosphoribosylformylglycinamidine synthase OS=Pantoea sp. YR343 OX=1144341 GN=purL PE=3 SV=1
WP_007930234.1	23	10	10	75	1.55346e+09	2380169506	2.11827e+09	MULTISPECIES: M48 family metallopeptidase [Pseudomonas]
WP_007924182.1	17	8	8	98	2.75592e+09	6366826321	5.77809e+09	MULTISPECIES: preprotein translocase subunit SecY [Pseudomonas]
WP_007924117.1	36	5	5	214	6.62984e+09	1.39293e+10	1.26348e+10	MULTISPECIES: 6,7-dimethyl-8-ribityllumazine synthase [Pseudomonas]
WP_007927677.1	63	7	7	198	2.82892e+09	4458477922	4.84261e+09	MULTISPECIES: 50S ribosomal protein L19 [Pseudomonas]
WP_037034706.1	13	10	10	52	5.02274e+08	9.6515e+08	9.31671e+08	MULTISPECIES: glucans biosynthesis glucosyltransferase MdoH [Pseudomonas]
WP_007921553.1	29	8	8	60	4.51357e+08	8.59601e+08	1.03495e+09	MULTISPECIES: arginine N-succinyltransferase [Pseudomonas]
J3HAT3	44	4	4	32	2.64871e+08	7.40271e+08	4.31627e+08	Outer membrane lipoprotein OS=Pantoea sp. YR343 OX=1144341 GN=PMI39_04747 PE=4 SV=1
WP_007920973.1	43	8	8	52	2046540089	3050360380	3.18815e+09	PspA/IM30 family protein [Pseudomonas sp. GM17]
J3HJM1	18	3	3	15	8.16877e+07	294340630	251084458	Uridine phosphorylase OS=Pantoea sp. YR343 OX=1144341 GN=PMI39_02388 PE=3 SV=1
WP_007926891.1	23	5	5	28	3.17534e+08	823652932	8.41187e+08	MULTISPECIES: LamB/YcsF family protein [unclassified Pseudomonas]
WP_007921637.1	17	10	10	61	1160154777	1.8265e+09	1.65018e+09	arginine decarboxylase [Pseudomonas sp. GM17]
J3HIN4	31	10	10	32	423714490	2778039769	1.99469e+09	Beta-lactamase OS=Pantoea sp. YR343 OX=1144341 GN=PMI39_02504 PE=3 SV=1
WP_007924473.1	28	10	10	111	5.24534e+09	1.20932e+10	1.08396e+10	MULTISPECIES: DNA polymerase III subunit beta [Pseudomonas]
WP_007924172.1	18	14	13	40	5.03631e+08	639716058	5.37253e+08	MULTISPECIES: excinuclease ABC subunit UvrA [Pseudomonas]
J3HFG5	21	14	14	22	7.54231e+08	1.0841e+09	8.03901e+08	Outer membrane protein assembly factor BamA OS=Pantoea sp. YR343 OX=1144341 GN=bamA PE=3 SV=1
WP_007924743.1	35	10	10	54	2.53957e+09	5.09138e+09	4545668609	MULTISPECIES: glutamate 5-kinase [Pseudomonas]
WP_007922922.1	20	11	11	33	1.39314e+09	2848724664	2.82388e+09	ADP-ribosylglycohydrolase [Pseudomonas sp. GM17]
WP_007926611.1	22	4	4	28	1.09896e+08	2.95697e+08	3.35556e+08	NAD(P)-dependent oxidoreductase [Pseudomonas sp. GM17]
WP_007924064.1	16	11	11	75	3.03067e+09	2671947684	3.08655e+09	outer membrane protein assembly factor BamA [Pseudomonas sp. GM17]
WP_007925881.1	16	7	6	27	86799115	2.92098e+08	308386883	ubiquinone biosynthesis regulatory protein kinase UbiB [Pseudomonas sp. GM17]
WP_007930729.1	12	7	7	24	1.28859e+08	3.76293e+08	2.88596e+08	5-dehydro-2-deoxygluconokinase [Pseudomonas sp. GM17]
WP_007929707.1	36	5	5	40	6.7173e+08	1.20536e+09	1.08589e+09	MULTISPECIES: 7-cyano-7-deazaguanine synthase QueC [Pseudomonas]
J2WKE3	16	11	9	128	2.44789e+08	6.94422e+08	7.8528e+08	Polyribonucleotide nucleotidyltransferase OS=Sphingobium sp. AP49 OX=1144307 GN=pnp PE=3 SV=1
WP_007932197.1	33	6	6	26	7.68907e+08	1384087387	1.23691e+09	chorismate mutase, partial [Pseudomonas sp. GM17]
WP_007932925.1	18	6	6	55	5.58124e+08	8.0492e+08	7.76209e+08	MULTISPECIES: CDP-diacylglycerol--serine O-phosphatidyltransferase [Pseudomonas]
WP_007932231.1	18	7	7	59	1199318846	2.23457e+09	2.35479e+09	MULTISPECIES: class II fumarate hydratase [unclassified Pseudomonas]
J2VEJ1	30	7	7	85	1.12284e+09	1.74726e+09	1.51719e+09	Sugar kinase, ribokinase OS=Pantoea sp. YR343 OX=1144341 GN=PMI39_02090 PE=4 SV=1
J3CSD6	37	4	1	64				Small GTP-binding protein domain containing protein OS=Variovorax sp. CF313 OX=1144315 GN=PMI12_01687 PE=4 SV=1
WP_007925190.1	35	5	5	23	1.11679e+08	3.08186e+08	2.68181e+08	MULTISPECIES: phage holin family protein [unclassified Pseudomonas]
WP_007932218.1	11	7	7	27	2.1531e+08	639845389	557283642	MULTISPECIES: EAL domain-containing protein [Pseudomonas]
J3HHE1	23	8	8	56	1.50667e+09	3.4274e+09	3.38029e+09	Dihydrolipoyllysine-residue succinyltransferase component of 2-oxoglutarate dehydrogenase complex OS=Pantoea sp. YR343 OX=1144341 GN=PMI39_03090 PE=3 SV=1
J3HFH1	22	8	8	17	5.77628e+08	5.27373e+08	4.72526e+08	Periplasmic serine endoprotease DegP-like OS=Pantoea sp. YR343 OX=1144341 GN=PMI39_03697 PE=3 SV=1
WP_007929511.1	18	10	10	72	2.44292e+09	3.51274e+09	3636772486	MULTISPECIES: protein translocase subunit SecD [Pseudomonas]
A0A1M7GLY8	18	4	3	151	4.92753e+07	3.77616e+07	9.53481e+07	Succinate--CoA ligase [ADP-forming] subunit alpha OS=Bacillus sp. bc15 OX=1761758 GN=sucD PE=3 SV=1
WP_007927520.1	28	6	6	77	1.88349e+09	4371831342	4.29455e+09	MULTISPECIES: mechanosensitive ion channel [Pseudomonas]
A0A1M7HU08	28	10	10	29	4.92023e+08	980608551	1371396900	Spore germination protein OS=Bacillus sp. bc15 OX=1761758 GN=SAMN04487918_107199 PE=4 SV=1
WP_007929514.1	39	10	10	210	2.04139e+09	4.24109e+09	3.47383e+09	MULTISPECIES: inositol monophosphatase [Pseudomonas]
WP_007925983.1	14	5	5	48	3.62992e+08	1070488798	8.95262e+08	MULTISPECIES: choline ABC transporter ATP-binding protein [Pseudomonas]
WP_007921811.1	31	6	6	164	6.90963e+08	1.44627e+09	1.55928e+09	MULTISPECIES: 1-(5-phosphoribosyl)-5-[(5-phosphoribosylamino)methylideneamino]imidazole-4-carboxamide isomerase [Pseudomonas]
WP_007931398.1	38	8	8	475	1.53985e+10	3.74304e+10	4.21405e+10	MULTISPECIES: elongation factor P [Pseudomonas]
WP_007923904.1	28	6	6	41	2.88127e+08	3126281532	2.23314e+09	ATP-binding cassette domain-containing protein [Pseudomonas sp. GM17]
J3HFK8	23	7	7	40	2.52868e+08	1087606560	9.2696e+08	Chaperone protein DnaJ OS=Pantoea sp. YR343 OX=1144341 GN=dnaJ PE=3 SV=1
WP_007927141.1	31	7	7	76	1.54043e+09	3346021527	3219302533	MULTISPECIES: amino acid ABC transporter ATP-binding protein [Pseudomonas]
WP_007930455.1	21	6	6	27	188680798	5.89681e+08	5.17083e+08	TolC family outer membrane protein [Pseudomonas sp. GM17]
WP_007931381.1	30	10	9	102	1182937721	2.80173e+09	2.95128e+09	3-deoxy-7-phosphoheptulonate synthase [Pseudomonas sp. GM17]
J2CZK0	11	14	4	111	71424881	35988181	23048834	DNA-directed RNA polymerase subunit beta' OS=Sphingobium sp. AP49 OX=1144307 GN=rpoC PE=3 SV=1
A0A1M7FQ33	34	6	6	28	569678016	451053316	8.38989e+08	Succinate dehydrogenase subunit B OS=Bacillus sp. bc15 OX=1761758 GN=SAMN04487918_105224 PE=4 SV=1
WP_007928520.1	23	8	8	53	3.01819e+08	4.43225e+08	4.31223e+08	MULTISPECIES: phosphate ABC transporter substrate-binding protein PstS family protein [Pseudomonas]
WP_007925158.1	22	9	9	30	2.77269e+08	290932269	2.64987e+08	MCE family protein [Pseudomonas sp. GM17]
WP_007927820.1	33	10	10	108	1.91295e+09	3.18917e+09	2.93133e+09	recombination-associated protein RdgC [Pseudomonas sp. GM17]
WP_009051375.1	26	7	7	138	2.01237e+09	3.43398e+09	3.86608e+09	MULTISPECIES: polyamine ABC transporter substrate-binding protein [Pseudomonas]
J3C8P9	18	7	7	20	105622332	3.83046e+08	2.69267e+08	Peptidylprolyl isomerase OS=Pantoea sp. YR343 OX=1144341 GN=PMI39_01340 PE=4 SV=1
A0A1M7GIM5	59	4	4	126	2.67996e+09	1.88872e+09	4593696055	Uncharacterized protein OS=Bacillus sp. bc15 OX=1761758 GN=SAMN04487918_10672 PE=4 SV=1
WP_007929333.1	19	9	9	65	1.12202e+09	1.20544e+09	1.11817e+09	NADP-dependent glyceraldehyde-3-phosphate dehydrogenase [Pseudomonas sp. GM17]
WP_007929379.1	19	6	6	20	2.55484e+08	192376479	293176556	D-alanyl-D-alanine carboxypeptidase/D-alanyl-D-alanine-endopeptidase [Pseudomonas sp. GM17]
WP_007922650.1	24	6	6	45	529964164	1.59271e+09	1.46479e+09	ketoacyl-ACP synthase III [Pseudomonas sp. GM17]
WP_007920524.1	16	5	5	99	2.46154e+09	4.51793e+09	4.90849e+09	MULTISPECIES: nucleoside hydrolase [Pseudomonas]
J3HAI6	19	8	7	25	2.79098e+08	5.62218e+08	4.42344e+08	Glucose-6-phosphate 1-dehydrogenase OS=Pantoea sp. YR343 OX=1144341 GN=zwf PE=3 SV=1
J2WUE2	16	6	6	16	2.64446e+08	288935767	2.96403e+08	Trigger factor OS=Sphingobium sp. AP49 OX=1144307 GN=tig PE=3 SV=1
WP_007926384.1	25	4	4	45	4.80653e+08	1.07093e+09	1241651556	sarcosine oxidase subunit gamma family protein [Pseudomonas sp. GM17]
J2L322	13	3	3	20	1.48388e+08	3.26869e+08	391798231	ABC-type sugar transport system, periplasmic component OS=Rhizobium sp. CF142 OX=1144314 GN=PMI11_04461 PE=4 SV=1
WP_007927205.1	35	6	5	72	2618889322	4393992141	4.11451e+09	MULTISPECIES: ATP-dependent Clp endopeptidase proteolytic subunit ClpP [Pseudomonas]
WP_007928126.1	34	8	8	144	4.88188e+08	2.62464e+09	2.60696e+09	MULTISPECIES: electron transfer flavoprotein subunit beta/FixA family protein [Pseudomonas]
WP_007924063.1	44	9	9	175	7.86232e+09	8739671138	1.02088e+10	MULTISPECIES: OmpH family outer membrane protein [Pseudomonas]
WP_037035651.1	21	7	7	42	3.43228e+08	2.25769e+09	1.94794e+09	HlyD family type I secretion periplasmic adaptor subunit [Pseudomonas sp. GM17]
WP_007930286.1	57	10	10	102	3.25303e+09	8.24723e+09	7.43564e+09	MULTISPECIES: type VI secretion system contractile sheath small subunit [Pseudomonas]
WP_007928080.1	29	4	4	46	1.60051e+08	6.68096e+08	8.08723e+08	DUF1285 domain-containing protein [Pseudomonas sp. GM17]
WP_007921115.1	16	8	8	82	7.10523e+08	1.3847e+09	1.35544e+09	MULTISPECIES: ABC transporter substrate-binding protein [Pseudomonas]
WP_007931085.1	21	8	8	42	7.87011e+08	761163337	970938044	CpaF family protein [Pseudomonas sp. GM17]
WP_007923942.1	32	8	5	23	3.73923e+08	5.90978e+08	5.50043e+08	MULTISPECIES: recombinase RecA [Pseudomonas]
WP_007928733.1	19	7	7	42	6.9761e+08	9.56294e+08	1028704102	acetyl-CoA C-acetyltransferase [Pseudomonas sp. GM17]
WP_007923024.1	30	9	8	32	9.06236e+07	536296590	502737183	CoA transferase [Pseudomonas sp. GM17]
WP_007930309.1	31	4	4	20	7.80644e+07	2.27635e+08	2.18955e+08	MULTISPECIES: YbhB/YbcL family Raf kinase inhibitor-like protein [Pseudomonas]
WP_007923899.1	28	9	9	28	2.30109e+08	3.17097e+08	3.43823e+08	penicilin amidase, partial [Pseudomonas sp. GM17]
WP_007922075.1	30	9	9	95	1890132819	2.41821e+09	2.49832e+09	MULTISPECIES: sulfate ABC transporter substrate-binding protein [Pseudomonas]
WP_007927029.1	16	5	5	56	4.90558e+08	1113445709	1.18357e+09	MULTISPECIES: ABC transporter substrate-binding protein [unclassified Pseudomonas]
WP_007925988.1	28	8	8	94	1.79192e+09	3.53143e+09	3581722239	MULTISPECIES: choline ABC transporter substrate-binding protein [Pseudomonas]
WP_007923271.1	42	5	4	38	4.43359e+08	8.12234e+08	7.39074e+08	MULTISPECIES: molybdenum cofactor biosynthesis protein B [Pseudomonas]
J1T0Y4	23	4	3	15	9.30341e+07	1.96455e+08	201763327	50S ribosomal protein L2 OS=Rhizobium sp. CF142 OX=1144314 GN=rplB PE=3 SV=1
WP_007924126.1	15	6	6	105	1.67514e+09	2.89951e+09	3.46051e+09	MULTISPECIES: bifunctional 3,4-dihydroxy-2-butanone-4-phosphate synthase/GTP cyclohydrolase II [Pseudomonas]
J3HGJ9	14	5	5	34	4.04645e+08	8.21984e+08	685718480	Metabolite-proton symporter OS=Pantoea sp. YR343 OX=1144341 GN=PMI39_03484 PE=4 SV=1
WP_007921558.1	28	12	12	46	1.81267e+09	2.24631e+09	1.98309e+09	N-succinylarginine dihydrolase [Pseudomonas sp. GM17]
J3HML6	15	5	5	41	3.38983e+08	3.7605e+08	6.58896e+08	Periplasmic serine endoprotease DegP-like OS=Pantoea sp. YR343 OX=1144341 GN=PMI39_01580 PE=3 SV=1
J3HJL2	28	6	6	25	54057539	223150460	167816517	Putative enzyme of heme biosynthesis OS=Pantoea sp. YR343 OX=1144341 GN=PMI39_02363 PE=4 SV=1
WP_007922383.1	33	3	3	211	1.59174e+09	1.90336e+09	2.34753e+09	MULTISPECIES: YbaB/EbfC family nucleoid-associated protein [Pseudomonas]
WP_007931094.1	35	7	7	155	3.7573e+09	3.92011e+09	5.01668e+09	Flp pilus assembly protein CpaB [Pseudomonas sp. GM17]
WP_007925533.1	27	7	7	30	580752427	6.81264e+08	8.23096e+08	MULTISPECIES: 5'-nucleotidase, lipoprotein e(P4) family [Pseudomonas]
J2WKB2	19	6	5	37	62062981	1.18523e+08	1.27782e+08	ATP synthase subunit beta OS=Sphingobium sp. AP49 OX=1144307 GN=atpD PE=3 SV=1
WP_007926179.1	31	4	4	89	2.15559e+09	3780628646	3.47796e+09	MULTISPECIES: DUF883 domain-containing protein [Pseudomonas]
WP_002555808.1	51	6	4	313	2.68857e+09	3.12123e+09	2.48964e+09	MULTISPECIES: P-II family nitrogen regulator [Gammaproteobacteria]
WP_007927713.1	27	3	3	34	1.35064e+08	429004218	542161683	MULTISPECIES: gamma carbonic anhydrase family protein [Pseudomonas]
WP_007932307.1	24	3	3	282	1.32191e+09	3.00501e+09	3.07366e+09	DUF1842 domain-containing protein [Pseudomonas sp. GM17]
WP_007923657.1	32	4	4	44	1.54208e+08	223131399	3.38668e+08	GGDEF domain-containing protein [Pseudomonas sp. GM17]
J3HLC6	23	8	6	28	153377879	431634762	357951036	NADH-quinone oxidoreductase subunit F OS=Pantoea sp. YR343 OX=1144341 GN=PMI39_01986 PE=3 SV=1
WP_007930302.1	23	10	10	81	3.37855e+09	2569988949	2.76226e+09	YdgA family protein [Pseudomonas sp. GM17]
J3HM68	40	9	6	109	3.48904e+09	5768668382	4.98445e+09	30S ribosomal protein S4 OS=Pantoea sp. YR343 OX=1144341 GN=rpsD PE=3 SV=1
WP_007924306.1	38	10	10	45	5.38603e+08	1077244157	965297186	MULTISPECIES: methionine ABC transporter ATP-binding protein [Pseudomonas]
WP_007925222.1	37	8	7	81	996909427	1.09018e+09	1.22264e+09	MULTISPECIES: SDR family oxidoreductase [Pseudomonas]
WP_007926084.1	12	5	5	21	2.54803e+08	4.24919e+08	5.66528e+08	S9 family peptidase [Pseudomonas sp. GM17]
WP_007927031.1	21	8	8	31	5.1216e+08	897505216	8.85653e+08	OprD family porin [Pseudomonas sp. GM17]
J2VHV7	50	10	8	131	9.03521e+08	8.07645e+08	7.42157e+08	50S ribosomal protein L5 OS=Pantoea sp. YR343 OX=1144341 GN=rplE PE=3 SV=1
WP_009042194.1	15	7	7	43	2.25749e+08	1138597149	8.53141e+08	MULTISPECIES: RNA polymerase factor sigma-54 [Pseudomonas]
A0A1M7L3P2	20	6	6	16	69166797	7.40195e+07	2.58178e+08	Phosphoglucosamine mutase OS=Bacillus sp. bc15 OX=1761758 GN=glmM PE=3 SV=1
WP_007931174.1	38	5	5	285	1.08253e+10	1.71117e+10	1.37046e+10	MULTISPECIES: DNA binding protein [Pseudomonas]
A0A1H7Y8W6	2	2	1	93				Translation initiation factor IF-2 OS=Duganella sp. CF402 OX=1855289 GN=infB PE=3 SV=1
J2KU98	2	2	1	93				Translation initiation factor IF-2 OS=Variovorax sp. CF313 OX=1144315 GN=infB PE=3 SV=1
J2CZL9	8	10	10	26	1.41561e+08	3.34121e+08	2.96258e+08	NAD-specific glutamate dehydrogenase OS=Sphingobium sp. AP49 OX=1144307 GN=PMI04_02616 PE=4 SV=1
WP_007926530.1	27	6	6	45	1.03622e+09	1643216039	1.40631e+09	bifunctional nicotinamidase/pyrazinamidase [Pseudomonas sp. GM17]
WP_007928701.1	19	6	6	24	1.23288e+08	3.03709e+08	2.88652e+08	CpaF family protein [Pseudomonas sp. GM17]
WP_007925206.1	20	4	4	50	5.7802e+08	1303233490	1.58482e+09	MULTISPECIES: ammonia-dependent NAD(+) synthetase [unclassified Pseudomonas]
J3HI21	27	6	6	71	8.54039e+08	2510525085	1.9602e+09	ABC-type sugar transport system, periplasmic component OS=Pantoea sp. YR343 OX=1144341 GN=PMI39_02828 PE=4 SV=1
WP_007921422.1	19	10	9	50	4.40311e+08	1.05779e+09	1.00556e+09	MULTISPECIES: DNA topoisomerase IV subunit B [Pseudomonas]
WP_007748833.1	4	3	1	324				bifunctional aconitate hydratase 2/2-methylisocitrate dehydratase [Paraburkholderia hospita]
WP_007930239.1	40	11	11	61	3097384422	4529835781	4.84545e+09	4-hydroxy-tetrahydrodipicolinate synthase [Pseudomonas sp. GM17]
WP_007922736.1	13	5	5	51	2.8801e+08	9.36702e+08	854321954	aldehyde dehydrogenase (NADP(+)) [Pseudomonas sp. GM17]
WP_007929286.1	11	7	7	34	230840172	549537599	470399273	GGDEF and EAL domain-containing protein [Pseudomonas sp. GM17]
WP_007928718.1	17	7	7	27	3.2187e+08	539801889	578328294	MULTISPECIES: ShlB/FhaC/HecB family hemolysin secretion/activation protein [Pseudomonas]
WP_007921227.1	38	8	8	66	1422103361	3.21594e+09	3452992596	sulfurtransferase [Pseudomonas sp. GM17]
WP_007925677.1	22	7	5	45	5.15532e+08	9.47257e+08	1.07746e+09	MULTISPECIES: polyphosphate kinase 2 [Pseudomonas]
WP_007928271.1	20	7	7	36	7.02997e+08	1519757985	1400531471	inorganic triphosphatase [Pseudomonas sp. GM17]
WP_007924290.1	18	4	4	23	9.11247e+07	235615768	234041601	MULTISPECIES: endonuclease [Pseudomonas]
WP_007930095.1	27	10	10	108	2.57856e+09	2.80549e+09	3.27779e+09	aspartate/tyrosine/aromatic aminotransferase [Pseudomonas sp. GM17]
WP_007925850.1	11	7	7	38	2.86672e+08	9.22723e+08	7.07855e+08	MULTISPECIES: penicillin-binding protein 1A [Pseudomonas]
J3HBP9	15	7	5	54	81689224	269404896	211871417	Acetyl-coenzyme A synthetase OS=Pantoea sp. YR343 OX=1144341 GN=acs PE=3 SV=1
J3HID5	57	9	9	31	8.54217e+08	5.6401e+08	689578110	ATP synthase subunit b OS=Pantoea sp. YR343 OX=1144341 GN=atpF PE=3 SV=1
WP_007738396.1	10	4	3	310				MULTISPECIES: arginine deiminase [Burkholderiaceae]
WP_007932060.1	7	3	3	42	1.00827e+08	6.03758e+08	5.00004e+08	nodulation protein NfeD [Pseudomonas sp. GM17]
J3BYZ5	32	4	4	144	3.19748e+09	1.22222e+10	8.38943e+09	PTS system, glucose subfamily, IIA component OS=Pantoea sp. YR343 OX=1144341 GN=PMI39_03290 PE=4 SV=1
J3HFF9	15	6	5	40	1.37809e+08	4.61672e+08	339502166	Proline--tRNA ligase OS=Pantoea sp. YR343 OX=1144341 GN=proS PE=3 SV=1
WP_007926205.1	21	7	7	108	1.51188e+09	2.11636e+09	2.31257e+09	NADPH:quinone reductase [Pseudomonas sp. GM17]
WP_007924291.1	30	5	5	133	5.25359e+09	1.33711e+10	1.28917e+10	MULTISPECIES: thiol:disulfide interchange protein DsbA/DsbL [Pseudomonas]
WP_007923698.1	46	9	9	56	1.05965e+09	1.7743e+09	1.79287e+09	MULTISPECIES: DUF1311 domain-containing protein [Pseudomonas]
J2DNT9	13	7	5	21	249783325	3.33533e+08	3.07045e+08	Elongation factor G OS=Sphingobium sp. AP49 OX=1144307 GN=fusA PE=3 SV=1
J2V677	56	9	9	115	3.56753e+09	7.60082e+09	5632316043	50S ribosomal protein L9 OS=Pantoea sp. YR343 OX=1144341 GN=rplI PE=3 SV=1
WP_007930444.1	32	7	7	42	6.35243e+08	1043924105	1067446316	MULTISPECIES: serine/threonine-protein phosphatase [Pseudomonas]
J2VMA6	31	5	4	175	3.76294e+09	1.39471e+10	9.70822e+09	30S ribosomal protein S6 OS=Pantoea sp. YR343 OX=1144341 GN=rpsF PE=3 SV=1
WP_007930131.1	9	7	7	19	3.34768e+08	513901054	4.3118e+08	MULTISPECIES: hypothetical protein [Pseudomonas]
WP_007930874.1	14	4	4	35	2.21882e+08	4.58404e+08	5.37277e+08	sugar ABC transporter substrate-binding protein [Pseudomonas sp. GM17]
WP_007922284.1	7	5	5	25	7.32228e+07	161799288	1.62791e+08	phosphoenolpyruvate--protein phosphotransferase [Pseudomonas sp. GM17]
WP_007930408.1	18	5	5	36	1.21853e+08	3.85655e+08	387924339	aminotransferase class V-fold PLP-dependent enzyme [Pseudomonas sp. GM17]
WP_007580075.1	7	6	6	55				type VI secretion system ATPase TssH [Paraburkholderia hospita]
WP_007925160.1	37	6	6	54	9.92792e+08	1.85651e+09	1.77625e+09	membrane integrity-associated transporter subunit PqiC [Pseudomonas sp. GM17]
A0A1M7JSU0	34	4	4	41	589565288	552266357	1.01616e+09	Alkyl hydroperoxide reductase C OS=Bacillus sp. bc15 OX=1761758 GN=SAMN04487918_11064 PE=3 SV=1
WP_007921798.1	69	8	8	99	1.74962e+09	3.44599e+09	4.28691e+09	MULTISPECIES: oxidative damage protection protein [Pseudomonas]
WP_007922675.1	22	7	7	60	5.22061e+08	979669751	906190784	CDP-glucose 4,6-dehydratase [Pseudomonas sp. GM17]
WP_007922723.1	13	5	4	30	2.43067e+08	2.28066e+08	3.61399e+08	glucose-6-phosphate dehydrogenase, partial [Pseudomonas sp. GM17]
WP_007921403.1	21	10	10	41	5.0687e+08	911733347	9.47259e+08	HDOD domain-containing protein [Pseudomonas sp. GM17]
J3HHM5	20	7	4	63	2.69647e+08	566303510	4.85209e+08	S-adenosylmethionine synthase OS=Pantoea sp. YR343 OX=1144341 GN=metK PE=3 SV=1
A0A1M7LEB8	17	7	7	49	1432458853	1762174197	3041002104	Glutamine synthetase OS=Bacillus sp. bc15 OX=1761758 GN=SAMN04487918_11560 PE=3 SV=1
A0A1M6XJ85	30	8	8	27	328612728	7.07475e+08	8.85249e+08	NlpC/P60 family protein OS=Bacillus sp. bc15 OX=1761758 GN=SAMN04487918_1011168 PE=4 SV=1
WP_007920583.1	35	6	6	93	993104434	2.79129e+09	2.15478e+09	MULTISPECIES: CoA transferase subunit A [Pseudomonas]
WP_007923081.1	34	5	5	36	6.6954e+08	9.94227e+08	1219494032	MULTISPECIES: pyridoxamine 5'-phosphate oxidase [Pseudomonas]
WP_007932704.1	58	6	5	174	4.99254e+10	6.44192e+10	6.89456e+10	MULTISPECIES: co-chaperone GroES [Pseudomonas]
J2UU88	10	8	8	25	1.95027e+08	664847923	4.75284e+08	Phosphoenolpyruvate carboxylase OS=Pantoea sp. YR343 OX=1144341 GN=ppc PE=3 SV=1
WP_007929540.1	32	6	6	101	1111559267	4.08605e+09	3.45437e+09	MULTISPECIES: tetratricopeptide repeat protein [Pseudomonas]
WP_007928379.1	40	7	6	71	1247721869	1.88421e+09	1841375616	MULTISPECIES: uracil phosphoribosyltransferase [Pseudomonas]
WP_007927044.1	27	6	6	27	7.1392e+07	1.46647e+08	2.08753e+08	MULTISPECIES: FadR family transcriptional regulator [Pseudomonas]
WP_007926699.1	23	10	10	271	1.58394e+10	27459225675	25215476619	hypothetical protein [Pseudomonas sp. GM17]
WP_007921518.1	18	8	8	55	624672731	7.15121e+08	9.53467e+08	MULTISPECIES: sulfate ABC transporter substrate-binding protein [Pseudomonas]
WP_007924994.1	12	6	6	44	3.69133e+08	5.12812e+08	6.61389e+08	NAD(P)-binding protein [Pseudomonas sp. GM17]
WP_007922357.1	12	7	7	24	7.32948e+07	1.30437e+08	1.56812e+08	xanthine dehydrogenase molybdopterin binding subunit [Pseudomonas sp. GM17]
WP_007922407.1	19	6	4	93	5.16937e+08	676972155	6.37203e+08	MULTISPECIES: cytochrome-c oxidase, cbb3-type subunit III [Pseudomonas]
WP_007925908.1	16	6	6	27	1276947573	1.87897e+09	2061428902	MULTISPECIES: histidine ammonia-lyase [unclassified Pseudomonas]
WP_007930725.1	41	5	5	78	9.32441e+08	1.45621e+09	1.40368e+09	MULTISPECIES: hypothetical protein [unclassified Pseudomonas]
WP_007932422.1	23	7	7	43	3.89624e+08	1.09274e+09	7.49539e+08	alanine racemase [Pseudomonas sp. GM17]
J3HNT8	20	5	5	16	108687082	485405833	4.34272e+08	3-oxoacyl-[acyl-carrier-protein] synthase 2 OS=Pantoea sp. YR343 OX=1144341 GN=PMI39_00881 PE=3 SV=1
WP_007926203.1	24	6	6	36	2.71946e+08	9.53377e+08	784342934	MULTISPECIES: shikimate dehydrogenase [unclassified Pseudomonas]
WP_007921378.1	60	4	3	334	2.97804e+09	8.9768e+09	1.08189e+10	MULTISPECIES: RNA chaperone Hfq [Pseudomonas]
WP_007923938.1	41	5	5	25	654896108	832906548	1.0013e+09	MULTISPECIES: quorum-sensing-regulated virulence factor family protein [Pseudomonas]
WP_007926175.1	29	5	5	245	9.31286e+09	1.9128e+10	19326701844	MULTISPECIES: OsmC family protein [Pseudomonas]
WP_007923461.1	38	5	5	355	6.75604e+09	1.23462e+10	1.46211e+10	MULTISPECIES: type VI secretion system tube protein Hcp [Pseudomonas]
A0A1M7INZ0	27	7	5	80	8.45938e+08	1.00527e+09	2.55532e+09	Glyceraldehyde-3-phosphate dehydrogenase OS=Bacillus sp. bc15 OX=1761758 GN=SAMN04487918_108222 PE=3 SV=1
WP_007930171.1	8	2	2	20	1.36545e+08	360699529	4.83669e+08	MULTISPECIES: anthranilate phosphoribosyltransferase [Pseudomonas]
J2UKS7	19	4	4	84	1.67802e+09	4421956592	3.60886e+09	ABC-type metal ion transport system, periplasmic component/surface adhesin OS=Pantoea sp. YR343 OX=1144341 GN=PMI39_03851 PE=3 SV=1
A0A1M6VVS4	17	5	5	14	1.21423e+08	1.0232e+08	2.55353e+08	Glycosyl transferase family 2 OS=Bacillus sp. bc15 OX=1761758 GN=SAMN04487918_101495 PE=4 SV=1
WP_007931439.1	52	6	6	77	1.22016e+09	2.42304e+09	2.44938e+09	MULTISPECIES: peptide-methionine (R)-S-oxide reductase MsrB [Pseudomonas]
WP_007921667.1	23	11	11	45	9.17696e+08	1.98183e+09	1.65092e+09	hypothetical protein [Pseudomonas sp. GM17]
WP_007921432.1	15	7	7	18	7.0436e+07	104280502	83199057	MULTISPECIES: phosphomethylpyrimidine synthase ThiC [Pseudomonas]
J3CAM1	20	8	8	39	4.88096e+08	8.61852e+08	641930911	Serine--tRNA ligase OS=Pantoea sp. YR343 OX=1144341 GN=serS PE=3 SV=1
J3HF81	20	5	4	38	1274978083	1787025764	1.66781e+09	30S ribosomal protein S2 OS=Pantoea sp. YR343 OX=1144341 GN=rpsB PE=3 SV=1
WP_007929903.1	24	8	7	82	8.38375e+08	1.11501e+09	925489416	MULTISPECIES: metalloprotease TldD [Pseudomonas]
A0A1M7LU56	10	6	5	37	1.89077e+08	9.98965e+07	3.35975e+08	ATP-dependent Clp protease ATP-binding subunit ClpC OS=Bacillus sp. bc15 OX=1761758 GN=SAMN04487918_1185 PE=3 SV=1
J2D102	26	10	8	28	2.4903e+08	180896628	270955978	Isocitrate dehydrogenase [NADP] OS=Sphingobium sp. AP49 OX=1144307 GN=PMI04_02290 PE=3 SV=1
WP_007931149.1	13	6	6	22	399173689	8.18122e+08	802930086	MULTISPECIES: PAS domain-containing protein [Pseudomonas]
WP_007925954.1	41	7	7	158	1.72658e+10	19797202469	21919654159	MULTISPECIES: 50S ribosomal protein L10 [Pseudomonas]
WP_007924449.1	61	4	4	180	2.73002e+09	8.39057e+09	7.68438e+09	MULTISPECIES: peptidyl-prolyl cis-trans isomerase [Pseudomonas]
WP_007586815.1	10	3	3	34				MULTISPECIES: IscS subfamily cysteine desulfurase [Burkholderiaceae]
WP_007928426.1	42	7	7	36	1.72427e+08	289412063	352805564	MULTISPECIES: MBL fold metallo-hydrolase [Pseudomonas]
WP_007924594.1	18	4	4	23	3.24633e+08	478228252	3.71738e+08	NAD-dependent epimerase/dehydratase family protein [Pseudomonas sp. GM17]
WP_007930965.1	29	5	5	33	4.90425e+08	9.57865e+08	8.66086e+08	SDR family oxidoreductase [Pseudomonas sp. GM17]
WP_007930289.1	18	5	5	29	2.10889e+08	474716844	4.60427e+08	FAD-dependent oxidoreductase [Pseudomonas sp. GM17]
WP_007921971.1	19	7	7	57	2044248036	3102846999	3064034934	MULTISPECIES: O-succinylhomoserine sulfhydrylase [Pseudomonas]
WP_007930438.1	20	9	9	43	8.5199e+08	1.2457e+09	1.39863e+09	MULTISPECIES: type VI secretion system baseplate subunit TssK [unclassified Pseudomonas]
WP_007921980.1	30	11	10	145	3696915093	5957925791	6.64633e+09	MULTISPECIES: acetyl-CoA carboxylase carboxyltransferase subunit beta [Pseudomonas]
WP_007926369.1	30	6	6	59	2.52502e+08	1114408787	1.04107e+09	MULTISPECIES: NAD(P)-dependent oxidoreductase [Pseudomonas]
WP_007922620.1	11	5	5	25	1.84273e+08	5.15961e+08	408265716	fused response regulator/phosphatase [Pseudomonas sp. GM17]
WP_007921648.1	24	7	7	37	2.1624e+08	4.10901e+08	4.38918e+08	DUF3426 domain-containing protein [Pseudomonas sp. GM17]
A0A1M7JTJ3	11	4	4	20	2.87428e+08	2.95417e+08	6.61299e+08	Alkyl hydroperoxide reductase subunit F OS=Bacillus sp. bc15 OX=1761758 GN=SAMN04487918_11063 PE=4 SV=1
J2WNR8	38	3	3	20	8.59058e+07	609648402	4.77941e+08	50S ribosomal protein L24 OS=Sphingobium sp. AP49 OX=1144307 GN=rplX PE=3 SV=1
WP_007926313.1	16	7	7	25	2.38874e+08	4.27033e+08	4.46393e+08	MULTISPECIES: phosphogluconate dehydratase [unclassified Pseudomonas]
WP_007931785.1	15	4	3	26	1.3612e+08	5.1068e+08	496520330	CoA transferase [Pseudomonas sp. GM17]
WP_007920840.1	27	3	3	106	3.07322e+09	5.38866e+09	6.26552e+09	MULTISPECIES: ferric iron uptake transcriptional regulator [Pseudomonas]
J2V1V0	54	5	5	138	1.50724e+09	6.23602e+09	3.92832e+09	50S ribosomal protein L22 OS=Pantoea sp. YR343 OX=1144341 GN=rplV PE=3 SV=1
J2V6M4	30	4	4	127	4.31497e+09	1.14046e+10	8943515220	Peptidoglycan-associated protein OS=Pantoea sp. YR343 OX=1144341 GN=pal PE=3 SV=1
J3HL72	35	11	11	50	9.99996e+08	1.86405e+09	1.67148e+09	Putative oxidoreductase, aryl-alcohol dehydrogenase like protein OS=Pantoea sp. YR343 OX=1144341 GN=PMI39_01857 PE=4 SV=1
J3HI12	16	7	7	17	224224810	4.74809e+08	3.96973e+08	Glutamine--fructose-6-phosphate aminotransferase [isomerizing] OS=Pantoea sp. YR343 OX=1144341 GN=glmS PE=3 SV=1
J2LF57	18	5	4	17	60189563	309706405	210220350	Acetyl-CoA acetyltransferase OS=Sphingobium sp. AP49 OX=1144307 GN=PMI04_00511 PE=3 SV=1
WP_007921745.1	21	6	6	25	1.3217e+08	446706419	484135393	DNA-binding protein [Pseudomonas sp. GM17]
WP_007922278.1	13	5	4	22	17302055	6.16645e+07	6.37318e+07	methyl-accepting chemotaxis protein [Pseudomonas sp. GM17]
WP_007921123.1	23	3	3	61	5.59465e+08	6.15513e+08	6.52578e+08	MULTISPECIES: DUF4870 domain-containing protein [Pseudomonas]
WP_007921133.1	58	7	7	69	1.2896e+10	1.62355e+10	1.97336e+10	MULTISPECIES: RidA family protein [Pseudomonas]
J2WRL2	11	7	7	19	1.13477e+08	1.20523e+08	1.07137e+08	TonB-dependent siderophore receptor OS=Sphingobium sp. AP49 OX=1144307 GN=PMI04_00784 PE=3 SV=1
WP_007927835.1	33	8	8	42	935428054	2.30673e+09	2.63296e+09	zinc-binding dehydrogenase [Pseudomonas sp. GM17]
WP_007922414.1	18	8	8	31	3.34699e+08	560458789	529564943	glycerol kinase GlpK [Pseudomonas sp. GM17]
WP_007929655.1	22	6	6	31	1535836170	2461497791	2272913713	hydroxymethylglutaryl-CoA lyase [Pseudomonas sp. GM17]
WP_007926606.1	11	10	9	33	1.14487e+09	1057788230	1.04369e+09	MULTISPECIES: RNA polymerase-associated protein RapA [Pseudomonas]
WP_007924143.1	28	7	7	167	1.63402e+10	2.28192e+10	2.25625e+10	outer membrane beta-barrel protein [Pseudomonas sp. GM17]
A0A1M6WX11	73	6	6	129	9.54619e+09	7.62523e+09	9.54395e+09	Uncharacterized protein OS=Bacillus sp. bc15 OX=1761758 GN=SAMN04487918_101919 PE=4 SV=1
A0A1H8EFH1	8	11	1	143				DNA-directed RNA polymerase subunit beta' OS=Duganella sp. CF402 OX=1855289 GN=rpoC PE=3 SV=1
WP_009042126.1	39	3	3	99	1.41149e+09	1.67566e+09	2438672576	MULTISPECIES: preprotein translocase subunit SecG [Pseudomonas]
WP_007929979.1	21	7	7	70	1.4792e+09	2.7676e+09	2.45635e+09	MULTISPECIES: dihydroorotase [unclassified Pseudomonas]
J2V6L9	17	8	7	31	1.50627e+08	3.09484e+08	300905773	Succinate dehydrogenase flavoprotein subunit OS=Pantoea sp. YR343 OX=1144341 GN=PMI39_03087 PE=3 SV=1
J3HFL5	15	3	3	19	8.881e+07	134985849	96350331	Cytoskeleton protein RodZ OS=Pantoea sp. YR343 OX=1144341 GN=rodZ PE=3 SV=1
WP_009045849.1	44	7	7	116	8.63687e+09	7923442861	6828729793	MULTISPECIES: 30S ribosomal protein S13 [Pseudomonas]
WP_007932434.1	17	8	8	23	6.05598e+08	1077381680	1.12791e+09	D-amino acid dehydrogenase [Pseudomonas sp. GM17]
WP_007925910.1	18	6	6	19	77931051	2.60004e+08	2.55571e+08	histidine ammonia-lyase [Pseudomonas sp. GM17]
J2V9U4	17	4	4	29	8.06689e+08	1.63889e+09	1.31501e+09	UTP--glucose-1-phosphate uridylyltransferase OS=Pantoea sp. YR343 OX=1144341 GN=PMI39_02748 PE=3 SV=1
WP_007924183.1	59	8	6	184	1.04179e+10	14264595668	12423926979	MULTISPECIES: 50S ribosomal protein L15 [Pseudomonas]
WP_007930242.1	39	10	10	126	3.96209e+09	3.30379e+09	4.18544e+09	MULTISPECIES: phosphoribosylaminoimidazolesuccinocarboxamide synthase [Pseudomonas]
J2UTR2	14	9	8	23	134724443	2.5941e+08	1.89739e+08	DNA topoisomerase 1 OS=Pantoea sp. YR343 OX=1144341 GN=topA PE=3 SV=1
A0A1M7FHP0	18	9	9	56	945255777	1197999315	2.54967e+09	Pyruvate kinase OS=Bacillus sp. bc15 OX=1761758 GN=SAMN04487918_105133 PE=3 SV=1
WP_007932344.1	7	2	2	145				Zn-dependent hydrolase [Pseudomonas sp. GM17]
J3BWI0	17	6	6	64	1.03563e+09	2.57913e+09	1751995959	Dihydrolipoyl dehydrogenase OS=Pantoea sp. YR343 OX=1144341 GN=PMI39_03738 PE=3 SV=1
WP_007920924.1	24	3	3	28	6.92915e+08	6.94041e+08	1.09476e+09	MULTISPECIES: NAD(P)H-dependent oxidoreductase [Pseudomonas]
WP_007924463.1	16	3	3	35	279200908	6.52755e+08	623357089	MULTISPECIES: 3-hydroxybutyrate dehydrogenase [Pseudomonas]
WP_007924035.1	22	8	6	65	1.18605e+09	1.07074e+09	1.11578e+09	MULTISPECIES: S-(hydroxymethyl)glutathione dehydrogenase/class III alcohol dehydrogenase [Pseudomonas]
WP_007925974.1	11	4	4	18	9.13523e+07	1.49331e+08	1.91405e+08	choline dehydrogenase [Pseudomonas sp. GM17]
J3HD30	42	6	6	54	5.24973e+08	972729406	886111313	NAD(P)H dehydrogenase (quinone) OS=Pantoea sp. YR343 OX=1144341 GN=PMI39_04238 PE=3 SV=1
WP_007922401.1	15	5	5	31	454831477	1.01521e+09	1.11442e+09	MULTISPECIES: cytochrome c oxidase accessory protein CcoG [unclassified Pseudomonas]
WP_007931797.1	30	5	5	34	339501168	943060606	835683182	MULTISPECIES: NAD(P)H:quinone oxidoreductase [Pseudomonas]
WP_007922342.1	40	4	4	16	525085050	426080987	682414480	MULTISPECIES: DUF1090 domain-containing protein [Pseudomonas]
A0A1M7LD98	9	5	5	18	2.21303e+08	2.57596e+08	5.39834e+08	Transketolase OS=Bacillus sp. bc15 OX=1761758 GN=SAMN04487918_11547 PE=3 SV=1
WP_007930038.1	13	8	8	109	3255023969	4.65554e+09	4.75942e+09	MULTISPECIES: carbon starvation protein A [Pseudomonas]
WP_007932605.1	20	5	5	36	4.63152e+08	993644747	9.31599e+08	purine nucleoside permease [Pseudomonas sp. GM17]
WP_007925627.1	42	4	4	408	2.44603e+10	3.6168e+10	3.76951e+10	MULTISPECIES: hypothetical protein [Pseudomonas]
WP_007930031.1	34	5	5	107	2.56674e+09	6193597612	5234606823	MULTISPECIES: large-conductance mechanosensitive channel protein MscL [Pseudomonas]
WP_007926477.1	20	5	5	23	3.27178e+08	350762416	4.0542e+08	transporter [Pseudomonas sp. GM17]
WP_007922157.1	42	6	6	56	1.47331e+09	2.57446e+09	2748190286	MULTISPECIES: OmpA family protein [Pseudomonas]
WP_007926122.1	12	7	7	74	1.33773e+09	1.8126e+09	1.9591e+09	MULTISPECIES: SpoVR family protein [Pseudomonas]
WP_007931068.1	24	8	8	80	1.44555e+09	2.25247e+09	1.99672e+09	glycine cleavage system aminomethyltransferase GcvT [Pseudomonas sp. GM17]
WP_007927498.1	26	8	8	59	1.0219e+09	1548385064	1325046658	2-methylaconitate cis-trans isomerase PrpF [Pseudomonas sp. GM17]
J2VCV1	42	8	8	45	655036218	1627055702	1.33232e+09	cAMP-binding protein OS=Pantoea sp. YR343 OX=1144341 GN=PMI39_00276 PE=4 SV=1
WP_007927977.1	19	5	5	19	151380758	3.28757e+08	3.09735e+08	MULTISPECIES: PleD family two-component system response regulator [Pseudomonas]
A0A1M7LVK7	9	9	7	25	219510323	1.89012e+08	280341292	DNA-directed RNA polymerase subunit beta OS=Bacillus sp. bc15 OX=1761758 GN=rpoB PE=3 SV=1
WP_007929872.1	39	3	3	33	2.02563e+08	2.90621e+08	3.80355e+08	MULTISPECIES: ribosome-associated translation inhibitor RaiA [Pseudomonas]
WP_007927673.1	32	5	5	68	1.32416e+08	2.0765e+09	1946421374	MULTISPECIES: thioredoxin fold domain-containing protein [Pseudomonas]
WP_007927634.1	18	9	9	60	7.89294e+08	1.03304e+09	1137486034	bifunctional alpha/beta hydrolase/class I SAM-dependent methyltransferase [Pseudomonas sp. GM17]
WP_007932199.1	24	8	8	93	1.29001e+09	3.28842e+09	3.43644e+09	3-phosphoserine/phosphohydroxythreonine transaminase [Pseudomonas sp. GM17]
WP_007930683.1	36	6	6	21	3.05257e+08	2.06154e+08	1.73109e+08	SDR family oxidoreductase [Pseudomonas sp. GM17]
WP_007924401.1	29	5	5	51	1.23301e+09	1.88062e+09	1884774964	DUF2092 domain-containing protein [Pseudomonas sp. GM17]
WP_007926533.1	21	5	5	16	1.82699e+08	285742094	239132021	MULTISPECIES: class I SAM-dependent methyltransferase [Pseudomonas]
J2VM00	34	9	9	32	1.20824e+09	1573878079	1.36616e+09	Aldo/keto reductase, diketogulonate reductase OS=Pantoea sp. YR343 OX=1144341 GN=PMI39_01036 PE=4 SV=1
J3C6N5	24	1	1	76	818105996	3073057610	1.96233e+09	50S ribosomal protein L29 OS=Pantoea sp. YR343 OX=1144341 GN=rpmC PE=3 SV=1
J2V2J1	12	1	1	46	1.05537e+08	4.40058e+08	382309965	RNA polymerase-binding transcription factor DksA OS=Pantoea sp. YR343 OX=1144341 GN=dksA PE=3 SV=1
WP_007927323.1	17	9	9	36	3.60224e+08	5.09335e+08	518095617	EAL domain-containing protein [Pseudomonas sp. GM17]
WP_007923640.1	41	11	11	64	1.59699e+09	2.58493e+09	2952973102	MULTISPECIES: sugar ABC transporter substrate-binding protein [Pseudomonas]
WP_007923457.1	28	4	4	186	2.30769e+09	2.42379e+09	3.39262e+09	type VI secretion system contractile sheath small subunit, partial [Pseudomonas sp. GM17]
WP_007929901.1	30	5	5	33	7.0105e+08	1792418122	1.25932e+09	MULTISPECIES: ribosome-associated protein [Pseudomonas]
J2VML2	24	5	5	43	1.4642e+08	7.85519e+08	5.3876e+08	3-oxoacyl-[acyl-carrier-protein] synthase 3 OS=Pantoea sp. YR343 OX=1144341 GN=fabH PE=3 SV=1
J2KUB1	17	4	4	15	2.51333e+08	8.27763e+07	8.78904e+07	ABC-type branched-chain amino acid transport system, periplasmic component OS=Variovorax sp. CF313 OX=1144315 GN=PMI12_02351 PE=4 SV=1
WP_007929941.1	15	6	6	36	3.90945e+08	4.71875e+08	6.17086e+08	MULTISPECIES: nitrogen regulation protein NR(I) [Pseudomonas]
WP_007924078.1	34	8	7	173	7.38019e+09	8.16e+09	8.94877e+09	MULTISPECIES: 30S ribosomal protein S2 [Pseudomonas]
WP_003176435.1	38	6	6	72	12580044533	1.13759e+10	1.37183e+10	MULTISPECIES: 50S ribosomal protein L11 [Gammaproteobacteria]
WP_003223795.1	41	6	4	40	818169110	1.18958e+09	1313781565	MULTISPECIES: NADH-quinone oxidoreductase subunit NuoI [Pseudomonas]
J2V4Q0	46	4	4	76	2.481e+09	2.83695e+09	2661236100	CsbD domain-containing protein OS=Pantoea sp. YR343 OX=1144341 GN=PMI39_03503 PE=3 SV=1
J2WQ35	13	6	6	23	231882312	763557998	706856087	30S ribosomal protein S1 OS=Sphingobium sp. AP49 OX=1144307 GN=PMI04_01429 PE=3 SV=1
WP_007921412.1	21	7	7	44	6.33496e+08	1.37942e+09	1.39285e+09	phosphoserine phosphatase SerB [Pseudomonas sp. GM17]
WP_007930816.1	25	10	10	69	2.82151e+09	3.04615e+09	3.53025e+09	S41 family peptidase [Pseudomonas sp. GM17]
J3HNK7	26	6	6	48	2.53051e+08	1.03787e+09	8.53977e+08	Ubiquinol oxidase subunit 2 OS=Pantoea sp. YR343 OX=1144341 GN=PMI39_01349 PE=3 SV=1
WP_007928017.1	13	5	5	12	124253122	176904809	193552662	MULTISPECIES: glucan biosynthesis protein D [unclassified Pseudomonas]
WP_007927228.1	36	5	5	138	1.82784e+09	4499151845	4097462745	MULTISPECIES: DUF1993 domain-containing protein [Pseudomonas]
WP_007927309.1	18	9	8	44	2.2829e+08	2.27937e+08	2.42817e+08	MULTISPECIES: methyl-accepting chemotaxis protein [Pseudomonas]
WP_007927072.1	36	5	5	20	144456531	83168210	136894597	thiamine phosphate synthase [Pseudomonas sp. GM17]
WP_007921319.1	29	4	4	138	5898116168	1.13751e+10	12835393094	MULTISPECIES: universal stress protein [Pseudomonas]
J2UQU0	35	7	6	36	3.0027e+08	4.71176e+08	4.29383e+08	Septum site-determining protein MinD OS=Pantoea sp. YR343 OX=1144341 GN=PMI39_04804 PE=4 SV=1
[truncated: 5,991 more rows]

## Sheet: R2
Accession	Coverage [%]	# Peptides	# Unique Peptides	# of Peptide Spectrum Matches	R2 Replicate 1	R2 Replicate 2	R2 Replicate 3	Description
[truncated: 5,582 more rows]

[truncated: 5 more sheets: R3, R4, R5, R10, R15]
