# Supplementary material for: Metaproteomics reveals insights into microbial structure, interactions, and dynamic regulation in defined communities as they respond to environmental disturbance
Source: BMC Microbiol. 2021 Nov 8;21:308. doi: 10.1186/s12866-021-02370-4 (PMC8574000; doi:10.1186/s12866-021-02370-4)
Supplement: Supplementary file 4 — Additional file 4. [file 12866_2021_2370_MOESM4_ESM.xlsx]

## Sheet: Supplemental Table 3
Supplementary Table 3: Summary of Pseudomonas sp. GM17 cellular metaproteomic results. Excel sheet titled, "R2A cellular proteomes", provides a data matrix used for quantification and statistical analysis. It contains protein accession, description of the protein, statistical values and log2 abundance value for each sample. Excel sheet titled, "MOPS cellular proteomes", provides a data matrix use…

## Sheet: R2A cellular proteomes
Accession	Description	ANOVA p value (-log)	ANOVA q-value	R0_rep1	R0_rep2	R0_rep3	R1_rep1	R1_rep2	R1_rep3	R2_rep1	R2_rep2	R2_rep3	R3_rep1	R3_rep2	R3_rep3	R4_rep1	R4_rep2	R4_rep3	R5_rep1	R5_rep2	R5_rep3	R10_rep1	R10_rep2	R10_rep3	R15_rep1	R15_rep2	R15_rep3
WP_007925960.1	RecName: Full=Elongation factor G; Short=EF-G	6.57638	8.8e-07	35.334	35.4529	35.4418	36.3898	36.6812	36.6603	36.8263	36.6674	36.7486	36.5679	36.8515	36.7344	36.8863	36.8129	36.3364	37.1455	36.9984	36.9652	36.2387	36.9383	36.7135	37.1107	37.2063	37.1866
WP_007925957.1	RecName: Full=DNA-directed RNA polymerase subunit beta; Short=RNAP subunit beta; AltName: Full=RNA polymerase subunit beta; AltName: Full=Transcriptase subunit beta	7.89637	6.28e-08	34.5602	34.5942	34.6059	35.2785	35.4053	35.4423	36.1822	36.0287	35.9187	35.7555	36.114	35.9241	36.129	36.0313	35.7698	36.3033	36.1053	35.9876	35.6375	36.1552	36.119	36.2284	36.3043	36.3196
WP_007925958.1	RecName: Full=DNA-directed RNA polymerase subunit beta'; Short=RNAP subunit beta'; AltName: Full=RNA polymerase subunit beta'; AltName: Full=Transcriptase subunit beta'	7.15093	2.79e-07	35.1655	34.9718	35.2097	35.7704	35.7188	35.8171	36.438	36.3766	36.2495	36.1697	36.4727	36.3484	36.4792	36.343	36.0433	36.5535	36.287	36.249	36.0322	36.4634	36.3389	36.5162	36.4774	36.6267
WP_007920851.1	RecName: Full=Chaperone protein DnaK; AltName: Full=HSP70; AltName: Full=Heat shock 70 kDa protein; AltName: Full=Heat shock protein 70	9.65639	2.23e-09	35.862	35.5123	35.9184	37.4563	37.5292	37.5195	38.1045	37.8894	37.9255	37.7613	38.186	37.919	37.7846	37.7781	37.6249	38.1948	38.0552	37.6999	37.4213	37.6106	37.6278	37.7953	37.8416	37.6082
WP_007924088.1	RecName: Full=Putative aldehyde dehydrogenase AldA	2.50958	0.00399975	36.2081	34.9792	35.8022	35.2474	35.9449	36.0497	35.8187	35.4278	35.4637	34.9165	35.6123	35.5161	35.821	36.0845	35.1508	35.8888	36.4288	36.5799	35.9585	37.1582	36.2492	36.997	37.2414	36.9922
WP_007931503.1	RecName: Full=2-oxoglutarate dehydrogenase E1 component; AltName: Full=Alpha-ketoglutarate dehydrogenase	6.53502	9.55e-07	35.2009	34.7674	35.1864	35.8152	35.9714	35.9808	36.2817	36.2282	36.0154	36.1094	36.4023	36.2505	36.5818	36.4662	36.3077	36.5698	36.5884	36.5042	35.7537	36.409	36.1107	36.4798	36.6925	36.5498
WP_007924510.1	RecName: Full=ATP synthase subunit beta; AltName: Full=ATP synthase F1 sector subunit beta; AltName: Full=F-ATPase subunit beta	3.33583	0.000693623	34.4011	34.163	34.3694	34.1875	35.023	34.8769	35.2033	34.7543	35.1292	35.1183	35.1823	35.2626	35.5472	35.4569	34.9111	35.8924	35.4778	35.63	34.9125	35.3329	34.8344	35.0693	34.8761	35.0255
WP_007930358.1	RecName: Full=Chaperone protein ClpB	6.54407	9.38e-07	34.242	33.9923	33.9538	31.8919	32.6417	32.5545	31.9857	31.6787	31.8326	30.5498	30.5602	30.6779	29.9399	29.8374	30.0701	29.116	29.3588	28.8823	32.4082	31.2093	30.1323	31.8236	30.1276	31.4069
WP_007925789.1	RecName: Full=NAD-specific glutamate dehydrogenase; Short=NAD-GDH; AltName: Full=NAD(+)-dependent glutamate dehydrogenase	4.85058	2.95e-05	34.2982	34.0666	34.3796	34.3418	34.7877	34.8038	35.1186	34.8496	34.8991	34.5117	34.8566	34.7838	35.055	34.9403	34.6846	34.9658	34.9793	35.1086	35.0061	35.5287	34.8392	35.6561	35.7316	35.7316
WP_007932705.1	RecName: Full=60 kDa chaperonin; AltName: Full=GroEL protein; AltName: Full=Protein Cpn60	8.42316	2.28e-08	37.1302	37.1563	37.1778	38.1433	38.232	38.2459	38.4675	38.3187	38.2771	38.0605	38.1474	38.2197	38.2381	38.1316	37.9133	38.2827	38.2084	38.0604	37.8222	37.849	37.754	38.0258	38.0373	37.8056
WP_007931140.1	RecName: Full=Porin D; AltName: Full=Imipenem/basic amino acid-specific outer membrane pore; AltName: Full=Outer membrane protein D2; Flags: Precursor	3.08207	0.001183	36.07	35.6081	36.5255	35.6076	35.8481	35.9099	36.3987	36.4772	36.0551	36.0339	36.828	36.4943	36.5196	36.3397	36.3485	36.1157	36.2119	36.1107	36.5293	37.7121	37.4459	36.9996	37.2117	36.9802
WP_007921292.1	RecName: Full=Glyceraldehyde-3-phosphate dehydrogenase; Short=GAPDH; AltName: Full=NAD-dependent glyceraldehyde-3-phosphate dehydrogenase	3.25739	0.000818238	34.3031	34.1933	34.3114	34.2856	34.6455	34.7251	34.1557	33.9262	33.9736	34.1883	34.5587	34.4185	34.5897	34.5824	34.1853	35.2213	34.6814	34.7731	34.0307	34.4581	34.4098	34.8433	34.9777	34.8552
WP_007924207.1	RecName: Full=Elongation factor Tu; Short=EF-Tu	5.21668	1.4e-05	36.8218	36.9747	37.1878	37.9069	37.7537	37.772	38.117	38.3268	37.8541	38.2027	38.1318	38.2027	38.5457	38.001	37.9432	38.4083	38.4888	38.4051	37.6123	38.2366	38.1254	38.2744	38.4862	38.4782
WP_007926614.1	RecName: Full=Leu/Ile/Val-binding protein; Short=LIV-BP; Flags: Precursor	1.93725	0.0136165	37.1773	37.2898	37.3293	37.1356	37.5956	37.6717	37.0625	36.6818	36.8958	36.6756	36.6801	36.9165	37.0143	36.8849	36.6705	36.7554	36.887	36.8875	36.7506	37.5618	37.5564	37.0572	37.4074	37.1356
WP_007925594.1	---NA---	1.48083	0.0368341	34.3407	34.4026	34.3389	34.1567	34.6456	34.7519	33.8448	33.6291	33.7287	30.8365	31.8949	31.5648	30.1516	31.1029	30.0346	30.5999	29.7509	29.7862	34.4175	31.5092	30.8348	33.6051	25.0141	32.8295
WP_007923866.1	RecName: Full=3-isopropylmalate dehydratase large subunit; AltName: Full=Alpha-IPM isomerase; Short=IPMI; AltName: Full=Isopropylmalate isomerase	2.02175	0.0113615	34.2607	34.5899	34.386	35.0008	35.3178	35.2995	34.7851	34.4425	34.9627	34.7625	34.768	34.8694	34.8452	34.8336	34.7234	35.73	35.3356	35.0211	34.205	35.348	35.4046	35.3936	35.6345	35.3711
WP_007931274.1	RecName: Full=Polyphenol oxidase, chloroplastic; Short=PPO; AltName: Full=Catechol oxidase; Flags: Precursor	0.983453	0.110247	34.5156	33.9391	34.2441	33.2873	34.3694	34.5174	34.185	33.2742	33.7807	32.498	33.2857	32.7986	32.1142	32.5147	31.8092	31.3778	31.4185	31.2502	34.0363	29.7535	27.6986	33.2943	26.303	32.4088
WP_007927525.1	RecName: Full=Outer membrane protein A; AltName: Full=Outer membrane porin A; Flags: Precursor	2.90912	0.00170932	37.9345	38.2453	38.2361	38.5773	39.1895	39.2351	38.7484	38.5426	38.8519	38.5023	38.4242	38.6607	38.6536	38.7407	38.4526	38.9231	38.8379	38.7843	38.5358	38.7365	38.6587	38.6053	38.6371	38.5203
WP_007931534.1	RecName: Full=Chaperone protein HtpG; AltName: Full=Heat shock protein HtpG; AltName: Full=High temperature protein G	4.79206	3.32e-05	34.5462	34.577	34.4984	35.6595	35.2587	35.6549	36.3434	35.9979	36.1388	35.6788	36.3716	35.9562	35.6	35.6103	35.4779	36.0444	35.5425	35.1434	35.7914	35.4696	35.4465	36.0801	35.8622	36.0164
WP_007927665.1	RecName: Full=Uncharacterized lipoprotein YdcL; Flags: Precursor	3.1478	0.00102812	34.7092	34.8748	34.9415	34.4022	34.8074	34.7397	34.3669	34.1731	34.1074	33.3947	33.5918	33.4188	33.5276	33.3636	33.4242	33.1029	33.0765	33.1569	34.807	33.7485	32.8041	34.3026	33.473	34.0402
WP_007928419.1	RecName: Full=Uncharacterized protein PA3922; Flags: Precursor	4.32923	8.63e-05	35.9084	36.0223	35.8647	35.8177	36.2569	36.3738	35.6405	35.4709	35.8141	35.2071	35.2719	35.1917	35.5721	35.423	35.2023	35.0606	35.3575	35.3405	35.8089	36.1263	35.6553	35.7184	35.733	35.6768
WP_007920879.1	RecName: Full=Translation initiation factor IF-2	5.77387	4.5e-06	32.9611	32.8792	32.6431	33.7371	34.3858	34.7027	34.3118	34.1323	34.4147	34.2863	34.7332	34.6297	34.5325	34.5878	34.6492	34.4679	34.0979	34.0692	33.8613	34.0314	33.8192	34.2247	34.4375	34.3647
WP_007929188.1	RecName: Full=Isocitrate lyase; Short=ICL; AltName: Full=Isocitrase; AltName: Full=Isocitratase	4.49989	6.04e-05	36.1826	36.4476	36.079	35.7827	36.1496	36.0725	34.5773	34.829	34.7738	35.0739	34.5524	34.7773	35.7721	35.2584	34.9397	35.918	35.4936	36.0887	35.9565	37.5075	38.2534	37.0425	37.2199	36.928
WP_007922488.1	RecName: Full=Catalase-peroxidase; Short=CP; AltName: Full=Peroxidase/catalase	0.783616	0.171673	33.924	33.8822	33.9016	33.5882	33.9857	34.1867	33.8381	33.2521	33.7195	33.0666	33.4818	33.4285	33.7619	33.8072	33.1493	32.7696	33.7665	33.6838	34.0919	34.15	32.722	34.1102	34.5866	34.2404
WP_007924717.1	RecName: Full=Chaperone protein ClpB	6.49368	1.04e-06	32.4367	32.0846	32.5434	34.868	34.9349	35.0049	35.3833	35.0724	35.0989	34.5429	35.8253	34.9149	34.8315	34.7694	34.653	35.555	34.8882	34.605	34.5503	34.7714	34.1553	34.8108	34.8288	34.5894
WP_007926050.1	RecName: Full=Malate synthase G	3.30795	0.000735222	33.607	33.3044	33.4288	33.8437	34.2794	34.3611	33.7618	33.8291	33.6867	33.7384	33.5192	33.5007	34.3782	34.0921	33.6936	34.4708	34.2548	34.4667	33.7094	34.698	34.819	34.6318	34.9361	34.6649
WP_007931017.1	RecName: Full=L-threonine 3-dehydrogenase; Short=TDH	0.670734	0.220379	34.3195	34.0985	34.4095	34.6802	35.24	35.2418	34.8322	34.7592	34.4107	33.4394	34.5961	33.8424	34.2699	34.6178	33.8259	34.203	34.8008	35.0457	34.5101	34.9333	33.0008	34.2742	34.3692	34.4247
WP_007931318.1	RecName: Full=30S ribosomal protein S1	6.88496	4.76e-07	33.874	33.0761	33.8297	34.1479	34.5437	34.5642	35.6359	35.1253	35.3282	35.3205	35.7813	35.432	35.2257	35.8596	35.2202	36.1172	36.0746	36.0629	35.3929	36.1121	35.9993	35.9135	35.9485	36.0373
WP_007930703.1	RecName: Full=Adenosylmethionine-8-amino-7-oxononanoate aminotransferase; AltName: Full=7,8-diamino-pelargonic acid aminotransferase; Short=DAPA AT; Short=DAPA aminotransferase; AltName: Full=7,8-diaminononanoate synthase; Short=DANS; AltName: Full=Diaminopelargonic acid synthase	1.46599	0.0380582	32.8742	31.5457	32.1004	33.1801	34.1327	34.0235	33.9459	33.4824	33.1474	32.5875	34.0085	33.2407	33.3819	33.7992	33.058	33.3484	33.1532	33.5022	33.532	34.0809	32.8376	33.8173	33.4725	33.6084
WP_007927507.1	RecName: Full=Phosphoenolpyruvate synthase; Short=PEP synthase; AltName: Full=Pyruvate, water dikinase	6.82008	5.42e-07	33.3063	32.9779	33.0733	34.5233	34.672	34.8166	34.917	34.6152	34.7247	34.34	34.8956	34.8019	34.7238	34.735	34.4943	35.2081	34.7607	34.9177	34.1231	34.6856	34.3397	34.7033	34.7833	34.7414
WP_007929616.1	RecName: Full=Trehalose/maltose-binding protein MalE; Short=TMBP; Flags: Precursor	2.5722	0.00350107	34.3515	34.573	34.5864	34.9077	35.0926	35.1267	34.924	35.1916	34.9744	35.0899	35.0525	35.2876	35.6114	35.4949	35.5506	35.1701	36.0042	35.8387	35.1015	36.8228	35.7438	35.6764	36.3928	35.902
WP_007926522.1	RecName: Full=Putative aldehyde dehydrogenase	8.54856	1.8e-08	33.2694	32.9554	32.8697	30.3175	30.5193	30.6259	29.6168	29.6	29.8326	29.6685	28.9957	29.3983	29.533	29.292	28.8126	30.3475	29.8906	30.0331	29.1826	30.2976	30.261	29.346	29.1851	29.6301
WP_007927733.1	RecName: Full=Phosphoribosylformylglycinamidine synthase; Short=FGAM synthase; Short=FGAMS; AltName: Full=Formylglycinamide ribonucleotide amidotransferase; Short=FGAR amidotransferase; Short=FGAR-AT	7.57833	1.18e-07	32.8621	32.4369	32.4068	33.6135	33.8516	33.8911	34.2252	34.139	34.1054	33.8356	34.1797	34.1028	34.0099	34.1931	33.8785	34.5958	34.4599	34.2965	33.5376	34.0789	33.8423	34.2318	34.3411	34.3276
WP_007926124.1	RecName: Full=Protein PrkA	2.95962	0.00153634	34.9253	34.6368	34.9221	35.317	35.4254	35.6668	35.4627	35.5163	35.3037	35.4387	35.1086	35.3849	35.6805	35.3367	35.1118	35.7773	35.6601	35.7518	35.3472	35.4429	34.9594	35.5703	35.5989	35.4487
WP_007920684.1	RecName: Full=Outer membrane protein TolC; AltName: Full=Multidrug efflux pump subunit TolC; Flags: Precursor	3.80401	0.000258211	34.011	34.181	33.9865	34.5735	34.6641	34.6826	34.298	34.0871	34.1628	33.251	33.702	33.4749	32.8803	33.1751	33.0662	32.2262	32.2073	32.1804	35.9362	34.7309	33.4738	34.6155	33.4977	34.3131
WP_007926807.1	RecName: Full=1-pyrroline-5-carboxylate dehydrogenase; Short=P5C dehydrogenase; AltName: Full=L-glutamate gamma-semialdehyde dehydrogenase	4.8256	3.11e-05	32.0168	31.6533	31.6208	32.7727	33.3688	33.4696	33.26	33.2457	33.1409	33.3775	33.4159	33.293	33.3741	33.2165	33.1927	33.5925	33.3904	33.4439	32.843	33.9846	32.7812	33.7685	33.9446	33.9227
WP_007924414.1	RecName: Full=N-acetylgalactosamine-6-sulfatase; AltName: Full=Chondroitinsulfatase; Short=Chondroitinase; AltName: Full=Galactose-6-sulfate sulfatase; AltName: Full=N-acetylgalactosamine-6-sulfate sulfatase; Short=GalNAc6S sulfatase; Flags: Precursor	5.25609	1.29e-05	33.6868	33.4749	33.4385	34.2022	34.7688	34.7745	35.7343	35.2695	35.6557	35.7799	35.8707	35.889	36.0635	35.86	35.8299	35.0263	35.2609	35.261	36.3624	36.0462	34.5197	36.6009	36.0664	36.423
WP_007925216.1	RecName: Full=Leu/Ile/Val-binding protein homolog 1; Flags: Precursor	3.28556	0.000770768	34.9443	34.8944	35.0738	34.7944	34.7039	34.9426	35.4212	35.3525	35.3808	35.2429	35.1609	35.3733	35.8219	35.4543	35.7843	35.3008	35.4276	35.3023	35.2462	36.8391	36.4698	35.9191	36.3722	36.1414
WP_007929208.1	RecName: Full=Isocitrate dehydrogenase [NADP]; Short=IDH; AltName: Full=IDP; AltName: Full=NADP(+)-specific ICDH; AltName: Full=Oxalosuccinate decarboxylase	1.38284	0.0456452	35.3794	34.8914	35.1539	35.594	36.0591	36.143	35.8275	35.6396	35.3082	35.2557	35.8676	35.6062	35.8347	36.1872	35.535	35.9625	35.8374	35.9881	35.1201	36.3014	35.8132	36.0695	36.1639	36.1288
WP_007924802.1	RecName: Full=Monodechloroaminopyrrolnitrin halogenase PrnC	0.956982	0.117044	32.8007	32.7422	32.9089	31.8426	32.7076	32.7731	32.3152	32.3564	31.9189	29.9626	30.6431	30.4511	29.6902	29.9134	29.1857	29.01	28.1193	28.0733	32.6143	27.8731	25.3168	32.3097	23.5883	31.5237
WP_007929105.1	RecName: Full=Alcohol dehydrogenase (quinone), dehydrogenase subunit; Short=ADH; AltName: Full=Alcohol dehydrogenase (quinone), acceptor subunit; AltName: Full=Alcohol dehydrogenase (quinone), subunit I; AltName: Full=Ethanol:Q2 reductase; AltName: Full=G3-ADH subunit I; AltName: Full=Quinohemoprotein alcohol dehydrogenase; AltName: Full=Quinohemoprotein-cytochrome c complex; AltName: Full=Ubiqui…	3.19329	0.000938078	33.4891	33.3405	33.4902	33.4954	34.0815	34.0566	34.2357	33.9484	34.3825	33.6704	33.9737	33.9012	33.9226	34.0979	33.5757	33.7767	33.5994	33.855	34.3399	34.5825	34.0445	34.3907	34.3568	34.4578
WP_007924198.1	RecName: Full=50S ribosomal protein L2	8.02548	4.87e-08	34.5273	34.7473	34.7195	34.9371	35.283	35.2155	35.9832	35.9001	35.9765	35.9625	36.0682	36.1024	35.6024	36.1023	35.7014	36.4233	36.4154	36.085	35.9593	36.3916	36.5287	36.4619	36.6283	36.5018
WP_037035591.1	RecName: Full=Catecholate siderophore receptor Fiu; AltName: Full=Ferric iron uptake protein; AltName: Full=TonB-dependent receptor Fiu; Flags: Precursor	4.89787	2.68e-05	33.5632	33.698	33.9005	34.1698	33.9265	34.0106	34.5396	34.8727	34.7754	34.8283	35.0241	34.7031	35.2155	34.9589	34.8779	34.8431	35.1483	35.3849	34.7574	36.5517	36.2772	35.9437	36.4221	36.0669
WP_007930336.1	RecName: Full=Succinate-semialdehyde dehydrogenase, mitochondrial; AltName: Full=Aldehyde dehydrogenase family 5 member A1; AltName: Full=NAD(+)-dependent succinic semialdehyde dehydrogenase; Flags: Precursor	4.03575	0.000159566	34.0714	34.0317	34.1124	34.5144	34.986	35.0034	35.0625	34.9304	35.1183	34.8912	34.6449	35.0656	35.0206	35.0433	34.5013	35.0939	34.9724	34.8152	34.4431	34.5093	34.2869	34.6192	34.5239	34.4998
WP_007925917.1	RecName: Full=Urocanate hydratase; Short=Urocanase; AltName: Full=Imidazolonepropionate hydrolase	4.4206	7.09e-05	33.6968	33.7404	33.3308	31.7454	32.5912	32.6926	32.7826	33.086	32.9744	32.3928	31.8748	32.3139	33.0885	32.5025	32.662	32.7608	32.4762	32.6259	33.4452	33.3817	34.2086	33.6739	33.7345	33.5167
WP_007926801.1	RecName: Full=Pyruvate dehydrogenase E1 component; Short=PDH E1 component	8.4353	2.23e-08	34.3239	34.2154	34.213	35.0215	35.4578	35.5011	36.1308	36.148	36.1195	35.8578	36.0183	36.0643	36.2608	36.0384	35.6936	35.9746	36.0129	36.0725	35.3944	35.846	35.5556	36.0087	36.1854	36.1779
WP_007922163.1	RecName: Full=Probable methylmalonate-semialdehyde dehydrogenase [acylating], mitochondrial; Short=MMSDH; Short=Malonate-semialdehyde dehydrogenase [acylating]; Flags: Precursor	6.94814	4.18e-07	33.8593	33.318	33.5368	35.3031	35.425	35.3856	35.5328	35.1652	35.3436	35.1926	35.5684	35.3199	35.6972	35.6879	35.1121	35.8483	35.627	35.7912	35.2494	36.0729	35.3072	36.0641	36.1374	35.928
WP_007929561.1	RecName: Full=Inosine-5'-monophosphate dehydrogenase; Short=IMP dehydrogenase; Short=IMPD; Short=IMPDH	5.88288	3.61e-06	32.8261	32.5632	32.7418	33.4787	33.524	33.7775	33.4771	33.4234	33.5083	33.6154	33.6201	33.8008	33.8337	33.7498	33.6259	34.2308	33.9211	34.1035	32.8298	33.4785	33.2929	33.5281	33.6986	33.5651
WP_007921369.1	RecName: Full=Protein HflK	6.53764	9.5e-07	32.0325	31.7696	31.8284	33.0303	33.2059	33.3339	33.5298	33.1641	33.1562	32.7893	32.9389	32.8126	33.2668	33.0857	32.9707	33.1512	32.8628	33.0626	33.0696	33.1594	32.7334	33.1155	33.0289	33.2815
WP_007928128.1	RecName: Full=Electron transfer flavoprotein subunit alpha, mitochondrial; Short=Alpha-ETF; Flags: Precursor	4.47614	6.34e-05	33.4763	33.7468	33.5081	34.2583	34.7076	34.8364	34.8897	34.4259	34.773	34.1605	34.7484	34.4381	34.2723	34.5422	34.2236	34.794	34.5927	34.6168	34.5281	35.0631	35.0207	34.9573	35.0072	34.951
WP_007924506.1	RecName: Full=ATP synthase subunit alpha; AltName: Full=ATP synthase F1 sector subunit alpha; AltName: Full=F-ATPase subunit alpha	8.35952	2.57e-08	35.4302	35.5652	35.6383	36.6854	36.5655	36.6936	36.7423	36.7269	36.7208	36.6237	36.679	36.593	36.9409	36.679	36.5766	36.7225	36.5969	36.694	36.4201	36.7508	36.6745	36.5984	36.7222	36.7243
WP_007931513.1	RecName: Full=Succinate--CoA ligase [ADP-forming] subunit alpha; AltName: Full=Succinyl-CoA synthetase subunit alpha; Short=SCS-alpha	4.80521	3.23e-05	33.9488	33.7739	33.825	34.3901	35.0445	34.9941	35.4745	35.2695	35.5222	35.1672	36.0473	35.7171	35.7413	36.0105	35.5127	35.8908	35.446	35.7798	34.8856	35.9775	35.516	35.5405	35.5202	35.5623
WP_007923900.1	RecName: Full=Histidine-binding periplasmic protein; Short=HBP; Flags: Precursor	2.58829	0.00337842	34.804	34.3992	34.6757	34.8613	35.7304	35.5989	35.7061	35.3135	35.5569	34.7565	34.976	35.2866	35.5734	35.577	35.4816	35.4616	35.4375	35.3619	35.0081	36.4179	36.0444	35.9659	36.3891	36.0641
WP_007921567.1	RecName: Full=Alanine--tRNA ligase; AltName: Full=Alanyl-tRNA synthetase; Short=AlaRS	7.91968	6.02e-08	32.3535	32.2836	32.1081	33.5755	33.8504	33.6518	34.1334	34.1472	34.1492	33.9608	33.9735	33.9691	33.9206	33.6232	33.4133	34.1931	34.0616	33.9296	33.5989	34.222	34.1957	34.1334	34.3023	34.0099
WP_007921646.1	RecName: Full=Biotin carboxylase; AltName: Full=Acetyl-CoA carboxylase subunit A; Short=ACC	6.8612	4.99e-07	33.009	32.9987	33.0109	34.0282	34.4658	34.5417	34.5642	34.1779	34.4237	34.2282	34.5633	34.3112	34.4236	34.4861	34.1472	34.3831	34.4124	34.2248	33.9998	34.3349	33.9336	34.6334	34.6909	34.6616
WP_007924618.1	RecName: Full=Ketol-acid reductoisomerase (NADP(+)); Short=KARI; AltName: Full=Acetohydroxy-acid isomeroreductase; Short=AHIR; AltName: Full=Alpha-keto-beta-hydroxylacyl reductoisomerase; AltName: Full=Ketol-acid reductoisomerase type 1; AltName: Full=Ketol-acid reductoisomerase type I	4.61715	4.75e-05	33.2289	33.3368	33.3504	34.3166	34.1272	34.4175	34.5318	34.4906	34.1209	34.1382	34.356	34.4642	34.3695	34.4061	34.2424	34.9514	34.6591	34.726	33.776	34.5492	33.7406	34.0713	34.2339	34.1495
WP_007925839.1	RecName: Full=Ferredoxin-dependent glutamate synthase; AltName: Full=Fd-GOGAT	10.5408	4.23e-10	30.7457	30.5994	30.453	33.1	33.5017	33.7128	33.736	33.3005	33.6648	33.33	33.4045	33.4501	33.5492	33.5361	33.1526	34.2862	33.8267	33.7848	33.0923	33.3791	33.2951	33.5628	33.6193	33.4941
WP_007923459.1	---NA---	1.2924	0.0556599	35.1894	35.3533	35.4128	34.5011	33.9051	34.3331	34.0534	33.5363	33.3795	32.6577	33.2917	32.8198	31.7668	31.801	31.4217	31.5594	31.2925	30.9722	33.7986	30.872	30.5356	33.7412	25.7173	32.929
WP_007927495.1	RecName: Full=Citrate synthase	4.73781	3.71e-05	33.8396	33.0969	33.6259	34.5249	35.2948	35.2821	34.8807	34.6738	34.7683	34.4082	34.8657	34.6356	34.8576	34.8018	34.4399	34.9227	34.6242	34.599	34.6638	34.9762	34.9567	35.2789	35.3642	35.3149
WP_007924077.1	RecName: Full=Elongation factor Ts; Short=EF-Ts	6.38033	1.3e-06	35.8841	35.6834	35.7302	36.3732	36.1073	36.4092	36.8188	36.7563	36.814	36.8985	36.7278	36.7985	37.0284	36.8413	36.9085	36.7727	37.0467	36.8405	36.301	36.8045	36.7864	36.9007	37.0464	36.7668
WP_007929953.1	RecName: Full=Glutamine synthetase; Short=GS; AltName: Full=Glutamate--ammonia ligase; AltName: Full=Glutamine synthetase I beta; Short=GSI beta	3.41296	0.000587299	35.3627	35.4958	35.6889	35.6056	35.8701	36.0481	36.066	36.0277	35.8865	35.7198	35.9049	35.8734	36.238	36.119	35.8655	36.7434	36.5699	36.544	35.5161	36.2786	36.3564	36.3001	36.6556	36.4364
WP_007931158.1	RecName: Full=Protein translocase subunit SecA	6.33008	1.44e-06	32.4972	31.3768	31.8386	33.2036	33.5663	33.6285	33.8724	33.711	33.692	33.7811	34.3136	34.0026	34.1134	33.9841	33.764	34.297	34.127	33.9572	33.4083	33.854	33.5292	33.9696	34.1229	33.9061
WP_007925890.1	RecName: Full=Methyl-accepting chemotaxis protein McpQ	1.4798	0.0369103	31.5389	30.9512	31.6336	29.6277	31.428	31.1778	31.8099	31.494	31.4722	30.6993	30.8681	30.9793	30.7159	30.6534	30.3184	31.1435	31.0701	31.1535	30.5082	30.7236	30.0091	31.1327	31.2279	31.1671
WP_007922335.1	RecName: Full=Transketolase 2; Short=TK 2	4.30833	9.01e-05	33.3508	33.4924	33.5555	33.8686	34.0001	34.0397	34.0372	34.1178	34.2096	34.3069	34.1192	34.2152	34.4475	34.1273	33.9967	34.6528	34.4254	34.2944	33.8776	34.1944	34.1613	34.1766	34.449	34.0997
WP_007920860.1	RecName: Full=Carbamoyl-phosphate synthase large chain; AltName: Full=Carbamoyl-phosphate synthetase ammonia chain	10.6395	3.58e-10	32.4626	32.1701	32.4041	34.2343	34.445	34.4925	34.6803	34.5092	34.7294	34.7369	34.7486	34.7467	35.0969	34.8775	34.5607	35.3256	35.0745	35.1199	33.9435	34.4025	34.0896	34.7388	35.0636	34.9586
WP_007929634.1	RecName: Full=Peptidyl-prolyl cis-trans isomerase A; Short=PPIase A; AltName: Full=Cyclophilin A; AltName: Full=Rotamase A; Flags: Precursor	7.05694	3.37e-07	33.3862	33.2572	33.3006	34.4774	34.326	34.5989	34.8126	34.4423	34.6426	34.4851	34.9012	34.7789	34.7876	34.8679	34.6137	35.0059	34.9809	34.9503	34.3403	35.0385	34.7645	34.962	35.0463	34.9186
WP_007921100.1	RecName: Full=Retinal dehydrogenase 2; Short=RALDH 2; Short=RalDH2; AltName: Full=Aldehyde dehydrogenase family 1 member A2; AltName: Full=Retinaldehyde-specific dehydrogenase type 2; Short=RALDH(II)	2.46419	0.00440428	32.8474	30.6633	32.129	33.0389	34.0184	33.8831	33.4993	33.1458	33.4124	33.2979	33.2479	33.4015	33.7877	34.1083	33.3758	34.0648	33.5505	33.9375	32.8482	33.3289	32.5932	32.9636	32.9343	33.0764
WP_037035226.1	RecName: Full=Spermidine/putrescine-binding periplasmic protein; Short=SPBP; Flags: Precursor	4.15606	0.000123848	35.6982	35.3818	35.598	36.0085	35.8854	35.9727	36.1275	36.0149	35.886	35.4765	35.5865	35.6303	36.1377	35.9332	35.7754	35.5755	35.8796	35.7875	35.8889	36.0894	35.7511	36.2364	36.4849	36.3002
WP_007930449.1	---NA---	1.29905	0.0548783	33.191	33.3688	33.3919	32.4734	32.6438	32.3085	32.0037	31.7886	31.4286	30.2891	30.6372	30.6184	27.6307	27.9835	28.0411	27.3068	27.4412	27.0327	31.5504	20.7586	26.5741	30.5426	18.6926	29.8932
WP_007928428.1	RecName: Full=Putative cytochrome d ubiquinol oxidase subunit 3; AltName: Full=Cytochrome bd-I oxidase subunit III	4.97814	2.28e-05	32.5328	31.4169	32.2035	32.7937	33.6678	33.7457	34.0815	34.0855	34.1164	33.5769	34.0038	33.8914	34.0679	34.4009	33.9966	33.7319	33.8852	33.7392	33.6749	33.6539	33.3091	33.5441	33.7044	33.7144
WP_007920885.1	RecName: Full=Polyribonucleotide nucleotidyltransferase; AltName: Full=Polynucleotide phosphorylase; Short=PNPase	6.96515	4.06e-07	32.8442	32.1986	32.5783	34.7929	35.5995	35.5367	35.5308	35.0287	34.9161	34.3203	34.7335	34.658	34.6311	34.517	34.0668	35.2174	34.7449	34.8154	34.1723	34.5293	34.1258	34.2118	34.1582	34.2603
WP_007927841.1	RecName: Full=Probable ABC transporter periplasmic-binding protein y4fP; Flags: Precursor	2.56942	0.0035223	33.0468	33.5141	32.4515	33.1308	33.6198	33.615	33.544	33.427	33.549	33.23	33.4741	33.3938	33.8061	33.6694	33.6474	33.6495	33.5734	33.5014	33.699	34.5545	33.9097	34.1526	34.4541	33.982
WP_007929763.1	RecName: Full=Iron-regulated protein A; Flags: Precursor	10.2943	6.66e-10	33.7549	33.619	33.7746	34.6489	34.5529	34.7189	35.9901	36.0089	35.963	36.0132	35.9528	36.0357	36.3767	36.1287	36.0014	36.1392	36.2588	36.3706	35.0895	35.8619	35.6915	36.0117	36.3765	36.0844
WP_007921635.1	RecName: Full=Alpha-2-macroglobulin; Flags: Precursor	2.13315	0.00892154	31.6299	30.875	30.6835	31.338	32.0579	31.9471	31.6765	31.5772	31.5838	30.6545	31.2156	30.9823	30.6861	30.753	30.3521	30.5566	30.3181	30.415	31.5298	29.8457	29.1898	30.488	29.2976	30.0778
WP_007926270.1	RecName: Full=Arginine deiminase; Short=ADI; AltName: Full=Arginine dihydrolase; Short=AD	5.5609	6.91e-06	33.7552	33.9491	33.9356	36.0402	36.3601	36.3525	35.6277	35.8001	35.7998	35.8277	35.2601	35.2635	35.5904	34.9876	35.1589	36.1633	35.617	35.7316	35.3272	35.1398	34.1673	35.4009	35.3216	35.4448
WP_009049851.1	RecName: Full=Trigger factor; Short=TF; AltName: Full=PPIase	8.15143	3.82e-08	33.8196	34.0442	34.0452	34.9513	34.8954	34.9223	35.3609	35.354	35.4582	35.5284	35.5625	35.6904	35.5232	35.2762	35.1294	35.8262	35.5833	35.3812	35.0888	35.4768	35.6327	35.6979	35.782	35.6901
WP_007922647.1	RecName: Full=Flagellin	4.78495	3.36e-05	36.1009	36.172	36.461	34.2582	33.5715	33.6981	34.6364	35.0261	34.5943	34.7116	34.0949	34.6754	34.8028	34.3118	34.245	35.8754	35.2883	35.8189	35.0315	36.955	36.6286	36.0014	36.0901	35.9181
WP_007931510.1	RecName: Full=Succinate--CoA ligase [ADP-forming] subunit beta; AltName: Full=Succinyl-CoA synthetase subunit beta; Short=SCS-beta	4.60905	4.83e-05	35.4597	35.2019	35.3442	35.9263	36.0371	36.1216	36.3223	36.3338	36.2579	36.0844	36.3895	36.2146	36.6275	36.4188	36.251	36.3683	36.1753	36.2567	35.6869	36.5722	36.4596	36.7047	36.9532	36.7672
WP_003229012.1	RecName: Full=Fructose-bisphosphate aldolase; Short=FBP aldolase; Short=FBPA; AltName: Full=Fructose-1,6-bisphosphate aldolase	4.5015	6.02e-05	33.9885	33.538	33.8451	34.7039	34.895	34.8709	34.8181	34.5489	34.59	34.4558	34.7673	34.6798	35.091	34.9956	34.8834	35.1087	34.9807	34.9833	34.3846	35.2037	34.5932	34.8119	34.8908	34.7965
WP_007923874.1	RecName: Full=Nitrate reductase	4.05074	0.000154791	31.0295	31.245	31.3573	30.036	30.4678	30.3877	30.1316	29.3641	30.0705	30.0743	29.7347	30.1888	30.4464	30.5348	30.1479	29.9623	30.2805	30.3502	30.3386	30.8157	30.3791	30.9483	31.419	30.854
WP_007921004.1	RecName: Full=Enoyl-[acyl-carrier-protein] reductase [NADH]; Short=ENR	5.62923	6.03e-06	32.9359	32.4823	32.5989	33.301	33.5267	33.786	33.8665	33.4409	33.4872	33.4793	33.8628	33.8663	33.9273	33.9661	33.798	34.16	33.8902	33.8806	33.5332	33.8617	33.5691	34.133	34.2843	34.2105
WP_007930704.1	RecName: Full=Malonate-semialdehyde dehydrogenase; Short=MSA dehydrogenase; AltName: Full=Methylmalonate-semialdehyde dehydrogenase; Short=MMSA dehydrogenase; Short=MSDH	3.1128	0.00110761	34.2032	33.9613	33.9731	34.0721	34.6848	34.7575	33.9876	33.9478	33.9486	33.3784	33.5534	33.6992	33.5543	33.3816	32.923	34.5935	33.8412	33.8809	34.2736	34.6257	34.0864	34.288	34.1189	34.032
WP_009046930.1	RecName: Full=ATP-dependent zinc metalloprotease FtsH	1.19036	0.0696367	31.381	31.6585	31.5127	31.6551	31.2102	31.5947	31.805	31.5334	32.1451	31.6535	31.3342	31.4535	31.8482	31.673	31.4061	32.3197	31.7372	31.7564	31.7833	31.3248	31.7684	31.9735	32.034	32.027
WP_007923915.1	RecName: Full=Proline--tRNA ligase; AltName: Full=Prolyl-tRNA synthetase; Short=ProRS	7.78267	7.87e-08	31.671	31.4255	31.8934	32.5412	32.6651	32.8425	33.548	33.2221	33.1277	33.2005	33.5216	33.4058	33.6213	33.3714	33.0984	33.7783	33.5149	33.4894	33.0166	33.4555	33.1411	33.6564	33.8664	33.7964
WP_007928040.1	RecName: Full=Ribonuclease E; Short=RNase E	5.17021	1.54e-05	32.9782	32.2001	32.632	33.6769	34.5876	34.517	34.4192	34.2598	34.3716	33.8718	34.4084	34.2607	34.356	34.4837	33.9593	34.7622	34.4851	34.6661	33.6078	33.8031	33.1734	34.2816	34.3976	34.3531
WP_007927104.1	RecName: Full=D-alanyl-D-alanine carboxypeptidase DacA; Short=DD-carboxypeptidase; Short=DD-peptidase; AltName: Full=Penicillin-binding protein 5; Short=PBP-5; Flags: Precursor	8.55147	1.8e-08	31.4394	30.5122	30.9453	32.5332	32.8633	32.9837	33.7188	33.5481	33.5515	33.1845	33.6878	33.5799	33.8723	33.776	33.5836	33.5714	33.6436	33.6375	33.0712	33.5518	33.0057	33.535	33.6899	33.7007
WP_007926139.1	RecName: Full=LPS-assembly protein LptD; Flags: Precursor	10.4353	5.19e-10	31.3601	31.1489	31.4106	33.0202	32.9618	33.0813	33.6817	33.5634	33.513	33.4158	33.5338	33.6292	33.7571	33.6811	33.6476	33.7968	33.6271	33.7086	32.973	33.7282	33.4579	33.5009	33.5302	33.5449
WP_007921314.1	RecName: Full=Fatty acid oxidation complex subunit alpha; Includes: RecName: Full=Enoyl-CoA hydratase/Delta(3)-cis-Delta(2)-trans-enoyl-CoA isomerase/3-hydroxybutyryl-CoA epimerase; Includes: RecName: Full=3-hydroxyacyl-CoA dehydrogenase	6.16179	2.03e-06	32.7334	32.846	32.7692	33.2135	33.6045	33.6476	33.3673	33.196	33.522	33.0909	33.4067	33.335	33.2883	32.9707	32.9197	33.7175	33.3404	33.4188	33.8849	34.2602	34.1588	33.9996	34.2202	34.0551
WP_007932538.1	RecName: Full=Histidine-binding periplasmic protein; Short=HBP; Flags: Precursor	8.20763	3.44e-08	33.173	32.8123	32.6748	30.2703	30.7169	30.7655	29.5557	29.4743	29.7565	28.2898	28.8363	29.0183	29.2699	29.6461	29.365	29.397	29.991	30.2984	30.776	31.5589	30.4084	30.088	30.4936	30.0424
WP_007926725.1	RecName: Full=Transcription termination factor Rho; AltName: Full=ATP-dependent helicase Rho	12.431	1.43e-11	30.8394	30.816	30.8879	33.0806	33.1295	32.8866	33.2464	33.015	33.3385	33.239	33.396	33.3878	33.3678	33.4364	33.1624	33.6673	33.4417	33.3216	32.878	33.1986	33.0682	33.5363	33.6459	33.598
WP_007924669.1	RecName: Full=Probable acetyl-CoA acyltransferase; AltName: Full=Acetoacetyl-CoA thiolase	4.6337	4.59e-05	31.6689	31.4778	31.7971	32.352	32.7295	32.7633	32.7241	32.4854	32.4858	32.2585	32.5277	32.6933	32.4571	32.6425	32.4217	33.0629	32.5244	32.5812	32.3582	33.0515	32.9284	33.2374	33.3767	33.1682
WP_007927202.1	RecName: Full=Lon protease; AltName: Full=ATP-dependent protease La	10.0983	9.53e-10	31.6448	31.0981	31.4056	33.0256	33.3174	33.3505	33.8317	33.8827	33.6786	33.4958	33.7217	33.6995	33.8867	33.8188	33.399	33.9013	33.6875	33.7299	33.2661	33.2574	33.3145	33.4903	33.5337	33.5463
WP_007925952.1	RecName: Full=50S ribosomal protein L1	5.04746	1.97e-05	34.6976	35.0716	34.5442	34.9402	35.6814	35.3786	36.0857	35.7164	36.0819	35.9738	35.9776	35.8793	35.8122	35.8335	35.4712	36.4591	36.1797	36.181	35.7983	36.2002	36.318	35.9834	36.0818	35.9448
WP_007927963.1	RecName: Full=Peptidoglycan-associated lipoprotein; Short=PAL; Flags: Precursor	7.65844	1.01e-07	33.2262	33.2526	33.3215	31.7836	31.0035	31.4432	31.6268	31.4297	31.3757	30.9851	31.5814	31.2897	31.1395	31.0129	31.126	30.5758	30.3811	30.0945	32.9246	32.6455	32.0741	31.2633	30.5941	30.8289
WP_007931507.1	RecName: Full=Dihydrolipoyl dehydrogenase, mitochondrial; AltName: Full=Dihydrolipoamide dehydrogenase; Flags: Precursor	5.38423	9.94e-06	34.3529	34.4818	34.5194	35.2659	35.5742	35.4759	36.0719	35.8696	35.7704	35.5876	36.0899	36.051	36.1694	36.1025	35.5325	35.9521	35.863	35.942	35.1386	35.8769	35.6057	35.9102	35.9159	35.938
WP_007932052.1	---NA---	1.29667	0.0551629	32.5367	31.9023	32.5278	32.244	32.4904	32.6718	32.4898	32.4181	32.2122	30.9783	31.5389	31.4586	30.7781	30.8374	30.2366	29.9387	30.0043	29.9165	31.6035	28.7284	27.2447	31.8236	25.9736	31.251
WP_007925196.1	RecName: Full=Acetyl-coenzyme A synthetase; Short=AcCoA synthetase; Short=Acs; AltName: Full=Acetate--CoA ligase; AltName: Full=Acyl-activating enzyme	3.96869	0.0001831	32.0177	32.0472	31.6204	32.8758	33.8309	33.7373	33.0585	32.7975	33.3503	32.9968	33.2295	32.9131	31.2145	31.4705	31.5571	34.1863	32.7581	32.5206	33.2696	33.4982	34.1666	33.4416	33.0879	33.0535
WP_007928255.1	---NA---	1.28262	0.0567808	38.6589	38.9501	38.9914	37.3493	37.5721	37.5933	37.7092	37.6194	37.3899	36.6507	36.9618	36.2735	35.7592	36.0374	35.8737	34.9538	35.6998	34.9404	37.8257	33.4089	31.3145	37.1654	30.841	36.3929
WP_007922502.1	RecName: Full=Chemotaxis protein CheA	1.57961	0.0296115	31.0782	31.7081	31.2879	31.4101	32.1674	32.096	31.8226	31.8278	32.0413	31.8253	31.8443	32.0182	31.9979	31.9279	31.5259	32.326	31.9627	32.215	31.3104	31.8518	31.3351	31.8545	31.979	31.9585
WP_007920853.1	RecName: Full=Chaperone protein DnaJ	5.83628	3.96e-06	30.0519	31.1828	31.1966	32.5292	32.4753	32.4163	32.8657	32.6143	32.649	33.1002	33.3146	33.1478	32.8138	32.7034	32.8019	33.3389	32.8894	32.5344	32.4091	32.4528	32.7492	32.6495	32.7677	32.5752
WP_007927135.1	RecName: Full=Glutamine-binding periplasmic protein; Short=GlnBP; Flags: Precursor	3.5487	0.000438843	35.1244	34.8671	35.0232	35.3934	35.6502	35.7366	35.5368	35.4082	35.5467	35.4434	35.3981	35.5044	35.7467	35.5424	35.6117	35.4124	35.6936	35.5358	35.6197	36.2322	35.7287	35.9544	36.0963	35.7101
WP_007932528.1	RecName: Full=Adenosylhomocysteinase; AltName: Full=S-adenosyl-L-homocysteine hydrolase; Short=AdoHcyase	5.19477	1.46e-05	34.3247	34.2392	34.2684	34.9202	35.1026	35.2294	34.7124	35.0058	34.9307	35.13	34.8977	35.0792	35.4127	35.1662	34.9781	35.3066	35.4926	35.6074	34.7967	34.9847	34.7439	35.0073	35.2223	34.8341
WP_007924630.1	RecName: Full=Uncharacterized protein Mb2027c	3.96307	0.00018507	31.4718	30.3866	31.1999	31.2124	32.0156	31.9791	32.7115	32.5761	32.7232	32.0585	32.6084	32.5379	32.1684	32.4155	32.0704	32.4192	32.2511	32.1582	32.3944	32.2494	32.2234	32.5657	32.4128	32.3786
WP_007925518.1	RecName: Full=Oxygen-dependent choline dehydrogenase; Short=CDH; Short=CHD; AltName: Full=Betaine aldehyde dehydrogenase; Short=BADH	4.01541	0.000166454	33.4603	33.7314	33.6465	32.0203	32.5023	32.7301	32.025	31.7205	31.9452	30.6746	30.5036	30.3588	29.4871	29.8688	29.1691	27.922	28.3575	28.5552	30.8645	27.7065	28.7309	30.2712	25.4865	29.5526
WP_007921507.1	RecName: Full=Azurin	7.05501	3.38e-07	32.7543	31.7487	32.7021	35.0884	35.6954	35.8238	35.521	35.4381	35.3173	34.8516	35.1602	35.0615	35.4944	35.4176	35.1233	35.3193	35.4147	35.3183	35.0122	35.0297	33.9915	35.0447	34.8533	35.0349
WP_007931499.1	RecName: Full=Succinate dehydrogenase flavoprotein subunit	3.60583	0.000391182	33.8204	34.2819	34.0312	34.6637	35.1381	34.9435	34.7604	34.5529	34.5757	34.5379	34.6776	34.5188	34.9904	34.7931	34.4976	34.9923	34.9369	34.795	34.4376	35.3502	35.1359	35.3384	35.421	35.4015
WP_007931504.1	RecName: Full=Dihydrolipoyllysine-residue succinyltransferase component of 2-oxoglutarate dehydrogenase complex; AltName: Full=2-oxoglutarate dehydrogenase complex component E2; Short=OGDC-E2; AltName: Full=Dihydrolipoamide succinyltransferase component of 2-oxoglutarate dehydrogenase complex	3.84932	0.000234779	34.8321	35.324	34.9839	35.8275	36.1006	36.0827	36.0755	35.7517	36.1034	35.9533	35.6814	35.9046	36.2656	36.0426	35.7856	36.1596	36.1038	36.0535	35.1846	35.8568	35.5355	35.854	36.0624	35.8942
WP_007931738.1	RecName: Full=Phosphoenolpyruvate carboxykinase (ATP); Short=PCK; Short=PEP carboxykinase; Short=PEPCK	5.69409	5.29e-06	32.9895	32.914	33.2017	33.9621	33.9328	34.2896	34.6218	34.2825	34.3821	34.2826	34.452	34.384	34.6044	34.5946	34.1793	34.7638	34.6683	34.3613	33.8028	34.645	34.4097	34.7458	34.9241	34.8085
WP_037033863.1	---NA---	7.73033	8.72e-08	33.1049	33.0189	32.8626	32.8599	33.7921	33.6523	28.7921	29.0048	28.4715	28.5248	28.4611	27.7028	30.3342	30.7701	29.9326	31.3704	31.8827	30.9989	30.8085	33.2612	32.2782	32.2753	32.7084	31.928
WP_007925959.1	RecName: Full=30S ribosomal protein S7	6.49442	1.03e-06	34.7359	34.2105	34.4839	34.9974	35.4994	35.3639	35.7463	35.7209	36.005	35.7101	35.8695	35.8108	35.6288	35.7974	35.3968	36.4185	36.1471	36.0413	35.5848	36.0156	36.0942	36.102	36.2175	36.1342
WP_007922129.1	RecName: Full=Cell division protein FtsZ	8.01043	5.02e-08	31.7821	31.9041	31.7274	31.3555	31.7765	31.3269	33.7832	33.4772	33.7473	33.6431	33.869	33.8294	32.9216	32.5527	32.9428	34.3363	33.7954	33.3432	31.4203	31.8454	32.423	31.7711	31.7118	31.655
WP_007930337.1	RecName: Full=Acetylornithine aminotransferase; Short=ACOAT	5.61429	6.21e-06	34.4949	34.0818	34.3084	35.2137	35.5701	35.4953	35.3393	35.4711	35.2062	35.4288	35.0947	35.414	35.1678	35.271	34.978	35.9304	35.5011	35.6449	35.0118	35.1602	34.8253	35.0926	34.9644	34.8597
WP_007926323.1	RecName: Full=Probable sugar-binding periplasmic protein; Flags: Precursor	2.68901	0.00273023	32.7328	32.5756	32.5798	33.3275	33.506	33.4361	33.4776	33.1635	33.3139	32.7356	32.8867	33.026	33.1402	32.8628	32.8487	32.781	33.0629	32.9397	33.1945	33.3229	32.4176	33.4179	33.5885	33.3345
WP_007929562.1	RecName: Full=GMP synthase [glutamine-hydrolyzing]; AltName: Full=GMP synthetase; AltName: Full=Glutamine amidotransferase	2.59313	0.00334328	32.191	30.284	31.9974	32.1524	32.8684	32.8688	33.2445	32.9506	32.9588	32.6031	33.2613	32.989	32.9241	33.1544	32.6538	33.5326	33.2366	33.2356	32.7696	33.6091	33.4589	33.3388	33.4439	33.4747
WP_007928002.1	RecName: Full=Gamma-aminobutyraldehyde dehydrogenase; Short=ABALDH; AltName: Full=1-pyrroline dehydrogenase; AltName: Full=4-aminobutanal dehydrogenase; AltName: Full=5-aminopentanal dehydrogenase	3.53525	0.000451513	31.6767	32.1929	31.6855	32.3582	32.9283	32.9446	32.7088	32.8467	32.9091	32.7877	32.8007	32.9264	33.868	33.3495	32.8802	32.9476	33.2884	33.693	32.0497	32.7493	31.7969	33.1178	33.5871	33.2571
WP_007926689.1	RecName: Full=Argininosuccinate lyase; Short=ASAL; AltName: Full=Arginosuccinase	7.47818	1.44e-07	31.4811	31.7449	31.4221	32.6957	32.5436	32.8006	33.139	32.7577	33.0885	33.0108	32.9797	32.8605	32.8793	32.7104	32.5999	33.1691	32.8424	32.8791	32.542	32.7527	32.638	32.8734	33.085	32.8606
WP_007923607.1	---NA---	10.0013	1.17e-09	36.376	36.0764	36.211	24.2152	23.1904	23.8845	19.9919	19.1784	20.8873	20.8523	20.1388	20.8877	19.0888	20.2015	19.5158	19.4842	19.1484	20.4118	25.5137	20.5729	23.994	23.3434	23.1273	20.6031
WP_007926802.1	RecName: Full=Dihydrolipoyllysine-residue acetyltransferase component of pyruvate dehydrogenase complex; AltName: Full=Dihydrolipoamide acetyltransferase component of pyruvate dehydrogenase complex; AltName: Full=E2	8.18857	3.54e-08	32.958	32.6791	32.3583	33.2692	33.8966	33.8344	34.8805	34.8598	34.7462	34.5535	34.6858	34.8169	34.8336	34.8305	34.4832	34.4457	34.7486	34.6842	33.8308	34.0981	33.6869	34.5209	34.6719	34.6523
WP_007931719.1	RecName: Full=Potassium binding protein Kbp; Short=K(+) binding protein Kbp	1.03183	0.0990141	36.0997	35.5239	36.0099	35.7706	35.8073	35.7776	36.0904	36.0953	35.7101	35.2031	35.4754	35.3862	35.4348	35.5729	35.0629	34.9485	34.9323	34.8602	36.2031	35.5075	34.1161	35.5017	35.1016	35.4312
WP_007925851.1	RecName: Full=NADP-dependent malic enzyme; Short=NADP-ME	2.62118	0.00315163	34.0238	33.7993	34.1687	34.6389	34.6713	34.6588	34.7743	34.9161	34.7235	34.8624	34.5731	34.6843	34.9929	34.6945	34.7135	34.793	34.7126	34.6856	34.38	35.0386	35.2471	34.7401	34.9857	34.5728
WP_007926268.1	RecName: Full=Carbamate kinase	4.96331	2.35e-05	32.5406	32.5717	32.4288	34.3396	34.7451	34.9282	34.317	34.2489	34.6631	34.4211	33.7319	34.1004	34.1786	33.8674	34.1074	34.9289	34.5057	34.615	34.1345	33.7825	32.7083	34.3269	34.216	34.2871
WP_007921438.1	RecName: Full=Outer membrane protein TolC; AltName: Full=Multidrug efflux pump subunit TolC; Flags: Precursor	5.84216	3.92e-06	30.9132	30.2853	30.8806	31.9079	32.2729	32.4458	31.9281	31.9602	32.001	31.5025	31.4508	31.4412	31.5615	31.6469	31.3909	31.4742	31.4501	31.6102	31.7213	31.7476	31.4683	31.3349	31.1453	31.0131
WP_007921342.1	RecName: Full=Toxin coregulated pilus biosynthesis protein I; AltName: Full=TCP pilus biosynthesis protein TcpI	3.27435	0.000789371	31.1622	31.595	31.4398	31.0894	30.8435	30.803	31.1964	31.4285	31.4946	31.4645	31.6277	31.6455	31.5398	31.65	31.156	31.2888	31.4268	31.2624	30.9049	31.1214	30.8218	31.7761	31.966	31.4697
WP_007920744.1	---NA---	8.49152	2.01e-08	29.6364	29.9436	30.1673	27.8291	27.9734	28.4367	28.6406	28.8503	28.414	27.6435	26.6996	26.3095	25.6422	25.6663	25.3828	26.4192	25.0855	25.2229	25.3264	22.8705	21.2697	19.7876	19.7654	20.6
WP_007926303.1	RecName: Full=Hemoglobin-haptoglobin utilization protein B; Flags: Precursor	6.71565	6.68e-07	30.7594	31.184	30.6629	33.2701	33.5147	33.3398	34.0975	34.3639	34.3575	35.2584	35.1469	35.2003	35.9027	35.5777	35.5693	35.7414	35.9415	36.0573	32.2623	35.1296	34.3773	34.2057	34.8569	34.3582
WP_007926716.1	RecName: Full=Polyphosphate kinase; AltName: Full=ATP-polyphosphate phosphotransferase; AltName: Full=Polyphosphoric acid kinase	5.23128	1.36e-05	31.6353	31.1589	31.3195	31.8743	32.0713	32.3977	32.6399	32.4267	32.4496	32.0647	32.1981	32.1702	32.3351	32.3093	32.0322	32.876	32.3724	32.581	31.6829	31.6344	31.2413	32.2328	32.167	32.1751
WP_007923530.1	---NA---	2.17223	0.0082083	35.6102	35.4664	35.3824	34.2343	35.3034	35.3082	34.3284	33.7851	34.2141	32.005	32.5789	32.3452	31.6668	31.9417	31.6175	31.6046	31.2176	31.2434	35.5257	31.7546	31.6234	34.4656	29.5975	33.6685
WP_007928274.1	RecName: Full=Porin-like protein GalP; AltName: Full=Gallate degradation protein P; Flags: Precursor	5.65985	5.68e-06	34.3952	34.1855	34.4489	34.2337	34.1353	34.347	34.9341	35.0206	34.899	34.7987	35.1203	35.0346	35.0416	34.751	34.9777	34.3844	34.3878	34.3243	35.0565	36.0214	35.9682	35.3947	35.7884	35.6039
WP_007928465.1	RecName: Full=Penicillin-binding protein activator LpoA; Short=PBP activator LpoA; Flags: Precursor	5.60771	6.29e-06	31.9071	31.6358	31.4213	32.7937	33.32	33.2327	33.3276	33.1217	33.3657	32.9694	33.0391	33.1421	33.2376	33.3225	33.1049	33.2888	33.1466	33.2953	32.2976	33.1357	32.6441	32.9405	33.4044	33.3495
WP_007929606.1	RecName: Full=NADH-quinone oxidoreductase subunit G; AltName: Full=NADH dehydrogenase I subunit G; AltName: Full=NDH-1 subunit G	3.6664	0.000344722	31.9705	30.8205	31.7603	32.0345	31.8883	32.0117	32.7904	32.8953	32.487	32.5851	32.669	32.6221	32.7396	32.4751	32.5397	32.7818	32.7023	32.5649	32.3178	32.9836	32.7634	32.8012	32.9398	32.6955
WP_007930852.1	RecName: Full=Succinyl-diaminopimelate desuccinylase; Short=SDAP desuccinylase; AltName: Full=N-succinyl-LL-2,6-diaminoheptanedioate amidohydrolase	5.19523	1.46e-05	31.3267	31.1203	30.8829	33.3434	33.5571	33.5652	33.3607	33.0749	33.0798	32.9717	32.9479	33.0667	33.436	33.092	32.88	32.5787	33.5617	33.3737	32.3577	33.389	32.3006	32.5929	32.9855	32.6294
WP_007924811.1	RecName: Full=Phosphoglucomutase; Short=PGM; AltName: Full=Glucose phosphomutase	6.27105	1.63e-06	30.976	31.0571	30.6299	31.8568	32.4481	32.4613	32.55	32.3095	32.7298	32.5016	32.4758	32.6542	32.2962	32.4125	32.0618	33.0831	32.7257	32.6497	31.7599	32.1389	31.5704	32.1449	32.2365	32.1669
WP_007930169.1	RecName: Full=Esterase EstA; AltName: Full=Autotransporter esterase EstA; Flags: Precursor	7.31058	2e-07	32.787	32.978	33.0022	31.7346	32.274	32.3774	31.9285	31.7325	31.9565	31.5002	31.4212	31.5752	31.6501	31.5526	31.4355	30.8606	31.0751	31.3266	32.4786	32.7343	32.27	31.9501	31.9288	31.9331
WP_007927204.1	RecName: Full=ATP-dependent Clp protease ATP-binding subunit ClpX	3.79144	0.000264541	31.5575	31.8468	31.2906	31.4855	32.3174	32.0916	32.4596	32.3758	32.4072	32.3223	32.4271	32.4977	32.1077	32.5644	32.1871	32.5913	32.3336	32.3314	31.4543	31.6342	31.5144	32.0729	32.1423	32.2452
WP_007921770.1	RecName: Full=4-hydroxyphenylpyruvate dioxygenase; Short=4HPPD; Short=HPD; Short=HPPDase	4.885	2.75e-05	33.0821	33.2752	33.1772	33.3053	33.0422	33.2326	33.207	33.3499	33.3132	33.0304	33.2561	33.1128	33.6119	33.3981	33.2249	33.6391	33.5595	33.3271	33.5026	33.9696	34.1625	34.0573	34.1997	34.0974
WP_007921632.1	RecName: Full=Ribonucleoside-diphosphate reductase large subunit; AltName: Full=Ribonucleotide reductase large subunit	6.14386	2.11e-06	32.6545	32.735	32.6935	33.7308	34.2234	34.1014	33.8417	34.2126	34.2803	34.5942	33.9407	34.2358	34.0891	33.8792	33.8104	35.1117	34.4109	34.5296	33.0376	33.2279	33.517	33.5549	33.5643	33.3887
WP_007924184.1	RecName: Full=30S ribosomal protein S5	10.9927	1.96e-10	32.2485	31.8782	32.2842	33.842	34.3196	34.047	34.7788	34.6406	34.8922	35.0379	35.0644	34.9454	34.6399	34.6632	34.3143	35.1192	34.8013	34.7018	34.3548	34.4557	34.3711	34.435	34.3605	34.4676
WP_007930849.1	RecName: Full=Dihydropyrimidinase; Short=DHP; Short=DHPase; AltName: Full=Dihydropyrimidine amidohydrolase; AltName: Full=Hydantoinase	1.07603	0.089696	32.4058	33.1573	31.7223	32.9685	33.587	33.3631	32.9753	32.774	33.1596	32.7899	32.6496	32.725	32.8507	32.3831	32.5051	31.9903	32.7815	32.6861	32.1092	32.9038	31.8651	32.8192	33.0561	32.9506
WP_007932617.1	RecName: Full=UPF0065 protein YflP; Flags: Precursor	2.4812	0.00425094	33.6255	33.6133	33.5749	34.7286	34.3095	34.7019	34.5847	34.1087	34.2021	34.261	34.2919	34.5446	34.8889	34.7469	34.774	33.7347	34.446	34.2518	33.2735	34.4787	33.3639	34.2238	34.7902	34.4813
WP_007932592.1	RecName: Full=Histidine-binding periplasmic protein; Short=HBP; Flags: Precursor	4.83607	3.04e-05	34.0626	34.0407	33.8651	34.2041	34.2384	34.481	34.2797	34.1786	34.3501	33.9022	33.9278	33.8279	34.1233	33.8209	33.9058	33.9738	34.068	34.0417	34.0944	34.5555	34.6334	34.7604	34.9296	34.6913
WP_007931129.1	RecName: Full=Aspartate--tRNA(Asp/Asn) ligase; AltName: Full=Aspartyl-tRNA synthetase; Short=AspRS; AltName: Full=Non-discriminating aspartyl-tRNA synthetase; Short=ND-AspRS	8.55931	1.77e-08	32.3012	32.1317	32.2734	33.5856	33.8743	33.8314	34.6252	34.3607	34.3953	33.7496	34.2421	34.1002	34.2192	34.1846	33.8003	34.3987	34.2021	34.1944	33.7472	34.2182	33.8068	34.0246	34.1156	33.9864
WP_007923409.1	RecName: Full=Probable succinyl-diaminopimelate desuccinylase; Short=SDAP desuccinylase	4.17035	0.000120354	31.9142	31.9792	31.8396	32.8673	33.0096	33.1426	33.4068	33.6293	33.3979	33.2375	32.8059	32.9158	32.9691	32.7412	32.2026	32.4455	32.3358	32.1145	32.0258	29.9006	29.3874	31.4147	29.7274	30.6503
WP_007931387.1	RecName: Full=HTH-type transcriptional regulator CysB; AltName: Full=Cys regulon transcriptional activator	4.04026	0.000158206	32.2468	31.8884	32.1657	33.0245	33.6109	33.4966	33.3607	33.1021	33.2939	33.188	33.3327	33.0294	33.432	33.3788	33.0006	32.9313	33.2417	33.1775	33.0173	32.8312	32.2269	33.0487	33.1262	32.9848
WP_007921481.1	RecName: Full=30S ribosomal protein S6	9.0346	7.19e-09	33.3382	33.1027	33.3924	33.8094	33.756	33.7643	34.1368	33.9996	34.0999	34.559	34.7046	34.579	34.6151	34.3724	34.4726	34.845	34.8705	34.3624	34.6401	34.9971	34.7922	35.1047	35.2613	35.0725
WP_007921784.1	RecName: Full=Probable allantoicase; AltName: Full=Allantoate amidinohydrolase	3.62335	0.00037792	33.4539	33.3147	33.5268	32.7427	32.817	32.9605	33.0869	32.9815	33.1066	32.4735	32.6531	32.5701	33.1489	32.7984	32.7149	33.5011	33.3025	33.0821	33.0883	34.1629	33.5034	33.579	33.7969	33.6312
WP_007921800.1	RecName: Full=Protein AsmA; Flags: Precursor	5.48593	8.06e-06	30.8576	30.9484	30.8033	31.9836	32.0052	32.0082	32.2958	32.3552	32.2621	32.4738	32.4073	32.3415	32.2208	32.0566	31.9807	32.3104	32.3428	32.5806	32.4463	31.8182	31.4102	31.7051	32.0644	31.7033
WP_007922131.1	RecName: Full=Cell division protein FtsA	8.95502	8.31e-09	32.61	32.6677	32.9303	33.6879	33.9927	34.0079	34.3082	34.2707	34.3058	34.2142	34.4525	34.2622	34.4351	34.4407	34.4096	34.3571	34.5926	34.3422	33.3961	33.8092	33.4298	33.9339	34.1452	34.0072
WP_007932229.1	---NA---	3.20504	0.0009148	33.4283	33.6876	33.3788	33.8392	33.4753	33.8794	34.1298	33.889	34.1597	34.0655	33.9657	34.0429	34.4268	34.2736	33.9865	33.7511	34.0297	34.0128	33.6348	33.7329	33.4038	33.3221	33.7682	33.5168
WP_007931493.1	RecName: Full=Citrate synthase	3.61906	0.000380555	32.7073	33.1734	32.9857	33.4627	33.586	33.6742	34.228	34.1237	33.6893	33.7236	34.1963	34.0149	34.3331	33.9516	33.6142	34.3184	34.3216	34.3266	33.2169	34.116	33.851	34.3138	34.5615	34.1814
WP_007927994.1	RecName: Full=Putrescine-binding periplasmic protein SpuD; Flags: Precursor	2.07322	0.0101463	33.2357	33.0266	33.0718	33.24	33.8502	33.957	33.7483	33.6898	33.6976	33.5167	33.7043	33.8043	34.3723	34.229	33.9663	33.279	34.2001	34.2052	32.7548	33.5397	32.5754	33.4246	34.2135	33.7049
WP_007928427.1	RecName: Full=Peptidoglycan-associated lipoprotein; Short=PAL; Flags: Precursor	2.01531	0.0115202	33.4088	32.8536	32.8634	32.3273	34.0083	33.8704	34.1635	33.9732	34.0782	33.7942	34.0697	33.972	34.5423	34.1662	34.187	34.1832	34.3764	34.3023	33.5711	34.5	33.4451	34.4433	34.779	34.3327
WP_007929192.1	RecName: Full=Adenylosuccinate lyase; Short=ASL; AltName: Full=Adenylosuccinase; Short=ASase	8.30179	2.86e-08	31.0371	31.1694	30.9419	32.5414	32.8209	32.7572	32.8595	32.8717	33.1323	32.5252	32.3505	32.4734	33.1159	32.8066	32.4596	33.1844	33.1806	32.9829	32.065	32.3683	32.5111	32.6721	32.8304	32.7624
WP_007925901.1	RecName: Full=Proline iminopeptidase; Short=PIP; AltName: Full=Prolyl aminopeptidase; Short=PAP	3.55725	0.000431171	31.7607	31.1185	31.3731	31.8654	32.6151	32.4522	32.3504	32.3215	32.4449	32.1953	32.3185	32.3575	32.28	32.4818	32.1597	32.5801	32.4473	32.3713	31.7458	32.0114	31.7376	31.9752	32.05	32.2976
WP_007920539.1	RecName: Full=Glutaminase-asparaginase; AltName: Full=L-ASNase/L-GLNase; AltName: Full=L-asparagine/L-glutamine amidohydrolase; Flags: Precursor	8.4707	2.08e-08	32.5118	32.1998	32.7372	34.3383	34.2976	34.4111	34.741	34.7588	34.4252	34.2665	34.8118	34.5511	34.8675	34.8723	34.4647	34.7056	34.9548	34.9041	34.6111	34.3702	34.061	34.822	34.7393	34.8032
WP_007924515.1	RecName: Full=Glutamine--fructose-6-phosphate aminotransferase [isomerizing]; AltName: Full=D-fructose-6-phosphate amidotransferase; AltName: Full=GFAT; AltName: Full=Glucosamine-6-phosphate synthase; AltName: Full=Hexosephosphate aminotransferase; AltName: Full=L-glutamine--D-fructose-6-phosphate amidotransferase	0.875964	0.139909	32.2991	32.5631	32.4515	32.0027	32.896	32.9262	33.0803	33.049	33.0073	32.8371	32.8078	32.9123	33.0471	33.1718	32.6103	33.0214	32.8582	32.6717	32.7137	32.4977	32.9099	32.8124	32.644	32.7765
WP_007926695.1	RecName: Full=Protein HemY	3.76095	0.000281452	30.8783	29.4498	30.6967	32.3275	32.0923	32.1363	32.0055	32.2085	32.1639	31.7074	32.013	31.8266	31.6211	31.8028	31.3402	31.4268	31.3575	31.3583	31.8222	31.5746	30.988	31.9393	31.6169	31.8917
WP_009045300.1	RecName: Full=Uncharacterized protein YjgR	4.30078	9.16e-05	32.1707	32.2671	31.7851	32.6575	33.3486	33.2395	32.9821	32.9863	33.1489	32.8277	32.7116	32.8403	32.7827	33.0569	32.7075	32.9764	32.9071	32.972	32.5646	32.2599	32.2471	32.4076	32.5537	32.3509
WP_007921872.1	RecName: Full=Protein LONG AFTER FAR-RED 3	2.22951	0.00724558	30.7961	31.4351	31.1037	30.1371	30.3957	30.4815	29.7582	29.625	30.0093	27.8517	28.2658	28.1655	26.0339	26.424	26.8635	27.7115	27.1009	26.8557	30.5875	27.1091	25.6614	29.9505	25.0277	29.2005
WP_007930359.1	RecName: Full=Ice nucleation protein	4.89848	2.68e-05	30	29.1427	29.9819	26.6843	27.2894	27.5252	27.0814	25.8855	27.0925	24.4711	20.8497	25.1738	18.5106	18.4032	20.0644	22.6598	22.4693	21.4696	27.6711	25.8348	27.562	26.5975	20.3292	25.9728
WP_007931555.1	RecName: Full=Methyl-accepting chemotaxis protein NahY	2.12625	0.00905769	32.6163	31.6912	32.1785	29.3519	29.5951	30.0807	29.2929	29.587	28.9224	27.4518	27.5584	27.3115	27.7219	27.3617	26.9457	26.5145	26.637	26.1442	29.5526	25.2127	25.0584	28.4416	20.7256	27.8721
WP_007924308.1	RecName: Full=D-methionine-binding lipoprotein MetQ; Flags: Precursor	4.43669	6.86e-05	32.7118	32.523	32.5766	33.0513	33.4413	33.3928	33.3841	33.2908	33.4222	32.8456	33.2435	33.3258	33.5516	33.6873	33.2099	33.5871	33.5745	33.5614	33.2233	33.3291	33.249	33.4288	33.6135	33.4508
WP_007921331.1	RecName: Full=Aconitate hydratase A; Short=ACN; Short=Aconitase; AltName: Full=(2R,3S)-2-methylisocitrate dehydratase; AltName: Full=(2S,3R)-3-hydroxybutane-1,2,3-tricarboxylate dehydratase; AltName: Full=Iron-responsive protein-like; Short=IRP-like; AltName: Full=Probable 2-methyl-cis-aconitate hydratase; AltName: Full=RNA-binding protein	4.51948	5.8e-05	32.3384	32.1967	32.1911	32.2867	32.334	32.3367	31.4969	31.1413	31.4567	31.0539	31.0326	31.1718	31.6693	31.5771	30.9663	31.5159	31.6155	31.7594	31.8754	32.9061	31.9007	32.5669	33.0298	32.4184
WP_007927807.1	RecName: Full=Long-chain fatty acid transport protein; AltName: Full=Outer membrane FadL protein; AltName: Full=Outer membrane flp protein; Flags: Precursor	1.21195	0.0664124	32.5419	31.433	32.0778	32.5205	32.98	32.9529	32.8813	32.7103	32.9866	32.4899	33.0016	32.8722	32.8547	33.135	32.8405	33.204	32.9666	33.2286	32.3503	34.0337	33.4166	32.8906	33.3722	32.7397
WP_007931539.1	RecName: Full=Cysteine synthase; Short=CSase; AltName: Full=O-acetylserine (thiol)-lyase; Short=OAS-TL; AltName: Full=O-acetylserine sulfhydrylase	0.590483	0.263665	32.5409	31.1677	32.2149	31.7192	32.5667	32.5389	32.4873	31.9994	31.9381	30.6691	31.6953	31.4298	32.1308	32.3014	31.157	31.216	31.7418	31.8186	32.3708	32.3659	31.0034	32.4011	32.3439	32.423
WP_007932208.1	RecName: Full=DNA gyrase subunit A	8.70729	1.32e-08	31.5477	31.4501	32.0597	33.1717	33.4795	33.5567	33.9424	33.8619	33.88	33.6639	33.9553	33.8152	34.0362	33.7412	33.5242	34.1823	34.0632	33.9522	33.1257	33.5562	33.1725	33.8674	33.8967	33.9414
WP_007925871.1	RecName: Full=Poly(3-hydroxyalkanoate) polymerase subunit PhaC; Short=PHA polymerase; AltName: Full=PHB synthase subunit PhaC; AltName: Full=Poly(3-hydroxybutyrate) polymerase subunit PhaC; Short=PHB polymerase; Short=Poly-beta-hydroxybutyrate polymerase; AltName: Full=Polyhydroxyalkanoic acid synthase subunit PhaC; Short=PHA synthase	3.64648	0.000359534	31.3392	31.0682	31.1471	31.7818	32.2959	32.5247	31.1588	31.4055	31.2291	31.152	31.2714	30.3868	30.2201	30.1346	29.821	30.378	29.8092	29.9063	31.9994	30.6421	30.4212	32.0622	31.085	31.6926
WP_007925180.1	RecName: Full=Biofilm dispersion protein BdlA; AltName: Full=Chemotaxis regulator BdlA	1.08737	0.0875729	29.9928	26.5209	28.6908	30.3212	30.3846	30.5027	30.0597	29.4336	29.1979	27.9981	28.5092	28.7559	29.3571	29.714	28.4582	30.0409	28.467	29.3058	29.179	29.7203	30.1247	29.585	29.6195	29.6556
WP_007922427.1	RecName: Full=Bacterioferritin; Short=BFR	2.72806	0.00251677	31.5559	31.2157	31.8684	31.5844	32.4906	32.393	31.3784	31.2495	31.0761	31.5021	31.6421	31.7459	31.8445	32.1298	31.6234	32.2751	32.0296	31.9992	32.1304	32.0145	32.2612	32.1033	32.2037	32.0753
WP_007924049.1	RecName: Full=Acetyl-coenzyme A carboxylase carboxyl transferase subunit alpha; Short=ACCase subunit alpha; Short=Acetyl-CoA carboxylase carboxyltransferase subunit alpha	4.83076	3.08e-05	32.6036	31.8138	32.2352	32.9187	33.8537	33.8674	33.9649	33.5607	33.845	33.5063	33.6422	33.6401	33.9827	33.7896	33.6419	34.0379	34.0558	33.9118	33.3057	33.5827	33.3514	33.6852	33.8638	33.7734
WP_007927784.1	---NA---	6.54871	9.3e-07	31.2125	31.5088	31.4495	26.965	27.0859	27.3543	29.2606	29.2774	29.2287	28.9229	28.951	29.4327	27.2434	27.3933	26.9397	30.3756	28.8125	28.9322	28.8358	30.9907	30.2445	30.3806	30.5015	30.0693
WP_007931094.1	---NA---	2.00569	0.0117633	33.4838	33.7689	33.8961	33.0686	32.4483	32.9431	32.1802	31.8599	31.1455	30.7743	31.5381	31.0724	30.505	30.8498	30.0417	29.07	29.7115	29.8258	33.2766	30.6421	27.8035	31.9436	28.8107	31.253
WP_007932307.1	---NA---	0.884359	0.137345	33.7291	33.562	33.673	31.6083	32.6554	32.6578	32.3897	31.2838	32.1301	29.5087	30.9003	30.245	29.6295	29.8854	28.8363	28.517	27.9209	28.3262	31.8798	26.8358	25.8593	31.4859	17.5827	30.6004
WP_002555479.1	RecName: Full=50S ribosomal protein L14	7.44365	1.53e-07	32.9791	31.9531	32.934	34.0366	33.7061	33.7561	34.3615	34.3239	34.4156	34.7843	34.5296	34.5956	34.1067	34.0518	34.0231	34.8821	34.9039	34.5917	34.6649	34.9839	34.9672	34.9581	35.0953	34.87
WP_007923218.1	RecName: Full=6-phosphogluconolactonase; Short=6-P-gluconolactonase	7.29716	2.06e-07	31.2048	31.0473	31.2636	32.3728	32.6017	32.6212	32.3265	32.3142	32.5156	31.9248	32.3834	32.3055	32.1097	32.4211	32.2095	32.4109	32.4984	32.4617	31.6543	31.7623	31.3694	32.1615	32.1572	32.2948
WP_007926069.1	RecName: Full=Short/branched chain specific acyl-CoA dehydrogenase, mitochondrial; Short=SBCAD; AltName: Full=2-methyl branched chain acyl-CoA dehydrogenase; Short=2-MEBCAD; AltName: Full=2-methylbutyryl-coenzyme A dehydrogenase; Short=2-methylbutyryl-CoA dehydrogenase; Flags: Precursor	5.02075	2.09e-05	31.551	31.9674	31.8146	32.3167	32.4809	32.3699	32.6469	32.8381	32.8447	32.4041	32.1842	32.3614	32.3846	32.1876	31.9628	33.0621	32.6964	32.6779	32.6384	32.8364	33.1125	32.5617	32.6553	32.4502
WP_007923880.1	RecName: Full=Acyl-CoA dehydrogenase family member 11; Short=ACAD-11	3.02065	0.00134992	28.5753	27.5243	28.8516	28.5489	29.1605	29.3358	29.4541	28.9176	29.2141	27.8356	28.0809	28.1669	28.5757	28.4432	28.464	28.9592	28.6059	28.6534	29.4329	29.4648	29.0814	29.4136	29.242	29.1971
WP_007932534.1	RecName: Full=Protein YceI; Flags: Precursor	4.64198	4.52e-05	34.8984	34.833	34.3469	35.5051	36.1742	36.3013	35.9901	35.8355	35.9804	35.6207	35.9056	35.7508	35.9825	35.9245	35.6628	35.7112	35.9509	35.7862	35.5458	35.7113	35.6471	35.966	36.0363	35.9088
WP_007924205.1	RecName: Full=50S ribosomal protein L3	3.2298	0.000867812	33.1158	34.0843	33.2433	33.404	34.0292	33.8156	33.9546	34.0957	34.4863	34.1274	34.0004	34.0926	33.9917	33.8812	34.287	35.0069	34.7701	34.3923	34.644	34.8083	35.1664	34.455	34.6716	34.1476
WP_007925904.1	RecName: Full=Imidazolonepropionase; AltName: Full=Imidazolone-5-propionate hydrolase	4.46628	6.47e-05	30.2274	29.7085	30.534	30.0807	30.4319	30.4595	30.6533	30.5586	30.5231	30.5387	30.7004	30.6566	30.9485	31.2031	30.7673	31.2728	30.9757	31.124	30.6634	30.802	31.3563	31.4424	31.7599	31.6593
WP_007923518.1	RecName: Full=Peroxiredoxin-6; AltName: Full=1-Cys peroxiredoxin; Short=1-Cys PRX; AltName: Full=Acidic calcium-independent phospholipase A2; Short=aiPLA2; AltName: Full=Non-selenium glutathione peroxidase; Short=NSGPx	2.76114	0.00234221	34.1049	33.3152	33.7196	32.3764	33.3602	33.2798	32.1401	32.7198	32.3252	32.0449	32.2956	32.49	32.9323	33.0768	32.4409	32.4428	32.8461	33.0064	32.9856	33.4023	32.8159	33.1857	33.599	33.2767
WP_007929249.1	RecName: Full=Probable malate:quinone oxidoreductase; AltName: Full=MQO; AltName: Full=Malate dehydrogenase [quinone]	9.00535	7.61e-09	32.0608	31.5092	31.7807	33.3007	33.597	33.623	33.8133	33.5636	33.8636	34.1968	33.9212	34.1676	33.8631	34.2124	33.698	33.8015	34.0074	34.1019	33.4371	33.5023	33.3853	33.5512	33.6521	33.5616
WP_007924137.1	RecName: Full=Thioredoxin; Short=Trx	6.61665	8.12e-07	31.186	31.3155	31.3872	32.1302	32.8495	32.9112	32.9104	32.846	32.8361	32.8547	32.8271	32.8703	32.7372	32.6332	32.3108	33.0319	33.1071	33.1385	32.3519	32.5133	32.3016	32.5781	32.7192	32.3596
WP_007921891.1	---NA---	4.9777	2.28e-05	30.935	30.6796	30.8129	30.7321	32.4355	32.2091	28.9258	28.6469	27.9657	27.6754	28.64	26.5011	28.3554	28.1536	26.8269	30.1243	30.7155	30.0199	29.8935	32.0023	30.5788	30.655	31.0899	30.3646
WP_007932108.1	RecName: Full=Putative amino-acid ABC transporter-binding protein YhdW; Flags: Precursor	1.79883	0.0184121	35.8043	35.7767	36.0714	35.7496	35.3194	35.6067	35.9729	36.0391	35.6901	36.0754	36.1618	36.3813	36.6572	36.3103	36.2826	36.028	36.447	36.5112	35.4104	38.0116	37.4629	37.0246	37.7081	37.2114
WP_007932148.1	RecName: Full=Probable cytosol aminopeptidase; AltName: Full=Leucine aminopeptidase; Short=LAP; AltName: Full=Leucyl aminopeptidase	4.81706	3.16e-05	33.332	33.0075	33.2253	33.6315	33.9928	33.9938	34.272	34.3266	34.1594	33.8099	34.2741	34.2259	34.7338	34.4633	34.0938	34.759	34.4354	34.6188	34.4201	35.1243	34.4945	34.326	34.3884	34.346
WP_007925623.1	---NA---	2.40023	0.00503979	32.2675	32.332	32.43	32.6612	32.867	32.9932	32.6455	32.2524	32.3593	31.3164	31.6185	31.5524	29.9037	30.1876	30.1683	29.8089	30.2003	29.6219	32.7831	28.6667	27.7647	30.9789	29.918	30.8619
WP_007920568.1	RecName: Full=Probable oxidoreductase OrdL	3.83874	0.000239408	31.0964	31.6078	30.9508	31.7701	32.3915	32.4104	32.0815	31.8689	32.1383	32.0928	32.0484	32.0528	32.4803	32.5376	32.4015	32.0631	32.1398	32.1689	31.8024	32.0335	31.4881	32.0571	32.169	32.0628
WP_037035167.1	RecName: Full=Electron transfer flavoprotein-ubiquinone oxidoreductase, mitochondrial; Short=ETF-QO; Short=ETF-ubiquinone oxidoreductase; AltName: Full=Electron-transferring-flavoprotein dehydrogenase; Short=ETF dehydrogenase; Flags: Precursor	2.29857	0.00625164	32.2293	32.3077	32.2792	32.622	32.8481	32.907	32.7687	32.5371	32.7875	32.1994	32.4443	32.5643	32.5733	32.6398	32.2593	32.593	32.5627	32.5397	32.4428	32.9033	32.636	32.7742	32.9225	32.7276
WP_007921754.1	RecName: Full=Alkyl hydroperoxide reductase C; AltName: Full=Peroxiredoxin; AltName: Full=Thioredoxin peroxidase	1.69812	0.0229428	31.8827	31.7859	31.8107	33.0076	32.922	32.777	32.487	31.6758	32.7069	32.1057	31.4181	32.1406	31.6321	31.1393	30.8195	32.234	31.6682	31.9154	33.2976	31.2827	32.4476	31.9216	31.7252	31.6821
WP_007927663.1	RecName: Full=Thiol peroxidase; Short=Tpx; AltName: Full=Peroxiredoxin tpx; Short=Prx; AltName: Full=Thioredoxin peroxidase	1.64079	0.0259753	33.3513	33.1968	33.1358	33.7565	34.8116	34.7337	34.6443	34.1525	34.3615	33.7156	34.2745	33.9342	34.4293	34.5365	33.4594	34.3725	33.9287	34.4352	34.0135	34.4795	33.9059	34.1339	33.9193	34.0665
WP_007921652.1	RecName: Full=Phosphoribosylamine--glycine ligase; AltName: Full=GARS; AltName: Full=Glycinamide ribonucleotide synthetase; AltName: Full=Phosphoribosylglycinamide synthetase	5.94783	3.16e-06	31.6402	31.006	31.5012	32.3403	32.8043	32.8668	33.0503	32.7376	33.2067	32.8618	32.6777	33.0166	32.9315	32.9963	32.8253	33.2001	33.0629	32.8511	32.5099	32.5873	32.8591	32.5197	32.6378	32.5216
WP_007929529.1	RecName: Full=Nucleoside diphosphate kinase; Short=NDK; Short=NDP kinase; AltName: Full=Nucleoside-2-P kinase	5.56383	6.88e-06	35.4566	34.1036	34.9658	36.281	36.6038	36.6374	36.7968	36.6212	36.6849	36.694	36.7063	36.8594	37.166	36.9258	36.8168	37.113	37.1351	37.0834	35.9792	36.7472	36.5379	36.7473	36.8383	36.7655
WP_007931081.1	RecName: Full=TPR repeat-containing protein PA4299; Flags: Precursor	3.96692	0.000183764	33.2788	33.2436	32.9131	34.034	34.3782	34.2929	33.3919	33.2129	32.667	32.1251	32.8017	32.6728	32.8706	32.9767	32.0059	31.3609	32.8262	32.5132	32.3668	31.4561	30.6778	31.6661	31.8017	31.4072
WP_007922278.1	RecName: Full=Methyl-accepting chemotaxis protein McpQ	8.39268	2.41e-08	29.5474	29.3508	29.6484	25.6018	26.3949	26.4981	25.7084	25.5757	25.4091	25.2472	24.7028	24.7617	25.4045	25.0942	25.4494	26.0178	26.0889	26.1687	26.2311	27.5774	27.8734	26.4045	26.2939	26.1567
WP_007924045.1	RecName: Full=CTP synthase; AltName: Full=Cytidine 5'-triphosphate synthase; AltName: Full=Cytidine triphosphate synthetase; Short=CTP synthetase; Short=CTPS; AltName: Full=UTP--ammonia ligase	6.8614	4.99e-07	32.1125	31.7499	31.9864	32.6013	32.8141	32.9296	33.7701	33.3592	33.3079	32.7637	33.4166	33.1103	33.3782	33.4349	33.1862	33.8151	33.6223	33.6124	33.2804	33.9517	33.4262	34.0607	34.0341	34.0929
WP_037034042.1	RecName: Full=Outer membrane protein A; AltName: Full=Outer membrane porin A; Flags: Precursor	0.647124	0.23231	32.1943	32.6412	33.0193	33.1959	32.064	32.7265	32.9017	33.1575	32.6568	33.0492	33.0241	32.9624	33.1631	33.0291	32.8002	32.2229	32.7653	32.4152	33.0317	31.9352	31.585	32.7487	32.6262	32.6104
WP_007931644.1	RecName: Full=Short-chain specific acyl-CoA dehydrogenase, mitochondrial; Short=SCAD; AltName: Full=Butyryl-CoA dehydrogenase; Flags: Precursor	3.74548	0.000290655	30.8115	30.9024	31.2814	31.1265	31.2728	31.2185	31.7258	30.9906	31.157	29.3994	30.5517	30.0508	30.0118	29.9528	29.5443	29.643	29.2806	29.2208	31.9416	30.986	30.3571	31.0051	30.2911	30.7888
WP_007932105.1	RecName: Full=ATP-dependent RNA helicase RhlB	2.53681	0.00377348	29.9557	30.4599	30.2893	29.8111	30.6915	30.6595	30.9637	30.9371	30.9385	30.683	30.943	30.8222	30.0054	30.3	30.0267	31.171	30.705	30.6786	30.5275	31.7427	31.8313	31.4037	31.215	31.1734
WP_007920764.1	RecName: Full=Leucine--tRNA ligase; AltName: Full=Leucyl-tRNA synthetase; Short=LeuRS	1.75102	0.020423	30.6715	30.6276	30.9027	32.0521	31.8733	31.8858	31.8332	32.012	31.4198	31.1765	31.2561	31.157	31.1291	30.6979	30.4009	31.094	30.5679	30.629	31.8247	29.7601	29.0002	30.6856	29.1697	30.302
WP_007921024.1	RecName: Full=Glycine--tRNA ligase beta subunit; AltName: Full=Glycyl-tRNA synthetase beta subunit; Short=GlyRS	6.63916	7.76e-07	32.6194	32.2849	32.3999	33.482	33.4942	33.5288	33.7922	33.7728	33.8234	33.4836	33.3536	33.4398	33.656	33.6518	33.4757	34.0253	33.7631	33.6742	32.8126	33.5475	33.2519	33.8151	34.0442	33.9457
WP_007920848.1	RecName: Full=Protein GrpE; AltName: Full=HSP-70 cofactor	8.31878	2.76e-08	32.2434	32.0684	31.9414	34.0248	34.3767	34.3666	34.6573	34.1913	34.543	34.2181	34.6692	34.3784	34.3954	34.4603	34.3294	34.7038	34.3193	33.9647	34.1314	33.7989	33.8085	34.0002	34.1989	33.9497
WP_007928670.1	RecName: Full=Probable M18 family aminopeptidase 2	8.65842	1.44e-08	30.9187	30.9558	30.98	32.2723	32.6978	32.8407	32.7826	32.6937	32.8097	32.8329	32.8858	32.6611	33.0242	33.2645	32.8234	33.3399	32.9882	33.0182	32.2145	32.5716	32.5004	32.685	32.9515	32.7387
WP_007928418.1	---NA---	2.69661	0.00268668	34.1557	33.4704	33.3644	32.9738	33.5076	33.4528	33.4522	32.8792	32.9781	32.2289	32.8924	32.7045	32.9322	33.237	32.4347	32.2156	32.4272	32.6255	33.8902	34.2481	33.2229	33.2132	33.0968	33.2844
WP_007932850.1	RecName: Full=D-3-phosphoglycerate dehydrogenase; Short=PGDH; AltName: Full=2-oxoglutarate reductase	6.22804	1.77e-06	31.9838	31.4422	31.7441	32.7579	33.1397	33.1841	33.6788	33.3331	33.1871	33.1034	33.7717	33.2957	33.7721	33.5725	33.3199	33.9007	33.7516	33.6143	33.1671	33.958	33.643	33.8675	33.9867	34.0406
WP_007930442.1	---NA---	7.08271	3.21e-07	32.9833	33.3993	33.2831	31.7725	30.8612	31.3142	30.5813	30.9711	30.4715	29.9218	29.6515	29.615	18.5018	19.9419	20.8939	25.14	26.4402	21.2906	30.8981	26.2151	26.2729	24.61	21.8253	23.9724
WP_007929917.1	RecName: Full=Aspartyl/glutamyl-tRNA(Asn/Gln) amidotransferase subunit B; Short=Asp/Glu-ADT subunit B	9.33957	3.99e-09	30.0635	29.7526	30.2958	31.6878	31.624	31.9444	31.986	31.881	31.6897	32.2201	32.2701	32.0503	32.1907	32.1802	32.2091	32.4863	32.2013	32.266	31.2889	31.5704	31.7895	32.0745	32.0478	31.9303
WP_007929513.1	RecName: Full=17 kDa surface antigen; Flags: Precursor	0.891712	0.135115	32.0519	32.227	31.9274	32.3983	32.5726	32.6811	32.4352	32.2375	32.3669	32.4358	31.9439	32.6255	32.5648	32.6697	31.9561	31.5612	32.78	32.7157	32.042	31.9549	29.7245	31.4874	31.9257	31.3102
WP_007928646.1	---NA---	3.12573	0.00107799	31.3924	31.1837	31.5161	31.4916	31.7465	31.6602	31.6815	31.2456	31.4249	30.0554	30.3295	30.1007	29.2546	29.4057	29.4063	29.8592	29.4554	29.3602	31.8582	29.7313	28.9591	30.6903	29.6538	30.346
WP_037034744.1	RecName: Full=Chaperone SurA; AltName: Full=Peptidyl-prolyl cis-trans isomerase SurA; Short=PPIase SurA; AltName: Full=Rotamase SurA; Flags: Precursor	6.54793	9.31e-07	31.8633	32.2325	31.9717	33.2446	33.5837	33.5742	33.5142	33.5624	33.5482	33.3573	33.1942	33.2806	33.8022	33.3462	33.1797	33.495	33.7795	33.5355	33.0748	32.9525	32.9691	33.1334	33.6184	33.3044
WP_007921973.1	RecName: Full=Amidophosphoribosyltransferase; Short=ATase; AltName: Full=Glutamine phosphoribosylpyrophosphate amidotransferase; Short=GPATase; Flags: Precursor	7.0895	3.16e-07	30.3096	30.4108	30.8788	32.162	32.7674	32.7328	32.9621	32.7161	32.8188	33.2134	33.1426	33.2835	33.2974	32.8674	32.7409	33.6703	33.2135	33.3373	32.1113	33.2812	32.7928	33.1777	33.3766	33.2405
WP_002555108.1	RecName: Full=Chaperone protein DnaK; AltName: Full=HSP70; AltName: Full=Heat shock 70 kDa protein; AltName: Full=Heat shock protein 70	11.6015	6.61e-11	31.6676	31.2067	31.4539	33.4537	33.3568	33.3194	33.2692	33.3197	33.342	33.7429	33.6164	33.7317	33.8051	33.7264	33.7782	33.8934	33.9169	33.8184	32.8577	33.233	33.0785	33.2176	33.5442	33.3614
WP_003186046.1	RecName: Full=50S ribosomal protein L24	4.26104	9.95e-05	33.7937	33.311	33.51	33.3614	34.4701	34.3127	35.0175	34.5824	34.9085	34.3783	34.7757	34.5152	34.3176	34.3848	34.0833	34.9795	34.9536	34.7121	34.6312	35.0271	35.2319	35.0775	35.1506	35.0956
WP_007931085.1	RecName: Full=Type IV secretion system protein VirB11	2.33025	0.00585027	31.9179	32.1162	31.8675	30.5144	30.0993	30.3754	30.5935	30.5629	30.4025	30.1387	30.286	30.1266	28.9672	28.7383	28.0898	28.2752	28.871	28.3854	32.1437	30.7928	27.9063	31.0966	29.0527	30.3788
WP_007927031.1	RecName: Full=Porin D; AltName: Full=Imipenem/basic amino acid-specific outer membrane pore; AltName: Full=Outer membrane protein D2; Flags: Precursor	5.31576	1.15e-05	31.2173	30.6666	31.3899	30.0628	30.2687	30.2948	30.0429	29.5138	29.8816	29.729	29.7596	29.5059	29.1687	28.5895	29.8993	29.503	29.2023	29.316	31.7332	32.6679	34.2258	30.893	31.2873	31.3226
WP_007932116.1	RecName: Full=Glutamine transport ATP-binding protein GlnQ	3.1634	0.000996793	29.8305	29.1842	29.7511	30.0556	31.4073	31.4041	32.5791	32.2703	32.2194	31.3141	32.3875	31.7969	32.0864	32.4915	31.7449	31.9877	32.0897	32.362	30.3925	32.8151	31.8575	31.4286	31.9282	31.6454
WP_003176404.1	RecName: Full=30S ribosomal protein S4	8.68348	1.37e-08	32.9192	33.0605	33.4036	33.6816	33.8085	33.7372	34.5854	34.4961	34.5298	34.6309	34.7417	34.5314	34.3527	34.1872	34.3524	34.7935	34.6454	34.4539	34.52	34.7887	35.026	34.8121	35.0212	34.9417
WP_003228599.1	RecName: Full=Inorganic pyrophosphatase; AltName: Full=Pyrophosphate phospho-hydrolase; Short=PPase	5.51855	7.56e-06	32.8028	32.4436	32.5588	33.6383	34.1349	34.1697	34.132	33.9765	34.1131	33.791	33.9822	34.199	34.318	34.4389	34.1022	34.2882	34.2832	34.2632	33.705	34.0163	34.5915	33.9942	34.3673	34.1354
WP_007926364.1	---NA---	0.863419	0.143849	34.8321	35.3385	35.1086	34.4635	34.323	34.4101	34.0426	33.6051	33.68	32.6425	33.2273	32.4745	31.8358	32.1931	31.9174	30.9446	31.1374	30.8014	35.4043	29.8014	29.869	34.166	26.2241	33.335
WP_007925516.1	---NA---	7.10029	3.1e-07	31.6547	32.1046	31.4878	30.5746	30.705	30.9399	30.2157	29.0979	29.94	29.1434	28.627	28.7411	19.8331	21.3488	19.0112	22.9497	23.6706	22.8181	30.6607	31.5965	32.5487	28.0374	21.3921	27.0835
WP_007922249.1	RecName: Full=UPF0339 protein YegP	2.122	0.00914103	34.0327	34.1406	34.3297	34.5529	34.6124	34.5835	34.5478	34.6532	34.5773	33.8816	34.0233	34.183	34.6168	34.4825	34.3322	34.0934	34.4303	34.1824	34.397	33.842	33.3316	34.2693	34.1971	34.0646
WP_007925072.1	RecName: Full=Probable branched-chain-amino-acid aminotransferase; Short=BCAT	7.60648	1.12e-07	33.1082	32.7483	33.0191	33.7627	33.9131	33.9308	34.2618	34.4273	34.0113	33.9552	34.238	34.2605	34.5028	34.2894	34.1755	34.6184	34.6386	34.5373	34.3438	34.7164	34.8292	34.3741	34.4389	34.4246
WP_007926694.1	RecName: Full=Protein HemX; AltName: Full=ORF X	2.34651	0.00564846	32.2022	31.704	31.9855	32.5962	32.8895	33.0067	32.8922	32.8647	32.7021	32.0709	32.3842	32.3378	32.5132	32.3207	31.9934	32.3142	32.4454	32.3947	32.6991	32.4476	31.8261	32.3682	32.3079	32.4039
WP_007925211.1	RecName: Full=Malonate-semialdehyde dehydrogenase; Short=MSA dehydrogenase; AltName: Full=Methylmalonate-semialdehyde dehydrogenase; Short=MMSA dehydrogenase; Short=MSDH	6.56977	8.89e-07	32.9204	33.3868	33.1341	32.6771	32.6133	32.6729	31.8921	31.9769	31.9284	31.5758	31.8168	31.7389	32.6361	32.3384	32.2693	32.9736	32.5333	32.5306	31.9002	32.3209	32.0608	32.5799	32.7193	32.7101
WP_007922432.1	RecName: Full=Peroxiredoxin-1	1.20234	0.067821	35.1198	35.0293	35.2394	35.1661	35.3965	35.3762	34.5957	34.8085	34.646	35.3039	34.774	35.2041	35.4007	35.036	34.9268	35.2091	34.8414	34.8829	34.8573	35.5963	35.5425	35.0978	35.1867	35.0073
WP_007927345.1	RecName: Full=Phosphoenolpyruvate-protein phosphotransferase; AltName: Full=Phosphotransferase system, enzyme I	6.60399	8.32e-07	30.9435	31.1001	31.2519	31.8021	32.3292	32.1059	31.6039	31.6817	31.7187	31.6567	31.7558	31.8231	32.0826	32.0312	31.8434	31.7829	31.5663	31.6114	30.907	31.0156	30.7457	31.2665	31.5157	31.2381
WP_007921858.1	RecName: Full=Methionine synthase; AltName: Full=5-methyltetrahydrofolate--homocysteine methyltransferase; AltName: Full=Methionine synthase, vitamin-B12 dependent; Short=MS	7.88181	6.46e-08	29.013	28.7029	29.3542	30.1124	30.5903	30.6595	30.3752	30.5031	30.6251	30.7786	30.8167	30.8067	30.3685	30.4071	30.2695	31.1029	31.0898	31.0995	30.8415	31.2501	31.0351	30.3294	30.495	30.1757
WP_007927075.1	RecName: Full=Glutamate-1-semialdehyde 2,1-aminomutase; Short=GSA; AltName: Full=Glutamate-1-semialdehyde aminotransferase; Short=GSA-AT	5.76973	4.53e-06	31.463	31.5124	31.5419	32.1364	32.5884	32.8582	32.7596	32.0968	32.7611	33.0865	33.5754	33.4756	33.5999	33.3489	33.0181	33.5811	33.3329	33.5023	32.4825	33.1616	32.8019	33.1129	33.2979	33.2226
WP_007925627.1	---NA---	1.08291	0.0884269	35.7507	35.4807	35.341	35.5512	35.6738	35.8631	35.2159	34.7949	34.2772	33.37	33.4652	33.2182	32.5392	32.5049	32.4919	30.8208	31.768	31.5919	36.3635	31.1833	29.3356	35.1843	28.5726	34.5201
WP_007921651.1	RecName: Full=Bifunctional purine biosynthesis protein PurH; Includes: RecName: Full=Phosphoribosylaminoimidazolecarboxamide formyltransferase; AltName: Full=AICAR transformylase; Includes: RecName: Full=IMP cyclohydrolase; AltName: Full=ATIC; AltName: Full=IMP synthase; AltName: Full=Inosinicase	9.79714	1.73e-09	30.9215	31.2309	30.9717	31.9774	32.5697	32.3169	32.6036	32.307	32.4027	33.0742	33.1652	33.256	33.3152	33.24	33.1477	33.7566	33.3954	33.3627	32.4936	32.8271	32.7508	33.2384	33.3945	33.4449
WP_007926155.1	RecName: Full=1,3-propanediol dehydrogenase; AltName: Full=1,3-propanediol oxidoreductase; AltName: Full=3-hydroxypropionaldehyde reductase	2.91897	0.00167468	32.1067	32.0974	32.1275	32.5195	32.7633	32.7828	32.333	32.3999	32.6508	31.9489	31.8609	31.8905	32.8457	32.3531	32.2333	32.1141	32.4287	32.3232	32.0657	32.0478	32.0411	32.072	32.5094	32.0012
WP_007922318.1	RecName: Full=Phosphoglycerate kinase	3.24127	0.000846518	32.4798	32.397	32.2097	32.8549	33.4144	33.3757	33.5404	33.0855	33.5204	33.0831	33.1358	33.1038	33.1844	33.2079	32.6065	33.731	33.3461	33.3179	32.9021	33.3209	33.3148	33.4169	33.5995	33.3382
WP_007922436.1	RecName: Full=Dihydroorotase; Short=DHOase	8.89065	9.45e-09	31.0219	31.0384	30.7842	32.0827	32.1417	32.3971	33.0401	32.6002	32.4138	32.6637	32.9331	32.9096	33.2717	33.1621	32.8984	33.1164	33.4241	33.3591	32.5746	33.0724	32.9303	33.3465	33.4961	33.4065
WP_007926384.1	RecName: Full=Sarcosine oxidase subunit gamma; Short=Sarcosine oxidase subunit G	0.187071	0.652962	30.2306	30.0879	29.9238	30.103	30.7993	30.9577	30.6553	30.4775	30.7155	29.9509	30.6802	30.0509	29.9472	30.3263	29.849	30.4199	30.4992	30.7883	30.9616	30.9863	29.0474	30.3407	30.0671	30.4564
WP_007922364.1	RecName: Full=Cell division protein ZipA	2.55064	0.00366532	31.4762	28.8115	29.9155	31.2534	32.6895	32.8396	33.2329	32.4221	32.8238	31.7179	32.8554	32.6007	32.4292	32.973	32.139	32.6393	32.6234	32.7956	32.3416	32.867	31.7546	32.6686	32.5522	32.7253
WP_007924041.1	RecName: Full=Enolase; AltName: Full=2-phospho-D-glycerate hydro-lyase; AltName: Full=2-phosphoglycerate dehydratase	6.18896	1.92e-06	33.4028	33.7531	33.6517	34.366	34.4207	34.277	34.5065	34.4257	34.547	34.4431	34.7141	34.4424	34.9309	34.5251	34.4646	34.8471	34.5025	34.4019	34.7653	35.1013	35.2418	35.0867	35.2424	35.0935
WP_007932533.1	RecName: Full=ATP-dependent RNA helicase RhlB	7.51179	1.34e-07	30.9651	31.1174	30.3471	31.4495	32.0819	32.0048	32.6027	32.6767	32.874	32.9622	32.5767	32.6873	32.9849	32.7934	32.7766	32.7662	32.8376	32.7633	32.3643	32.5615	32.5067	32.6723	32.835	32.6793
WP_007924185.1	RecName: Full=50S ribosomal protein L6	7.84475	6.97e-08	34.2707	34.2326	34.2065	34.6012	35.0885	34.7174	35.6206	35.5123	35.4969	35.5258	35.5649	35.6012	35.2741	35.461	35.2	36.0246	35.7798	35.6774	35.4977	35.8746	36.0518	35.5614	35.7217	35.6981
WP_007923357.1	RecName: Full=Outer membrane lipoprotein SlyB; Flags: Precursor	4.49222	6.14e-05	33.7468	33.0117	33.4259	34.605	35.2453	35.1145	35.1049	35.1282	34.9754	34.8628	34.7364	34.865	34.9679	35.3991	34.7987	34.7645	35.2278	35.1383	34.5464	35.2814	34.4168	34.6244	34.7963	34.7023
WP_162136171.1	RecName: Full=Acetyl-CoA acetyltransferase; AltName: Full=Acetoacetyl-CoA thiolase	6.37415	1.32e-06	32.7135	32.0209	32.2944	33.9097	34.3516	34.3003	33.9639	34.1557	33.9465	33.9153	33.6133	33.9276	34.1396	34.03	33.6276	34.8416	34.3277	34.2979	33.2662	33.5926	33.5868	33.623	33.7814	33.4613
WP_007922539.1	RecName: Full=Porin D; AltName: Full=Imipenem/basic amino acid-specific outer membrane pore; AltName: Full=Outer membrane protein D2; Flags: Precursor	10.7072	3.21e-10	31.4891	31.035	31.2082	33.5613	33.4345	33.5578	33.766	33.4151	33.6755	32.7414	33.2101	33.0098	33.1262	33.219	32.7806	32.9783	32.9481	32.8958	33.7916	33.848	33.9468	33.8851	33.8645	33.908
WP_007923054.1	RecName: Full=Outer membrane protein A; AltName: Full=Outer membrane porin A; Flags: Precursor	6.85041	5.09e-07	34.2492	34.7055	34.535	33.6162	33.7227	33.8376	33.5422	33.5005	33.4881	32.9463	33.325	33.0487	33.0246	32.8981	32.736	32.9133	33.1197	32.8752	34.2353	34.6476	33.6914	34.2724	34.3175	34.361
WP_037034405.1	RecName: Full=Bifunctional protein GlmU; Includes: RecName: Full=UDP-N-acetylglucosamine pyrophosphorylase; AltName: Full=N-acetylglucosamine-1-phosphate uridyltransferase; Includes: RecName: Full=Glucosamine-1-phosphate N-acetyltransferase	9.36592	3.8e-09	30.7113	30.5865	30.5941	31.7345	31.9978	31.8634	32.256	32.0849	32.0593	31.9228	32.2112	32.0838	32.1092	32.3078	32.0026	32.2143	32.1302	32.0266	31.7694	32.0538	31.8837	32.0943	32.1031	32.2213
WP_007929633.1	RecName: Full=Glutamine--tRNA ligase; AltName: Full=Glutaminyl-tRNA synthetase; Short=GlnRS	12.3581	1.62e-11	31.409	31.5753	31.3893	33.0737	33.2223	33.2358	33.4124	33.4654	33.3664	33.6452	33.3473	33.4713	33.8222	33.5838	33.5394	34.0243	33.8655	33.798	32.9787	33.0705	33.0662	33.3423	33.5859	33.4187
WP_007932143.1	RecName: Full=Valine--tRNA ligase; AltName: Full=Valyl-tRNA synthetase; Short=ValRS	8.1266	3.99e-08	31.6652	31.2733	31.632	32.6281	32.837	33.0438	33.5273	33.3599	33.3373	33.0442	33.4271	33.3976	33.4805	33.3846	33.1596	33.8775	33.654	33.6659	32.8524	33.2893	33.4036	33.1397	33.2561	33.2947
WP_007930440.1	RecName: Full=Motility protein B; AltName: Full=Chemotaxis protein MotB	1.54697	0.031799	32.1107	32.4798	32.1965	30.8445	31.0463	31.2467	30.592	30.3246	30.678	28.3038	28.9789	28.6225	28.2309	28.0089	27.619	27.1573	26.8756	27.35	31.0928	26.7712	21.3062	29.3429	22.8796	28.3283
WP_007927975.1	RecName: Full=Lysine--tRNA ligase; AltName: Full=Lysyl-tRNA synthetase; Short=LysRS	10.5454	4.22e-10	31.1592	30.9067	31.0903	32.5106	32.9616	32.9976	33.3084	33.1775	33.2362	33.1966	33.3395	33.4017	33.5221	33.5004	33.2839	33.7875	33.5041	33.4757	32.5518	32.9142	32.8682	33.2597	33.381	33.2503
WP_007927955.1	RecName: Full=Adenylate kinase; Short=AK; AltName: Full=ATP-AMP transphosphorylase; AltName: Full=ATP:AMP phosphotransferase; AltName: Full=Adenylate monophosphate kinase	7.26816	2.19e-07	33.992	34.0646	33.9191	34.9983	35.615	35.7437	35.5207	35.5171	35.5994	35.4147	35.196	35.5002	35.5831	35.5087	35.3627	35.7502	35.6073	35.5159	34.7409	34.9452	34.7526	34.8221	34.9827	34.6701
WP_007928473.1	RecName: Full=UDP-N-acetylmuramoyl-L-alanyl-D-glutamate--2,6-diaminopimelate ligase; AltName: Full=Meso-A2pm-adding enzyme; AltName: Full=Meso-diaminopimelate-adding enzyme; AltName: Full=UDP-MurNAc-L-Ala-D-Glu:meso-diaminopimelate ligase; AltName: Full=UDP-MurNAc-tripeptide synthetase; AltName: Full=UDP-N-acetylmuramyl-tripeptide synthetase	6.40087	1.25e-06	31.0811	29.7232	30.2026	31.3731	31.5187	31.5654	32.8671	32.6661	32.6226	31.9847	32.6449	32.1857	32.4978	32.4521	32.0755	32.6399	32.7956	32.8524	31.5319	31.9459	31.4485	32.6784	32.9921	32.7378
WP_007931770.1	RecName: Full=Putative carboxymethylenebutenolidase; AltName: Full=Dienelactone hydrolase; Short=DLH	1.21017	0.0666664	32.5906	32.5834	32.7334	32.3622	32.2563	32.359	32.3372	32.658	32.4447	32.157	32.2215	32.1242	32.5199	32.1463	32.0625	31.3985	32.1523	31.9094	32.8054	32.1944	31.7174	32.3669	32.3502	32.2683
WP_007924989.1	---NA---	4.73775	3.71e-05	32.4256	32.0195	32.2139	33.3184	33.6424	33.7723	33.2668	33.1184	33.4257	32.9484	32.7233	32.9342	33.3257	33.1657	32.8886	32.759	33.0092	32.7944	32.7586	32.4027	31.9221	32.8667	32.7889	32.7691
WP_007932700.1	RecName: Full=Heme oxygenase HutZ; AltName: Full=Heme-degrading enzyme HutZ	9.30557	4.26e-09	28.5484	29.2353	29.4005	31.8371	32.2658	32.5513	32.9562	32.7749	32.7556	32.5776	32.3945	32.5119	32.4598	32.4014	31.9732	32.5143	32.576	32.5368	32.0144	32.0847	31.3155	32.0917	32.0905	31.9195
WP_007924294.1	RecName: Full=DNA polymerase I; Short=POL I	6.701	6.87e-07	30.7986	30.1471	30.6408	31.2138	31.8489	31.6628	32.0126	32.0845	32.0346	31.8802	31.9907	32.0842	32.3756	32.3021	31.9727	32.1203	32.0005	32.1171	32.0326	32.1103	31.9128	32.0233	32.1123	32.0551
WP_007927437.1	RecName: Full=Protein LemA	1.88494	0.0152313	30.6743	30.8598	30.9257	31.2438	31.7898	31.8408	31.3532	31.1294	31.114	30.1972	30.8971	30.6931	30.866	31.1319	30.4338	30.5651	30.4663	30.4102	30.9517	30.6958	29.2538	30.436	30.4139	30.4246
WP_007930643.1	RecName: Full=2-methylisocitrate lyase; Short=2-MIC; Short=MICL; AltName: Full=(2R,3S)-2-methylisocitrate lyase	4.92274	2.55e-05	32.8735	32.7524	32.7926	33.371	33.2364	33.4894	33.6089	33.3766	33.1577	33.4713	33.723	33.4794	33.6058	33.5532	33.2353	33.8647	33.6879	33.6147	32.718	33.3736	33.4083	34.1405	34.2486	34.3435
WP_007929521.1	RecName: Full=Cysteine desulfurase IscS	4.77029	3.46e-05	29.4547	29.9594	29.7357	29.3013	29.7185	29.6206	30.9707	30.8377	30.7173	29.7026	30.035	29.8882	30.3338	30.2897	29.5712	30.6962	30.8154	30.736	30.2413	30.2538	30.9019	30.7077	30.9548	30.7074
WP_007928459.1	RecName: Full=Cytochrome c1; Flags: Precursor	2.70142	0.00266367	32.0022	31.8702	31.883	32.4705	32.8325	32.8854	32.5977	32.4771	32.489	31.8356	32.1744	32.1952	32.3296	32.4072	31.7324	32.5582	32.3143	32.4548	32.2295	32.6352	32.4835	32.3997	32.5426	32.3669
WP_007926784.1	---NA---	1.95489	0.0131073	30.9422	31.3474	30.9534	30.1395	30.8982	30.6415	30.6924	30.6541	30.9365	30.2488	30.3803	30.7284	29.5796	30.5917	30.0828	30.1736	30.3854	30.188	31.4287	31.4672	30.5491	30.7347	30.9886	30.6144
WP_007926269.1	RecName: Full=Ornithine carbamoyltransferase, catabolic; Short=OTCase	4.62733	4.65e-05	33.2502	33.0307	33.5467	35.7567	35.2491	35.5962	35.3391	35.6444	35.1696	35.5704	35.232	35.1476	35.3125	34.7751	35.0675	35.9185	35.7322	35.7164	35.3807	35.9097	34.0948	35.7096	35.4113	35.6164
WP_007928449.1	RecName: Full=50S ribosomal protein L13	3.15325	0.00101725	34.5957	34.8184	34.0003	34.2697	35.1448	35.1764	35.1142	35.0448	35.6766	35.4567	35.1953	35.3259	34.9373	34.9495	35.0446	35.8125	35.7102	35.414	35.345	35.9359	36.0159	35.7948	35.9894	35.6769
WP_007924767.1	RecName: Full=Energy-dependent translational throttle protein EttA; AltName: Full=Translational regulatory factor EttA	6.81292	5.5e-07	31.6766	31.5155	31.3979	31.0428	31.2427	31.2434	30.9314	31.3891	31.3747	31.4656	31.3128	31.1433	31.372	32.2588	31.6629	32.3271	32.6505	32.825	32.9151	32.9945	33.5469	32.5147	32.3852	32.564
WP_007930755.1	RecName: Full=DEAD-box ATP-dependent RNA helicase CshA	6.65967	7.46e-07	29.7355	29.9141	29.8593	30.008	30.3104	30.2664	30.8767	30.7808	31.0222	30.5705	31.0259	31.1944	31.0122	31.3482	30.7516	30.9879	30.9915	30.9817	30.3102	30.3166	30.1943	31.201	31.4515	31.3492
WP_007923021.1	RecName: Full=NADPH dehydrogenase	2.81664	0.00208511	31.8658	31.6561	32.1927	32.4155	32.2219	32.2108	32.5461	32.6841	31.892	32.6353	32.6735	32.702	33.0913	32.7499	32.7411	32.593	32.9754	33.0054	31.7419	32.4927	31.3125	32.7843	32.9132	32.9325
WP_007927066.1	RecName: Full=Short-chain specific acyl-CoA dehydrogenase, mitochondrial; Short=SCAD; AltName: Full=Butyryl-CoA dehydrogenase; Flags: Precursor	2.48345	0.00423039	30.8315	30.0567	30.6216	31.3468	32.0716	32.1654	31.8318	31.7588	31.8001	31.4896	31.4794	31.8813	32.2092	32.1602	31.3554	31.9685	31.9199	31.9734	31.7849	32.0253	30.871	31.6393	32.1592	31.9636
WP_007921475.1	RecName: Full=Major ferric iron-binding protein; Short=FBP; AltName: Full=Iron(III) periplasmic-binding protein; AltName: Full=Major iron-regulated protein; Short=MIRP; Flags: Precursor	3.84169	0.000238103	29.8299	29.4146	29.8022	29.8491	30.4471	30.3827	31.4885	31.6628	31.5168	31.3244	31.4863	30.9519	29.8121	30.1265	29.7643	29.8601	31.2424	31.3922	29.7906	29.6107	28.2435	29.8084	30.1272	29.8821
WP_037035532.1	RecName: Full=Methyl-accepting chemotaxis protein McpP	4.6425	4.52e-05	31.832	31.7809	32.0344	32.3489	32.5521	32.6154	32.1948	32.1607	32.342	31.5558	31.7827	31.6166	32.0977	32.0347	31.9593	31.648	32.0808	31.6388	32.1992	32.7667	32.8028	32.5238	33.0132	32.622
WP_007922611.1	RecName: Full=Histidine-binding periplasmic protein; Short=HBP; Flags: Precursor	2.92203	0.00166475	32.958	33.4116	33.2564	33.4651	33.1634	33.5233	33.7252	34.1225	33.4406	33.7009	33.9543	33.818	34.4109	34.0566	34.1667	33.71	33.728	33.6414	33.4966	34.2496	34.2809	34.0344	34.4767	34.154
WP_007924909.1	RecName: Full=Putative proline/betaine transporter	1.65812	0.0250194	31.9495	31.6586	32.1519	32.9214	33.2884	33.1525	32.2697	31.7559	31.792	32.1424	31.9919	32.2495	32.8497	32.5757	31.8626	32.0123	32.4168	32.479	31.8591	33.3928	32.2038	32.6014	33.056	32.6608
WP_007926260.1	RecName: Full=Glutathione hydrolase 1 proenzyme; AltName: Full=Gamma-glutamyltransferase 1; AltName: Full=Gamma-glutamyltranspeptidase 1; Short=GGT 1; AltName: Full=Leukotriene-C4 hydrolase; AltName: CD_antigen=CD224; Contains: RecName: Full=Glutathione hydrolase 1 heavy chain; Contains: RecName: Full=Glutathione hydrolase 1 light chain; Flags: Precursor	3.78644	0.000267245	30.7622	30.2765	30.3626	31.9984	32.4194	32.2608	31.9119	31.8319	32.1642	31.0438	31.3406	31.3742	30.7975	31.3702	31.0627	30.9541	31.1181	30.9609	31.723	30.3649	30.3363	31.0994	30.6342	30.9832
WP_007927882.1	RecName: Full=Inner membrane protein YebE	4.99853	2.19e-05	31.8872	31.0773	32.001	33.1394	33.1387	33.3968	33.597	33.5074	33.0592	32.8685	33.6016	33.4573	33.9734	34.2509	33.5243	33.5799	33.7858	33.9805	33.2893	33.7465	32.8914	33.6674	34.0604	33.9667
WP_037035657.1	---NA---	1.60029	0.0283951	32.6622	32.7255	32.4903	30.5949	31.1039	31.5704	30.7524	30.0189	30.8307	28.3175	28.7555	28.4182	26.2427	25.6357	26.7304	27.4692	26.1609	23.2211	29.8895	26.7262	26.7171	30.128	18.5767	29.4918
WP_007931772.1	---NA---	2.79075	0.00219884	32.7811	32.3429	32.9151	31.3559	31.088	30.9184	31.0881	30.5744	31.6016	30.6012	29.8015	29.5895	27.9986	28.0214	29.6634	28.4511	29.0406	29.6531	31.7524	31.6045	29.7485	30.4273	26.0473	29.5764
WP_007931167.1	RecName: Full=Methyl-accepting chemotaxis protein McpG	4.28742	9.43e-05	29.3766	28.7707	29.6554	29.337	29.4117	29.2099	29.6	30.264	29.5073	30.452	30.1481	30.3649	30.3437	29.631	29.5214	30.5464	30.5706	30.7586	29.6411	30.8091	31.0361	31.3568	31.7968	31.3652
WP_007930285.1	---NA---	0.621367	0.246168	32.3436	32.1937	32.4548	33.7269	33.6683	33.7931	33.6611	33.31	33.4025	32.4596	32.6545	32.5224	31.0022	30.9427	31.0527	32.0545	30.3161	29.8936	34.9166	30.4007	30.4054	33.6881	27.727	32.9999
WP_007923727.1	RecName: Full=Aspartate aminotransferase, mitochondrial; Short=mAspAT; AltName: Full=Fatty acid-binding protein; Short=FABP-1; AltName: Full=Glutamate oxaloacetate transaminase 2; AltName: Full=Kynurenine aminotransferase 4; AltName: Full=Kynurenine aminotransferase IV; AltName: Full=Kynurenine--oxoglutarate transaminase 4; AltName: Full=Kynurenine--oxoglutarate transaminase IV; AltName: Full=Pla…	5.57244	6.77e-06	32.2102	32.4013	32.2468	32.6257	32.7621	32.8586	33.3068	33.0301	33.2448	33.2417	33.3443	33.3006	33.6108	33.5256	33.0721	33.6291	33.2904	33.1491	32.9749	33.6248	33.5694	33.7852	33.9772	33.9525
WP_007924621.1	RecName: Full=Acetolactate synthase large subunit; Short=AHAS; AltName: Full=Acetohydroxy-acid synthase large subunit; Short=ALS	9.24661	4.75e-09	29.9277	28.9934	29.9351	32.4564	32.3497	32.6724	32.8398	32.8255	32.6627	32.4765	33.148	33.02	32.7068	32.7775	32.7183	33.0469	32.8684	32.8085	31.445	31.5518	30.9666	32.3443	32.4433	32.3564
WP_007924174.1	RecName: Full=Catalase	6.92696	4.36e-07	32.34	32.4918	32.2503	31.9733	31.6696	31.7418	31.0447	30.3158	31.4967	30.373	30.3972	30.4161	29.9781	29.9748	29.6138	30.954	30.3522	30.4137	33.1177	32.3767	32.1583	32.0602	31.6304	31.5992
WP_007924192.1	RecName: Full=30S ribosomal protein S3	7.04908	3.42e-07	32.4249	32.7386	32.6889	32.6728	33.2164	33.3068	33.6928	33.6371	33.8867	33.7601	34.3872	33.9117	34.0942	33.9607	33.6459	34.2748	34.2708	34.0434	34.2199	34.7777	34.8637	34.9305	34.785	34.7155
WP_007925421.1	---NA---	1.59382	0.0287781	30.5809	30.7775	30.5564	29.0198	29.376	29.3522	29.0445	29.0997	28.8763	28.8391	27.7852	27.6229	27.1139	26.6021	26.282	25.0552	24.8976	25.4523	29.1122	26.5097	25.2994	28.3208	19.0075	27.3694
WP_007927153.1	RecName: Full=Ornithine aminotransferase 2; Short=OAT 2; AltName: Full=Ornithine--oxo-acid aminotransferase 2	4.50311	6e-05	29.3155	29.1262	30.0305	27.4462	28.1719	28.4812	28.5815	27.2035	27.8011	26.2134	26.8726	28.0074	24.6036	23.3884	25.8843	26.4716	24.6393	25.7078	28.6135	28.4705	28.3343	26.7157	24.5132	26.277
WP_007922752.1	---NA---	2.28947	0.00637153	32.6795	31.9994	32.5813	30.3923	30.7568	30.8831	30.8767	30.8406	31.2504	28.5515	29.2983	28.9124	26.0636	26.8719	27.0926	29.0167	27.7824	26.9968	31.9539	28.4234	28.3995	29.8341	22.9842	29.1433
WP_007926971.1	RecName: Full=Transaldolase	6.08007	2.41e-06	33.3357	33.1063	33.3461	34.2963	34.6209	34.6207	34.4944	34.3419	34.6128	34.3142	34.3098	34.4691	34.5145	34.4892	34.2537	34.6661	34.5562	34.4271	33.7941	34.3215	33.9591	34.026	34.3384	34.0351
WP_007921313.1	RecName: Full=3-ketoacyl-CoA thiolase; AltName: Full=Acetyl-CoA acyltransferase; AltName: Full=Beta-ketothiolase; AltName: Full=Fatty acid oxidation complex subunit beta	3.11639	0.00109933	30.8944	29.8453	30.4754	31.2056	32.1946	32.0673	31.6967	31.5835	32.2274	30.8355	31.6232	31.3895	31.664	31.7173	31.1983	31.9957	31.5446	31.7486	32.0017	32.154	32.3992	31.7987	32.1762	31.8133
WP_007930095.1	RecName: Full=Aspartate aminotransferase; Short=AspAT; AltName: Full=Transaminase A	3.95455	0.000188313	31.4588	31.1198	31.603	32.3231	31.786	32.1777	32.3503	32.6128	32.3301	32.2746	32.4037	32.3338	32.359	32.1185	32.137	32.8473	32.2044	32.2201	32.74	32.5463	33.0427	32.5171	32.2301	32.3339
WP_007923102.1	RecName: Full=Dihydrolipoyllysine-residue acetyltransferase component of pyruvate dehydrogenase complex; AltName: Full=Dihydrolipoamide acetyltransferase component of pyruvate dehydrogenase complex; AltName: Full=E2	8.71465	1.3e-08	30.897	30.4789	30.941	32.0852	32.1821	32.2775	32.5814	32.4494	32.5379	32.2087	32.5158	32.5591	32.6839	32.6158	32.4506	32.5872	32.1961	32.3653	32.9368	32.6297	33.1585	33.1827	32.9602	33.2487
WP_007928314.1	RecName: Full=Glutamine synthetase; Short=GS; AltName: Full=Glutamate--ammonia ligase; AltName: Full=Glutamine synthetase I alpha; Short=GSI alpha	5.23722	1.34e-05	30.0297	28.6049	29.7613	30.6358	31.1764	31.133	31.4257	31.3289	31.579	31.4342	31.6521	31.7455	31.6691	31.6882	31.0908	31.9476	31.5145	31.725	31.5619	31.8086	31.3731	31.81	31.6888	31.6978
WP_007923881.1	RecName: Full=Dehydrogenase/reductase SDR family member 4; AltName: Full=NADPH-dependent carbonyl reductase/NADP-retinol dehydrogenase; Short=CR; Short=PHCR; AltName: Full=NADPH-dependent retinol dehydrogenase/reductase; Short=NDRD; AltName: Full=Peroxisomal short-chain alcohol dehydrogenase; Short=PSCD	0.425561	0.380694	29.9835	29.8882	30.7349	29.2942	30.0734	30.3446	30.3917	30.3722	30.3748	29.9945	29.7372	30.0937	29.8811	29.8733	29.9304	30.2496	29.9354	29.7177	30.4935	29.9486	29.9919	29.8513	29.9505	29.7291
WP_007928434.1	RecName: Full=Voltage-gated potassium channel subunit beta-2; AltName: Full=K(+) channel subunit beta-2; AltName: Full=Kv-beta-2	5.11211	1.73e-05	30.4561	28.7207	29.5439	31.4178	31.6743	31.6537	31.9961	32.0213	31.4987	31.4983	32.0328	31.7416	32.5543	32.4441	31.8153	32.6782	32.5479	32.7843	31.5894	32.7759	32.1625	32.0369	32.3943	32.2017
WP_007926574.1	RecName: Full=Multidrug resistance outer membrane protein MdtP; Flags: Precursor	5.85899	3.78e-06	31.3342	32.1637	31.2252	33.1424	33.9236	33.7126	34.3533	33.7198	34.1242	32.7956	32.7985	32.7869	32.8172	32.4281	32.59	32.6706	32.5834	32.5301	32.5364	33.2612	32.8265	32.0772	32.3377	32.4787
WP_007925306.1	RecName: Full=Histidine-binding periplasmic protein; Short=HBP; Flags: Precursor	1.7226	0.0217313	33.5309	33.3909	33.337	33.5275	33.883	34.0349	33.7696	33.5752	33.627	33.2431	33.5366	33.3859	33.6184	34.0577	33.592	33.3245	33.6009	33.5505	33.5397	34.0472	33.6174	33.6788	34.5821	34.3949
WP_007923457.1	---NA---	1.00963	0.104062	32.8986	33.0882	32.8749	32.1694	31.8101	32.4259	32.5725	31.7645	31.624	28.7603	29.9225	29.8043	29.533	29.8271	28.7736	29.2025	29.0754	28.9468	32.5985	28.1643	26.4585	31.8183	23.5364	31.0127
WP_007922772.1	RecName: Full=Extracellular serine protease; Flags: Precursor	5.1621	1.56e-05	28.5739	29.1871	29.1702	28.8023	29.0467	29.4252	28.9705	29.2614	28.693	28.0979	28.5432	28.2273	26.9826	27.3165	27.3125	26.2798	25.9113	26.094	31.0107	29.2957	29.6213	29.7455	27.6561	29.3254
WP_007924735.1	RecName: Full=Isoleucine--tRNA ligase; AltName: Full=Isoleucyl-tRNA synthetase; Short=IleRS	10.9356	2.17e-10	30.4885	30.397	30.6655	32.8188	32.721	32.7517	32.5947	32.6005	32.7066	32.5946	32.6059	32.5788	32.7864	32.9519	32.688	33.3177	33.0508	32.9007	31.8447	32.3655	32.3249	32.766	32.685	32.7617
WP_007921477.1	RecName: Full=Ribonuclease R; Short=RNase R; AltName: Full=VacB protein homolog	10.9757	2.01e-10	31.2364	31.0213	31.263	33.3141	33.2162	33.3394	33.3388	33.4578	33.1153	33.5882	33.715	33.6101	34.1588	33.818	33.6631	33.7604	33.8582	33.7119	32.7408	33.0847	32.5676	33.5141	33.6768	33.6758
WP_007925956.1	RecName: Full=50S ribosomal protein L7/L12	5.47468	8.25e-06	35.1167	34.721	35.0123	36.1512	36.6241	36.6379	36.9162	36.6104	37.1157	36.4352	36.3031	36.414	36.087	36.478	35.5025	36.7144	36.7062	36.5554	36.2257	36.2402	36.5166	36.1389	36.4682	36.1699
WP_009045284.1	RecName: Full=Tol-Pal system protein TolB; Flags: Precursor	6.80719	5.55e-07	32.2331	32.1891	32.0005	32.8288	33.3532	33.2758	33.7613	33.5261	33.5701	33.3036	33.7449	33.4522	33.8876	33.5368	33.6469	33.4501	33.2935	33.3097	32.8999	33.2675	33.0076	33.5773	33.5295	33.522
WP_007921310.1	RecName: Full=DNA topoisomerase 1; AltName: Full=DNA topoisomerase I; AltName: Full=Omega-protein; AltName: Full=Relaxing enzyme; AltName: Full=Swivelase; AltName: Full=Untwisting enzyme	9.55906	2.67e-09	30.4206	30.9465	30.8194	32.4209	32.5485	32.3842	32.8466	32.7428	32.9422	32.6592	32.886	32.8687	32.8965	33.06	32.6407	33.1358	32.8894	32.7459	32.1168	31.9793	31.7766	32.6236	32.5758	32.6558
WP_007926477.1	---NA---	2.98115	0.00146748	30.6622	29.2746	30.5936	29.442	28.9203	29.1674	29.0996	29.0973	29.1304	28.2828	27.7289	27.7198	28.0376	27.9782	28.1085	27.0272	28.029	27.8132	29.0085	28.712	26.7525	28.2226	28.8648	28.7262
WP_007922357.1	RecName: Full=Xanthine dehydrogenase/oxidase; Includes: RecName: Full=Xanthine dehydrogenase; Short=XD; Includes: RecName: Full=Xanthine oxidase; Short=XO; AltName: Full=Xanthine oxidoreductase; Short=XOR	6.88391	4.76e-07	27.769	27.1965	27.5257	27.2512	27.2289	27.5376	28.4105	28.2484	28.3691	28.0187	28.6962	28.4009	28.7483	28.4682	28.3376	28.6047	28.6474	28.7533	28.6698	28.8722	28.6647	28.9421	29.2777	29.458
WP_007925868.1	RecName: Full=ATP-dependent protease ATPase subunit HslU; AltName: Full=Unfoldase HslU	6.62553	7.98e-07	32.0045	31.2557	31.8935	33.0841	33.5713	33.5141	34.4472	34.1145	34.1348	33.6855	34.4224	34.1377	33.9256	34.092	33.9189	34.4666	34.0976	33.5741	33.5124	33.6281	33.3888	33.7359	33.8476	33.5549
WP_007925088.1	RecName: Full=Long-chain-fatty-acid--CoA ligase; AltName: Full=Long-chain acyl-CoA synthetase	3.59215	0.00040185	31.1421	30.6282	30.4485	31.5944	32.24	32.1761	31.9447	31.8085	31.7372	31.3775	32.2348	31.9773	31.9414	32.1457	31.5628	32.0764	32.0302	32.0479	31.5043	31.741	31.508	32.0648	32.2768	32.0956
WP_007931536.1	RecName: Full=Putative carboxymethylenebutenolidase; AltName: Full=Dienelactone hydrolase; Short=DLH	4.93586	2.48e-05	30.1396	29.5553	30.2248	31.627	31.3413	31.2972	32.6462	32.0595	31.6474	31.0919	32.3772	31.7657	31.8473	32.1919	31.9286	31.7596	31.3267	31.5195	32.0939	32.2978	32.1863	32.2048	32.1446	31.956
WP_037035520.1	RecName: Full=Cytosolic carboxypeptidase 2; AltName: Full=ATP/GTP-binding protein-like 2	2.66549	0.00286596	30.7353	30.7121	30.9798	31.1099	30.8694	31.1239	31.3003	30.9946	31.1888	30.1413	30.3894	30.4783	30.7283	30.5159	30.4692	30.5886	30.5727	30.4029	30.4203	30.5494	29.4295	30.3189	30.6281	30.4251
WP_007921413.1	RecName: Full=Protein Smp; Flags: Precursor	8.01081	5.02e-08	28.9385	28.7257	28.52	30.5291	31.6177	31.4906	31.5942	31.426	31.6638	30.9171	31.4497	31.2826	31.2872	31.5778	31.1422	31.5039	31.3269	31.4124	31.0864	31.4423	31.3615	31.5687	31.6759	31.6882
WP_007921416.1	RecName: Full=DNA topoisomerase 4 subunit A; AltName: Full=Topoisomerase IV subunit A	11.0475	1.79e-10	28.8679	29.3978	29.4246	31.7761	31.6278	31.7815	32.1514	31.7802	31.522	32.1269	32.465	32.2763	32.2192	32.3242	32.0667	33.1981	33.2176	32.9954	31.8242	32.2138	31.8223	31.9884	32.1563	32.1614
WP_007922164.1	RecName: Full=3-hydroxyisobutyrate dehydrogenase, mitochondrial; Short=HIBADH; Flags: Precursor	7.1733	2.66e-07	32.9388	33.0527	33.0179	34.5661	34.9345	34.9745	34.7393	34.6494	34.6698	34.5947	34.5042	34.6674	35.018	34.9969	34.4168	34.6983	34.6636	34.8388	34.5852	35.2892	34.6777	35.1305	35.4677	35.1038
WP_007930965.1	RecName: Full=3-oxoacyl-[acyl-carrier-protein] reductase FabG; AltName: Full=3-ketoacyl-acyl carrier protein reductase; AltName: Full=Beta-Ketoacyl-acyl carrier protein reductase; AltName: Full=Beta-ketoacyl-ACP reductase	7.35951	1.81e-07	31.2579	31.0058	31.3241	30.0169	30.3714	30.2625	28.1031	29.3729	28.786	28.4373	28.8986	28.9178	28.3302	29.047	28.1078	30.0632	29.2546	29.1402	28.875	28.6052	27.9301	27.0005	27.0438	26.8056
WP_009043060.1	RecName: Full=Translation initiation factor IF-3	3.5881	0.000405111	32.4601	32.2197	32.2693	33.037	33.6386	33.673	33.835	33.3213	33.5447	33.111	33.9331	33.5176	33.5813	33.8239	33.1929	33.7577	33.7797	33.6938	33.2211	33.6587	32.9923	33.6022	33.7116	33.753
WP_007928390.1	---NA---	5.28578	1.22e-05	32.2446	32.1436	32.6646	33.5594	34.5192	34.2365	34.2304	34.0553	34.1716	33.6594	34.1911	33.9269	34.0697	34.2582	33.6067	34.0927	33.6669	34.0192	32.6861	33.2088	32.5754	33.688	33.8722	33.6576
WP_007930807.1	RecName: Full=Homogentisate 1,2-dioxygenase; Short=HGDO; AltName: Full=Homogentisate oxygenase; AltName: Full=Homogentisic acid oxidase; AltName: Full=Homogentisicase	8.2969	2.88e-08	31.2477	30.8697	31.1244	32.8926	33.3885	33.512	33.0948	33.3169	33.2708	33.0136	32.4938	32.8279	34.3639	34.0904	33.5824	33.7531	33.4961	33.7598	33.0365	33.1041	33.5045	33.5765	33.6932	33.5645
WP_007926963.1	RecName: Full=NADPH-dependent 7-cyano-7-deazaguanine reductase; AltName: Full=7-cyano-7-carbaguanine reductase; AltName: Full=NADPH-dependent nitrile oxidoreductase; AltName: Full=PreQ(0) reductase	8.80422	1.11e-08	29.4966	29.5344	29.9482	30.6107	31.0899	31.0799	31.3861	31.5226	31.3555	30.9624	31.3258	31.106	31.9515	31.8905	31.5731	32.0866	32.2433	32.3084	31.022	31.1666	31.0282	31.424	31.9002	31.6805
WP_007923661.1	RecName: Full=Aldehyde oxidoreductase iron-sulfur-binding subunit PaoA; Flags: Precursor	0.976271	0.112054	28.5245	24.6168	27.0653	27.5776	28.3581	28.5929	28.3981	27.542	27.0848	27.5096	28.031	28.239	27.6222	28.135	27.4882	26.4468	27.6483	28.0434	28.9041	29.2526	28.1278	29.0059	28.9976	28.8225
WP_007925899.1	RecName: Full=Glucans biosynthesis protein G; Flags: Precursor	7.39568	1.69e-07	31.547	31.2278	31.6291	32.6271	32.8817	32.8945	33.6237	33.435	33.2438	32.996	33.6626	33.4284	33.4163	33.6852	33.5166	33.4883	33.3429	33.2362	32.7983	33.2135	32.5421	33.398	33.6138	33.5911
WP_007927988.1	RecName: Full=Methyl-accepting chemotaxis protein McpB; AltName: Full=H3	1.24459	0.0617809	31.1002	31.1778	31.1242	30.8401	31.2904	31.1388	31.7278	31.2914	31.0942	30.5117	31.0442	30.7557	31.0799	31.181	30.3805	30.8232	30.8268	31.0909	30.9332	30.9926	30.8774	31.3464	31.2429	31.4773
WP_007921995.1	RecName: Full=3-isopropylmalate dehydratase large subunit; AltName: Full=Alpha-IPM isomerase; Short=IPMI; AltName: Full=Isopropylmalate isomerase	3.00946	0.00138307	29.7582	29.6391	29.8312	30.4113	30.6641	29.7511	30.7043	30.1028	30.6379	29.6459	30.1922	30.3094	28.9923	29.4204	29.4744	31.1641	30.4302	30.2968	29.2984	30.9213	29.5807	31.3225	31.716	31.3151
WP_007921119.1	RecName: Full=Phosphomannomutase; Short=PMM	2.99936	0.00141404	30.2635	30.4468	30.2739	30.9245	30.1819	30.618	31.4312	31.2702	31.2528	30.8744	31.3796	31.2479	30.7331	30.7702	30.9317	31.5829	30.8668	30.7149	31.3012	31.4461	31.2425	31.1075	30.933	31.0713
WP_007924759.1	RecName: Full=Lon protease; AltName: Full=ATP-dependent protease La	10.4477	5.06e-10	29.9182	29.9411	29.383	32.0192	32.4808	32.5463	32.6745	32.6661	32.8076	32.5871	32.7923	32.7263	33.0339	33.0302	32.5101	32.9381	32.7943	32.7782	32.0058	32.2368	31.9201	32.366	32.4586	32.3823
WP_007932860.1	---NA---	3.08154	0.00118353	34.1524	33.046	33.8181	34.7081	35.3243	35.4589	35.1016	34.9717	35.0011	34.3462	34.6542	34.7496	34.9693	35.3109	34.8386	34.5844	34.9568	34.8957	34.425	34.7088	33.8806	34.5985	34.9903	34.755
WP_007926106.1	RecName: Full=RNA polymerase sigma factor RpoD; AltName: Full=Sigma-70	10.6654	3.44e-10	30.1052	30.5042	30.2025	30.8805	30.6265	30.7391	32.2875	31.8766	32.1404	32.3956	32.6267	32.6071	32.0153	31.7212	31.7171	33.2964	33.0936	33.1529	31.5215	32.13	31.7358	32.836	33.2618	32.968
WP_007923103.1	RecName: Full=Dihydrolipoyl dehydrogenase; AltName: Full=Dihydrolipoamide dehydrogenase; AltName: Full=E3 component of pyruvate complex; AltName: Full=Membrane-bound ribosome protein complex 50 kDa subunit	6.5725	8.86e-07	28.4008	26.0597	28.5714	30.3451	31.1789	30.9916	32.2593	31.9269	31.3743	31.5399	32.2261	31.564	31.0493	31.1578	30.6888	31.6746	31.4086	31.6673	32.8034	32.9378	33.3789	33.1347	32.4518	33.2647
WP_007930808.1	RecName: Full=Ureidoglycolate lyase; Short=UGL; AltName: Full=Ureidoglycolase; AltName: Full=Ureidoglycolatase; AltName: Full=Ureidoglycolate hydrolase	5.81138	4.17e-06	31.6206	31.453	31.0847	31.9712	33.2763	33.0025	32.9476	33.2907	33.0904	33.3398	33.2994	33.4398	33.9393	33.8428	33.3768	33.6423	33.6216	33.57	32.9613	33.3694	33.7737	33.9674	34.0106	33.8597
WP_007920510.1	RecName: Full=Phenylalanine--tRNA ligase beta subunit; AltName: Full=Phenylalanyl-tRNA synthetase beta subunit; Short=PheRS	9.61684	2.41e-09	30.8285	30.4532	30.0777	32.2805	32.6277	32.7103	33.0965	33.0473	32.8082	32.9262	33.232	32.8662	33.4653	33.1144	32.9693	33.1432	33.1583	33.1221	32.4245	32.6144	32.5316	33.1964	33.2578	33.1365
WP_007923604.1	---NA---	9.7375	1.96e-09	32.9655	32.4496	32.6206	25.5418	24.007	24.4354	19.2661	20.603	18.1169	19.9229	18.9259	19.6448	22.4901	24.5161	25.1227	19.6259	18.7385	21.8681	21.9178	20.0508	21.1892	18.9133	19.629	18.7775
WP_007931479.1	RecName: Full=Glycine betaine-binding protein OpuAC; Flags: Precursor	1.30134	0.0546046	33.0724	32.6183	32.8966	32.8818	33.2044	33.132	32.7434	32.7695	32.6986	32.0535	32.48	32.5262	32.9601	33.1502	32.6586	32.8595	33.359	33.2829	32.2336	33.1012	31.8152	32.403	32.84	32.8858
WP_007931674.1	RecName: Full=Xanthine dehydrogenase/oxidase; Includes: RecName: Full=Xanthine dehydrogenase; Short=XD; Includes: RecName: Full=Xanthine oxidase; Short=XO; AltName: Full=Xanthine oxidoreductase; Short=XOR	7.68315	9.59e-08	30.2881	30.6399	30.4316	28.145	28.8226	28.5027	28.2874	28.0361	28.6071	27.6359	26.1313	26.6495	27.6632	27.1393	27.4086	27.889	28.0523	28.0015	28.6633	28.9772	29.1337	27.2448	27.2252	27.0539
WP_007930819.1	RecName: Full=2,3-bisphosphoglycerate-independent phosphoglycerate mutase; Short=BPG-independent PGAM; Short=Phosphoglyceromutase; Short=iPGM	2.8397	0.00198375	31.8866	32.0362	31.9232	32.6137	32.4806	32.5273	32.6011	32.5418	32.699	32.7746	32.9669	33.0401	32.6337	32.6181	32.6098	32.8114	32.4168	32.4647	32.0554	32.9631	33.0864	32.8677	33.3385	33.1189
WP_007924801.1	RecName: Full=3-ketosteroid-9-alpha-monooxygenase, oxygenase component; AltName: Full=3-ketosteroid-9-alpha-hydroxylase, oxygenase component; Short=KSH; AltName: Full=Androsta-1,4-diene-3,17-dione 9-alpha-hydroxylase; AltName: Full=Rieske-type oxygenase; Short=RO	1.22725	0.064186	29.8433	29.1348	30.056	28.2166	29.715	29.6164	28.8475	28.5337	28.5476	27.7305	27.6557	27.944	24.3857	25.8239	25.1983	25.0249	24.7469	24.5899	28.716	23.8151	23.3104	28.6133	18.7005	27.9118
WP_007928417.1	RecName: Full=2-succinylbenzoate--CoA ligase; AltName: Full=o-succinylbenzoyl-CoA synthetase; Short=OSB-CoA synthetase	3.62308	0.000377994	32.1855	32.1402	32.4833	32.2346	32.1771	32.4712	31.469	31.2529	30.7451	31.5616	32.0333	31.8737	32.2846	32.0702	31.4689	31.3633	31.3543	31.5194	32.7618	32.5973	31.9572	32.4459	32.1991	32.5301
WP_007930417.1	RecName: Full=Uncharacterized protein Mb0911c	1.77799	0.0192754	33.0329	32.6087	32.772	32.0327	32.4687	32.6362	32.1971	32.239	31.736	31.8582	32.0147	32.0828	33.0447	32.9524	32.4215	31.2125	32.5896	32.4515	32.6707	33.0596	32.0862	32.9232	33.5107	33.0988
WP_007921743.1	RecName: Full=UTP--glucose-1-phosphate uridylyltransferase; AltName: Full=Alpha-D-glucosyl-1-phosphate uridylyltransferase; AltName: Full=UDP-glucose pyrophosphorylase; Short=UDPGP; AltName: Full=Uridine diphosphoglucose pyrophosphorylase	8.16497	3.72e-08	31.0202	30.6058	31.0999	33.0432	32.7278	32.7795	33.3227	33.0231	33.0161	32.7631	33.392	33.3247	33.1665	33.2057	33.0848	33.5342	33.1606	33.0312	32.9306	33.419	33.1482	33.1711	33.3623	33.2301
WP_007931191.1	RecName: Full=Pyruvate kinase; Short=PK	7.37167	1.77e-07	31.7112	31.5653	31.6974	32.794	33.3757	33.4338	34.1059	33.9048	33.8395	33.5032	34.1513	33.9988	34.0755	34.122	33.7233	34.0982	33.8242	33.9631	33.0285	33.7624	33.1088	33.7935	33.8406	33.7972
WP_007925988.1	RecName: Full=Glycine betaine/carnitine transport binding protein GbuC; Flags: Precursor	1.77294	0.0194833	31.7249	31.8432	31.9315	31.1439	31.7977	31.8626	31.8511	31.732	31.6256	31.0832	30.7591	31.0697	31.7477	31.6588	31.2476	31.2971	31.7201	31.8441	31.5834	32.0324	31.6768	31.5202	32.1269	31.751
WP_007921761.1	---NA---	4.78683	3.35e-05	34.7671	34.6938	34.7581	35.7548	36.3724	36.3319	36.2663	35.9892	36.0794	35.5996	35.831	35.8072	36.1194	36.1005	35.4884	36.0065	36.0092	35.7699	35.7506	35.9925	35.5146	35.7062	35.6154	35.7193
WP_007924084.1	RecName: Full=2,3,4,5-tetrahydropyridine-2,6-dicarboxylate N-succinyltransferase; AltName: Full=Tetrahydrodipicolinate N-succinyltransferase; Short=THDP succinyltransferase; Short=THP succinyltransferase; AltName: Full=Tetrahydropicolinate succinylase	8.53784	1.84e-08	32.5451	32.2284	32.5053	33.4853	33.8959	33.7626	34.0476	34.1453	34.0667	33.9108	33.8405	33.9276	34.3333	34.124	33.8948	34.48	34.3816	34.3737	32.5473	33.0631	33.089	33.5015	33.726	33.4576
WP_007928733.1	RecName: Full=3-ketoacyl-CoA thiolase; AltName: Full=ACSs; AltName: Full=Acetyl-CoA acyltransferase; AltName: Full=Acyl-CoA ligase; AltName: Full=Beta-ketothiolase; AltName: Full=Fatty acid oxidation complex subunit beta	1.92202	0.0140588	30.1437	29.7563	30.1079	30.5126	30.3283	30.5824	30.3484	30.0764	30.1146	29.8557	30.1028	29.9942	29.0409	29.9973	29.8048	29.451	28.9043	29.0151	30.3703	29.473	28.9476	29.9467	29.4008	29.9638
WP_007924130.1	RecName: Full=Riboflavin biosynthesis protein RibD; Includes: RecName: Full=Diaminohydroxyphosphoribosylaminopyrimidine deaminase; Short=DRAP deaminase; AltName: Full=Riboflavin-specific deaminase; Includes: RecName: Full=5-amino-6-(5-phosphoribosylamino)uracil reductase; AltName: Full=HTP reductase	4.30863	9.01e-05	27.5376	27.8618	27.8487	27.1563	27.7977	27.9251	28.421	28.8109	28.2872	28.2381	28.0185	28.3905	29.831	28.875	29.9468	28.8849	28.1753	28.4382	28.1953	28.406	28.56	29.0201	29.0933	28.7513
WP_007921569.1	RecName: Full=Aspartokinase; AltName: Full=Aspartate kinase	7.66894	9.9e-08	32.6964	32.5331	32.54	33.7192	33.5355	33.6714	33.9394	33.8846	33.833	33.9552	33.8424	33.9909	33.8404	33.6772	33.7379	34.2313	34.0416	33.8528	33.0519	33.5212	33.4429	33.5168	33.7991	33.7365
WP_007927200.1	RecName: Full=Chaperone SurA; AltName: Full=Peptidyl-prolyl cis-trans isomerase SurA; Short=PPIase SurA; AltName: Full=Rotamase SurA; Flags: Precursor	10.6214	3.72e-10	30.7435	30.7709	31.2152	33.059	32.9139	32.6818	32.905	32.871	32.795	32.8243	32.9793	32.9338	32.9532	32.8933	32.7787	32.9124	32.8628	32.7314	31.7713	31.915	31.8839	32.5905	32.8359	32.7596
WP_007926163.1	RecName: Full=Neurolysin, mitochondrial; AltName: Full=Microsomal endopeptidase; Short=MEP; AltName: Full=Mitochondrial oligopeptidase M; AltName: Full=Neurotensin endopeptidase; Flags: Precursor	4.84806	2.97e-05	30.8534	30.0154	30.7919	30.7272	31.254	31.2198	32.2342	32.0705	31.9941	31.982	32.4327	32.3626	31.3303	31.333	31.4457	32.4184	31.8798	31.6436	31.7698	32.6	32.4454	32.2622	32.0518	32.0682
WP_007924645.1	RecName: Full=RNA polymerase-binding transcription factor DksA	7.93561	5.84e-08	29.2848	28.0392	29.4467	31.5164	31.8196	32.1037	32.157	32.2341	32.3257	32.0461	32.0574	32.2084	31.9491	32.1238	31.8649	32.0029	32.0568	31.9763	31.674	31.5597	31.3414	31.5036	31.8267	31.6341
WP_007930434.1	---NA---	1.28284	0.0567683	30.4343	30.5333	30.4063	29.7692	30.4433	30.307	29.876	29.5348	29.3869	28.5114	28.9884	28.4171	27.8209	28.3369	27.9689	27.5259	27.8208	27.6288	29.6196	25.7451	21.5921	29.2363	24.1728	28.4615
WP_007926800.1	RecName: Full=Bifunctional glutamine synthetase adenylyltransferase/adenylyl-removing enzyme; AltName: Full=ATP:glutamine synthetase adenylyltransferase; AltName: Full=ATase; Includes: RecName: Full=Glutamine synthetase adenylyl-L-tyrosine phosphorylase; AltName: Full=Adenylyl removase; Short=AR; Short=AT-N; Includes: RecName: Full=Glutamine synthetase adenylyl transferase; AltName: Full=Adenylyl…	3.20467	0.000915235	28.5519	28.5423	29.4515	29.7305	30.2212	30.1535	30.2473	30.0962	30.1362	29.8497	30.2574	30.2202	29.8311	30.1027	29.2376	30.7515	29.9362	30.4953	30.0324	30.4498	29.9676	30.2799	30.3573	30.393
WP_007924504.1	RecName: Full=ATP synthase subunit b; AltName: Full=ATP synthase F(0) sector subunit b; AltName: Full=ATPase subunit I; AltName: Full=F-type ATPase subunit b; Short=F-ATPase subunit b	7.1303	2.91e-07	33.9008	34.1923	34.0815	35.3991	35.2895	35.6108	35.5146	35.2687	35.4172	35.1911	35.0641	35.2043	35.3314	35.3584	35.0644	35.3838	35.2999	35.43	35.1651	35.2996	35.6013	34.9481	35.2593	35.0825
WP_007926939.1	RecName: Full=Soluble pyridine nucleotide transhydrogenase; Short=STH; AltName: Full=NAD(P)(+) transhydrogenase [B-specific]	6.23423	1.75e-06	31.1986	31.6843	30.9857	32.6373	32.9071	32.9866	32.8461	32.5926	32.771	32.7466	33.1114	33.0302	33.1462	32.8601	32.7496	33.3213	33.021	33.0789	32.1461	32.8552	32.515	33.1202	33.4357	33.2302
WP_007927622.1	RecName: Full=Mycolic acid methyltransferase MmaA1; AltName: Full=S-adenosylmethionine-dependent methyltransferase; Short=AdoMet-MT; Short=SAM-MT	1.94817	0.0133076	32.5539	32.1565	32.4274	32.5051	32.7227	32.9576	33.0107	32.6655	32.4107	32.6591	32.4613	32.6118	32.9141	32.5869	32.4384	33.0994	33.1491	33.1495	32.7952	33.3465	32.3999	33.1569	33.3398	33.188
WP_007926654.1	RecName: Full=Transcriptional regulator SutA; AltName: Full=Survival under transitions A	6.06574	2.47e-06	33.066	33.4252	33.1176	33.1903	32.9298	33.2243	34.2982	34.206	34.5487	34.3677	33.9386	34.1978	34.2868	34.2585	34.2836	34.1721	34.3756	34.2636	33.6797	33.5495	33.1164	33.7099	34.2647	33.9529
WP_007931133.1	RecName: Full=DNA protection during starvation protein	5.49943	7.84e-06	33.4801	33.2864	33.3546	34.606	34.6838	34.7652	34.3854	34.9156	34.3456	34.1243	33.8032	34.0828	34.4594	34.0801	33.8814	34.2624	34.3515	34.4997	33.7571	33.1205	32.8418	33.3902	33.419	33.36
WP_007932361.1	---NA---	4.87225	2.82e-05	32.7511	32.0091	32.4883	32.9635	32.5543	33.2262	34.1888	33.9056	33.8616	33.4829	33.6836	33.8544	34.0218	34.2965	33.9759	33.8429	34.3416	34.0812	33.5718	33.5679	32.6223	33.9447	34.3897	34.2041
WP_037035647.1	RecName: Full=Serine/threonine-protein kinase PknB	6.39455	1.26e-06	30.5945	29.5772	30.0908	28.9958	30.1843	30.0127	29.5529	28.9477	29.1592	27.0193	27.3315	27.4539	26.6408	27.0501	26.8439	19.1218	20.007	19.8895	28.6286	27.4304	26.5235	27.6143	21.8859	26.9681
WP_007927694.1	RecName: Full=Formate-dependent phosphoribosylglycinamide formyltransferase; AltName: Full=5'-phosphoribosylglycinamide transformylase 2; AltName: Full=Formate-dependent GAR transformylase; AltName: Full=GAR transformylase 2; Short=GART 2; AltName: Full=Non-folate glycinamide ribonucleotide transformylase; AltName: Full=Phosphoribosylglycinamide formyltransferase 2	2.82051	0.00206811	30.9127	31.3571	30.8363	31.3619	31.9197	31.8774	31.5646	31.4482	32.2493	31.8054	31.7566	31.8349	31.658	31.6724	31.4082	32.3529	31.9759	31.9687	31.5559	31.8347	32.0731	32.2053	32.418	32.1164
WP_007928398.1	RecName: Full=Methyl-accepting chemotaxis protein McpU	4.42321	7.06e-05	29.3155	29.3154	29.1209	26.254	27.1681	27.3099	28.5562	28.4927	28.6259	28.1833	27.9309	28.4279	28.2292	28.2666	28.3907	28.7102	28.4197	28.4458	27.5427	28.5905	28.7997	28.5262	28.6778	28.394
WP_007927503.1	RecName: Full=2-methylcitrate dehydratase; Short=2-MC dehydratase; AltName: Full=Aconitate hydratase; Short=ACN; Short=Aconitase	8.63017	1.52e-08	31.5455	31.1599	31.528	32.9088	32.9723	32.9455	33.1588	33.2594	32.7747	32.8628	32.955	32.809	32.9754	32.5927	32.4943	32.8043	32.831	33.0442	33.4059	33.4029	33.8126	33.7176	33.9499	34.0053
WP_007921971.1	RecName: Full=Cystathionine gamma-synthase; Short=CGS; AltName: Full=O-succinylhomoserine (thiol)-lyase	2.80461	0.00213595	30.9321	31.3201	31.408	31.77	32.0759	32.1894	32.1887	32.3648	31.6196	31.4683	31.8954	31.7933	31.9776	31.8011	31.7112	32.2481	32.1398	32.0086	31.6775	31.7898	31.768	31.5504	31.6654	31.5586
WP_009051375.1	RecName: Full=Spermidine/putrescine-binding periplasmic protein; Short=SPBP; Flags: Precursor	4.81265	3.19e-05	31.4988	31.3497	31.3019	31.9491	32.1961	32.4469	32.3637	32.1675	32.2187	31.9701	31.9386	32.1418	32.1893	32.2099	32.1283	31.6049	31.5694	31.6009	31.7218	32.0729	31.456	32.1222	32.2566	32.1695
WP_007923461.1	RecName: Full=Protein hcp1	2.13756	0.00884468	36.2485	35.6982	35.3824	33.687	34.057	34.3486	34.4857	33.7445	33.866	31.8154	32.7036	32.4829	30.9255	31.6428	31.204	31.5372	31.3427	30.3726	34.9373	30.2647	28.5967	34.2447	30.633	33.5698
WP_007926446.1	RecName: Full=Methyl-accepting chemotaxis protein McpP	1.21365	0.0661721	29.0608	29.5446	28.9719	27.581	25.3247	14.1435	25.9937	27.1481	25.8767	27.4323	27.0883	27.6609	26.5489	26.5985	26.5885	23.5119	24.7566	24.7006	26.897	26.7921	27.0237	28.9707	29.8747	29.4526
WP_007924238.1	RecName: Full=Alanine dehydrogenase 1	6.06019	2.5e-06	30.5671	29.9983	30.5081	31.5765	32.076	32.0846	31.9066	31.7987	31.9212	31.1539	30.8362	31.2073	31.4585	31.549	31.2676	31.5821	31.5174	31.6944	31.7697	31.6036	31.3303	31.635	31.5725	31.7157
WP_007930438.1	---NA---	2.92323	0.00166198	32.2506	31.7444	31.9269	30.8327	30.7993	30.9859	30.4577	30.2176	29.9692	28.5592	28.9987	28.796	26.8507	27.127	27.4999	26.3759	26.7206	25.9915	30.5003	25.9914	26.8248	30.3203	24.9999	29.4972
WP_007921545.1	RecName: Full=Histidine transport ATP-binding protein HisP	2.78319	0.00223343	31.7714	31.3422	31.577	31.8778	32.1417	31.9756	32.1936	32.2925	32.4991	32.4036	32.305	32.2309	32.4067	32.3017	32.3319	32.1817	32.4395	32.3561	32.1807	32.9653	33.7127	32.5956	32.8908	32.6957
WP_007931556.1	RecName: Full=3-oxoacyl-[acyl-carrier-protein] synthase 2; AltName: Full=3-oxoacyl-[acyl-carrier-protein] synthase II; AltName: Full=Beta-ketoacyl-ACP synthase II; Short=KAS II	3.04062	0.00129217	31.1641	31.8538	31.8162	32.0868	32.2346	32.3534	31.7723	31.6104	32.0207	32.2205	32.3208	32.3595	32.5679	32.4048	32.3581	32.5444	32.2816	32.2072	31.9626	32.4254	31.9206	32.3866	32.463	32.492
WP_007931398.1	RecName: Full=Elongation factor P; Short=EF-P	4.87988	2.77e-05	34.6951	34.3749	34.4911	34.8521	35.6394	35.8868	35.9324	35.7598	35.9829	35.7001	35.774	35.7777	36.0672	35.9223	35.5434	36.0964	36.1307	35.9875	35.2168	35.4848	35.6584	36.0233	36.18	36.0558
WP_007926175.1	RecName: Full=Organic hydroperoxide resistance protein-like	0.62293	0.245351	34.6072	34.2383	34.6036	34.1397	34.6399	34.7235	34.3201	34.2152	34.3595	34.042	33.7349	33.9327	34.4761	34.353	34.0305	33.4102	34.3261	34.188	34.6232	34.7242	33.6319	34.4624	34.562	34.4089
WP_007921985.1	---NA---	3.42392	0.000573584	31.2129	31.8944	31.6816	32.6625	32.5567	32.6783	32.5838	32.4605	32.2822	32.29	32.3741	32.2119	32.2945	32.0693	31.9899	32.4126	32.0903	32.2081	31.8426	32.0132	31.2132	32.1597	32.2171	32.1845
WP_007926337.1	RecName: Full=Porin B; AltName: Full=Glucose porin; AltName: Full=Outer membrane protein D1; Flags: Precursor	3.80114	0.000259473	31.6077	31.4428	31.4876	31.2833	31.2345	31.3635	31.3391	31.7727	31.6313	31.2954	31.4028	31.2212	31.2557	31.132	30.9276	29.7538	30.6179	30.8064	31.5654	32.0786	31.9506	31.2825	31.5914	31.4397
WP_007924858.1	RecName: Full=Autoinducer 2 sensor kinase/phosphatase LuxQ	3.21274	0.000900139	30.3266	29.7455	30.126	30.9837	31.1538	31.2665	30.7494	30.7628	30.89	31.1877	31.0156	30.7055	30.7956	31.1933	30.4294	31.097	31.0116	31.3786	31.1402	31.0674	30.535	31.3786	31.1832	31.2488
WP_007931434.1	RecName: Full=DEAD-box ATP-dependent RNA helicase CshA	8.23779	3.23e-08	31.2487	30.9522	31.1725	31.4235	31.8382	31.6798	32.2683	32.3344	32.4661	31.9886	32.1936	32.0274	31.4926	31.5489	31.7324	32.694	32.6958	32.5042	32.1919	32.4621	32.6297	32.4713	32.4508	32.6017
WP_007926882.1	RecName: Full=Cysteine synthase; Short=CSase; AltName: Full=O-acetylserine (thiol)-lyase; Short=OAS-TL; AltName: Full=O-acetylserine sulfhydrylase	3.99172	0.000174762	31.1108	31.8748	31.2798	31.5528	31.8338	31.8223	31.7902	32.1533	32.0881	32.3566	32.2088	32.2474	32.8936	32.6539	32.6026	32.4507	32.6468	32.7321	31.1007	32.033	31.3323	32.1331	32.712	32.2265
WP_007929894.1	RecName: Full=Fumarate hydratase class II; Short=Fumarase C; AltName: Full=Aerobic fumarase; AltName: Full=Iron-independent fumarase	5.23678	1.34e-05	31.5827	31.3352	31.7026	32.321	33.8056	33.6608	33.8022	33.561	33.9115	33.3295	33.7777	33.782	33.814	33.8029	33.3146	34.4232	33.9618	34.17	33.3398	33.6948	33.9055	33.7301	33.8313	33.7142
WP_007928322.1	RecName: Full=Spermidine/putrescine import ATP-binding protein PotA	2.46228	0.00442215	30.3971	30.0348	29.985	29.3432	31.3179	31.0871	31.3517	30.6097	31.2995	30.5029	30.75	30.9683	31.0169	31.2004	30.8393	31.4202	31.3097	31.2471	31.265	32.4659	32.0221	31.8551	32.0675	31.9045
WP_007931315.1	RecName: Full=3-phosphoshikimate 1-carboxyvinyltransferase; AltName: Full=5-enolpyruvylshikimate-3-phosphate synthase; Short=EPSP synthase; Short=EPSPS	4.68436	4.14e-05	31.2732	31.3933	31.1614	31.7422	31.2789	31.7379	32.4578	32.1038	32.0371	31.8596	32.3877	31.9107	31.9989	31.8418	31.8197	32.2789	32.1088	32.1835	32.0951	32.4077	32.2724	32.3121	32.3132	32.3373
WP_007932646.1	RecName: Full=tRNA-splicing ligase RtcB	0.321498	0.481314	28.527	28.4401	27.9723	27.6062	29.7	29.6726	29.4997	28.6774	29.0315	28.0123	28.6055	28.1074	28.2645	28.3088	27.6251	27.7648	27.9487	28.2907	29.5768	28.4106	27.5027	29.155	27.5404	28.7657
WP_007930184.1	RecName: Full=Probable nitronate monooxygenase; Short=NMO; AltName: Full=Propionate 3-nitronate monooxygenase; Short=P3N monooxygenase	3.37489	0.000637259	32.5154	32.1783	32.0321	32.157	33.2651	33.1151	32.895	32.7299	32.9899	31.9237	32.1968	31.9631	32.3632	32.3809	31.8717	32.5715	32.4438	32.515	32.8705	33.1256	33.3008	33.13	33.3139	33.1145
WP_007924117.1	RecName: Full=6,7-dimethyl-8-ribityllumazine synthase; Short=DMRL synthase; Short=LS; Short=Lumazine synthase	9.3639	3.81e-09	32.155	31.9134	31.888	33.6224	34.134	34.1263	33.9679	33.9848	33.8368	33.8361	34.2403	34.0561	34.9479	34.8829	34.4832	34.4126	34.6192	34.4557	33.8755	34.3152	34.0366	33.9089	34.1542	34.0117
WP_007930942.1	RecName: Full=Long-chain-fatty-acid--CoA ligase; AltName: Full=Long-chain acyl-CoA synthetase	2.61941	0.00316123	29.1862	27.9372	29.203	28.0304	28.8998	28.8532	29.0917	29.0202	28.3417	28.5663	29.2685	29.1242	28.1975	28.2883	27.9828	28.3087	27.4309	27.8438	29.5489	29.4871	29.1978	29.6678	29.2166	29.5653
WP_007930444.1	RecName: Full=Serine/threonine phosphatase stp	2.73497	0.00247881	30.8008	31.0587	31.1207	30.3054	30.5046	30.5684	30.2038	29.8911	29.8002	28.5081	29.1025	27.6266	28.6438	28.8381	28.1909	25.3448	26.6302	25.708	31.2142	28.1681	27.2988	29.9654	25.7932	29.3525
WP_007925933.1	RecName: Full=Fructose-1,6-bisphosphatase class 1; Short=FBPase class 1; AltName: Full=D-fructose-1,6-bisphosphate 1-phosphohydrolase class 1	3.29658	0.000752942	32.124	31.0699	31.4858	32.1074	32.6247	32.7009	32.9958	32.5138	32.6113	32.0373	32.7297	32.6976	32.3592	32.7749	32.4964	32.7425	32.5785	32.5481	32.4864	32.9506	32.5376	33.4901	33.659	33.0538
WP_007929445.1	RecName: Full=Probable acyl-CoA dehydrogenase fadE25	1.10902	0.0835037	30.8478	30.2064	30.4121	29.302	31.2497	31.1988	29.5746	29.9534	29.0248	28.0925	28.8648	28.6545	27.9636	28.4301	27.6017	28.8092	27.7498	27.8794	29.2352	26.6424	25.5602	28.2271	18.1296	27.7566
WP_007928634.1	RecName: Full=Multidrug resistance protein MdtA; AltName: Full=Multidrug transporter MdtA; Flags: Precursor	2.6988	0.00267595	29.3606	29.6865	30.2504	30.0172	29.8049	29.9773	29.6765	29.7516	29.2968	28.1371	27.8904	28.0734	25.6392	25.2441	25.8691	24.7601	23.9906	24.8098	28.3947	26.8636	26.2976	27.7289	19.6749	26.973
WP_009046174.1	RecName: Full=Cytochrome c5	7.09859	3.11e-07	33.1591	33.2233	33.2544	32.7847	32.8064	33.0628	32.9537	33.1367	33.0826	32.8761	32.3442	32.7239	33.0233	32.805	32.9405	32.9814	33.0357	32.8641	31.8386	31.5507	31.9778	31.5628	32.1153	31.8926
WP_007931616.1	RecName: Full=Methyl-accepting chemotaxis protein McpQ	5.69324	5.29e-06	29.1532	29.2467	29.0101	25.967	27.3004	27.549	26.3385	25.9278	26.4242	26.5022	25.8971	26.3093	25.2308	25.0759	25.4617	27.3474	27.1375	27.2407	24.5795	23.744	21.3035	25.9398	26.2922	25.9071
WP_007930848.1	RecName: Full=Dihydropyrimidine dehydrogenase [NADP(+)]; Short=DHPDHase; Short=DPD; AltName: Full=Dihydrothymine dehydrogenase; AltName: Full=Dihydrouracil dehydrogenase	2.6834	0.00276184	29.7491	29.4841	29.1751	28.0759	28.9756	29.233	30.1134	29.7451	29.5647	30.1797	29.9081	29.7483	29.1944	29.723	29.4234	29.1156	29.8501	29.5122	30.5096	31.2262	30.0238	30.0089	29.9565	29.695
WP_007929848.1	RecName: Full=Sulfate adenylyltransferase subunit 1; AltName: Full=ATP-sulfurylase large subunit; AltName: Full=Sulfate adenylate transferase; Short=SAT	7.60063	1.13e-07	30.4862	30.6751	30.1943	31.0203	30.9161	31.1154	32.024	31.8429	31.8523	31.1248	31.7289	31.7956	31.6851	31.7679	31.4051	32.5764	32.1331	32.1535	30.629	30.5164	30.5363	30.8767	30.8573	30.8678
WP_007924099.1	RecName: Full=Alcohol dehydrogenase 2; AltName: Full=Alcohol dehydrogenase II	10.7267	3.11e-10	30.8217	30.5964	30.6007	32.0126	31.8185	32.0919	32.0307	32.0385	31.9352	32.3999	32.2703	32.389	32.0849	31.9934	31.9253	32.4948	32.2724	32.4601	31.2211	31.4981	31.3911	31.5827	31.7408	31.6685
WP_007929535.1	RecName: Full=Cytoskeleton protein RodZ	6.71445	6.69e-07	30.7509	30.7685	30.4366	31.8405	32.4589	32.4149	31.9126	32.0028	32.2697	31.9226	32.0323	32.0312	32.278	32.4195	31.9695	32.1523	32.3872	32.3084	31.8532	31.796	31.6983	31.9933	32.2209	32.0884
WP_003186037.1	RecName: Full=50S ribosomal protein L18	7.50673	1.35e-07	34.5191	34.3459	34.3274	34.3883	34.6236	34.6081	35.4649	35.3882	35.5217	35.4799	35.3467	35.4	35.3821	35.2191	35.139	35.7478	35.6418	35.4804	35.2086	35.9022	35.8012	35.8435	35.9002	35.8644
WP_007927309.1	RecName: Full=Methyl-accepting chemotaxis protein McpA	4.95608	2.39e-05	29.8653	30.0855	30.2859	29.5305	28.4867	28.7568	30.6176	30.9089	30.22	31.1242	30.9904	31.0219	30.9842	30.6448	30.4354	31.683	30.7259	30.7727	29.3737	29.667	28.866	30.3757	30.2638	29.8483
WP_007921294.1	RecName: Full=Transcription-repair-coupling factor; Short=TRCF	7.37572	1.76e-07	28.4348	27.2976	28.5826	30.2712	29.9925	30.3115	30.8871	30.9151	31.0942	30.5373	30.6461	30.7529	30.6975	30.7654	30.3774	31.2956	31.1454	31.2226	29.7388	30.2386	29.5844	29.9871	30.2146	29.9637
WP_007925873.1	RecName: Full=Poly(3-hydroxyalkanoate) polymerase subunit PhaC; Short=PHA polymerase; AltName: Full=PHB synthase subunit PhaC; AltName: Full=Poly(3-hydroxybutyrate) polymerase subunit PhaC; Short=PHB polymerase; Short=Poly-beta-hydroxybutyrate polymerase; AltName: Full=Polyhydroxyalkanoic acid synthase subunit PhaC; Short=PHA synthase	2.29313	0.00632207	31.1288	30.0504	31.0222	29.8199	30.5061	30.4611	29.7457	29.6453	29.3502	27.5779	27.7016	27.7709	25.209	26.2849	26.4078	26.7158	25.4542	25.3937	31.4731	28.0334	26.6232	29.9689	24.4032	29.4601
WP_007921265.1	RecName: Full=Dihydroxy-acid dehydratase; Short=DAD	4.89696	2.68e-05	30.6253	30.7479	30.5184	31.5643	31.4423	31.2815	31.2475	31.2714	30.9181	31.2573	31.5168	31.6793	32.1717	31.8302	31.6781	32.5268	32.216	32.32	31.212	32.2579	32.2514	32.0938	32.3963	32.1861
WP_007926073.1	RecName: Full=Probable acyl-CoA dehydrogenase fadE25	0.789088	0.169617	31.3521	31.8362	31.8477	31.8902	32.0817	31.9864	31.6279	31.7997	31.9572	31.8382	31.8146	32.0083	31.9435	32.1666	31.9016	31.9964	31.9673	32.1135	31.4035	31.9217	31.8414	31.759	31.9111	31.7215
WP_007928387.1	RecName: Full=Probable malate:quinone oxidoreductase; AltName: Full=MQO; AltName: Full=Malate dehydrogenase [quinone]	6.88946	4.71e-07	31.8574	32.0947	31.8106	32.9428	33.1403	33.0209	32.9604	33.1879	33.3252	33.3678	33.3888	33.319	33.3437	33.3206	33.1435	33.6242	33.4774	33.477	32.7594	33.3792	33.4973	33.6139	33.7845	33.5509
WP_007925740.1	RecName: Full=Acetyl-coenzyme A synthetase; Short=AcCoA synthetase; Short=Acs; AltName: Full=Acetate--CoA ligase; AltName: Full=Acyl-activating enzyme	1.0269	0.100089	32.1777	32.4404	32.315	32.1234	32.9135	32.7452	32.1741	32.2637	32.5067	32.4745	32.028	32.4141	32.0731	31.9176	31.5691	33.0182	32.6055	32.4142	32.0275	32.8792	32.8785	32.4153	32.6398	32.131
WP_007926181.1	RecName: Full=Tryptophan synthase beta chain	3.65373	0.000354029	28.8437	28.4425	28.0068	29.3983	30.1596	30.2623	31.1327	30.664	29.994	28.7811	30.0349	29.5595	29.8992	29.8531	29.376	30.5814	30.189	30.5021	30.4144	31.1427	29.9488	30.5739	30.5617	30.9814
WP_007925908.1	RecName: Full=Histidine ammonia-lyase; Short=Histidase	3.09493	0.00115108	31.7553	32.6392	32.0644	30.9068	31.0682	31.2757	31.7367	32.1313	31.8579	32.193	31.5583	32.0278	32.4733	32.0323	31.7355	32.2643	32.1069	32.207	31.8412	32.2997	32.8702	32.8054	32.9569	32.5947
WP_007920875.1	RecName: Full=Phosphoglucosamine mutase	6.50207	1.02e-06	31.0515	31.5943	31.3311	32.547	32.5966	32.6499	32.6094	32.7783	32.9378	32.5508	32.4775	32.7868	32.7183	32.4229	32.6581	32.9053	32.5084	32.4243	32.2271	32.3149	32.1467	31.9084	32.1037	31.8239
WP_007926366.1	RecName: Full=Naphthalene 1,2-dioxygenase system, large oxygenase component; AltName: Full=ISP NAP; AltName: Full=Naphthalene 1,2-dioxygenase ISP alpha; AltName: Full=Naphthalene 1,2-dioxygenase subunit alpha; Short=ND subunit alpha; Short=NDO subunit alpha	4.59885	4.93e-05	30.1114	30.2303	30.3114	31.1194	31.521	31.5753	32.3602	32.3856	32.148	31.3027	31.5572	31.4583	30.9754	30.788	30.5947	31.8415	31.4989	31.3016	31.2551	30.8688	29.738	30.9035	30.5063	30.7468
WP_007930725.1	---NA---	2.27863	0.00651746	31.9955	31.4197	32.3026	30.9081	30.9829	30.9592	31.714	31.4304	30.7359	29.7214	30.7758	30.2364	30.263	29.6818	29.3884	27.9143	28.3755	27.6487	30.7025	24.9326	25.3588	31.7937	28.4284	30.8336
WP_007923134.1	RecName: Full=Penicillin-binding protein 1B; Short=PBP-1b; Short=PBP1b; AltName: Full=Murein polymerase; Includes: RecName: Full=Penicillin-insensitive transglycosylase; AltName: Full=Peptidoglycan TGase; AltName: Full=Peptidoglycan glycosyltransferase; Includes: RecName: Full=Penicillin-sensitive transpeptidase; AltName: Full=DD-transpeptidase	8.18988	3.54e-08	29.0652	29.4738	29.4101	31.5347	31.4809	31.4268	31.9682	32.0086	31.865	31.99	31.749	31.8324	32.242	32.2381	31.8929	31.5425	31.8263	31.6333	30.8834	30.7263	29.7228	31.3389	31.567	31.3625
WP_007931087.1	RecName: Full=Septum site-determining protein MinD; AltName: Full=Cell division inhibitor MinD	3.74603	0.000290423	30.5032	30.8165	30.8922	29.6382	29.6689	29.6256	29.8391	29.7379	29.7879	28.7271	28.9502	28.5664	28.2781	27.9126	27.6494	26.4845	27.067	26.7966	30.5473	29.1394	27.0993	29.1872	27.4169	28.5123
WP_007927141.1	RecName: Full=Glutamine transport ATP-binding protein GlnQ	5.87129	3.69e-06	30.499	30.5944	31.0513	31.2433	32.1828	32.1463	32.6845	32.3952	32.4662	32.0741	32.6074	32.2092	32.3716	32.5203	32.5478	32.3946	32.9786	32.595	32.6529	33.0519	32.7599	32.8065	33.1017	32.7512
WP_007929915.1	RecName: Full=Glutamyl-tRNA(Gln) amidotransferase subunit A; Short=Glu-ADT subunit A	8.44098	2.21e-08	31.3175	30.8656	31.3868	32.6493	33.0636	33.1273	33.0111	32.8048	33.0129	32.9898	32.969	33.078	33.0002	32.7409	32.7995	33.2649	33.2011	33.0834	32.2413	32.3542	32.3303	32.4954	32.8426	32.8074
WP_007922127.1	RecName: Full=UDP-3-O-acyl-N-acetylglucosamine deacetylase; Short=UDP-3-O-acyl-GlcNAc deacetylase; AltName: Full=UDP-3-O-[R-3-hydroxymyristoyl]-N-acetylglucosamine deacetylase	4.25145	0.000101529	32.5135	32.408	32.2183	32.785	32.8719	32.8931	33.1323	33.0752	33.252	33.0523	32.9843	33.0149	32.9158	32.9838	32.7392	33.2882	33.1733	33.0022	32.6451	32.9072	32.7869	32.9612	33.1285	32.6849
WP_007931501.1	RecName: Full=Succinate dehydrogenase iron-sulfur subunit	5.47133	8.3e-06	32.1394	32.2706	32.6239	33.6964	33.5378	33.7703	33.6273	33.2747	33.6974	33.2045	33.2516	33.3893	33.478	33.7273	33.3523	33.7583	33.6664	33.6272	33.325	34.0917	33.94	33.8002	34.0351	33.9706
WP_007920583.1	RecName: Full=Probable succinyl-CoA:3-ketoacid coenzyme A transferase subunit A; AltName: Full=Succinyl-CoA:3-oxoacid CoA-transferase; Short=OXCT A	3.20529	0.000914643	30.7948	29.8414	30.3739	30.9389	31.9116	31.5421	31.7295	31.4607	31.4858	31.0142	31.3784	31.6668	31.5674	31.0201	30.8586	31.7749	30.8356	31.0033	31.7799	32.114	32.944	32.3956	32.2834	32.1709
WP_007925192.1	RecName: Full=Ribonucleoside-diphosphate reductase subunit beta; AltName: Full=Ribonucleotide reductase small subunit	3.99169	0.000174762	30.1149	29.7954	29.8774	30.8612	30.8698	31.2881	30.6967	30.7914	31.1713	30.9278	30.4981	30.5977	30.8639	30.7848	30.3973	33.0628	31.4738	32.0972	31.1504	31.7258	32.5323	31.67	31.824	31.7128
WP_007929539.1	RecName: Full=Histidine--tRNA ligase; AltName: Full=Histidyl-tRNA synthetase; Short=HisRS	10.3543	5.92e-10	31.1797	31.1983	31.3136	32.4771	32.7806	32.8116	33.167	33.1228	33.1356	33.2393	32.9124	33.1083	33.2717	33.1518	32.9058	33.2589	33.1598	32.9316	32.8543	32.8512	32.8806	33.0709	33.2074	33.1792
WP_007920524.1	RecName: Full=Pyrimidine-specific ribonucleoside hydrolase RihA; AltName: Full=Cytidine/uridine-specific hydrolase	2.54083	0.00374128	31.718	31.6747	31.3393	32.261	32.6029	32.7633	32.6389	32.7656	32.262	31.5574	31.9881	31.9754	31.4256	31.4522	31.0217	31.1215	31.1448	31.2301	32.4096	30.4693	30.0638	31.2402	30.2756	30.7609
WP_007926666.1	RecName: Full=Diaminopimelate decarboxylase; Short=DAP decarboxylase; Short=DAPDC	3.78138	0.000269791	29.7284	27.5948	29.0982	29.9975	31.1236	31.146	31.2129	30.988	30.8038	30.7045	30.9799	30.9274	29.9081	30.4132	30.2936	31.4991	31.0287	31.0965	31.1518	31.6057	31.6119	31.2817	30.9719	31.2583
WP_007925879.1	RecName: Full=Ubiquinone/menaquinone biosynthesis C-methyltransferase UbiE; AltName: Full=2-methoxy-6-polyprenyl-1,4-benzoquinol methylase; AltName: Full=Demethylmenaquinone methyltransferase	5.63913	5.93e-06	31.3142	31.4617	31.1842	32.209	32.8262	32.8692	32.9211	32.8939	32.8838	32.8789	32.3828	32.8792	33.0757	33.0664	32.636	32.8703	33.1384	33.1198	32.6399	32.7368	32.2082	32.6941	32.8967	32.8064
WP_007924694.1	---NA---	9.71816	2.01e-09	31.3918	31.0423	31.4141	32.3334	32.5897	32.4655	32.1633	32.1317	31.967	31.4487	31.3047	31.4608	30.4319	30.5636	29.7709	29.41	29.832	30.217	33.561	32.8985	33.5992	33.1619	33.1667	33.6447
WP_007924183.1	RecName: Full=50S ribosomal protein L15	7.48498	1.42e-07	33.7775	33.7519	33.7034	34.3033	34.2089	34.0972	35.1292	35.2365	35.2447	34.7822	35.0572	35.1208	34.6284	34.7909	34.7138	35.5109	35.1181	35.0332	34.9496	35.5636	35.7055	35.4069	35.5969	35.5154
WP_007932660.1	---NA---	1.59582	0.0286628	34.2815	34.2024	34.5678	33.2705	32.4442	32.9241	32.7055	32.3211	32.2765	31.3559	31.241	31.0584	30.8581	30.4615	30.5318	30.0492	30.0868	29.6916	33.7138	30.1864	30.2225	32.8437	26.6854	32.1545
WP_007924421.1	RecName: Full=Uncharacterized lipoprotein YdcL; Flags: Precursor	2.21548	0.00746888	30.9702	29.7573	30.6239	31.4548	32.1094	32.0591	32.7305	32.5068	32.9473	32.4841	32.7198	32.681	31.7245	31.9668	32.0218	31.1822	30.9531	31.1161	32.4414	32.1393	30.1201	32.3593	30.7046	32.0687
WP_007925862.1	RecName: Full=Arginine--tRNA ligase; AltName: Full=Arginyl-tRNA synthetase; Short=ArgRS	8.53384	1.85e-08	30.8239	30.555	31.0568	32.3543	32.3874	32.4462	32.6575	32.7467	32.6566	32.4327	32.6181	32.5858	32.9953	32.7289	32.296	32.7979	32.6417	32.5986	32.1534	32.243	32.153	32.5897	32.5217	32.4985
WP_007930240.1	RecName: Full=Outer membrane protein assembly factor BamC; Flags: Precursor	11.7908	4.74e-11	31.1345	30.7456	30.8024	32.8641	32.8961	32.8799	33.2084	33.1598	33.0887	33.3213	33.5603	33.4066	33.6035	33.3657	33.4009	33.3559	33.3012	33.2188	31.9943	32.2068	31.661	32.938	32.8795	33.0047
WP_007925696.1	RecName: Full=Bifunctional polymyxin resistance protein ArnA; Includes: RecName: Full=UDP-4-amino-4-deoxy-L-arabinose formyltransferase; AltName: Full=ArnAFT; AltName: Full=UDP-L-Ara4N formyltransferase; Includes: RecName: Full=UDP-glucuronic acid oxidase, UDP-4-keto-hexauronic acid decarboxylating; AltName: Full=ArnADH; AltName: Full=UDP-GlcUA decarboxylase; AltName: Full=UDP-glucuronic acid deh…	3.53717	0.000449717	30.0587	30.0118	30.1527	30.7023	30.218	30.3417	29.8792	29.69	29.5997	29.4544	29.5621	29.1178	29.0843	28.4273	28.2292	29.4201	28.8286	28.7085	30.3697	29.8949	29.2264	30.3825	29.3807	29.9024
WP_002555486.1	RecName: Full=30S ribosomal protein S19	3.17995	0.000963518	32.9403	32.4792	33.3791	33.5204	33.2448	33.0611	33.7952	34.0281	33.7281	34.0906	34.0134	33.9071	33.7182	33.8005	33.7728	34.0047	34.2821	33.7616	33.4593	34.0359	34.4806	34.0917	34.3827	34.1612
WP_007923216.1	RecName: Full=Probable transport protein MmpL8	1.87108	0.0157009	31.9929	31.5057	31.3962	29.7116	31.437	31.5195	30.7567	30.6435	31.0697	30.2251	30.6499	30.5959	30.5968	30.6611	30.2011	30.8495	30.7179	31.2285	30.8053	31.2349	30.7973	31.623	31.8969	31.8579
WP_007931379.1	RecName: Full=Probable L,D-transpeptidase YbiS; Flags: Precursor	0.412525	0.392084	31.0295	29.7807	30.515	29.9328	30.666	30.9391	30.4864	30.2286	30.4754	29.3151	30.3345	29.9477	30.2535	30.755	30.1256	29.9766	30.935	30.9156	30.1101	30.6867	29.8131	30.5821	31.0568	30.7444
WP_007928658.1	RecName: Full=Leukotoxin secretion protein D	4.95214	2.4e-05	28.3891	28.3359	28.4788	30.5585	30.5605	30.4896	30.6815	30.7309	30.859	30.3495	30.044	29.9743	30.3289	29.9738	29.6111	30.5121	30.1866	30.3058	30.773	29.4614	29.4227	30.3722	29.7906	30.2488
WP_007928732.1	RecName: Full=3-oxoacyl-[acyl-carrier-protein] reductase FabG; AltName: Full=3-ketoacyl-acyl carrier protein reductase; AltName: Full=Beta-Ketoacyl-acyl carrier protein reductase; AltName: Full=Beta-ketoacyl-ACP reductase	5.16951	1.54e-05	30.1759	28.6465	29.8006	31.3467	31.6997	31.5791	32.5045	32.223	32.1071	31.4068	31.8361	31.6422	32.099	32.2733	31.6696	31.0678	31.4447	31.5705	31.9423	31.9553	30.9955	32.2572	32.2415	32.1659
WP_007924473.1	RecName: Full=Beta sliding clamp; Short=Beta clamp; Short=Sliding clamp; AltName: Full=Beta-clamp processivity factor; AltName: Full=DNA polymerase III beta sliding clamp subunit; AltName: Full=DNA polymerase III subunit beta	2.9638	0.00152273	33.5115	32.8791	33.1992	33.56	33.9444	33.9492	33.6987	33.7369	33.794	33.0879	33.1202	33.1377	33.8653	33.4397	33.2402	33.897	33.6989	33.6248	33.6728	33.8275	34.0997	33.276	33.4154	33.119
WP_007924078.1	RecName: Full=30S ribosomal protein S2	5.9992	2.83e-06	33.4989	33.6418	33.9965	33.8224	33.4534	33.6168	34.6105	34.6526	34.427	35.0237	34.7769	34.6092	34.8514	34.5814	34.7725	35.0237	35.0284	34.8	34.3052	34.8651	35.0089	34.8882	35.0053	34.82
WP_007922339.1	RecName: Full=S-adenosylmethionine synthase; Short=AdoMet synthase; AltName: Full=MAT; AltName: Full=Methionine adenosyltransferase	7.2073	2.49e-07	31.2381	31.4672	31.5103	32.8932	32.3821	32.9036	32.9687	33.392	33.0694	33.1962	33.2815	33.0317	33.6707	33.3456	33.0647	33.6072	33.3738	33.4938	32.9634	33.5183	32.9517	33.4156	33.4632	33.4884
WP_007924720.1	RecName: Full=Outer membrane protein assembly factor BamD; Flags: Precursor	7.97	5.43e-08	29.9769	29.4989	29.6217	31.931	32.3038	32.0463	32.6038	32.1003	32.3227	31.8313	32.4061	32.2921	32.4696	32.4954	31.8792	32.3306	32.0251	32.48	31.132	31.6822	31.0263	32.3622	32.2975	32.4274
WP_007922439.1	RecName: Full=Argininosuccinate synthase; AltName: Full=Citrulline--aspartate ligase	5.11381	1.72e-05	30.7665	31.9641	31.7799	32.9185	32.772	32.8156	33.7325	33.6423	33.7415	33.3039	33.6551	33.44	33.3646	33.2539	33.131	33.4021	33.3304	33.1838	32.7008	33.4187	33.3997	32.903	33.5282	33.0893
WP_007921367.1	RecName: Full=Protein HflC	6.05524	2.52e-06	33.0145	32.7939	32.9071	33.9068	34.1659	34.2887	33.9962	34.0559	34.0722	33.8301	33.7885	33.9798	33.9737	33.6383	33.5097	33.66	33.8258	33.7736	33.829	34.0559	33.6236	33.9699	34.0497	33.9926
WP_007930193.1	RecName: Full=N-acetyl-gamma-glutamyl-phosphate reductase; Short=AGPR; AltName: Full=N-acetyl-glutamate semialdehyde dehydrogenase; Short=NAGSA dehydrogenase	7.65984	1.01e-07	29.2464	29.1712	28.278	31.1904	31.1605	31.3769	32.0123	31.8032	31.756	31.065	31.8486	31.4608	31.8805	31.9213	31.3879	32.1445	31.7119	31.8143	31.4173	32.1236	31.8243	31.8669	31.9027	31.9559
WP_007931696.1	RecName: Full=Ethanolamine-phosphate phospho-lyase; AltName: Full=Alanine--glyoxylate aminotransferase 2-like 1	1.55439	0.0312883	30.1192	30.2305	29.8123	29.5994	30.5191	30.4363	30.4157	30.5297	30.6912	30.2052	30.7596	30.6232	30.2326	30.6444	30.0653	30.406	30.2713	30.1459	30.4489	31.2283	30.8672	30.7038	30.9772	30.9317
WP_007930050.1	---NA---	3.66122	0.000348559	31.9602	31.5813	31.4856	32.8739	33.1952	33.1007	32.2589	31.8193	31.9173	30.9199	31.1188	31.1041	30.9859	30.9698	30.5858	31.2828	30.803	30.6033	32.377	30.8195	31.0875	31.4957	29.9086	31.0265
WP_007922924.1	RecName: Full=Carbonic anhydrase; AltName: Full=Carbonate dehydratase	1.07151	0.0905727	31.695	31.983	31.7625	31.1558	32.0362	31.9865	31.0644	30.9169	31.4551	31.1068	31.0855	31.0935	31.1088	31.5311	31.2399	30.545	31.3916	31.3248	31.6296	31.2362	30.541	31.417	31.4917	31.7191
WP_002555501.1	RecName: Full=Transcription termination/antitermination protein NusG	4.12893	0.000131038	31.3489	30.7703	31.5765	31.4845	31.8337	31.7669	32.1289	31.7321	32.2695	31.8232	31.6111	31.9639	32.7583	32.4985	32.396	32.3219	32.2471	31.8351	31.6768	31.9315	31.9245	32.5199	32.6705	32.4144
WP_007930874.1	RecName: Full=sn-glycerol-3-phosphate-binding periplasmic protein UgpB; Flags: Precursor	1.69025	0.0233411	29.0962	26.849	29.0012	28.9901	29.4432	29.7023	28.9456	28.3098	29.1919	28.9571	29.0077	29.3355	29.6585	29.6157	28.7611	28.2954	28.5316	28.8384	28.9668	30.6608	29.8174	30.0972	30.5902	30.3109
WP_009045849.1	RecName: Full=30S ribosomal protein S13	4.38378	7.67e-05	33.3077	33.5609	33.5385	34.4489	33.6877	33.7182	34.6226	34.7599	34.8265	35.1255	34.6827	34.4077	34.7531	34.392	34.6734	35.3668	34.9805	34.825	34.2272	34.6486	34.7741	34.4784	34.6577	34.5772
WP_037035296.1	RecName: Full=Leukotoxin translocation ATP-binding protein LktB	1.23861	0.0625653	31.333	30.6902	31.0917	30.8643	31.4422	31.4369	31.1102	31.3704	30.7513	30.4372	30.638	30.498	30.3581	30.6237	30.3473	30.6522	30.5005	30.5647	32.031	30.2909	31.213	31.5083	31.0496	31.3552
WP_007925727.1	RecName: Full=Short-chain specific acyl-CoA dehydrogenase, mitochondrial; Short=SCAD; AltName: Full=Butyryl-CoA dehydrogenase; Flags: Precursor	7.03204	3.54e-07	31.2661	31.0204	31.2282	32.2121	32.6363	32.7049	32.4697	32.0195	32.3013	32.1489	32.5241	32.3517	32.4946	32.4763	32.1517	32.6955	32.5194	32.4844	32.6047	33.1558	32.9377	33.1238	33.2332	33.2083
WP_007928584.1	RecName: Full=Delta(1)-pyrroline-2-carboxylate reductase; Short=Pyr2C reductase; AltName: Full=Proline ketimine reductase	0.802749	0.164729	29.0953	29.6531	27.842	27.1339	29.3572	29.5874	29.5308	29.8246	29.9056	28.9137	28.7333	29.5057	29.9034	28.8971	29.6301	30.395	29.6592	30.4556	29.7801	29.4956	30.4421	29.4439	29.717	29.4257
WP_007927677.1	RecName: Full=50S ribosomal protein L19	8.93187	8.72e-09	31.763	31.7856	31.6692	32.4382	32.5376	32.6943	33.8415	33.442	33.392	33.3014	33.7583	33.4483	33.492	33.3441	33.2913	34.0655	33.6631	33.61	33.8211	34.5449	34.4388	34.4413	34.2607	34.4451
WP_007920512.1	RecName: Full=Phenylalanine--tRNA ligase alpha subunit; AltName: Full=Phenylalanyl-tRNA synthetase alpha subunit; Short=PheRS	8.17741	3.62e-08	31.0571	31.3292	30.8149	32.1552	32.2444	32.3613	32.3912	32.1524	32.4708	32.3624	32.5205	32.3672	32.6989	32.5384	32.3358	32.5765	32.6721	32.5191	32.2633	32.3299	32.3812	32.6372	32.7934	32.7205
WP_007927035.1	RecName: Full=Glutathione-binding protein GsiB; Flags: Precursor	3.66714	0.000344281	32.4744	32.548	32.5966	32.8693	32.6188	33.016	33.0307	32.7917	32.7632	32.4348	32.6369	32.748	32.94	32.8866	33.2298	33.1879	33.1567	33.1235	33.1787	35.1774	34.9882	33.8792	34.4023	34.118
WP_007925677.1	RecName: Full=Polyphosphate:GDP phosphotransferase; AltName: Full=Polyphosphate kinase PPK2	1.55238	0.031424	29.8665	29.0961	30.1971	29.5522	30.3578	30.5776	31.1621	30.5839	29.8789	29.4888	30.2923	29.8394	30.5451	30.7767	29.6474	29.9471	30.5153	30.7028	31.844	31.5835	30.08	31.305	31.3993	31.4675
WP_007927959.1	---NA---	4.72285	3.82e-05	29.7351	30.1401	31.0894	31.6937	32.1639	32.6098	33.2534	32.7746	33.1728	32.9025	33.0494	33.362	33.5626	33.9655	33.5171	32.2037	34.1515	33.7054	31.3216	32.2802	30.5988	33.4281	33.8785	33.3652
WP_007925504.1	RecName: Full=Prostaglandin reductase 1; Short=PRG-1; AltName: Full=15-oxoprostaglandin 13-reductase; AltName: Full=NADP-dependent leukotriene B4 12-hydroxydehydrogenase	1.07663	0.0896379	31.3738	32.8644	31.2991	30.8857	31.4121	31.5758	30.6833	30.7846	30.9893	30.6013	30.9683	30.948	31.1273	31.3132	30.7584	30.8744	30.7673	31.0612	31.2597	31.1968	31.8237	31.1523	31.7756	31.1134
WP_007924194.1	RecName: Full=50S ribosomal protein L22	2.65399	0.00293876	32.8675	33.1751	32.9716	31.8727	33.0664	33.2094	34.4965	34.2559	34.4199	32.9028	33.8354	33.5318	33.6114	34.4144	33.6017	33.7569	33.3907	33.6755	33.4391	34.0918	34.1287	33.6987	33.6877	33.7201
WP_007920830.1	RecName: Full=Lactate utilization protein B	8.89344	9.41e-09	28.6635	28.4604	28.4319	31.9603	31.8334	31.9815	31.7769	30.9309	31.7038	31.5847	32.1403	32.049	31.5872	31.7642	31.3308	32.2263	32.0461	31.6848	30.9431	30.5264	30.015	30.3871	30.6703	30.4795
WP_002555808.1	RecName: Full=Nitrogen regulatory protein P-II	4.82314	3.12e-05	30.3706	27.6774	30.4786	32.4198	31.4378	31.7901	33.3161	33.0883	33.0081	32.1884	32.5769	32.5328	33.119	33.3972	32.5678	33.4735	33.6068	33.3909	33.0318	33.1996	32.9539	33.1527	33.1146	32.9719
WP_007932251.1	RecName: Full=Lipoteichoic acid synthase; Contains: RecName: Full=Glycerol phosphate lipoteichoic acid synthase; Short=LTA synthase; AltName: Full=Polyglycerol phosphate synthase; Contains: RecName: Full=Processed glycerol phosphate lipoteichoic acid synthase	7.73978	8.56e-08	29.4607	28.5258	29.7795	32.0155	32.4475	32.3227	32.3104	31.8528	32.1899	31.9966	32.2124	32.1974	32.263	32.4577	32.0685	32.2055	31.8601	31.9406	31.542	31.9651	32.2197	32.2703	32.1735	32.3375
WP_007922920.1	RecName: Full=ATP-dependent DNA helicase UvrD2	2.30596	0.00616235	31.7203	31.4613	31.8848	31.1856	31.0111	31.2575	31.7047	31.502	31.2637	30.4108	30.5072	30.5057	30.0512	29.501	29.4144	29.0862	28.7768	28.622	30.7148	27.8113	26.1598	29.9316	25.9652	29.2532
WP_007932382.1	RecName: Full=Leucine dehydrogenase; Short=LeuDH	2.05651	0.0105308	30.8646	31.0211	31.0194	31.8777	31.5557	31.8921	32.2752	32.0107	31.9597	31.3719	32.0738	31.7103	32.301	32.306	31.8417	30.965	32.0099	31.9453	32.052	32.2189	30.9525	32.3608	32.4848	32.4202
WP_007930809.1	RecName: Full=Maleylacetoacetate isomerase; Short=MAAI	5.6219	6.12e-06	31.7349	31.8168	31.1034	32.4509	33.2213	33.0882	33.2985	33.4646	33.3208	33.6763	33.1371	33.6257	33.8316	33.9257	33.1876	33.7692	33.7092	33.7147	32.6522	32.995	33.2803	33.3351	33.4803	33.4297
WP_007932721.1	---NA---	5.63415	5.98e-06	31.262	30.0138	30.6491	31.436	32.2522	32.5133	33.0813	32.9359	32.6315	32.7406	33.2621	33.0376	33.2348	33.1445	32.8354	33.0098	33.0332	33.0406	32.3968	32.7989	32.4833	32.2979	32.3627	32.1383
WP_007925935.1	RecName: Full=Glycogen phosphorylase	2.58175	0.0034261	30.6988	29.5347	30.5257	29.7817	29.4735	29.7084	30.8669	30.73	30.5796	30.5357	30.746	30.4288	30.7506	30.6149	30.3712	30.4468	30.201	30.1339	30.2672	31.2614	29.9053	31.2285	31.5092	31.342
WP_007927823.1	RecName: Full=Outer membrane protein MIP; AltName: Full=Macrophage infectivity potentiator; AltName: Full=Peptidyl-prolyl cis-trans isomerase; Short=PPIase; AltName: Full=Rotamase; Flags: Precursor	7.58789	1.16e-07	32.5795	32.6143	32.7611	33.9346	34.1324	34.0841	33.784	33.4797	34.0154	34.1148	33.9451	34.2377	34.2876	34.2356	34.144	34.2725	34.1135	34.0176	33.6131	33.8966	33.4393	33.6418	33.6821	33.6384
WP_007923938.1	---NA---	1.97954	0.0124425	29.3876	28.8226	29.5397	30.353	30.3602	30.6715	29.0353	29.2152	28.9016	27.7915	28.9117	28.4327	29.6092	30.5143	28.1595	28.6288	30.0534	30.2644	29.8167	30.3181	30.5301	29.9837	30.0946	30.2856
WP_007926378.1	RecName: Full=D-amino acid dehydrogenase	4.92352	2.55e-05	26.0986	26.5077	27.1405	28.923	29.8689	29.5411	28.9418	28.9436	28.6823	27.8389	27.8922	28.6921	28.8704	28.972	28.9357	29.8031	29.5713	29.7344	29.8531	29.4384	27.6242	27.127	27.0517	27.1333
WP_007929229.1	RecName: Full=Serine--tRNA ligase; AltName: Full=Seryl-tRNA synthetase; Short=SerRS; AltName: Full=Seryl-tRNA(Ser/Sec) synthetase	5.74065	4.81e-06	30.6203	28.9169	30.7271	32.0297	31.9907	32.1892	32.2704	32.4536	31.9202	32.6085	32.9213	32.7799	32.7445	32.8317	32.8314	33.0703	33.1072	33.0832	31.9575	32.3644	32.0751	32.6689	32.9838	33.0246
WP_157173166.1	---NA---	3.0015	0.00140761	33.4007	34.0536	33.7911	32.5392	32.4392	32.426	31.4195	30.8727	31.791	28.5844	28.9398	28.3999	27.2385	27.5077	27.5267	19.135	19.3142	20.3511	29.6634	22.5638	26.0803	32.8178	19.0583	32.0165
WP_007924176.1	RecName: Full=DNA-directed RNA polymerase subunit alpha; Short=RNAP subunit alpha; AltName: Full=RNA polymerase subunit alpha; AltName: Full=Transcriptase subunit alpha	6.4617	1.11e-06	34.2288	33.6862	34.1981	34.6553	35.0203	35.0261	35.5003	35.3446	35.3037	35.0973	35.2828	35.3783	35.5728	35.3107	35.1576	35.238	35.1885	35.0893	34.8646	35.0213	34.9748	35.4428	35.5754	35.5404
WP_007928510.1	RecName: Full=Aspartate ammonia-lyase; Short=Aspartase	9.43727	3.35e-09	29.8516	30.0725	30.4141	32.7132	33.1917	32.979	32.7334	32.9544	32.8717	32.9876	32.8354	33.1413	33.416	33.1853	32.7368	33.8024	33.5	33.3339	32.8922	33.3067	33.6625	33.4591	33.6594	33.4027
WP_003171603.1	RecName: Full=Ribose-phosphate pyrophosphokinase; Short=RPPK; AltName: Full=5-phospho-D-ribosyl alpha-1-diphosphate; AltName: Full=Phosphoribosyl diphosphate synthase; AltName: Full=Phosphoribosyl pyrophosphate synthase; Short=P-Rib-PP synthase; Short=PRPP synthase; Short=PRPPase	5.74954	4.72e-06	29.0841	26.8071	27.6385	31.0036	31.9401	32.0463	32.4475	31.8894	31.9122	30.8879	32.8012	32.0225	32.3155	32.601	31.495	32.9291	32.4667	32.7569	31.7117	32.6268	32.0864	32.652	32.4679	32.7742
WP_007921955.1	RecName: Full=Glucose-6-phosphate 1-dehydrogenase; Short=G6PD	8.84234	1.03e-08	29.7086	28.9919	29.5521	30.7047	30.9264	31.0831	32.5382	32.261	32.733	31.6567	32.1338	32.2375	31.7417	32.2887	31.6906	31.4071	31.2962	31.4489	32.0748	32.2704	31.8863	32.3497	32.1129	32.2032
WP_007920535.1	RecName: Full=HTH-type transcriptional repressor PurR; AltName: Full=Pur regulon repressor; AltName: Full=Purine nucleotide synthesis repressor	8.12294	4.01e-08	29.3278	29.7002	29.4796	32.0807	32.5406	32.426	31.5957	31.7281	31.8673	31.3099	31.424	31.46	31.8349	31.4226	31.2996	31.713	31.6736	31.6924	30.8933	31.851	31.5917	32.1484	32.5412	32.2161
WP_007921991.1	RecName: Full=3-isopropylmalate dehydrogenase; AltName: Full=3-IPM-DH; AltName: Full=Beta-IPM dehydrogenase; Short=IMDH	7.20289	2.51e-07	31.2894	30.5034	30.9354	32.4681	32.8291	32.6958	32.6696	32.5701	32.5611	32.311	32.5592	32.6024	32.2355	32.2324	32.1233	32.9835	32.495	32.6287	31.4611	31.702	31.6447	31.8851	32.1774	32.1291
WP_002553055.1	RecName: Full=Ribosome modulation factor; Short=RMF	2.41723	0.00487135	32.6035	32.4042	32.4477	31.2997	32.6512	32.4175	33.5614	33.4788	33.7677	33.455	33.1034	33.2526	32.6644	33.2009	32.9159	32.6125	33.5538	32.9777	33.15	33.0381	31.853	33.5428	34.3334	33.6538
WP_007926382.1	RecName: Full=Aminomethyltransferase; AltName: Full=Glycine cleavage system T protein	3.88199	0.000218819	31.1286	31.0113	31.1767	31.1888	31.2482	31.1365	31.2136	31.5706	31.3687	31.1368	31.6818	31.333	30.6078	30.4014	29.5202	30.9149	30.8606	31.2652	31.1449	30.5194	30.1949	30.0471	29.6651	30.0904
WP_007925533.1	RecName: Full=Lipoprotein E; AltName: Full=Outer membrane protein P4; Short=OMP P4; Flags: Precursor	4.96563	2.34e-05	30.5151	29.9308	30.8965	30.2574	29.8641	30.1771	30.8376	30.7131	30.9651	30.161	29.7544	30.1904	30.8188	30.7255	30.8909	30.6737	30.5798	30.8649	30.55	31.6323	31.7403	32.0155	32.4457	32.1755
WP_007929267.1	RecName: Full=HTH-type transcriptional regulator MalT; AltName: Full=ATP-dependent transcriptional activator MalT	2.90219	0.00173424	28.9498	29.0184	29.3218	29.7491	29.7829	29.9548	29.5929	29.6175	29.5298	29.877	29.7079	29.7547	30.0005	29.9069	29.4819	29.1641	29.1931	29.5301	29.7238	29.4245	28.775	29.9678	30.1466	30.0527
WP_007928664.1	RecName: Full=Septum site-determining protein MinD; AltName: Full=Cell division inhibitor MinD	8.40525	2.36e-08	30.4746	30.5231	30.6165	31.562	31.9445	31.953	32.599	32.2601	32.308	32.1959	32.4119	32.1556	32.2197	32.0945	32.0051	32.4301	32.2153	31.9507	32.1284	32.0837	32.3717	32.1811	32.2917	32.1877
WP_007932875.1	RecName: Full=Putative lipoprotein Lxx21020; Flags: Precursor	9.07274	6.61e-09	28.5863	27.4281	26.8499	30.295	31.2303	31.1136	32.9433	33.0525	33.1153	32.5377	32.2	32.3638	32.6154	32.4806	32.1514	31.7832	32.5891	32.7565	29.4226	28.4918	29.2648	30.8256	30.8011	30.5849
WP_007932694.1	RecName: Full=Methionine--tRNA ligase; AltName: Full=Methionyl-tRNA synthetase; Short=MetRS	9.91989	1.34e-09	29.9599	30.1443	29.9425	31.6871	31.4278	31.4153	32.1334	31.8553	31.8463	32.329	32.1547	32.162	32.5496	32.1133	32.1274	32.7468	32.4388	32.4652	31.363	31.8298	31.6232	31.8576	31.906	31.8355
WP_007931260.1	RecName: Full=C4-dicarboxylate-binding periplasmic protein DctP; Flags: Precursor	0.672839	0.219433	32.5184	32.4101	32.2482	32.1452	32.0347	32.2491	32.0425	31.2967	32.3666	32.2104	32.8987	32.0364	32.5231	32.1519	32.5252	32.2194	32.4552	31.967	31.0358	32.3682	31.9371	32.3675	32.9316	32.5581
WP_007920626.1	RecName: Full=Peptidyl-prolyl cis-trans isomerase A; Short=PPIase A; AltName: Full=Cyclophilin A; AltName: Full=Rotamase A; Flags: Precursor	3.86852	0.000225116	29.5821	29.3609	28.57	29.9836	30.8696	30.4045	31.0015	30.6593	31.0649	30.3197	30.3211	30.4424	29.7238	30.351	30.2202	30.588	30.6759	30.4664	30.5144	30.3334	30.4822	30.2203	30.3039	30.0956
WP_007928266.1	RecName: Full=Methyl-accepting chemotaxis protein II; Short=MCP-II; AltName: Full=Aspartate chemoreceptor protein	6.85396	5.06e-07	25.0312	24.2282	25.6855	29.4248	30.7437	30.4613	30.3658	29.9818	30.0274	29.746	29.4629	29.8408	28.6376	28.6934	28.0135	26.6597	26.5155	26.6764	29.0147	28.1646	26.3887	29.3205	28.7789	29.1852
WP_007923253.1	RecName: Full=Deoxyguanosinetriphosphate triphosphohydrolase; Short=dGTP triphosphohydrolase; Short=dGTPase	2.98564	0.0014549	29.0514	28.6737	28.6942	29.34	30.3103	30.0932	29.47	29.2972	29.689	29.6179	29.3626	29.4509	29.3117	29.2862	28.826	28.9004	28.6542	28.5731	29.3994	28.193	27.8349	28.4995	28.0363	28.2984
WP_007926267.1	---NA---	4.12396	0.000132236	32.6517	32.7152	32.5298	33.6322	34.2846	34.3542	33.6163	33.3831	33.566	33.6451	33.8169	33.6718	33.6016	33.8092	33.561	33.9871	34.1922	34.1894	33.3594	33.6187	32.4643	33.8109	33.8808	33.9351
WP_007928259.1	RecName: Full=Glycine dehydrogenase (decarboxylating); AltName: Full=Glycine cleavage system P-protein; AltName: Full=Glycine decarboxylase; AltName: Full=Glycine dehydrogenase (aminomethyl-transferring)	2.80731	0.00212675	30.1564	30.0714	29.3949	30.5523	31.4921	31.0658	31.4255	31.1906	31.182	30.1735	30.2508	30.2073	30.9048	31.0249	30.6658	30.7131	31.37	31.4307	30.9383	30.7907	29.8493	30.8916	30.8586	30.8628
WP_007926570.1	RecName: Full=Multidrug resistance protein MdtA; AltName: Full=Multidrug transporter MdtA; Flags: Precursor	8.3503	2.62e-08	30.6785	31.0641	30.9431	32.2275	32.3395	32.4806	32.3877	32.2949	32.4912	32.3496	32.5261	32.387	32.2728	32.6627	32.2015	32.6183	32.4101	32.481	32.4211	32.4298	32.2712	32.3213	32.55	32.4295
WP_007932637.1	RecName: Full=3-(3-hydroxy-phenyl)propionate/3-hydroxycinnamic acid hydroxylase; Short=3-HCI hydroxylase; Short=3-HPP hydroxylase	0.665473	0.223004	28.7897	27.762	28.3824	28.4844	29.2827	29.3287	29.4052	28.5925	28.7945	28.6705	29.0717	28.9605	28.8458	29.0803	28.334	28.5051	28.7345	29.1548	28.6896	29.001	27.7405	29.241	29.2641	29.2823
WP_007921326.1	---NA---	4.74489	3.66e-05	28.9828	27.3828	28.7449	31.1069	31.9755	31.8263	31.6483	31.2535	31.1851	30.4978	30.6841	30.9516	31.0885	31.2821	30.7172	30.7279	31.0366	31.273	30.008	29.1467	27.6801	29.8313	30.0887	29.8309
WP_007932308.1	---NA---	1.81511	0.0177727	35.5641	34.9897	35.4321	33.4562	33.324	33.6413	32.1439	31.9275	31.9069	31.1028	31.5085	31.2139	30.1614	30.239	30.2924	27.7646	27.934	27.4537	33.8152	27.8307	26.148	33.7836	25.5242	33.0895
WP_007924173.1	RecName: Full=Bacterioferritin; Short=BFR	1.6142	0.027533	28.5917	23.2977	29.2643	29.2661	28.2895	29.1194	29.5485	29.6795	28.8021	28.9124	30.5999	29.9743	30.649	30.8169	30.3436	30.8621	30.9117	30.4693	30.7204	30.5042	30.6635	30.583	30.6018	30.5934
WP_007927228.1	---NA---	3.7549	0.000284907	31.8816	30.5481	31.2291	32.6861	33.174	33.1411	32.7458	32.7058	32.7964	32.188	32.9375	32.6133	32.8756	32.9081	32.5663	33.0057	32.5527	32.7641	32.5299	33.1719	32.7099	32.8817	32.9226	32.6815
WP_007920878.1	RecName: Full=Transcription termination/antitermination protein NusA	8.04463	4.67e-08	32.4427	32.0526	32.5859	33.8297	33.1591	33.5807	33.9523	33.8806	33.8275	34.0999	34.1567	34.1445	34.2336	34.0759	34.117	34.1465	34.0908	34.0606	33.9094	34.3005	34.0957	34.1027	34.2146	34.2
WP_007928143.1	RecName: Full=Uncharacterized protein PA1579	1.58588	0.0292479	32.2273	31.2741	31.9556	32.0225	32.4954	32.5111	32.4666	32.0462	32.2187	31.222	31.9678	31.8268	31.9262	32.0062	31.4139	31.5637	31.3832	31.5913	32.0302	31.6875	31.4315	32.2931	32.1173	32.3218
WP_007921244.1	RecName: Full=Probable coniferyl aldehyde dehydrogenase; Short=CALDH	1.74123	0.0208694	29.9866	31.1493	30.779	32.43	32.974	32.8895	32.8628	32.6153	32.7572	32.3399	32.3703	32.3933	32.4227	32.4551	31.9214	32.3321	32.0392	32.1197	32.8025	30.7433	29.2199	32.3024	30.7408	31.7652
WP_007927597.1	---NA---	3.3426	0.000683444	29.5997	30.3206	29.6702	30.0118	30.7328	30.9088	29.6708	29.5705	30.4718	29.9536	29.8697	30.1272	29.9884	30.0415	30.1085	29.622	29.5074	29.4194	29.2185	29.0565	29.6385	30.7341	30.9272	30.6885
WP_007926097.1	RecName: Full=Tryptophan 2-monooxygenase	4.20248	0.000112462	32.6194	31.848	32.3006	33.3622	33.7415	33.8764	33.1391	33.0945	33.229	32.66	32.8774	32.9443	33.2486	33.2343	32.8909	33.1275	33.0595	32.907	32.7362	32.978	33.1578	33.0859	33.3421	33.2564
WP_007923474.1	---NA---	5.4461	8.75e-06	29.9296	29.9557	29.5078	23.0228	28.2103	27.8812	27.1913	25.6827	27.0598	20.4236	22.7085	22.6669	24.2322	18.763	21.935	20.0271	18.8817	19.7639	19.5326	19.0236	19.8963	25.0319	22.8986	24.054
WP_007926356.1	RecName: Full=NADPH dehydrogenase	3.38853	0.000619037	31.2764	30.7493	31.3241	29.9771	30.5401	30.3692	29.9623	30.0672	30.118	29.9075	30.2028	29.8665	29.5148	29.7041	29.0893	30.6286	30.5702	30.541	30.2288	30.7624	29.4963	30.4712	30.2384	30.4801
WP_007921363.1	RecName: Full=Adenylosuccinate synthetase; Short=AMPSase; Short=AdSS; AltName: Full=IMP--aspartate ligase	5.25161	1.31e-05	31.945	31.4819	31.5233	31.774	31.0093	31.5113	32.3481	32.1312	32.0884	32.4374	32.9278	32.5284	33.2034	33.0323	32.5627	32.5356	32.6187	32.6565	32.1366	32.9015	32.6731	33.1328	33.2019	33.1628
WP_007927990.1	RecName: Full=Inner membrane protein YebE	0.858657	0.145354	32.5813	32.0192	32.1526	32.0972	32.808	32.7831	32.112	31.9174	32.0324	31.9117	32.0568	32.2478	32.2873	32.7424	32.1259	32.0549	32.4681	32.4803	32.4256	32.7776	32.1085	32.3806	32.8444	32.7325
WP_007926123.1	RecName: Full=UPF0229 protein PFL_5654	4.88455	2.75e-05	30.4174	30.0081	30.0272	30.3173	30.2863	30.8873	31.2715	31.0768	31.1708	30.113	30.2303	30.3324	30.9639	30.9992	30.6765	30.8352	30.8009	31.0897	30.9564	30.9631	30.452	31.3091	31.4442	31.3665
WP_007925974.1	RecName: Full=Oxygen-dependent choline dehydrogenase; Short=CDH; Short=CHD; AltName: Full=Betaine aldehyde dehydrogenase; Short=BADH	5.95056	3.15e-06	28.7512	28.8202	28.8426	27.7557	27.7018	28.0846	28.8131	28.9589	28.7842	29.039	28.7832	29.0414	28.1429	28.2957	28.2372	30.0893	29.1193	29.3066	28.2711	28.0805	28.6743	27.8582	27.4079	27.5471
WP_007927977.1	RecName: Full=Diguanylate cyclase DosC; Short=DGC; AltName: Full=Direct oxygen-sensing cyclase	1.08076	0.0888412	28.9363	25.2991	28.7924	28.6704	28.868	28.7791	29.6719	29.171	28.8971	28.1776	29.3165	28.9119	29.0505	29.0333	29.2157	30.2926	28.8185	30.4052	29.5925	30.5545	30.149	29.2801	29.2289	29.2697
WP_007926691.1	RecName: Full=Transcriptional regulatory protein LytR; AltName: Full=Sensory transduction protein LytR	1.98284	0.0123599	32.5917	31.8691	32.4359	32.4848	32.8915	32.9809	33.3227	33.335	33.1544	32.7471	33.4302	33.1479	33.534	33.4397	33.2115	32.6518	33.0398	32.8122	33.3738	33.3198	32.422	33.0063	33.1679	33.173
WP_007924234.1	RecName: Full=Glutaryl-CoA dehydrogenase, mitochondrial; Short=GCD; Flags: Precursor	11.0255	1.85e-10	25.9526	26.2447	26.3828	31.7614	31.407	31.2626	30.519	30.8045	29.3008	31.0036	30.3527	30.5721	32.3277	31.7999	32.0831	32.4978	32.1082	32.2153	30.394	30.385	30.3708	31.8158	32.1065	31.8141
WP_007921117.1	RecName: Full=Coenzyme A biosynthesis bifunctional protein CoaBC; AltName: Full=DNA/pantothenate metabolism flavoprotein; AltName: Full=Phosphopantothenoylcysteine synthetase/decarboxylase; Short=PPCS-PPCDC; Includes: RecName: Full=Phosphopantothenoylcysteine decarboxylase; Short=PPC decarboxylase; Short=PPC-DC; AltName: Full=CoaC; Includes: RecName: Full=Phosphopantothenate--cysteine ligase; Alt…	5.37783	1.01e-05	29.3695	28.5459	29.2665	30.2227	30.231	30.478	30.51	30.2799	30.1049	30.1761	30.2959	30.3125	30.4925	31.028	30.3936	30.714	30.725	30.7798	30.4644	30.9019	30.6886	30.501	30.7982	30.6803
WP_007922136.1	RecName: Full=UDP-N-acetylmuramate--L-alanine ligase; AltName: Full=UDP-N-acetylmuramoyl-L-alanine synthetase	8.75955	1.2e-08	28.837	29.5073	29.387	31.3942	31.8809	31.7909	32.0215	31.6717	31.8001	31.3359	31.9038	31.6319	31.5739	31.8206	31.6371	32.147	31.8223	31.777	31.0583	31.1865	31.3073	31.4892	31.4507	31.6501
WP_007929777.1	---NA---	6.92699	4.36e-07	28.9485	29.0248	28.4384	30.1107	30.5514	30.7875	30.4249	30.0966	30.6805	29.9436	30.4083	30.5732	29.7153	29.7575	29.4959	30.1079	30.1188	30.1781	28.6277	28.7143	28.261	29.4173	29.5958	29.4121
WP_007927333.1	RecName: Full=L-threonine dehydratase biosynthetic IlvA; AltName: Full=Threonine deaminase	10.9372	2.17e-10	29.788	29.0426	29.5752	31.6982	31.9105	32.0396	32.3133	32.3295	32.5515	32.1152	32.3535	32.3278	32.5011	32.4033	32.2244	32.6175	32.5204	32.3605	30.8763	31.0891	31.1627	31.39	31.5856	31.5119
WP_003206727.1	RecName: Full=Thioredoxin; Short=Trx	6.0633	2.48e-06	32.933	32.9084	32.8787	33.9807	33.4782	33.6723	33.9635	33.8575	33.6911	33.9696	33.9623	34.1585	34.3225	34.2806	33.9902	34.2102	34.0152	34.022	33.699	34.0807	34.1479	34.188	34.4944	34.2208
WP_007920682.1	RecName: Full=Leukotoxin secretion protein D	6.95975	4.1e-07	30.3885	30.9776	30.3465	30.3951	30.2661	30.205	30.1712	30.0337	29.9511	28.0803	28.4616	28.1933	27.0776	27.9814	27.8447	25.972	27.3494	27.0796	31.2372	30.2364	30.032	28.1994	26.7049	28.189
WP_007931699.1	RecName: Full=dTDP-4-dehydrorhamnose 3,5-epimerase; AltName: Full=Thymidine diphospho-4-keto-rhamnose 3,5-epimerase; AltName: Full=dTDP-4-keto-6-deoxyglucose 3,5-epimerase; AltName: Full=dTDP-6-deoxy-D-xylo-4-hexulose 3,5-epimerase; AltName: Full=dTDP-L-rhamnose synthase	4.53731	5.59e-05	30.8832	29.8146	30.3273	31.4609	31.8635	31.8216	32.0244	31.5054	31.9306	31.2999	31.5466	31.7217	31.7758	31.7994	31.5531	32.0151	31.7305	31.8547	31.5626	32.0632	32.0495	32.0068	32.0624	31.9713
WP_007927091.1	RecName: Full=LPS-assembly lipoprotein LptE; Flags: Precursor	10.7065	3.21e-10	30.1049	30.4874	30.1455	32.2042	31.708	31.9916	32.8912	32.9657	32.709	32.4406	32.4666	32.2537	33.1748	32.9647	33.0808	32.697	32.7447	32.6254	31.3959	31.7933	31.8059	31.9272	32.2172	32.0505
WP_007928319.1	RecName: Full=Gamma-aminobutyrate transaminase 1, mitochondrial; Flags: Precursor	7.36841	1.78e-07	32.5267	32.3866	32.4983	32.6754	32.552	32.8195	33.8422	33.5103	33.5897	33.3084	33.3467	33.4021	33.7378	33.5824	33.313	33.7761	33.6952	33.7659	33.3253	33.9513	33.5484	33.823	34.0139	33.9471
WP_007923840.1	RecName: Full=Catecholate siderophore receptor Fiu; AltName: Full=Ferric iron uptake protein; AltName: Full=TonB-dependent receptor Fiu; Flags: Precursor	7.25886	2.24e-07	26.7959	27.1676	26.863	29.2237	28.7886	28.6826	31.1724	31.8873	31.5315	32.6404	32.6271	32.6706	33.4933	33.1093	33.0698	33.2524	33.3278	33.4998	28.6262	31.8639	31.9365	30.895	31.5854	31.2159
WP_007926752.1	RecName: Full=Putative 2-aminoethylphosphonate-binding periplasmic protein; Flags: Precursor	6.54433	9.38e-07	30.3566	30.1614	29.5949	32.0005	33.1116	33.1622	33.3809	33.4607	33.32	33.2863	33.2494	33.5263	34.2098	34.1332	33.73	33.9305	34.3008	34.2683	31.9104	33.8261	32.9893	33.4094	33.9414	33.4129
WP_007924496.1	RecName: Full=Probable chromosome-partitioning protein ParB	3.55681	0.000431427	29.9096	30.165	30.0526	30.773	31.4905	31.091	31.4505	30.6494	31.6272	30.9189	31.3922	31.0883	31.4676	31.5043	31.0738	31.4765	31.2924	31.4863	30.8742	30.7848	30.5458	30.9379	30.9146	31.0721
WP_007928342.1	RecName: Full=50S ribosomal protein L25; AltName: Full=General stress protein CTC	9.68235	2.13e-09	32.0765	31.1611	31.3275	33.8022	34.1512	34.03	34.6614	34.5833	34.9645	34.425	34.6815	34.5067	34.5262	34.4627	34.1181	34.8245	34.6978	34.6402	33.9353	34.1613	34.267	34.6586	34.3731	34.6232
WP_007922620.1	RecName: Full=Transcriptional regulatory protein SrrA; AltName: Full=Staphylococcal respiratory response protein A	1.94131	0.0135153	29.6634	29.6863	30.1166	28.4618	28.9146	28.9094	28.0824	28.2434	27.8211	26.9691	27.7358	27.537	26.029	26.497	26.3527	26.0366	26.1924	26.0559	29.2889	25.7087	26.3179	27.6769	22.4749	27.0969
WP_007926699.1	RecName: Full=Circumsporozoite protein; Short=CS; Flags: Precursor	1.23768	0.0626815	34.2432	34.1614	34.3143	34.4895	35.1164	35.0508	35.1194	35.3637	34.5967	34.2321	34.9372	34.4797	35.3787	35.1543	34.8742	34.5597	35.2519	35.1231	34.5192	35.4042	34.6166	34.8693	35.4148	35.1445
WP_002555481.1	RecName: Full=50S ribosomal protein L29	2.70806	0.00262788	33.618	32.5185	33.1112	33.9405	34.667	34.5266	34.4688	34.4072	34.6875	33.9647	34.5831	34.3557	33.6265	34.9816	34.2416	34.7434	34.8037	34.7259	34.3137	34.5328	34.58	34.2866	34.6248	34.4045
WP_007932704.1	RecName: Full=10 kDa chaperonin; AltName: Full=GroES protein; AltName: Full=Protein Cpn10	3.16096	0.00100126	35.5082	36.0044	35.6643	36.5171	36.4247	36.5777	36.4942	36.4196	36.6382	35.9379	36.1922	36.355	36.4433	36.2954	36.5598	36.6985	36.4065	36.228	36.314	36.0802	35.8845	36.2113	36.3323	36.1589
WP_007928379.1	RecName: Full=Uracil phosphoribosyltransferase; AltName: Full=UMP pyrophosphorylase; AltName: Full=UPRTase	8.56388	1.75e-08	29.8915	29.8507	29.9768	31.3069	31.3506	31.347	31.2412	30.9335	30.7822	30.7594	31.0565	31.0128	31.3018	31.1027	31.119	30.917	30.7722	30.7764	31.0779	30.9415	30.8552	31.3916	31.3958	31.4042
WP_007926179.1	RecName: Full=Uncharacterized protein YqjD	1.93993	0.0135456	30.6211	30.3807	30.4342	32.0248	32.3569	32.259	32.2031	31.7355	31.848	31.3512	31.2371	31.4486	31.2389	30.9056	30.6486	31.6958	31.3647	30.9394	31.7082	32.178	29.9425	31.6041	31.7299	31.2477
WP_007920924.1	RecName: Full=Quinone reductase; AltName: Full=Chromate reductase; Short=CHRR; AltName: Full=NAD(P)H dehydrogenase (quinone)	5.23539	1.35e-05	30.8495	30.9424	30.7464	30.4903	29.9054	30.5959	31.2311	30.5721	30.8189	28.446	30.1769	28.9516	30.8062	31.2407	30.5397	31.8979	31.6352	31.7523	31.5963	32.5308	32.0013	31.9549	32.028	31.7837
WP_007926104.1	RecName: Full=Uncharacterized signaling protein PA1727	2.4115	0.0049206	28.0059	24.3296	27.9112	28.7662	29.191	29.5689	30.1055	30.2542	29.0787	30.2556	29.8939	29.715	29.5365	28.9479	29.3378	28.2462	29.2048	29.1366	30.079	29.9982	29.5399	29.777	29.9031	29.8642
WP_007928401.1	RecName: Full=Beta-barrel assembly-enhancing protease; Flags: Precursor	4.41439	7.18e-05	32.4825	32.9108	32.5129	33.3572	33.7237	33.7499	33.6512	33.5018	33.6883	32.3579	32.0114	32.2547	32.9894	33.1263	32.7636	32.6522	32.854	32.7923	32.3798	32.4267	31.064	32.4227	32.3862	32.2783
WP_007927124.1	RecName: Full=Protein FMP52, mitochondrial; Flags: Precursor	9.4955	3.01e-09	30.3856	30.6577	30.3595	32.3718	32.2752	32.3202	32.9292	32.5962	32.5513	32.6308	32.5041	32.7644	32.7365	32.4655	32.4696	32.4912	32.9757	32.7798	31.9011	32.0431	31.5615	32.2789	32.2697	32.3223
WP_007928586.1	RecName: Full=Acyl-homoserine lactone acylase PvdQ; Short=AHL acylase PvdQ; Short=Acyl-HSL acylase PvdQ; Contains: RecName: Full=Acyl-homoserine lactone acylase PvdQ subunit alpha; Short=Acyl-HSL acylase PvdQ subunit alpha; Contains: RecName: Full=Acyl-homoserine lactone acylase PvdQ subunit beta; Short=Acyl-HSL acylase PvdQ subunit beta; Flags: Precursor	8.29586	2.88e-08	30.45	30.3912	30.3964	28.6201	29.2788	29.1804	28.5373	29.1851	28.8272	28.6707	29.0457	28.2249	22.894	24.0805	23.9307	28.4543	27.9231	27.9599	29.2777	29.2942	27.3713	29.1982	28.3269	28.9042
WP_007930216.1	RecName: Full=UPF0065 protein YflP; Flags: Precursor	8.14834	3.84e-08	31.3552	31.0928	31.0826	30.4923	30.6312	30.4169	30.076	29.9572	29.9554	29.9873	29.8163	29.7585	29.8266	29.0605	29.5516	29.3978	30.0668	30.0857	27.8267	28.2844	28.4908	28.4239	28.5364	28.9859
WP_007930096.1	RecName: Full=Putative pterin-4-alpha-carbinolamine dehydratase; Short=PHS; AltName: Full=4-alpha-hydroxy-tetrahydropterin dehydratase; AltName: Full=Pterin carbinolamine dehydratase; Short=PCD	0.633956	0.239396	34.2905	34.0991	33.9285	33.1414	34.8017	34.706	34.6839	34.8708	35.0865	34.7543	34.4801	34.5335	34.8303	34.6514	34.5531	34.8557	34.3096	34.7104	34.3608	34.1683	34.3179	34.581	34.5862	34.3529
WP_007926697.1	RecName: Full=Regulator of sigma D	5.82658	4.05e-06	31.4153	30.8	31.1222	31.9312	32.2977	32.3284	32.7493	32.7088	32.4107	31.9238	32.3818	32.2648	32.3112	32.3469	32.1573	32.452	32.305	32.3222	32.1287	32.1096	31.9246	32.4339	32.7318	32.5399
WP_007929859.1	RecName: Full=UDP-N-acetylglucosamine 1-carboxyvinyltransferase; AltName: Full=Enoylpyruvate transferase; AltName: Full=UDP-N-acetylglucosamine enolpyruvyl transferase; Short=EPT	6.44162	1.16e-06	31.0943	30.919	31.0353	31.8807	32.8485	32.7281	33.0446	32.761	32.9542	32.7484	32.8033	32.8555	33.1703	32.9777	32.9232	33.4054	33.152	33.0459	31.7355	32.3724	31.6131	32.563	32.8042	32.5593
WP_007921378.1	RecName: Full=RNA-binding protein Hfq	4.16373	0.000121801	31.6103	29.2761	31.3528	32.4274	33.5653	33.8735	34.2226	33.8068	33.5748	32.8863	34.0369	33.8141	33.4213	34.2949	33.9117	34.0971	34.1932	34.1642	33.9157	34.8295	34.0153	34.1225	34.2645	34.391
WP_007929092.1	RecName: Full=Signal transduction histidine-protein kinase BarA	5.45225	8.65e-06	28.0835	28.0299	28.3211	29.3497	30.4343	30.3252	30.2316	29.8756	30.2048	29.5042	29.2981	29.4577	29.8493	30.1821	29.618	30.1361	30.153	30.2847	29.6268	29.2696	28.8748	29.467	29.5564	29.4828
WP_003228360.1	RecName: Full=50S ribosomal protein L27	6.51031	1e-06	32.3625	32.3681	32.5256	33.1178	33.0536	32.8771	33.4393	33.6145	33.9017	33.625	33.7332	33.6495	33.3138	33.2073	33.5115	33.8993	33.7766	33.5254	33.4317	34.1067	33.5113	34.012	34.2092	34.17
WP_007921133.1	RecName: Full=2-iminobutanoate/2-iminopropanoate deaminase; AltName: Full=Enamine/imine deaminase	1.39612	0.044348	33.9794	34.4057	34.1503	34.5966	34.4454	34.7729	34.5594	34.5898	34.7534	34.7233	34.4359	34.4507	34.6919	34.4748	34.6139	34.7845	34.7454	34.6777	34.2945	34.6054	34.8437	34.2723	34.6558	34.3206
WP_007927772.1	---NA---	4.35075	8.24e-05	31.7834	31.1092	31.6561	32.5105	31.7975	31.9528	32.7442	32.8057	32.384	32.3322	32.4155	32.3247	32.7781	32.6795	32.8196	32.7175	32.7893	32.5525	32.2153	32.2503	32.0427	32.4765	32.6779	32.4365
WP_007925206.1	RecName: Full=NH(3)-dependent NAD(+) synthetase	4.60588	4.86e-05	30.404	29.4752	30.0732	30.2086	30.7688	31.072	31.2131	31.0036	30.9226	30.6714	31.6415	31.31	31.6573	31.9044	31.5798	32.3207	31.9223	32.0001	30.8478	31.7321	31.1414	31.914	32.0101	31.9577
WP_007926151.1	RecName: Full=Spermidine/putrescine import ATP-binding protein PotA	6.64273	7.7e-07	29.6615	28.6909	29.3824	31.233	31.5542	31.5453	31.5928	31.2122	31.0569	30.6519	31.1141	31.0705	31.3872	31.5068	31.3835	30.7011	31.2069	31.1712	31.0944	31.1489	30.7622	31.5692	31.6005	31.6048
WP_007929189.1	---NA---	3.13736	0.00105075	28.3867	28.3606	28.2056	29.1221	28.8216	29.2143	28.2783	28.3952	28.4329	28.595	28.3192	27.9481	28.866	28.8183	27.8378	27.0318	28.1963	28.1379	27.7002	27.2549	26.2782	27.3736	27.4533	27.1671
WP_007927320.1	RecName: Full=Gluconate operon transcriptional repressor; AltName: Full=P28 protein	2.09474	0.0096866	29.1163	27.7071	28.9077	29.6102	30.3846	30.2376	29.9326	29.7025	29.9612	29.3401	29.4905	29.6495	29.182	30.0617	29.7803	29.3235	29.4818	29.575	29.8655	29.5089	28.6929	30.2185	29.9518	30.2292
WP_007927774.1	RecName: Full=Phosphoribosylformylglycinamidine cyclo-ligase; AltName: Full=AIR synthase; AltName: Full=AIRS; AltName: Full=Phosphoribosyl-aminoimidazole synthetase	1.4488	0.0395129	30.9057	31.4548	31.2211	30.3682	30.9707	31.1098	31.124	30.8882	31.4029	30.8909	30.8876	30.8639	30.7145	30.7557	30.5451	31.462	31.3108	31.3088	30.6483	31.0427	31.295	30.891	30.8741	30.7377
WP_007926611.1	RecName: Full=3-hydroxyisobutyrate dehydrogenase, mitochondrial; Short=HIBADH; Flags: Precursor	1.9632	0.0128792	27.4647	28.6218	27.0908	27.8137	28.618	28.8702	28.6354	28.2014	28.6363	27.78	28.0961	27.668	28.2319	28.3025	27.7066	27.7408	28.0832	28.2211	27.4546	26.9839	27.1317	27.5813	27.3225	27.0625
WP_007921319.1	RecName: Full=Universal stress protein A	4.23687	0.000104445	32.6072	31.6077	32.6595	33.4192	33.9261	34.1455	34.4007	34.0492	33.701	33.5138	33.9364	33.642	34.3523	34.3063	33.93	33.8288	34.5407	34.3094	33.9396	33.9291	33.3881	34.3168	34.5452	34.2084
WP_007920840.1	RecName: Full=Ferric uptake regulation protein; Short=Ferric uptake regulator	3.55307	0.000434805	32.4518	31.7666	32.8724	32.645	32.8611	33.1442	33.3044	33.6392	33.1496	33.5925	33.3152	33.3659	33.6305	33.491	33.3674	33.2699	33.5306	33.2245	33.4412	33.4367	33.2629	33.5913	33.8272	33.6761
WP_003179396.1	RecName: Full=50S ribosomal protein L32	4.8838	2.75e-05	33.9469	33.5248	33.6219	33.8681	34.5232	34.1916	34.4726	34.5244	34.4966	34.8442	34.7852	34.7158	34.8414	34.6621	34.614	34.8625	35.3201	34.9478	34.7611	34.8604	35.3873	34.9864	35.2665	34.8047
WP_007932188.1	RecName: Full=Ribosomal RNA large subunit methyltransferase K/L; Includes: RecName: Full=23S rRNA m2G2445 methyltransferase; AltName: Full=rRNA (guanine-N(2)-)-methyltransferase RlmL; Includes: RecName: Full=23S rRNA m7G2069 methyltransferase; AltName: Full=rRNA (guanine-N(7)-)-methyltransferase RlmK	4.42127	7.08e-05	28.6612	29.087	28.1184	29.8771	30.4617	30.5388	30.4638	29.3255	30.8942	30.9685	30.8411	30.6797	30.6112	30.8329	30.5764	31.035	30.9696	30.8432	30.2009	30.0605	29.914	30.1615	30.4677	30.2244
WP_007922723.1	RecName: Full=Glucose-6-phosphate 1-dehydrogenase; Short=G6PD	1.77503	0.0194014	28.9354	28.1911	29.1274	28.9947	28.28	28.9821	29.5258	29.1707	29.438	29.1355	29.2896	29.4676	29.1237	28.87	29.3329	28.7966	28.2422	27.9926	29.3974	28.6792	29.2636	29.4444	29.235	29.1914
WP_007922477.1	---NA---	1.56793	0.030382	31.1883	31.687	31.8021	30.2774	30.1619	30.0971	30.519	30.2931	30.0469	29.1386	29.7852	28.6577	28.744	28.4802	28.5487	26.7493	27.6399	27.2863	29.5648	23.778	22.2221	29.0235	20.4146	28.2343
WP_007923215.1	RecName: Full=Ycf48-like protein; Flags: Precursor	1.26165	0.059503	28.4065	25.8393	28.5033	28.7833	27.7419	28.574	28.9684	28.8942	28.1873	28.374	28.4466	28.5756	29.2043	28.8633	28.7912	28.3547	28.4621	28.5226	28.9037	29.4166	28.8213	29.4579	29.5241	29.4421
WP_007922167.1	RecName: Full=Tryptophan 2,3-dioxygenase; Short=TDO; AltName: Full=Tryptamin 2,3-dioxygenase; AltName: Full=Tryptophan oxygenase; Short=TO; Short=TRPO; AltName: Full=Tryptophan pyrrolase; AltName: Full=Tryptophanase	1.39009	0.0449418	28.7965	19.3485	28.3904	30.9506	31.3336	31.3874	30.3599	29.5616	29.9458	30.1365	30.7694	30.8082	31.1116	31.1089	30.4198	29.124	30.0902	30.0727	29.7606	30.647	29.4246	31.0965	31.5517	31.3657
WP_007928484.1	RecName: Full=3-ketosteroid-9-alpha-monooxygenase, oxygenase component; AltName: Full=3-ketosteroid-9-alpha-hydroxylase, oxygenase component; Short=KSH; AltName: Full=Androsta-1,4-diene-3,17-dione 9-alpha-hydroxylase; AltName: Full=Rieske-type oxygenase; Short=RO	3.66863	0.000343248	27.5595	27.2917	28.3293	29.5635	31.2322	31.1728	28.4953	27.906	28.3366	29.4388	29.736	29.8614	30.4418	29.9963	29.6382	29.7164	29.2708	29.1232	27.933	29.7234	29.1121	29.0314	29.5813	29.0837
WP_007922358.1	RecName: Full=Xanthine dehydrogenase/oxidase; Includes: RecName: Full=Xanthine dehydrogenase; Short=XD; Includes: RecName: Full=Xanthine oxidase; Short=XO; AltName: Full=Xanthine oxidoreductase; Short=XOR	2.28194	0.00647637	28.0286	28.3662	28.5811	27.9634	27.7415	27.8544	28.1772	27.5977	27.9735	27.8667	27.2809	28.8014	28.6348	28.0253	27.7898	28.3133	28.2924	28.2857	28.2809	28.5959	28.6506	29.182	29.2346	29.2298
WP_007924804.1	RecName: Full=Flavin-dependent tryptophan halogenase PrnA	4.80705	3.22e-05	32.1555	32.0266	32.2639	30.2096	30.9168	30.9568	30.2282	29.7182	30.0696	19.7236	25.4256	24.556	20.3271	21.5997	19.6977	19.0968	18.9802	19.5176	31.2949	27.081	24.0319	29.8683	22.1207	29.3685
WP_007920713.1	RecName: Full=Sulfide:quinone oxidoreductase, mitochondrial; Flags: Precursor	3.94244	0.000193115	29.1041	29.0939	29.2778	28.7407	28.7632	29.0859	29.6411	29.093	29.645	29.0808	28.0466	28.4521	29.0356	28.956	28.7134	29.092	29.4757	29.4752	29.856	30.0521	29.5972	29.7845	29.9886	29.7721
WP_007925855.1	RecName: Full=50S ribosomal protein L31	4.8593	2.9e-05	32.3914	32.702	32.6042	33.1287	32.8484	32.9501	33.2971	33.7507	33.8517	33.8024	33.5546	33.8769	33.6151	33.7514	33.3325	34.0123	33.884	33.6258	33.4793	33.2992	33.8561	33.6088	33.9232	33.6365
WP_007924654.1	RecName: Full=CCA-adding enzyme; AltName: Full=CCA tRNA nucleotidyltransferase; AltName: Full=tRNA CCA-pyrophosphorylase; AltName: Full=tRNA adenylyl-/cytidylyl- transferase; AltName: Full=tRNA nucleotidyltransferase; AltName: Full=tRNA-NT	4.1807	0.000117854	29.6288	29.7128	29.2976	29.4916	30.3264	30.2709	30.8141	30.5745	30.6787	29.6325	30.4869	30.3428	30.6677	30.6757	30.554	31.207	31.0782	31.0936	30.224	30.3655	30.0015	30.4258	30.6388	30.5681
WP_007929185.1	RecName: Full=NADH-quinone oxidoreductase subunit C/D; AltName: Full=NADH dehydrogenase I subunit C/D; AltName: Full=NDH-1 subunit C/D	4.56081	5.34e-05	31.6352	32.0055	31.7754	32.4166	31.7333	32.6472	32.3104	32.2131	32.0618	30.7806	31.1964	31.1812	32.44	31.6593	32.2357	33.16	32.8189	32.7747	32.2124	32.3379	32.8759	32.6089	32.7569	32.7544
WP_007924186.1	RecName: Full=50S ribosomal protein L5	8.72283	1.29e-08	34.5045	34.5516	34.463	34.2884	34.0446	34.1614	35.0979	34.9549	35.0822	35.4121	35.4444	35.4881	35.342	35.4385	35.1652	35.9387	35.7173	35.6075	35.421	35.8776	36.1155	35.8287	36.0615	35.9146
WP_007932164.1	RecName: Full=Pyridoxine 5'-phosphate synthase; Short=PNP synthase	6.36208	1.35e-06	30.556	30.3239	30.179	31.1214	31.4777	31.3131	31.2206	31.4572	31.2632	30.097	30.1066	30.0732	31.1606	31.7088	31.1285	31.4894	31.3363	31.335	31.078	31.4118	31.6016	31.1535	31.4262	31.4728
WP_007924507.1	RecName: Full=ATP synthase gamma chain; AltName: Full=ATP synthase F1 sector gamma subunit; AltName: Full=F-ATPase gamma subunit	8.81381	1.09e-08	30.6107	30.6824	31.0133	32.7607	32.5362	32.529	33.1157	32.8099	32.7077	32.4593	33.2057	32.8807	33.3857	33.0104	32.9035	32.8754	33.1108	33.0183	33.089	33.5224	33.4096	33.6018	33.7697	33.8559
WP_007922383.1	RecName: Full=Nucleoid-associated protein PFL_1905	3.93444	0.000196356	31.454	31.6908	31.4004	31.6536	31.7936	31.9417	32.4661	32.3473	32.477	32.0043	31.7287	31.9957	31.8975	32.1795	31.7407	32.2812	32.1289	31.9448	31.7741	31.9419	31.8865	31.6666	31.8352	31.4218
WP_007932344.1	RecName: Full=N-carbamoyl-L-amino-acid hydrolase; AltName: Full=Hydantoin utilization protein C; AltName: Full=L-N-carbamoylase	6.87086	4.89e-07	21.2918	20.2329	21.7438	20.2525	20.2616	19.6403	20.3097	18.2932	20.0428	18.3156	20.6177	18.7301	18.0853	20.4838	21.8147	19.2306	19.8091	20.5805	25.9687	27.8027	26.8982	26.0513	26.5583	25.4617
WP_007927580.1	RecName: Full=Pyruvate carboxylase; AltName: Full=Pyruvic carboxylase; Short=PCB	9.22671	4.91e-09	31.9031	31.4994	31.844	33.4921	33.1178	33.3529	33.6888	33.759	33.6995	33.8743	33.7747	33.8401	34.0978	33.7159	33.5965	33.9836	34.0748	33.8169	32.7988	33.2452	32.9546	33.0951	33.2426	33.0846
WP_007929793.1	RecName: Full=Flavin reductase (NADPH); Short=FR; AltName: Full=Biliverdin reductase B; Short=BVR-B; AltName: Full=Biliverdin-IX beta-reductase; AltName: Full=Green heme-binding protein; Short=GHBP; AltName: Full=NADPH-dependent diaphorase; AltName: Full=NADPH-flavin reductase; Short=FLR	2.37564	0.00530483	31.3167	30.7566	31.0578	30.8908	30.8814	30.9955	31.6651	31.7342	31.1113	31.293	31.7157	31.7583	32.1825	31.7519	31.2863	31.4316	31.7712	32.0483	31.6102	32.4506	31.8206	31.8647	32.3924	31.9877
WP_007925954.1	RecName: Full=50S ribosomal protein L10	8.88164	9.56e-09	33.9381	33.5709	33.9737	35.0343	34.6843	34.8973	35.4728	35.5319	35.5906	35.5472	35.4827	35.3239	35.2833	35.3251	35.3409	35.652	35.6389	35.2759	35.2757	35.4737	35.5742	35.44	35.495	35.4111
WP_007930201.1	RecName: Full=Tyrosine--tRNA ligase; AltName: Full=Tyrosyl-tRNA synthetase; Short=TyrRS	3.21803	0.000890263	31.1031	31.7006	31.0589	31.3018	31.6338	31.7218	32.056	31.952	32.2269	32.2261	32.0163	32.1943	32.3148	32.1141	31.8031	32.1515	32.4108	32.1727	31.4822	31.5726	31.9525	31.922	32.2106	31.9071
WP_003176435.1	RecName: Full=50S ribosomal protein L11	3.65584	0.00035276	32.5466	33.0968	32.7951	33.1507	32.7815	32.9388	33.4926	33.3905	33.8851	33.6347	33.3973	33.3926	33.4007	33.2127	32.9797	34.2155	33.8331	33.4458	33.5773	33.8204	34.1271	33.7316	33.9913	33.8302
WP_007927582.1	RecName: Full=Biotin carboxylase; AltName: Full=Acetyl-CoA carboxylase subunit A; Short=ACC	9.44313	3.31e-09	30.0578	28.7176	29.5159	32.7192	33.1031	32.9819	33.4543	33.3079	33.3011	32.9102	33.1624	33.3301	33.3903	33.361	33.0527	33.6378	33.1975	33.4076	32.1501	32.7166	32.2345	32.6755	32.704	32.6422
WP_007923257.1	RecName: Full=Uncharacterized protein YqjD	0.828094	0.155606	34.0049	32.6551	33.5043	33.5862	34.3302	34.3926	34.0634	33.718	33.6987	33.1562	33.2459	33.5425	33.8451	33.9227	33.1471	33.4538	33.5939	33.4112	33.8463	33.0277	31.9448	33.1716	33.1023	33.0764
WP_157832225.1	RecName: Full=DNA-binding protein HU	2.1627	0.00837424	34.6375	34.6964	34.7382	35.7425	35.3801	35.7798	36.2649	35.8702	35.6805	35.0099	36.2872	35.6413	36.154	35.9601	35.4938	36.0079	35.9022	36.1054	35.2576	36.5045	35.7823	36.0595	36.1057	36.0456
WP_007927175.1	RecName: Full=Probable transcriptional regulatory protein PFL_3960	2.4881	0.00418823	31.6889	31.5111	31.3878	31.8003	32.3842	32.3898	32.4826	32.3164	32.6524	32.0413	31.0762	32.0723	31.8912	31.7882	31.5107	32.7669	32.3157	32.1884	32.1662	32.1775	32.3417	32.4329	32.5013	32.2554
WP_007922098.1	RecName: Full=Acetolactate synthase large subunit; Short=AHAS; AltName: Full=Acetohydroxy-acid synthase large subunit; Short=ALS	8.54232	1.82e-08	28.7009	27.0672	28.5086	21.011	19.7996	18.6966	21.1745	20.1905	19.8096	22.2786	23.5442	24.0183	18.2436	20.5326	18.8707	19.4469	19.1022	20.1562	24.8168	24.9395	25.6286	19.0913	20.4899	19.7423
WP_037034706.1	RecName: Full=Glucans biosynthesis glucosyltransferase H	5.83972	3.94e-06	29.0409	27.3269	28.2163	30.0484	30.3834	30.3678	30.277	30.4865	30.5673	30.9105	30.8938	30.7821	31.2109	31.2351	30.6368	31.2822	30.7064	30.9158	30.295	30.6677	30.4645	30.4807	30.6601	30.2658
WP_007923469.1	---NA---	3.15657	0.00101065	31.3524	31.2755	31.8609	30.1406	30.6205	30.2148	29.9675	29.4221	29.5248	28.0456	28.5504	27.9409	26.8725	27.417	27.4641	25.7481	26.2094	25.7144	29.4934	24.0495	23.129	29.0052	25.6371	28.0995
WP_003228056.1	RecName: Full=30S ribosomal protein S9	7.88536	6.44e-08	32.4735	31.4853	32.5812	32.2898	32.3652	32.168	34	33.8042	33.743	33.6295	34.2218	33.8983	33.8024	33.6478	33.7075	34.3688	34.392	34.1333	34.0486	34.5103	34.5868	34.6189	34.8017	34.8736
WP_007924449.1	RecName: Full=Foldase protein PrsA; Flags: Precursor	1.39431	0.0445206	32.1724	33.0533	32.9129	32.4067	33.4993	33.4176	32.8256	32.6122	33.1209	32.2627	32.1341	32.2038	32.5356	32.3184	32.3888	32.5618	32.8578	32.7391	33.1709	32.7713	32.6303	33.0956	33.2387	32.8726
WP_007920516.1	RecName: Full=Threonine--tRNA ligase; AltName: Full=Threonyl-tRNA synthetase; Short=ThrRS	8.88732	9.47e-09	29.9043	28.6501	29.9257	32.8521	32.6315	32.739	32.8568	33.0856	32.8393	33.1345	32.7966	32.967	33.2153	32.9204	33.0297	33.1691	33.0802	32.9924	31.6773	32.1538	32.1399	32.3303	32.6062	32.4109
WP_037035651.1	RecName: Full=Leukotoxin secretion protein D	2.50414	0.00404465	29.625	29.8575	29.4867	29.5044	31.5927	31.4145	30.5773	30.1921	31.7439	29.5979	29.6729	29.8439	29.9019	29.9993	29.8151	28.0932	29.6464	29.0908	29.3963	27.1913	26.8307	29.3497	28.8249	29.1857
WP_007925756.1	RecName: Full=Major exported protein; AltName: Full=Secreted protein hcp	0.673491	0.219163	32.5574	33.092	32.7779	34.4848	35.2521	35.2708	34.4764	34.0231	34.292	32.9697	33.6843	33.2167	32.7711	32.9747	32.3898	32.0299	31.8924	31.6447	35.312	31.1309	30.2228	34.3847	28.2621	33.4399
WP_007921518.1	RecName: Full=Sulfate-binding protein; Flags: Precursor	10.9297	2.19e-10	28.0695	29.1574	29.0508	30.3547	30.0564	30.4526	30.2636	30.6135	30.5444	30.804	30.8647	31.1922	30.1575	30.1581	30.5026	31.0525	31.2892	31.5413	27.2777	27.4364	27.1218	27.4659	27.695	27.7134
WP_007923660.1	RecName: Full=Aldehyde oxidase 1; AltName: Full=Azaheterocycle hydroxylase 1	4.02633	0.000162643	28.2438	29.2403	27.7955	29.52	29.8563	29.9726	26.7836	26.5071	27.0657	28.9228	28.5979	28.526	28.1706	27.913	29.2531	28.3879	28.2038	28.7675	28.3967	28.3692	27.0258	29.1389	29.58	29.2622
WP_007921323.1	RecName: Full=Membrane-bound lytic murein transglycosylase C; AltName: Full=Murein lyase C; Flags: Precursor	6.68327	7.12e-07	28.0695	28.0183	27.8997	30.6896	31.0593	31.234	31.5717	31.3292	31.3371	31.0527	31.1859	30.9986	31.5361	31.494	30.7354	30.5832	31.35	31.5009	30.3312	30.8823	29.3277	30.5624	30.976	30.6651
WP_007924182.1	RecName: Full=Protein translocase subunit SecY	8.7118	1.31e-08	30.6103	29.9293	30.6669	32.6265	33.1616	33.0974	33.3487	33.3171	33.5036	33.0008	33.1945	32.9476	32.9527	33.4343	32.9709	33.0676	32.8737	32.8947	32.6217	32.9534	33.2466	33.0789	33.3034	33.3171
WP_007930025.1	RecName: Full=Cytochrome bd-I ubiquinol oxidase subunit 1; AltName: Full=Cytochrome bd-I oxidase subunit I; AltName: Full=Cytochrome d ubiquinol oxidase subunit I	0.951035	0.118624	29.0042	30.1358	28.7233	26.266	28.7	28.5726	27.8899	28.303	28.3943	28.4468	26.8778	27.5421	27.7652	27.297	27.2918	27.5368	28.0881	28.5029	28.5079	28.1247	28.1381	28.0354	28.3014	27.4708
WP_007931529.1	---NA---	1.25178	0.0608367	28.9176	32.0238	27.8867	28.4128	30.9892	29.4533	25.1956	28.2346	29.4406	31.0678	27.2867	27.2657	27.8898	26.814	28.486	28.0951	27.7938	28.0043	25.8332	25.3287	25.6342	26.2097	27.6131	26.5446
WP_007923673.1	RecName: Full=Curved DNA-binding protein	4.9494	2.42e-05	30.0839	31.1248	30.3437	32.2223	31.617	31.6785	32.2452	32.1129	32.3396	32.1647	32.7878	32.185	32.0559	32.111	32.1194	31.5931	31.5993	31.1927	31.465	31.3519	31.0978	31.696	31.7216	31.6459
WP_007927090.1	RecName: Full=Leucine--tRNA ligase; AltName: Full=Leucyl-tRNA synthetase; Short=LeuRS	13.7763	1.35e-12	29.4257	29.2142	29.1297	32.1496	32.0307	32.0094	32.2648	32.2414	32.3612	32.7383	32.7491	32.8805	32.9705	32.7263	32.5245	33.1442	32.8253	32.836	32.0556	32.3186	32.4265	32.6056	32.7175	32.5615
WP_003186070.1	RecName: Full=30S ribosomal protein S10	7.91814	6.02e-08	33.7547	33.7743	33.8214	33.2875	33.4059	33.5276	34.1776	34.2598	34.0296	34.4518	34.9703	34.736	34.5427	34.7362	34.8469	34.97	35.1239	34.9536	34.7167	35.2939	35.3254	34.8972	35.1747	35.2108
WP_007924315.1	---NA---	3.91046	0.000206301	28.3249	28.4028	27.9097	28.9605	29.9243	29.3762	28.5683	28.403	28.4594	28.0124	27.7842	28.5069	26.3172	27.5533	27.1731	28.2481	27.4706	27.8253	27.8524	28.5003	28.4027	28.0287	28.2129	27.8959
WP_007926369.1	RecName: Full=Hydroxysteroid dehydrogenase-like protein 2	1.5674	0.0304099	30.2381	29.4607	30.1837	29.0712	30.5935	30.5069	30.1104	29.6902	29.32	28.761	29.614	29.1154	29.3295	29.7708	29.1727	29.1803	29.4995	29.2597	30.0785	31.1385	30.0701	30.3889	30.3683	30.3911
WP_007921537.1	RecName: Full=Histidine-binding periplasmic protein; Short=HBP; Flags: Precursor	6.8035	5.59e-07	31.4398	30.9895	31.111	32.6616	32.3705	32.5225	33.0651	33.1024	32.5231	32.7506	32.998	32.6503	33.3967	33.3809	33.1495	33.0551	33.2138	33.2756	32.5417	33.2544	33.1505	33.0677	33.4084	33.0053
WP_007920640.1	RecName: Full=DEAD-box ATP-dependent RNA helicase CshA	7.80469	7.54e-08	28.4107	26.583	27.5199	29.9693	30.7804	31.0424	31.4643	31.1034	31.2351	31.3029	31.6048	31.517	31.9202	31.8611	31.5538	31.8741	31.7261	31.7746	30.5154	31.1037	30.539	31.3682	31.592	31.5088
WP_007921798.1	RecName: Full=Probable Fe(2+)-trafficking protein	6.65267	7.55e-07	31.2216	30.6119	31.0647	32.1005	32.4328	32.7313	32.6974	32.7087	32.8685	32.5239	32.6426	32.7163	32.8024	32.7223	32.6097	32.826	32.9568	32.7831	32.0477	31.9659	31.8989	32.0475	32.7951	32.4845
WP_007929549.1	RecName: Full=2-isopropylmalate synthase; AltName: Full=Alpha-IPM synthase; AltName: Full=Alpha-isopropylmalate synthase	4.27409	9.7e-05	29.644	25.5571	28.3567	30.8187	31.269	31.144	32.5262	32.4282	32.6417	31.8272	32.1044	32.2431	30.8612	30.9541	31.4069	33.4424	32.2008	32.351	31.4142	32.2524	32.0113	32.5646	31.6782	32.1415
WP_007922265.1	---NA---	5.64785	5.82e-06	28.6423	27.8624	28.2317	29.5959	29.2448	29.1379	30.9037	30.3323	30.3906	29.9819	30.4085	30.259	27.434	28.2181	29.3501	29.9191	28.8592	28.2622	27.1437	27.6433	26.2969	26.8062	27.0096	26.1147
WP_007922911.1	RecName: Full=Retinal dehydrogenase 2; Short=RALDH 2; Short=RalDH2; AltName: Full=Aldehyde dehydrogenase family 1 member A2; AltName: Full=Retinaldehyde-specific dehydrogenase type 2; Short=RALDH(II)	9.39925	3.61e-09	27.3885	28.0645	27.9716	26.8012	26.0349	25.724	20.1868	20.2018	20.3128	26.7623	26.1726	26.6857	23.4549	24.5817	24.8643	26.6945	24.8796	25.319	26.8895	27.7944	28.5033	27.6503	27.861	27.3896
WP_007931785.1	RecName: Full=Formyl-CoA:oxalate CoA-transferase; Short=FCOCT; AltName: Full=Formyl-coenzyme A transferase; Short=Formyl-CoA transferase	2.87359	0.00184352	27.514	26.1062	27.8146	28.2324	29.4576	29.4599	29.3766	29.3098	29.3738	28.989	28.8963	29.4671	28.592	29.0596	28.3234	29.046	29.1019	29.2712	28.7774	28.651	27.6604	28.4633	28.3385	28.5256
WP_007929941.1	RecName: Full=DNA-binding transcriptional regulator NtrC; AltName: Full=Nitrogen regulation protein NR(I); AltName: Full=Nitrogen regulator I; Short=NRI	5.92105	3.35e-06	25.6115	25.2394	27.955	29.7017	29.3511	29.776	30.5267	30.1389	30.0892	30.1202	30.5361	30.5589	29.9812	30.3683	29.9809	30.8139	30.8193	30.7688	29.8645	30.6127	29.7156	30.3199	30.4891	30.4435
WP_007921553.1	RecName: Full=Arginine N-succinyltransferase; Short=AST; AltName: Full=AOST	6.43577	1.17e-06	28.3577	29.0119	28.7864	29.8739	30.2049	30.4948	30.4748	30.1429	30.0692	29.6609	30.2387	29.8269	30.7201	30.8548	30.4626	30.2981	29.9467	30.4236	30.6982	31.0299	30.5231	30.9483	31.2192	30.948
WP_007924291.1	RecName: Full=Thiol:disulfide interchange protein DsbA; Flags: Precursor	2.40737	0.00496092	33.2938	32.2584	33.0173	33.3245	34.1617	34.1551	34.1086	33.7759	33.92	33.4733	33.263	33.6383	34.0286	33.8827	33.5801	33.7412	33.9298	33.8235	33.7519	33.7542	33.7604	33.8048	34.1694	33.9793
WP_007930597.1	RecName: Full=Cytosine deaminase; Short=CD; Short=CDA; Short=CDase; AltName: Full=Cytosine aminohydrolase; AltName: Full=Isoguanine deaminase	2.47804	0.00428056	27.8132	26.567	27.9596	28.2319	29.7768	29.7793	29.0153	29.1688	28.7432	28.2973	29.0688	28.9077	28.9748	29.0792	28.9657	28.5843	29.0259	28.9838	30.4729	29.6107	29.1859	29.2723	29.2504	29.1425
WP_007924323.1	RecName: Full=Cytochrome c oxidase subunit 2; AltName: Full=Cytochrome c oxidase polypeptide II	2.08156	0.00996919	32.3416	31.6588	32.3371	31.4956	31.7486	31.8986	31.2359	31.3015	31.441	31.521	31.1362	31.3537	31.5634	30.9093	31.1927	31.3256	31.9204	31.7676	31.5871	33.001	31.8905	32.1121	32.6519	32.3398
WP_007925732.1	RecName: Full=Enoyl-CoA hydratase, mitochondrial; AltName: Full=Enoyl-CoA hydratase 1; AltName: Full=Short-chain enoyl-CoA hydratase; Short=SCEH; Flags: Precursor	8.25809	3.1e-08	32.2828	32.1705	32.2673	33.7965	34.2113	34.1832	34.1152	34.1135	33.9255	33.9811	33.9895	33.9222	34.5386	34.2151	33.9176	34.7324	34.4572	34.4044	33.121	33.6708	33.4833	33.9105	34.0295	33.757
WP_007932309.1	RecName: Full=PqqA peptide cyclase; AltName: Full=Coenzyme PQQ synthesis protein E; AltName: Full=Pyrroloquinoline quinone biosynthesis protein E	10.6482	3.52e-10	28.0097	29.0956	28.9473	20.6353	19.3748	18.391	24.2438	25.969	25.4314	24.5775	24.3644	24.1899	19.1443	20.9077	19.5297	19.2173	19.7366	19.2989	20.1737	19.2659	20.5536	18.8929	18.9359	18.7707
WP_007928902.1	RecName: Full=Uncharacterized protein YpfJ	0.720806	0.197135	30.5992	32.0718	31.1862	32.3115	31.7425	32.2234	32.2647	32.4112	32.3444	32.0011	31.8528	32.1354	31.8245	32.4528	31.961	31.6312	32.0281	31.6926	32.5878	31.6404	31.1291	32.0371	31.7712	31.6337
WP_007929978.1	RecName: Full=Aspartate carbamoyltransferase; AltName: Full=Aspartate transcarbamylase; Short=ATCase	7.31163	2e-07	28.4205	26.4388	28.2643	31.3428	31.0691	31.3208	32.3643	31.9132	31.5956	30.9563	31.8258	31.3452	31.4605	31.8763	31.5884	32.303	32.3874	32.3226	31.4708	31.6266	31.251	31.6986	32.0455	32.134
WP_007929140.1	RecName: Full=Uncharacterized protein bbp_170; AltName: Full=yba2	2.54187	0.00373494	26.7327	27.243	27.1415	28.4463	27.1519	27.5064	28.8943	29.0844	29.2995	28.3474	28.2623	28.6738	27.8012	27.41	28.3016	29.1046	27.7866	27.6547	27.0647	27.4689	28.169	27.454	27.7959	27.1841
WP_007929511.1	RecName: Full=Protein translocase subunit SecD	7.62128	1.09e-07	31.1296	30.4582	31.2672	32.523	32.2634	32.5377	32.8656	32.6085	33.0622	32.896	33.0196	33.0413	33.0934	32.9754	32.9705	33.0195	32.8951	32.8704	32.2677	32.5224	32.6195	32.3935	32.6433	32.407
WP_007924994.1	RecName: Full=Tryptophan 2-monooxygenase	3.48249	0.000506526	29.2645	29.2601	29.3884	29.6212	29.5338	29.9083	29.7379	29.7408	29.6349	22.5085	26.7728	25.7467	19.1873	20.9912	20.9406	25.1192	23.4672	22.7953	29.0839	24.4768	22.8556	29.36	22.3332	28.7355
WP_007930780.1	RecName: Full=Lon protease; AltName: Full=ATP-dependent protease La	5.14265	1.63e-05	30.6643	30.2326	30.4148	32.4088	32.5127	32.588	33.0694	32.7635	32.8602	32.2685	33.5596	32.8174	31.8895	32.2904	32.0406	32.8813	32.4259	31.914	31.9879	32.0674	31.2014	32.2047	32.2499	31.9632
WP_007932234.1	RecName: Full=3-ketoacyl-CoA thiolase; AltName: Full=Acetyl-CoA acyltransferase; AltName: Full=Beta-ketothiolase; AltName: Full=Fatty acid oxidation complex subunit beta	3.87556	0.000221694	30.6243	29.743	30.3071	29.0692	29.9138	29.7922	29.1573	29.5433	29.2029	28.951	28.4213	28.5467	28.8273	29.1759	28.4226	28.6573	28.7948	28.6389	29.5572	29.449	29.1734	29.2398	29.5242	29.4096
WP_007930230.1	RecName: Full=ECF RNA polymerase sigma-E factor; AltName: Full=RNA polymerase sigma-E factor; AltName: Full=Sigma-24	9.55044	2.72e-09	27.025	27.9121	27.3353	29.8568	29.9131	29.9957	30.6798	30.6678	30.4796	30.8756	31.1566	30.8929	30.586	30.8302	30.5638	30.7696	30.9715	30.8399	28.4526	29.5162	28.7125	30.0668	30.269	30.229
WP_007925983.1	RecName: Full=Spermidine/putrescine import ATP-binding protein PotA	2.61961	0.00316085	30.1539	28.9738	29.4055	29.8202	30.5757	30.4192	30.435	30.2063	30.3899	29.5622	29.7316	29.5068	29.419	29.675	29.3623	29.6883	30.4044	30.4759	30.4341	30.9216	30.3075	30.3599	30.7827	30.4655
WP_002553164.1	RecName: Full=Integration host factor subunit alpha; Short=IHF-alpha	3.16712	0.000989814	29.8472	29.5599	30.8582	31.8919	30.6804	30.9725	31.5617	31.9305	31.3106	32.2407	31.5554	32.0185	31.7246	31.5568	31.7066	31.4663	31.6942	31.3131	31.6193	31.6044	31.3359	31.8348	31.9424	31.6942
WP_007922366.1	RecName: Full=DNA ligase; AltName: Full=Polydeoxyribonucleotide synthase [NAD(+)]	7.53092	1.29e-07	29.932	29.6048	29.6585	30.912	30.957	31.0999	30.9029	30.8383	30.897	30.0626	30.3875	30.2501	30.7891	30.2681	30.3676	30.8043	30.6912	30.7971	29.7297	29.7486	29.3843	30.1689	30.288	30.2032
WP_007926572.1	RecName: Full=Multidrug resistance protein MdtC; AltName: Full=Multidrug transporter MdtC	2.60522	0.00325944	29.179	31.2467	30.5508	31.2038	31.9374	31.6353	31.6427	31.8081	32.4241	31.2068	31.4654	31.748	31.7431	31.4816	31.9554	31.6645	31.8593	31.9958	32.2699	32.804	32.4571	31.6491	32.1924	31.8174
WP_007931692.1	RecName: Full=Agmatine deiminase; AltName: Full=Agmatine iminohydrolase	0.88373	0.137506	29.7516	31.0894	30.6254	30.3006	30.7639	30.7456	30.5213	30.8174	30.768	30.2524	29.8979	30.0578	30.571	30.565	30.9471	30.8434	30.9006	30.8333	30.5488	31.0281	30.7365	30.4862	30.8641	30.6025
WP_007924064.1	RecName: Full=Outer membrane protein assembly factor BamA; Flags: Precursor	8.95924	8.25e-09	30.3107	29.7708	30.6174	32.3641	31.9325	32.1586	32.6593	32.7	32.6399	32.8463	32.7612	32.8408	32.8414	32.7078	32.5945	32.1862	32.3833	32.1811	32.2276	32.682	32.7728	32.7205	32.9363	32.876
WP_007924090.1	RecName: Full=Ethanolamine ammonia-lyase heavy chain; AltName: Full=Ethanolamine ammonia-lyase large subunit	3.38141	0.000628771	27.6999	27.4358	27.2262	27.2301	26.0391	24.9782	26.0636	26.2956	26.7697	26.6009	26.5381	26.2535	27.6771	28.5814	27.9506	27.4481	27.1772	27.1726	27.1967	29.0195	28.5787	28.3234	28.5818	28.387
WP_007930275.1	RecName: Full=Chaperone protein ClpB	2.24061	0.00708115	29.814	29.1269	29.9536	30.6525	31.4316	31.4646	29.4008	29.4078	29.9302	29.647	29.514	29.1386	25.4982	26.1071	26.3334	28.848	27.9362	27.6173	30.9697	25.6155	25.3045	29.79	26.9547	29.2449
WP_007921744.1	RecName: Full=Glutathione reductase; Short=GR; Short=GRase	9.1296	5.95e-09	29.5401	29.5772	29.4158	31.0387	31.1379	31.376	31.1164	31.3687	31.0129	30.9651	31.1584	31.3653	31.2043	31.1773	31.0659	31.9487	31.7093	31.5312	30.9474	31.1634	31.0397	31.2558	31.2776	31.5261
WP_007923285.1	RecName: Full=Quinone oxidoreductase; AltName: Full=NADPH:quinone reductase; AltName: Full=Zeta-crystallin	2.62344	0.00313749	28.8676	28.4289	28.842	28.5751	28.8871	28.99	29.2466	28.5617	29.206	28.6335	28.3924	28.5585	28.3252	28.4604	28.1265	28.9027	29.1219	29.5405	29.4476	28.7023	28.5973	30.5686	29.2013	30.1363
WP_007925734.1	RecName: Full=Short-chain specific acyl-CoA dehydrogenase, mitochondrial; Short=SCAD; AltName: Full=Butyryl-CoA dehydrogenase; Flags: Precursor	7.48137	1.43e-07	29.1017	30.0782	29.5441	31.8068	31.5911	31.6207	31.4844	31.4735	31.4748	32.1672	31.6279	31.809	31.6122	31.5233	31.1116	32.2677	32.0084	31.9451	30.9693	31.1324	31.3046	31.7053	31.7211	31.6286
WP_007925160.1	---NA---	4.44502	6.76e-05	30.2114	30.3236	30.1531	30.9004	31.0732	31.062	30.8319	30.7954	31.093	30.6599	30.8553	30.7932	30.9806	30.9398	31.1305	30.7246	30.5967	30.5955	30.6853	30.8114	30.4047	30.4995	30.8033	30.4841
WP_037036309.1	RecName: Full=D-2-hydroxyglutarate dehydrogenase, mitochondrial; Flags: Precursor	5.32819	1.12e-05	29.1376	29.6181	29.3333	30.1434	30.5302	30.5165	30.5332	30.8137	30.9478	30.0835	30.4032	30.4528	30.6381	30.5919	30.7719	30.636	30.7235	30.7913	29.4102	29.628	29.9223	29.6592	30.3534	29.6853
WP_003228729.1	RecName: Full=50S ribosomal protein L16	6.8495	5.09e-07	34.2691	34.4786	34.1821	34.4179	34.9676	34.7805	35.3495	35.1824	35.4557	35.2336	35.1729	35.293	35.2587	35.1775	34.9952	35.8981	35.7915	35.5087	35.4381	35.8085	35.9985	35.7926	35.9759	35.8565
WP_007926352.1	RecName: Full=Dipeptidase 1; AltName: Full=Beta-lactamase; AltName: Full=Microsomal dipeptidase; Flags: Precursor	1.69666	0.0230131	30.4834	30.7622	30.4128	31.3273	31.7903	31.7476	31.7408	31.0474	31.117	30.2385	31.0331	30.4527	30.7309	30.8531	30.0631	31.1011	31.4466	31.5326	31.2152	31.6011	30.1914	31.0943	30.7891	30.9642
WP_007926368.1	RecName: Full=Flavohemoprotein; AltName: Full=Flavohemoglobin; AltName: Full=Hemoglobin-like protein; AltName: Full=Nitric oxide dioxygenase; Short=NO oxygenase; Short=NOD	1.35029	0.0490397	30.5899	30.8431	30.1496	30.2568	31.3926	31.0771	30.9266	30.9349	31.0624	30.2628	30.1768	30.2568	30.5675	30.7264	30.175	30.4134	30.9666	31.0664	30.7098	30.5492	29.7028	30.092	30.0634	30.0151
WP_162096445.1	RecName: Full=Queuine tRNA-ribosyltransferase; AltName: Full=Guanine insertion enzyme; AltName: Full=tRNA-guanine transglycosylase	4.43595	6.87e-05	28.1859	27.919	28.9782	28.9115	29.4927	29.7369	30.3791	29.6986	30.3631	29.1042	29.4942	29.5245	29.4194	29.926	29.5634	30.6638	30.2643	30.4916	29.6877	29.9931	30.1732	30.3309	30.1712	29.8544
WP_007929658.1	RecName: Full=Methylcrotonoyl-CoA carboxylase beta chain, mitochondrial; Short=MCCase subunit beta; AltName: Full=3-methylcrotonyl-CoA carboxylase 2; AltName: Full=3-methylcrotonyl-CoA carboxylase non-biotin-containing subunit; AltName: Full=3-methylcrotonyl-CoA:carbon dioxide ligase subunit beta; Flags: Precursor	8.80906	1.1e-08	28.1777	27.8823	29.1361	31.4922	31.8169	31.9578	31.8879	32.0801	31.833	31.8927	31.8559	32.0573	32.2644	32.2829	31.9969	32.4182	31.9964	32.1055	30.8226	31.469	31.7815	32.173	32.2496	32.2396
WP_007922157.1	RecName: Full=Peptidoglycan-binding protein ArfA; AltName: Full=Outer membrane porin A; AltName: Full=Outer membrane protein A; Short=OmpATb; AltName: Full=Outer membrane protein ArfA	3.33327	0.0006969	30.9816	31.014	31.0237	31.6376	31.8123	31.8342	32.1636	32.1357	31.7755	31.5473	31.6099	31.6885	32.1699	31.6442	31.7289	31.2421	31.6592	31.5721	31.5532	31.6026	32.1956	31.4229	31.4523	31.3878
WP_003194644.1	RecName: Full=30S ribosomal protein S17	1.1299	0.0796757	27.2619	28.2377	27.4463	19.0584	30.2171	30.1984	31.297	30.6122	31.2253	30.7876	30.6373	28.7931	31.1751	30.4153	31.1412	30.9552	31.967	31.7728	31.5641	31.8706	32.1792	32.2119	32.3122	31.9434
WP_002551877.1	RecName: Full=30S ribosomal protein S21	2.38309	0.00522334	20.1832	20.5632	20.5506	19.843	20.7276	21.6132	19.9785	21.9559	20.1308	26.2808	15.027	15.0604	20.841	17.5135	19.7242	27.9419	26.1193	25.5318	25.8129	26.0072	26.8749	25.1471	25.0006	24.6401
WP_007926823.1	RecName: Full=Small-conductance mechanosensitive channel	6.29556	1.55e-06	29.963	30.3562	30.3704	29.8513	29.6656	30.0537	30.1576	30.2233	30.3011	32.3336	32.0816	31.5905	30.0525	30.3116	30.0318	30.4181	29.8718	30.1095	30.6957	30.1253	29.9438	30.5222	30.5242	30.5377
WP_007926533.1	RecName: Full=Demethylmenaquinone methyltransferase	2.69893	0.00267595	28.2502	28.196	28.2263	28.2709	28.2644	28.4058	27.8148	28.0333	28.1769	27.147	26.7594	27.1944	26.5613	25.9187	26.5298	24.6232	26.0035	25.8179	27.6505	26.7593	23.7858	26.4393	26.2215	26.7053
WP_007930452.1	RecName: Full=Leukotoxin translocation ATP-binding protein LktB	3.86159	0.000228639	28.8248	27.6335	28.5479	30.2615	30.5897	30.5615	30.7433	30.4019	30.4989	29.8229	29.7566	30.2628	29.6522	30.2363	29.6643	28.7256	29.3284	29.31	29.5979	27.7623	27.5706	29.1853	29.0399	28.7196
WP_007932949.1	RecName: Full=Methyl-accepting chemotaxis protein PA2652	3.41477	0.00058509	27.8372	29.0384	29.3151	20.6572	25.4062	25.7214	27.9435	28.5324	27.907	27.1748	26.9793	27.3672	26.7699	26.4422	26.9723	28.7178	28.26	28.3278	27.4152	28.1585	28.685	29.5264	30.05	29.4533
WP_007930242.1	RecName: Full=Phosphoribosylaminoimidazole-succinocarboxamide synthase; AltName: Full=SAICAR synthetase	6.45838	1.12e-06	32.5955	32.887	32.8686	32.6912	31.9591	32.4368	33.2058	33.4326	33.2494	33.1422	32.8557	32.9974	34.0478	33.7257	33.695	33.7592	33.6738	33.5836	33.0246	33.2659	33.1787	33.6325	33.7541	33.6385
WP_007926964.1	---NA---	8.18889	3.54e-08	31.697	31.2449	31.3647	33.1211	32.8731	33.1814	33.3675	33.041	32.8943	33.1024	33.0102	33.0443	33.4241	33.2533	33.2092	33.0819	33.1828	33.3035	31.7212	31.1526	30.8572	32.4367	32.8573	32.7592
WP_007930816.1	RecName: Full=Probable CtpA-like serine protease	6.11877	2.22e-06	31.4682	31.4519	31.8099	32.4558	32.0479	32.2769	32.5675	32.4304	32.4495	32.6413	32.5925	32.4941	32.8701	32.4931	32.5791	32.8515	32.8292	32.7303	32.0728	32.2857	31.9823	32.3661	32.5937	32.4414
WP_007930031.1	RecName: Full=Large-conductance mechanosensitive channel	5.74828	4.73e-06	29.3437	26.9314	29.0744	32.3185	33.0643	32.858	31.8897	31.6672	32.0916	32.2655	32.201	32.2878	31.9843	31.9628	31.8297	31.0978	31.4285	31.6316	32.243	31.4752	31.404	31.7905	31.5393	31.6142
WP_007930233.1	RecName: Full=Probable periplasmic serine endoprotease DegP-like; AltName: Full=Protease Do; Flags: Precursor	8.79533	1.12e-08	32.3328	31.7268	32.0947	33.11	33.1278	33.027	32.909	33.0705	32.9725	32.8963	32.9678	32.8911	33.7155	33.3081	33.2887	33.5393	33.7617	33.6604	31.1862	31.6918	31.3526	32.5972	32.9455	32.7701
WP_007922771.1	RecName: Full=Extracellular serine protease; Flags: Precursor	6.53156	9.62e-07	31.4639	30.4594	31.6259	33.3466	33.5376	33.2855	33.2101	33.2825	33.0188	30.4339	30.781	30.4241	31.692	32.3469	30.8429	28.6179	28.2826	27.8191	32.7519	30.0997	30.8525	33.346	33.0517	33.3176
WP_007932231.1	RecName: Full=Fumarate hydratase class II; Short=Fumarase C; AltName: Full=Aerobic fumarase; AltName: Full=Iron-independent fumarase	1.86967	0.0157422	28.7262	30.5315	30.1076	30.6093	31.6575	31.7462	31.4857	31.3833	31.4969	30.9567	30.5756	30.3784	31.5833	31.0527	31.0239	30.0552	30.4302	30.6963	30.7617	30.9692	29.8725	30.7433	31.1326	30.6505
WP_007921383.1	RecName: Full=DNA mismatch repair protein MutL	2.51339	0.00396618	27.8304	26.0979	27.7577	28.3552	28.9141	29.0368	28.3924	28.3109	28.3492	28.15	28.5044	28.7744	28.1997	28.6079	28.3849	28.5347	28.2904	28.5061	28.778	29.0941	29.2979	28.1048	28.1378	28.1796
WP_007924664.1	RecName: Full=Glucose-6-phosphate isomerase; Short=GPI; AltName: Full=Phosphoglucose isomerase; Short=PGI; AltName: Full=Phosphohexose isomerase; Short=PHI	5.13774	1.64e-05	30.5413	29.7781	30.4913	31.0057	31.7898	31.7148	32.6286	32.3717	32.3471	31.5266	32.6011	32.4111	31.7788	31.9289	31.6845	32.739	32.3507	32.4352	31.4762	31.6601	31.335	31.6749	31.6887	31.9933
WP_007927713.1	RecName: Full=Carnitine operon protein CaiE	2.85006	0.0019398	26.2204	19.7506	25.6132	28.2154	29.2063	29.5867	29.2211	28.2312	29.025	28.2903	29.0772	28.5573	29.6663	29.603	29.1128	28.8406	28.9324	29.2612	28.7696	29.7463	29.2297	29.5232	29.7937	29.561
WP_007931458.1	---NA---	2.62577	0.00312181	31.5516	31.4929	31.6175	27.9022	27.872	28.8336	29.8986	28.9303	29.7767	27.5206	27.5752	27.3149	25.8535	26.1848	26.0468	27.6463	25.6629	24.8047	31.2527	26.7342	26.7405	29.9401	25.8456	29.2986
WP_007931465.1	RecName: Full=Methionyl-tRNA formyltransferase	3.30985	0.000732301	31.8547	31.828	31.4851	27.8803	29.1908	29.2398	28.7022	27.6209	28.989	26.9585	27.0473	27.0189	24.6024	24.7279	24.9571	27.7233	25.3347	25.1302	29.6812	25.2443	27.1225	28.9514	24.5322	28.3335
WP_007922096.1	RecName: Full=3-hydroxyisobutyrate dehydrogenase, mitochondrial; Short=HIBADH; Flags: Precursor	9.59497	2.51e-09	29.8138	29.5414	29.5757	26.3568	26.5471	26.6423	25.6633	25.4714	26.287	23.0397	24.4538	23.6045	18.8186	19.9942	21.7074	20.8705	18.7976	19.6151	20.4671	19.6677	21.0913	18.8188	21.0042	19.741
WP_007921549.1	RecName: Full=Succinylornithine transaminase; AltName: Full=Succinylornithine aminotransferase	9.77862	1.79e-09	31.2892	30.732	31.1892	32.4136	32.3796	32.3115	32.9695	32.7922	32.4872	32.7805	32.8928	32.8029	33.2867	33.0126	32.9005	33.3877	33.3672	33.3903	31.7607	32.1973	32.0465	33.5244	33.6371	33.5493
WP_007920655.1	RecName: Full=Multiple antibiotic resistance protein MarA	2.63928	0.00303251	31.397	29.9808	30.745	30.0654	30.4401	31.01	29.773	29.506	29.8108	28.8671	28.9015	29.357	29.8828	29.9343	29.4478	29.9378	30.0155	30.3369	30.0989	29.3507	28.8797	29.6229	29.6462	29.5878
WP_007924671.1	---NA---	4.24865	0.000102137	29.4892	28.5212	29.6898	31.1814	31.673	31.4834	31.6641	30.8044	31.3013	30.2879	30.5472	30.3038	30.1776	30.1984	30.1433	29.8116	29.8178	29.9659	30.8051	30.1265	29.4914	30.692	30.2251	30.6376
WP_007926122.1	RecName: Full=Stage V sporulation protein R	4.94312	2.44e-05	30.0805	29.5375	30.0969	31.3317	31.212	31.3482	31.3406	31.4975	31.2815	31.5736	31.2419	31.5267	31.4021	31.2865	30.7856	31.3713	31.4376	31.6261	31.589	31.2153	30.7244	31.3485	31.3744	31.2923
WP_007925190.1	---NA---	2.375	0.0053109	27.0045	27.3473	24.2728	28.0092	28.4015	28.5584	28.8719	28.9024	28.7838	28.9513	28.3176	29.003	27.9649	28.0952	28.103	28.0232	27.3827	27.7824	28.1175	27.4818	27.2271	27.973	27.9359	28.0928
WP_007922155.1	RecName: Full=Diguanylate cyclase DosC; Short=DGC; AltName: Full=Direct oxygen-sensing cyclase	3.39458	0.000610965	27.4992	28.0232	27.3176	27.2531	27.6278	27.5932	27.0508	27.3132	27.9849	27.5728	26.7599	27.2625	26.9159	27.0442	27.456	25.5326	25.9877	26.223	27.1587	26.4659	26.3956	27.0437	27.0003	26.9361
WP_003223795.1	RecName: Full=NADH-quinone oxidoreductase subunit I; AltName: Full=NADH dehydrogenase I subunit I; AltName: Full=NDH-1 subunit I	5.41894	9.26e-06	29.8108	30.0311	29.8077	31.2688	30.9042	31.1111	30.6958	30.6734	31.1853	30.7625	30.5119	30.7676	30.7928	30.3253	30.6462	31.5231	31.2698	31.2472	30.7475	31.1319	30.8946	30.8578	31.0619	30.9765
WP_007932422.1	RecName: Full=Alanine racemase	2.40636	0.00497083	29.855	30.6207	29.8364	29.7343	30.5903	30.0927	30.256	30.635	30.9751	30.8568	30.8774	30.987	30.5094	30.5021	30.4935	31.1196	31.0454	31.0334	30.5731	30.9886	30.9519	30.5939	30.6125	30.7628
WP_007924126.1	RecName: Full=Riboflavin biosynthesis protein RibBA; Includes: RecName: Full=3,4-dihydroxy-2-butanone 4-phosphate synthase; Short=DHBP synthase; Includes: RecName: Full=GTP cyclohydrolase-2; AltName: Full=GTP cyclohydrolase II	7.56944	1.2e-07	31.0354	31.2522	31.1356	31.5526	31.7738	32.094	32.5375	32.4966	32.4324	32.4758	32.5896	32.4269	32.8582	32.443	32.4009	32.9255	32.9915	32.9011	32.1514	32.5826	32.2056	32.7252	33.0475	32.6961
WP_007920556.1	RecName: Full=GlcNAc-binding protein A; Flags: Precursor	0.437768	0.370342	32.2884	32.6261	32.0607	31.6371	33.6725	33.5662	32.9683	32.8674	32.9782	31.08	31.1701	31.019	29.7843	29.9342	29.6719	30.4698	30.0645	29.3922	34.259	27.6699	26.7679	33.2694	24.3024	32.4386
WP_007932153.1	RecName: Full=Signal peptidase I; Short=SPase I; AltName: Full=Leader peptidase I	5.35556	1.06e-05	29.948	27.6006	29.4992	31.9193	31.9996	32.054	32.0459	32.0876	32.1143	31.962	32.2471	32.2163	31.9253	31.8857	31.7341	32.3507	32.3387	32.2736	30.7739	30.8783	31.5601	31.6617	31.8768	31.8649
WP_037033843.1	RecName: Full=5-hydroxyisourate hydrolase; Short=HIU hydrolase; Short=HIUHase	0.909262	0.129981	27.7495	20.173	28.6103	28.6195	29.5685	29.8908	29.0355	28.8133	29.4083	28.4487	28.9488	29.1952	27.2596	28.2928	27.9974	29.7283	29.0654	29.1515	29.626	29.663	29.1486	29.5644	29.3338	29.6263
WP_007929286.1	RecName: Full=Uncharacterized signaling protein PA1727	3.54832	0.000439046	30.5961	30.1063	30.6514	28.7775	29.1767	29.3819	28.8406	28.1802	28.4462	26.7225	27.7674	26.7324	24.048	25.3918	24.4888	24.9631	25.4255	25.3647	29.3377	26.226	27.8749	28.1391	22.9059	27.3954
WP_007926594.1	RecName: Full=Succinyl-CoA:3-ketoacid coenzyme A transferase subunit B; AltName: Full=OXCT B; AltName: Full=Succinyl-CoA:3-oxoacid CoA-transferase	5.30102	1.18e-05	29.3308	29.4286	29.3165	28.324	28.2796	27.7323	29.4203	29.4696	29.1265	28.2207	28.8119	28.7327	28.6077	29.0584	28.8464	29.3058	29.2103	29.7547	28.7347	28.7336	28.6113	27.9953	28.3732	28.1299
WP_007929979.1	RecName: Full=Dihydroorotase; Short=DHOase	9.3024	4.27e-09	29.8134	29.7732	29.5857	31.5448	31.9066	31.6309	32.1707	31.5014	32.0682	31.9732	32.0344	31.8075	32.0532	32.0588	31.8959	32.2728	32.1068	32.1842	31.5893	32.014	31.6544	31.9533	32.1492	31.9614
WP_007929869.1	RecName: Full=Lipopolysaccharide export system protein LptA; Flags: Precursor	4.44016	6.81e-05	30.7841	30.9321	31.399	32.1864	31.3978	31.0125	32.3039	32.5417	32.4457	32.5784	32.2134	32.3895	32.5832	32.3895	32.7916	32.4375	32.4786	32.3105	31.4618	31.8364	31.801	32.1935	32.4162	32.0229
WP_007931440.1	RecName: Full=Glutathione peroxidase homolog BsaA	7.39572	1.69e-07	30.6314	30.579	31.0704	32.5794	32.0939	32.1211	31.4123	31.8219	30.8541	31.5822	31.2243	31.8549	32.0142	31.7967	31.5865	30.6598	31.3149	31.0456	29.7835	30.067	29.3573	29.5118	28.9406	28.9989
WP_007925219.1	RecName: Full=Autoinducer 2 import system permease protein LsrC; Short=AI-2 import system permease protein LsrC	2.68784	0.00273567	30.4518	30.2562	29.7435	29.4771	30.5053	30.4039	30.4892	30.4987	30.6762	30.3828	30.5996	30.4018	29.7616	29.6129	30.1942	30.3611	30.2267	30.4369	30.282	31.4682	31.4829	31.1101	31.686	31.4478
WP_007932197.1	RecName: Full=Prephenate dehydratase; Short=PDT	6.73539	6.43e-07	29.226	29.8467	29.7063	30.6409	30.9151	30.7767	31.2573	31.1915	31.1406	31.2345	31.2229	31.4685	31.3281	31.2542	30.6399	31.4738	31.2921	31.3463	30.4579	30.6839	30.4013	30.5288	30.5604	30.7074
WP_007929214.1	RecName: Full=ATP-dependent Clp protease ATP-binding subunit ClpC	7.84318	6.98e-08	27.4853	26.3975	27.9856	29.7135	30.1458	29.832	31.1474	31.1609	31.2651	30.4729	30.4848	30.8477	30.3805	30.0443	30.2601	31.9427	30.9929	30.9898	30.9596	31.363	31.7589	31.5411	31.1663	31.5993
WP_007932270.1	RecName: Full=Streptothricin hydrolase	3.97549	0.000180827	31.0371	29.2179	30.7111	32.0579	32.4961	32.5097	32.2445	32.158	32.176	31.6435	32.2757	31.9735	32.4891	32.9251	32.242	32.5166	32.5481	32.6216	31.6489	32.0329	31.4143	32.1142	32.2693	32.3338
WP_007930551.1	RecName: Full=Methyl-accepting chemotaxis protein McpU	11.1037	1.61e-10	27.0784	27.4181	26.8287	24.5459	25.6684	25.3792	26.6351	26.2854	26.8814	18.8535	18.6659	19.6404	24.8137	25.7101	25.3347	25.549	25.0949	25.261	17.7187	18.6718	20.2203	26.0876	25.9	25.5263
WP_007928219.1	RecName: Full=N-carbamoyl-L-amino-acid hydrolase; AltName: Full=Hydantoin utilization protein C; AltName: Full=L-N-carbamoylase	1.89784	0.0148314	30.7611	31.0677	30.4299	25.1993	21.2462	23.5617	27.7061	27.7049	27.4698	27.5494	27.2043	27.2945	26.9343	27.1774	26.3234	26.97	26.8271	27.2465	20.709	28.75	28.7028	26.6764	27.8234	27.1953
WP_007929661.1	RecName: Full=Propionyl-CoA carboxylase alpha chain, mitochondrial; Short=PCCase subunit alpha; AltName: Full=Propanoyl-CoA:carbon dioxide ligase subunit alpha; Flags: Precursor	9.02476	7.33e-09	28.6584	27.6213	28.4583	31.2784	31.8875	31.7303	32.217	32.0457	31.8042	31.6785	31.5932	32.076	32.1038	32.1573	31.8854	32.2531	31.7587	32.1099	31.359	31.8809	32.2952	32.1823	32.2484	32.367
WP_007929514.1	RecName: Full=Inositol-1-monophosphatase; Short=I-1-Pase; Short=IMPase; Short=Inositol-1-phosphatase	10.6861	3.33e-10	30.2882	30.3158	30.2559	31.9378	32.503	32.2129	32.7055	32.6329	32.4539	32.4009	32.6732	32.6479	32.9447	32.8869	32.6931	33.2819	33.1173	33.0927	32.1679	32.6274	32.2103	32.4588	32.4419	32.5604
WP_007927323.1	RecName: Full=Phytochrome-like protein cph2; AltName: Full=Bacteriophytochrome cph2	6.92919	4.35e-07	29.151	29.1747	29.3032	29.0123	29.199	29.217	29.9374	29.5753	29.666	29.6712	29.9119	29.6987	30.1402	30.2274	30.0274	30.0062	29.9304	30.1895	28.9789	29.2266	28.693	29.8296	29.8689	29.7913
WP_007924200.1	RecName: Full=50S ribosomal protein L4	5.56866	6.81e-06	33.4209	32.9433	33.3208	32.4989	33.7201	33.5919	34.6215	34.4254	34.3835	34.3813	35.0862	34.7154	34.4013	34.5721	34.0286	34.8058	34.8842	34.6478	34.8102	35.2578	35.2506	35.118	35.2218	35.2136
WP_007927957.1	RecName: Full=Phosphoenolpyruvate carboxylase; Short=PEPC; Short=PEPCase	2.60971	0.00322813	30.6154	30.5036	29.1348	30.8123	31.5828	31.4519	31.3786	31.3569	31.819	31.6773	31.3993	31.5724	31.631	31.3598	31.1022	31.3981	31.2357	31.3296	30.7693	31.0398	30.6807	31.2916	31.5854	31.3969
WP_007928126.1	RecName: Full=Electron transfer flavoprotein subunit beta; Short=Beta-ETF	2.96331	0.00152391	32.169	33.0291	32.8594	30.0247	31.8501	31.8881	31.1941	31.0649	32.28	32.042	32.6874	32.3272	33.261	33.0586	32.963	32.7581	32.2099	32.1737	33.3583	33.3712	33.6978	32.4885	32.3997	32.4065
WP_007921193.1	---NA---	2.19483	0.00781735	32.3632	32.5771	32.6195	32.729	33.3818	33.1777	33.0614	33.1425	33.1877	32.5919	32.6599	32.7286	33.0286	33.2031	32.7758	32.8033	33.1382	32.9489	32.8219	32.295	31.6527	32.56	32.4937	32.5356
WP_007924035.1	RecName: Full=S-(hydroxymethyl)glutathione dehydrogenase; AltName: Full=Alcohol dehydrogenase class-3; AltName: Full=Alcohol dehydrogenase class-III; AltName: Full=Glutathione-dependent formaldehyde dehydrogenase; Short=FALDH; Short=FDH; Short=GSH-FDH	2.87211	0.00184846	31.3912	29.7137	32.2066	31.2393	30.532	30.6333	33.0948	33.5111	33.134	32.2415	32.2732	32.3666	32.7632	32.2803	32.2037	31.9175	32.3889	32.034	31.5478	32.3508	32.501	32.0135	32.3624	31.897
WP_007931144.1	RecName: Full=UPF0234 protein PFL_4775	5.37472	1.02e-05	31.668	31.7072	32.1096	33.2678	32.907	32.9041	33.3009	33.4027	33.024	33.3809	33.5912	33.3917	33.6199	33.188	33.0863	33.2762	33.4433	33.4319	32.8512	33.6167	32.8772	33.4187	33.4965	33.4372
WP_007931381.1	RecName: Full=Phospho-2-dehydro-3-deoxyheptonate aldolase, Trp-sensitive; AltName: Full=3-deoxy-D-arabino-heptulosonate 7-phosphate synthase; AltName: Full=DAHP synthase; AltName: Full=Phospho-2-keto-3-deoxyheptonate aldolase	4.76564	3.49e-05	30.9961	30.5105	30.5735	30.9821	31.9371	31.7899	32.3462	32.1531	32.1186	31.7116	32.0393	31.9729	32.0515	32.0814	31.7998	32.555	32.3167	32.2411	31.4442	31.9345	31.6196	31.9115	31.983	31.8882
WP_007927029.1	RecName: Full=Glutathione-binding protein GsiB; Flags: Precursor	4.46068	6.54e-05	28.6788	28.5974	29.1997	30.0062	30.5935	30.7932	30.623	30.2853	30.4204	29.2205	29.5844	29.5791	28.1148	28.2871	28.7833	29.3163	27.8108	28.1566	30.7041	29.8241	30.7423	29.8158	28.7504	29.4332
WP_007921726.1	RecName: Full=Molybdate-binding protein ModA; AltName: Full=Molybdate/tungstate-binding protein ModA; Flags: Precursor	6.72218	6.6e-07	30.7248	30.8154	30.5293	30.3324	31.1894	31.143	31.8974	31.5085	31.9567	30.404	30.8614	30.3452	31.1532	32.2747	30.4863	30.4039	30.5853	31.5451	33.5304	33.2594	33.5788	33.8546	33.8951	33.8349
WP_007923535.1	RecName: Full=Succinyl-diaminopimelate desuccinylase; Short=SDAP desuccinylase; AltName: Full=N-succinyl-LL-2,6-diaminoheptanedioate amidohydrolase	5.24859	1.31e-05	28.2126	29.2782	29.3414	30.5042	30.7296	30.8066	29.2806	29.0624	29.4362	29.0838	29.1731	28.7383	29.1718	28.9894	28.8201	28.3942	28.6563	28.7035	29.6511	28.58	29.0318	28.0861	27.6662	28.1396
WP_007922922.1	RecName: Full=Uncharacterized protein YegU	4.54124	5.54e-05	29.6388	30.49	30.5999	31.4559	31.8647	31.8902	30.626	30.9025	30.2836	30.0703	30.1805	29.485	30.1756	30.2154	29.6974	28.9216	28.9412	28.8661	30.5201	29.2212	29.1506	29.1202	27.5412	28.9486
WP_007926351.1	---NA---	3.92425	0.000200566	29.7581	29.6772	30.0368	30.5848	30.4433	30.4605	29.5796	29.5306	29.8317	30.9496	30.5201	30.0736	30.1317	30.2805	29.8174	30.0412	30.367	30.45	29.2372	29.4647	29.6886	28.9795	29.6513	29.4189
WP_007930059.1	RecName: Full=Dehydrogenase/reductase SDR family member 7B; AltName: Full=short-chain dehydrogenase/reductase family 32C member 1	3.19428	0.000936292	28.1091	27.4984	27.714	28.4672	28.6277	29.0925	29.5691	28.9849	29.0489	28.8354	29.1145	29.1328	29.302	29.033	29.0441	28.9214	29.0289	28.9099	29.2613	28.8278	28.1166	28.9161	28.9223	28.9199
WP_162136172.1	RecName: Full=AMP nucleosidase	8.11544	4.07e-08	30.8097	31.0452	30.988	32.1612	32.1385	32.2582	32.723	32.6899	32.6605	32.5033	32.6454	32.7016	33.0475	32.5701	32.3723	33.0654	32.7444	32.855	32.263	32.6813	32.2457	32.6779	32.7433	32.6996
WP_007928953.1	---NA---	2.17672	0.00812923	27.0918	27.9998	27.3287	28.3786	28.1662	28.1814	27.679	27.9052	28.0528	28.4091	28.1404	27.7667	27.8794	28.3747	27.9978	26.7157	27.9746	27.9846	28.6675	28.978	27.9076	28.7352	29.2784	28.986
WP_097136878.1	RecName: Full=Peptide chain release factor 2; Short=RF-2	7.00379	3.75e-07	30.5117	30.9008	30.4154	31.3132	31.9289	31.8491	32.1702	32.1052	32.269	32.3949	32.3412	32.4059	31.638	31.9262	31.9336	32.2394	32.0322	31.9957	31.8579	32.137	32.2502	32.1403	32.2181	32.1926
WP_007921980.1	RecName: Full=Acetyl-coenzyme A carboxylase carboxyl transferase subunit beta; Short=ACCase subunit beta; Short=Acetyl-CoA carboxylase carboxyltransferase subunit beta	7.56643	1.2e-07	31.4151	31.2012	31.5097	32.6376	32.9785	33.146	33.0095	32.796	32.5277	32.5142	32.5352	32.778	33.0364	33.0935	33.0606	33.2854	33.1937	32.9366	32.4911	32.6227	32.2496	32.9755	33.0088	33.036
WP_007925158.1	RecName: Full=Intermembrane transport protein PqiB; AltName: Full=Paraquat-inducible protein B	3.34828	0.00067536	28.7947	27.5904	28.5701	29.0655	28.6182	28.5241	29.7508	29.2057	29.6747	29.7053	30.0199	29.5537	28.8453	28.5965	28.4965	29.6531	28.9693	28.8955	29.5125	29.818	29.1819	29.581	29.9224	29.7521
WP_007924290.1	---NA---	2.50692	0.00402159	27.3904	28.1294	27.9197	27.7823	28.3592	28.3909	27.1571	28.0519	28.3646	27.8708	27.4771	27.8502	28.2505	28.3013	28.1685	27.68	28.046	28.1418	27.3131	26.5051	26.2772	27.4458	27.6879	27.3977
WP_007926659.1	RecName: Full=Diaminopimelate epimerase; Short=DAP epimerase; AltName: Full=PLP-independent amino acid racemase	0.410871	0.393369	28.4629	28.8923	28.4396	27.9285	30.1116	29.8205	29.4133	29.2206	29.6221	29.3116	29.4986	29.506	28.2443	29.6067	28.7523	29.121	29.0741	29.2542	28.736	28.984	28.5168	29.0777	29.152	29.2577
WP_007924474.1	RecName: Full=Chromosomal replication initiator protein DnaA	5.71079	5.1e-06	30.1585	29.8332	30.7713	29.8041	29.3446	29.7045	30.2069	30.4671	30.2193	31.0329	30.8422	30.9991	30.5872	30.2879	30.121	31.1666	31.3181	31.3149	30.1002	30.3625	30.4029	31.0824	31.3404	31.1225
WP_007921622.1	RecName: Full=Flagellar brake protein YcgR; AltName: Full=Cyclic di-GMP binding protein YcgR	5.15123	1.6e-05	29.1376	28.4559	29.1414	28.5058	27.2612	29.0084	29.6593	29.4124	29.4639	29.4872	28.8967	29.3237	28.7969	28.5716	28.7799	30.4891	29.8089	29.5481	30.7862	30.9308	30.7878	30.7924	30.7713	30.413
WP_007925914.1	RecName: Full=Glycine betaine/proline betaine-binding periplasmic protein; AltName: Full=GBBP; Flags: Precursor	3.79429	0.000263256	28.2522	28.5014	27.8998	30.1468	28.5545	28.8159	28.4273	29.747	28.8474	29.5032	29.9993	30.1427	29.4609	30.4325	30.3851	29.8507	30.4697	30.3593	30.0424	31.1637	31.3325	30.8027	30.9904	30.7612
WP_007930302.1	RecName: Full=Protein YdgA; Flags: Precursor	3.84269	0.000237659	32.1923	31.3817	32.0336	32.5075	31.6975	31.8279	31.874	32.0115	31.6168	30.9408	30.8352	30.4187	30.6678	30.0123	29.5687	26.1863	29.9491	29.0608	29.5175	27.5601	26.9593	29.7531	29.0207	29.6132
WP_007932218.1	RecName: Full=Cyclic di-GMP phosphodiesterase PdeB; AltName: Full=Phosphodiesterase biofilm protein	2.1206	0.00916755	28.287	27.24	28.4082	28.7496	29.3985	29.4253	29.6109	29.3852	29.1447	28.7851	28.6797	28.9312	28.9266	29.1817	28.8992	29.2136	29.0095	28.9617	29.1058	29.0618	28.029	29.2395	29.0696	29.2216
WP_007926709.1	RecName: Full=Glutamine amidotransferase-like class 1 domain-containing protein 3A, mitochondrial; Flags: Precursor	9.38764	3.67e-09	30.2816	30.2104	29.9575	32.2231	32.1842	32.3724	32.8163	32.4109	32.3854	32.3117	32.5752	32.4692	32.7772	32.8284	32.5596	32.4794	32.4042	32.4073	31.0807	31.839	31.2261	31.9838	32.1032	31.9385
WP_007925214.1	RecName: Full=Dimethylglycine dehydrogenase, mitochondrial; AltName: Full=ME2GLYDH; Flags: Precursor	3.1167	0.00109897	28.6604	29.2369	28.5889	28.6672	29.2278	28.9723	29.7915	29.8483	29.8487	29.0783	28.621	29.009	28.0805	28.1564	28.7587	29.8679	29.1473	28.917	28.5743	28.7214	28.8405	29.1492	28.9681	28.9208
WP_007926676.1	---NA---	3.94943	0.000190287	31.4702	32.2752	31.5564	32.8146	33.6515	33.5535	33.5787	33.2007	34.1366	33.4915	33.1638	33.6946	33.6273	33.6488	33.0318	33.7344	33.6813	33.5915	32.8493	32.9564	33.4325	32.9141	33.2169	32.8596
WP_007929399.1	RecName: Full=3-hydroxyisobutyryl-CoA hydrolase, mitochondrial; AltName: Full=3-hydroxyisobutyryl-coenzyme A hydrolase; Short=HIB-CoA hydrolase; Short=HIBYL-CoA-H; Flags: Precursor	6.34715	1.39e-06	28.146	28.1115	28.8004	29.9441	30.422	30.5517	30.7853	30.3423	30.3069	29.7528	30.555	29.9794	30.5214	30.5509	30.5061	30.2123	30.4847	30.4282	31.0921	31.2039	30.2799	31.1012	31.1499	31.184
WP_007922496.1	RecName: Full=Chemotaxis protein CheW	2.54883	0.0036793	32.1098	32.3292	32.5875	31.9778	32.0366	32.3495	32.874	33.0517	32.5499	32.7996	32.6232	32.6644	32.8217	32.4611	32.627	32.9398	32.7765	32.9276	31.7332	32.5465	32.4916	32.8388	33.1441	32.9022
WP_007920902.1	RecName: Full=Puromycin-sensitive aminopeptidase; Short=PSA; AltName: Full=Cytosol alanyl aminopeptidase; Short=AAP-S	7.09575	3.12e-07	29.8143	28.2571	29.1988	31.0479	31.1185	31.3106	32.0157	32.1402	31.8096	31.7376	31.9053	31.8853	31.9745	31.7475	31.8604	32.1724	31.5192	31.887	30.6826	30.815	30.4365	31.6003	31.8908	31.9051
WP_007927835.1	RecName: Full=Synaptic vesicle membrane protein VAT-1 homolog	2.1678	0.00828725	30.7506	30.8988	30.5525	30.7777	31.5636	31.6595	31.4215	31.1998	31.4178	31.3822	31.1737	31.2518	31.6579	31.4536	31.2893	31.4698	31.4482	31.6263	31.2636	31.5424	31.5659	31.4996	31.7089	31.4944
WP_007931174.1	---NA---	2.98553	0.0014549	34.5409	34.362	34.4667	34.8422	34.8499	34.6981	35.2893	35.0147	35.0667	34.9412	34.8437	34.9504	35.2943	34.9523	34.9776	34.8832	35.142	34.9865	34.5665	35.469	34.8835	35.3451	35.8623	35.5207
WP_007926152.1	RecName: Full=Spermidine/putrescine-binding periplasmic protein; Short=SPBP; Flags: Precursor	2.17439	0.00817032	31.1919	31.1956	30.9289	31.928	32.1026	32.4963	32.2453	31.7077	31.998	31.4348	32.0458	31.8843	32.3431	32.41	31.7146	31.7953	32.1013	32.1166	31.4739	32.6713	31.8989	32.2684	32.7369	32.4804
WP_007926096.1	RecName: Full=Omega-amidase NIT2; AltName: Full=Nitrilase homolog 2	4.06564	0.000149915	28.5339	28.2971	29.505	29.0921	30.4648	30.3064	31.3804	30.9006	30.7619	30.0713	30.8181	30.3433	30.7755	30.6868	30.0797	30.7869	30.8091	31.2809	30.5074	31.2033	30.8472	31.2763	31.2594	31.4577
WP_007931464.1	RecName: Full=Adenosylmethionine-8-amino-7-oxononanoate aminotransferase; AltName: Full=7,8-diamino-pelargonic acid aminotransferase; Short=DAPA AT; Short=DAPA aminotransferase; AltName: Full=7,8-diaminononanoate synthase; Short=DANS; AltName: Full=Diaminopelargonic acid synthase	8.1393	3.9e-08	29.9463	28.5191	29.8229	25.7589	25.48	25.6388	26.1199	25.4152	25.5106	20.2078	19.1875	20.7648	18.9479	20.9847	18.9077	18.7456	20.3307	18.0469	26.721	23.7979	24.4512	27.4459	24.6375	27.1339
WP_007925221.1	RecName: Full=Lipopolysaccharide export system ATP-binding protein LptB	3.41813	0.000581052	30.2453	30.5668	30.1819	30.2902	31.0748	30.9316	31.1551	31.1724	31.2262	30.5969	30.9232	30.7741	30.7106	30.7439	31.0488	30.8593	30.614	30.5938	30.6683	31.6773	31.5423	31.5709	32.1525	31.8676
WP_007921648.1	---NA---	2.7837	0.00223178	26.0027	28.0255	27.9112	28.8599	29.259	29.319	28.7662	28.9855	28.698	28.2033	29.2794	28.6832	28.9043	29.3472	28.9004	29.2723	29.3394	29.1449	29.0996	29.0669	29.0832	29.2959	29.6531	29.3267
WP_007923657.1	RecName: Full=Probable diguanylate cyclase DgcC; Short=DGC	4.24663	0.000102565	27.7247	20.6167	26.3651	28.8689	28.3444	28.9756	28.9858	28.3596	28.4111	25.2415	26.6135	26.5641	26.319	26.366	26.4044	25.1919	25.7939	25.2795	20.0781	20.6163	17.0646	25.6803	23.8838	25.0784
WP_007921811.1	RecName: Full=1-(5-phosphoribosyl)-5-[(5-phosphoribosylamino)methylideneamino] imidazole-4-carboxamide isomerase; AltName: Full=Phosphoribosylformimino-5-aminoimidazole carboxamide ribotide isomerase	2.68322	0.00276201	28.899	21.8611	28.429	30.4812	30.9215	31.1108	32.3363	31.8888	31.7955	31.1212	32.1714	31.9861	32.0488	32.2866	31.6772	32.5717	32.257	32.2844	31.2272	31.9842	31.6835	31.7861	31.7422	31.8209
WP_002555488.1	RecName: Full=50S ribosomal protein L23	5.8322	4e-06	33.7462	33.8061	34.0099	34.179	34.4357	34.3002	34.7362	34.9364	35.1222	34.9882	34.8694	34.742	34.6275	34.782	34.7276	35.0268	35.2542	34.8828	34.9304	35.394	35.7289	35.1485	35.3552	35.0626
WP_007926885.1	RecName: Full=Midasin; AltName: Full=Dynein-related AAA-ATPase MDN1; AltName: Full=MIDAS-containing protein	4.67134	4.26e-05	29.5129	28.8244	29.856	30.226	30.8054	30.8175	31.3327	31.0789	30.996	30.4402	31.0672	30.9355	30.9764	31.0981	30.5328	31.6762	31.2221	31.1491	31.1253	31.6233	31.146	31.3013	31.2365	31.1441
WP_007922414.1	RecName: Full=Glycerol kinase; AltName: Full=ATP:glycerol 3-phosphotransferase; AltName: Full=Glycerokinase; Short=GK	7.69264	9.4e-08	29.071	29.0161	29.1412	29.482	29.5918	29.5528	30.1854	30.89	30.4687	30.6982	30.5806	30.6617	31.0131	30.6166	30.8411	31.2408	30.9503	31.2889	30.6326	31.315	31.3958	30.9367	31.4055	31.157
WP_007921432.1	RecName: Full=Phosphomethylpyrimidine synthase; AltName: Full=Hydroxymethylpyrimidine phosphate synthase; Short=HMP-P synthase; Short=HMP-phosphate synthase; Short=HMPP synthase; AltName: Full=Thiamine biosynthesis protein ThiC	5.16145	1.57e-05	24.2184	20.6632	23.2974	27.4511	27.1661	26.8827	23.8996	23.6264	20.0145	27.0061	27.4663	27.3048	25.7972	26.1974	26.1908	28.9341	27.4989	28.4705	28.3457	29.3034	30.3211	26.6618	26.9355	26.6997
WP_007923879.1	RecName: Full=Glyoxylate reductase	3.91652	0.000203623	29.437	28.7784	29.2801	30.0808	30.6964	30.5152	30.4141	30.2607	30.4867	29.8027	30.515	30.5383	30.745	30.8718	30.2087	31.294	30.8366	30.9212	30.3038	31.0367	30.3584	30.637	30.7704	30.677
WP_007921454.1	RecName: Full=Bifunctional protein HldE; Includes: RecName: Full=D-beta-D-heptose 7-phosphate kinase; AltName: Full=D-beta-D-heptose 7-phosphotransferase; AltName: Full=D-glycero-beta-D-manno-heptose-7-phosphate kinase; Includes: RecName: Full=D-beta-D-heptose 1-phosphate adenylyltransferase; AltName: Full=D-glycero-beta-D-manno-heptose 1-phosphate adenylyltransferase	2.44647	0.00457985	30.657	31.2917	30.6453	30.4996	30.9184	30.8501	31.2546	31.0528	31.7773	31.0109	30.9263	31.064	31.3111	31.0442	31.1664	31.6204	31.8715	31.6234	31.6114	31.7647	31.9217	31.5009	31.778	30.7934
WP_037035333.1	RecName: Full=Biofilm dispersion protein BdlA; AltName: Full=Chemotaxis regulator BdlA	8.27192	3.02e-08	30.5744	29.9137	30.6128	26.1161	27.1795	26.6377	27.4912	27.9812	26.3042	27.8521	28.342	28.23	28.0676	27.9916	28.0783	28.2893	28.5275	28.6823	29.7995	30.4116	30.4412	30.7819	31.1015	30.8602
WP_007928454.1	RecName: Full=Cytochrome b-c1 complex subunit Rieske, mitochondrial; AltName: Full=Complex III subunit 5; AltName: Full=Cytochrome b-c1 complex subunit 5; AltName: Full=Rieske iron-sulfur protein; Short=RISP; AltName: Full=Rieske protein UQCRFS1; AltName: Full=Ubiquinol-cytochrome c reductase iron-sulfur subunit; Contains: RecName: Full=Cytochrome b-c1 complex subunit 9; Short=Su9; Short=Subunit …	5.78029	4.44e-06	32.0252	32.0887	31.715	32.3152	32.0803	32.2381	32.2829	32.472	32.4874	32.6846	32.3632	32.5251	32.4215	32.1711	32.2131	32.366	32.3213	32.4328	32.8522	33.3515	33.2748	32.8267	33.1131	32.907
WP_007932183.1	RecName: Full=Dihydroorotate dehydrogenase (quinone); AltName: Full=DHOdehase; Short=DHOD; Short=DHODase; AltName: Full=Dihydroorotate oxidase	11.3575	1.01e-10	29.3545	28.7761	28.8224	31.8474	31.9424	31.7977	31.9677	31.7553	31.8028	31.9644	31.9816	32.1504	32.7625	32.6076	32.3896	32.3714	32.4003	32.4304	31.062	31.7375	31.602	32.0046	32.1469	32.0406
WP_003213368.1	RecName: Full=DNA-binding protein HU	0.574783	0.272852	35.8366	36.6108	36.1769	35.3546	36.8488	36.5874	35.8843	35.5056	36.0207	35.333	35.4467	35.6012	35.7436	35.8904	35.6611	35.5101	36.2989	36.1216	35.5871	36.7022	35.925	36.1888	36.67	36.1261
WP_007921700.1	---NA---	4.26236	9.93e-05	32.1934	32.5448	32.0851	32.5736	33.162	33.2169	32.2218	32.3125	32.5223	32.0792	31.5748	31.8079	32.4301	32.1317	31.9809	31.4111	31.9071	31.752	31.3933	31.2816	30.1005	31.4977	31.3643	31.1627
WP_037034362.1	RecName: Full=Midasin; AltName: Full=Dynein-related AAA-ATPase mdn1; AltName: Full=MIDAS-containing protein	2.28118	0.00648346	30.8125	30.2543	30.6444	30.6442	31.009	31.2091	31.0916	31.1799	31.2728	30.2855	30.5255	29.8279	30.2612	29.8805	30.0397	29.4049	30.0692	29.8816	31.4867	30.2263	29.9969	30.9826	30.5405	30.9015
WP_007932099.1	RecName: Full=Histidine-binding periplasmic protein; Short=HBP; Flags: Precursor	5.53537	7.3e-06	29.5763	30.1332	30.1012	29.2732	28.855	29.443	28.1726	28.4523	28.439	19.7387	23.4666	24.7769	28.1497	27.7441	28.4981	29.0995	28.8095	28.857	29.0141	29.7278	30.5752	28.8108	29.1519	29.0655
WP_007924594.1	RecName: Full=GDP-mannose 4,6-dehydratase; AltName: Full=GDP-D-mannose dehydratase	7.2504	2.28e-07	28.3589	28.2531	28.5018	29.4465	29.3858	29.0595	28.9433	29.0119	28.9207	28.266	28.4696	28.6349	27.8253	28.6994	28.8061	30.7724	29.9267	30.463	30.3423	31.2214	31.5163	30.5841	31.052	30.7008
WP_007923271.1	RecName: Full=Molybdenum cofactor biosynthesis protein B	0.907359	0.130516	29.3891	30.2228	29.5052	29.611	30.1288	29.9071	29.519	29.9321	30.1682	29.7378	29.7815	29.8397	30.0061	29.5321	29.7374	30.5181	30.4044	30.1781	29.7853	30.3637	30.527	29.768	30.1146	29.6265
WP_007924666.1	RecName: Full=Acetyl-coenzyme A synthetase; Short=AcCoA synthetase; Short=Acs; AltName: Full=Acetate--CoA ligase; AltName: Full=Acyl-activating enzyme	2.70691	0.00263393	32.1423	32.4277	32.5802	32.8724	32.8003	32.9382	32.8657	32.7763	32.673	32.8536	32.9845	32.8446	33.5035	33.168	32.9624	32.4395	33.0778	32.9588	31.8501	32.6731	31.2191	33.0972	33.5066	33.2777
WP_007929184.1	RecName: Full=NADH-quinone oxidoreductase subunit E; AltName: Full=NADH dehydrogenase I subunit E; AltName: Full=NDH-1 subunit E	3.54315	0.000443936	29.6828	30.1858	29.9348	29.9113	30.0522	29.9822	30.2098	30.2058	30.0755	30.0935	29.9541	30.1032	30.5507	29.5166	29.831	30.6779	30.6144	30.6897	28.4853	29.5924	28.9359	29.4768	29.4271	29.6645
WP_007925840.1	RecName: Full=Cell division protein DamX	1.1924	0.0693303	31.1954	30.8999	31.1804	31.3063	31.4078	31.4885	31.0983	31.1185	31.0778	30.7741	31.224	30.7108	31.0762	30.72	30.2686	29.5041	31.1079	31.1309	30.4713	31.0122	30.0404	29.9749	30.3105	30.3716
WP_007924743.1	RecName: Full=Glutamate 5-kinase; AltName: Full=Gamma-glutamyl kinase; Short=GK	7.91888	6.02e-08	30.6509	30.6286	30.1946	31.8737	31.9289	32.1183	31.9198	32.0984	32.0951	31.9964	31.9305	32.0274	32.1562	31.7376	31.9417	32.1164	32.061	31.8643	31.7519	31.7634	31.9213	31.8026	32.0311	31.8534
WP_007921129.1	RecName: Full=DNA-directed RNA polymerase subunit omega; Short=RNAP omega subunit; AltName: Full=RNA polymerase omega subunit; AltName: Full=Transcriptase subunit omega	4.47868	6.31e-05	28.3022	25.6155	29.7292	30.6639	31.5593	31.8635	32.4605	31.7493	31.3787	32.0265	32.9167	32.5555	32.6516	32.6994	32.4066	32.2139	32.373	32.3733	32.2617	32.3509	32.1717	32.7015	32.6232	32.8194
WP_007922014.1	RecName: Full=Glutamate--tRNA ligase; AltName: Full=Glutamyl-tRNA synthetase; Short=GluRS	6.72387	6.58e-07	30.1675	29.2653	28.6227	31.5876	31.7322	31.6009	32.0509	31.8776	32.1983	31.3159	31.6795	31.7393	31.9982	31.9774	31.4678	32.4969	32.3739	32.4279	31.3616	31.8314	31.8259	32.0354	32.2679	32.0911
WP_016702211.1	RecName: Full=Succinate dehydrogenase cytochrome b556 subunit; Short=Cytochrome b-556	3.81634	0.000251422	30.9396	30.4203	30.7049	32.0034	32.0979	32.0035	31.9987	31.9047	32.0576	32.0412	31.647	32.1124	31.9391	32.0647	31.8718	32.1086	32.0159	31.7165	30.961	31.884	31.9979	31.7072	31.5931	31.8603
WP_007924672.1	RecName: Full=Osmotically-inducible protein Y; Flags: Precursor	3.0202	0.00135082	35.271	35.3474	35.3662	34.6711	33.0317	33.5674	34.2783	33.8821	33.9409	33.5605	33.7692	33.7049	34.2232	33.9202	34.4577	32.517	32.9142	32.6367	34.0512	34.2531	32.5031	34.1828	34.3246	33.4891
WP_007931272.1	---NA---	2.87492	0.00183854	31.2401	31.6452	31.2582	31.4597	31.8265	31.6853	30.8985	31.0088	31.2713	31.0193	31.1295	31.3567	30.8098	30.6639	30.2438	29.5957	30.1804	30.0856	29.4917	23.1773	20.4791	30.7243	29.9065	30.2685
WP_007926668.1	RecName: Full=Lipopeptide; Flags: Precursor	6.52902	9.66e-07	26.7197	25.6051	27.0239	30.311	29.9947	30.0023	29.9538	30.3708	30.1707	30.4153	29.5999	29.9497	29.616	29.4271	29.9282	29.2211	29.8806	29.7665	26.2049	27.0896	28.5395	27.4438	27.4184	27.0728
WP_007930038.1	RecName: Full=Peptide transporter CstA; AltName: Full=Carbon starvation protein A homolog	2.79223	0.00219215	31.9715	31.8403	32.0411	32.6634	32.6441	32.7141	32.4389	32.534	32.3964	32.0769	32.3956	32.5259	33.0747	32.7667	32.8855	33.0542	32.8441	33.1111	32.0389	33.3011	32.9443	32.9003	33.2197	32.9642
WP_007921147.1	RecName: Full=Probable hydrogen peroxide-inducible genes activator	8.89729	9.35e-09	27.1607	27.8026	28.7779	31.2698	31.5415	31.4409	31.3712	31.6154	31.4955	31.8336	31.7101	31.8212	31.7794	31.4681	31.5279	31.3616	31.5171	31.2539	31.0406	30.6959	30.7683	31.2735	31.4275	31.3549
WP_007924401.1	---NA---	0.573477	0.273599	31.1239	31.2856	31.2771	32.0547	32.0046	31.9957	31.5005	31.4317	31.5681	31.9339	32.0084	31.6594	31.5152	31.4023	30.8835	30.9245	32.0578	31.9552	31.9554	31.7991	30.3658	31.5207	31.2902	31.572
WP_007924771.1	RecName: Full=Serine hydroxymethyltransferase 2; Short=SHMT 2; Short=Serine methylase 2	2.10044	0.00956634	33.0856	33.2799	32.9571	33.2048	33.1232	33.2791	33.4818	33.6334	33.6022	33.5169	33.1845	33.5062	33.6235	33.3349	33.4518	34	33.6247	33.5185	33.2542	33.7806	33.8313	33.5786	33.7666	33.6253
WP_007924403.1	RecName: Full=Protein YdeP	3.60763	0.000389719	28.0522	27.6073	27.5439	28.5882	28.968	28.8877	28.6457	28.1606	28.7076	28.5188	29.1451	28.6936	28.5182	28.5962	27.8165	27.5065	27.2618	27.9598	28.7348	30.207	29.5536	28.8421	29.3418	29.0417
WP_007924899.1	RecName: Full=Phosphatidylserine decarboxylase proenzyme; Contains: RecName: Full=Phosphatidylserine decarboxylase alpha chain; Contains: RecName: Full=Phosphatidylserine decarboxylase beta chain	0.502875	0.3199	31.5772	31.7318	31.5433	31.4857	31.0924	31.3322	32.0538	31.9452	31.5854	31.066	31.7435	30.9923	29.8138	29.818	29.3552	29.798	30.416	30.0535	31.7188	27.3078	28.1082	31.2992	20.7971	30.7175
WP_007921364.1	RecName: Full=ATP phosphoribosyltransferase regulatory subunit	3.80379	0.000258231	29.7469	29.5881	29.4185	29.8948	31.2666	31.1297	30.8543	30.97	31.2338	30.7649	30.8909	30.9559	30.4742	31.1211	30.7042	31.8124	31.5428	31.4685	30.6048	31.2527	30.9663	31.093	31.3284	31.2427
WP_007932060.1	RecName: Full=Membrane-bound protease PH1510; AltName: Full=NfeD homolog; AltName: Full=Stomatin operon partner protein; Short=STOPP; Flags: Precursor	2.49791	0.00410028	27.8455	28.259	27.4379	27.8854	29.6992	29.47	28.5621	28.1145	29.2797	27.4734	27.7248	27.9446	27.4346	28.2196	27.8485	27.1594	27.4211	27.7495	27.7098	26.9165	26.0862	28.7237	28.8842	28.7025
WP_007922192.1	RecName: Full=Nodulation protein U	10.452	5.03e-10	30.829	30.5398	30.7182	32.1715	32.1439	32.1129	32.3955	32.5777	32.6237	32.7985	32.5635	32.728	33.0697	32.8502	32.62	32.7559	32.8184	32.5704	31.9558	32.1074	32.2089	32.4307	32.6583	32.5094
WP_007930683.1	RecName: Full=3-oxoacyl-[acyl-carrier-protein] reductase FabG; AltName: Full=3-ketoacyl-acyl carrier protein reductase; AltName: Full=Beta-Ketoacyl-acyl carrier protein reductase; AltName: Full=Beta-ketoacyl-ACP reductase	1.62046	0.0271634	29.8371	26.7964	29.4206	29.4258	28.3184	28.0167	31.0175	30.2921	29.6234	28.9956	30.8872	29.7069	30.7116	30.4997	29.8614	30.3558	29.997	30.6743	30.635	30.9225	30.2298	30.5653	30.8089	30.651
WP_007928520.1	RecName: Full=Phosphate-binding protein PstS; Short=PBP; Flags: Precursor	3.93059	0.000197836	28.9843	28.9895	28.3626	30.6694	30.6829	30.7878	30.8041	30.7709	30.775	28.2448	29.9518	29.845	29.9508	29.9435	29.9106	29.8803	29.693	29.9609	29.8464	30.5686	30.1657	30.4816	30.3673	30.4876
WP_007926717.1	RecName: Full=Guanosine-5'-triphosphate,3'-diphosphate pyrophosphatase; AltName: Full=Guanosine pentaphosphate phosphohydrolase; AltName: Full=pppGpp-5'-phosphohydrolase	7.50427	1.36e-07	30.4141	29.2615	30.3709	31.995	31.6734	31.812	32.273	32.4419	31.9361	32.7432	32.7568	32.7564	32.6642	32.4973	32.2213	32.8102	32.9124	32.7264	32.1289	32.4044	32.035	32.5792	32.7889	32.605
WP_007927373.1	RecName: Full=D-threonine aldolase	3.75598	0.000284325	30.1456	30.5884	29.8958	30.3259	30.4076	30.8155	30.3505	30.3673	30.6784	30.3004	30.3322	30.362	30.2947	30.1098	29.9549	31.098	31.148	31.3131	30.1985	30.3449	30.3327	30.381	30.5025	30.2191
WP_007920961.1	RecName: Full=Deoxynogalonate monooxygenase; AltName: Full=12-deoxy-nogalonic acid oxygenase; AltName: Full=Cofactor-independent monooxygenase SnoaB	2.52964	0.0038297	29.7643	27.937	29.0206	29.555	30.0566	30.4443	30.2081	29.5613	29.4249	28.1269	29.8992	29.3972	29.3112	30.3364	29.9408	28.6432	29.5294	29.3419	31.1406	31.0611	30.5945	30.671	30.7848	31.1659
WP_007926902.1	RecName: Full=Prolyl endopeptidase-like; AltName: Full=Prolylendopeptidase-like	6.5311	9.62e-07	28.1107	28.9568	28.6386	29.2903	29.7801	29.6108	29.8705	30.1125	30.3057	29.9811	29.7868	30.1364	30.2026	30.0569	30.0215	30.5475	30.601	30.5332	29.6635	29.8463	29.8194	29.9731	30.1852	30.0243
WP_007923904.1	RecName: Full=Histidine transport ATP-binding protein HisP	5.6744	5.52e-06	32.3991	31.9596	31.915	29.3071	29.4121	29.7159	30.3635	30.0867	29.7359	29.6077	30.2094	30.2643	31.9517	31.2926	30.9925	30.081	30.1368	29.9197	30.072	31.2578	30.5026	30.7833	31.1883	30.8267
WP_007924063.1	RecName: Full=Skp-like protein; Flags: Precursor	7.76404	8.16e-08	32.7139	32.4938	32.6707	33.9088	33.5114	33.8208	33.8495	33.8189	33.6014	33.8735	34.1013	34.0398	34.2341	33.9616	33.9931	33.6816	33.8871	33.5938	33.3685	33.2998	33.1392	33.644	33.705	33.6487
WP_007932199.1	RecName: Full=Phosphoserine aminotransferase; AltName: Full=Phosphohydroxythreonine aminotransferase; Short=PSAT	7.45268	1.51e-07	30.5729	30.112	30.7029	31.3592	32.1116	32.1542	32.8074	32.5676	32.3552	32.3808	32.4956	32.5897	32.6509	32.523	32.3541	32.6754	32.6668	32.6662	31.9871	32.22	32.0822	32.1063	32.1411	32.0943
WP_007921469.1	RecName: Full=Methyl-accepting chemotaxis protein PA2652	2.25456	0.00686634	28.4358	28.0898	28.2965	26.9984	25.745	26.2055	28.3742	28.5141	28.6874	27.8053	27.0205	27.7217	27.6876	27.3066	28.1907	29.1769	28.5744	28.5466	25.0674	25.9862	18.8352	26.7006	27.0243	25.6232
WP_007928158.1	RecName: Full=GMP synthase [glutamine-hydrolyzing]; AltName: Full=GMP synthetase; AltName: Full=Glutamine amidotransferase	1.34431	0.0496766	28.8448	28.4935	28.0691	28.7997	29.959	29.8824	28.7542	28.8122	29.6078	29.0186	28.6925	28.7339	28.9234	28.6024	28.8341	29.7895	28.9913	29.251	28.9955	29.1472	29.6803	28.7471	28.7434	28.7602
WP_007928338.1	RecName: Full=Ribosome-binding ATPase YchF	2.15637	0.00849178	29.2984	22.0492	28.9082	31.5685	31.2363	31.3661	32.0195	31.7128	32.0878	31.5079	31.9513	31.8968	31.8361	31.8992	31.5273	32.0582	31.8467	31.7165	30.4181	29.9793	30.2396	31.1085	31.0676	31.0974
WP_003177274.1	RecName: Full=50S ribosomal protein L33	4.78833	3.34e-05	33.6774	33.2929	33.1906	33.5906	34.6328	34.3422	34.6174	34.3413	34.8136	34.3702	34.3464	34.4054	34.3038	34.5059	34.1178	35.1559	34.8416	34.8459	34.7236	34.8397	35.2473	35.0795	35.2464	35.0067
WP_009042126.1	RecName: Full=Probable protein-export membrane protein SecG	6.13676	2.14e-06	29.6768	29.9503	30.1009	31.5793	31.1775	31.7579	32.3099	31.4003	31.8957	31.7365	32.0929	31.9364	32.0507	32.3552	31.5946	32.1159	31.8779	32.1602	31.367	31.5193	31.2897	31.7477	31.7737	31.5322
WP_007927639.1	RecName: Full=Dihydrolipoyl dehydrogenase, mitochondrial; AltName: Full=Dihydrolipoamide dehydrogenase; Flags: Precursor	3.89018	0.000215304	28.5184	28.4992	28.2698	29.1258	30.4593	29.8913	30.1377	29.8472	30.0331	29.4375	29.5566	29.3406	29.2972	29.3663	29.4016	29.1223	29.4658	29.6244	29.5124	29.7562	29.3953	29.743	30.0143	29.8512
WP_007929896.1	RecName: Full=Metalloprotease PmbA homolog	12.2092	2.18e-11	27.5907	28.0355	27.8868	30.3204	30.0619	29.9363	31.0877	31.3663	30.9658	31.55	31.6537	31.5297	31.3192	31.1896	31.136	31.8832	31.6673	31.4651	30.4827	30.5768	30.0628	30.351	30.5609	30.3421
WP_007928933.1	RecName: Full=Acetaldehyde dehydrogenase; AltName: Full=Acetaldehyde dehydrogenase [acetylating]	1.97456	0.0125702	28.1024	24.106	26.2923	28.1508	28.8562	29.0106	27.9008	28.372	28.2188	28.2557	27.9236	28.3894	27.8326	28.5875	28.083	29.6405	29.0292	29.1199	27.9959	28.3186	28.6062	28.0583	28.5182	28.2164
WP_007932312.1	RecName: Full=3-oxoacyl-[acyl-carrier-protein] synthase 2; AltName: Full=3-oxoacyl-[acyl-carrier-protein] synthase II; AltName: Full=Beta-ketoacyl-ACP synthase II; Short=KAS II	2.3847	0.00520752	27.163	20.6526	26.5598	28.7492	29.943	29.6077	30.1789	29.2928	29.4857	29.7041	29.4245	29.6923	29.8076	29.8867	29.3695	29.8892	29.6485	29.5579	28.2013	28.3674	27.0327	28.9246	28.8168	28.8947
WP_007930727.1	RecName: Full=HTH-type transcriptional regulator MurR; AltName: Full=MurPQ operon repressor	5.06076	1.92e-05	20.0782	23.1233	24.1157	23.9676	25.7654	26.0707	28.7111	28.3142	26.6668	27.9342	28.8072	28.3606	28.0727	28.8387	28.3196	28.5647	27.7337	28.4249	27.3626	29.0677	28.0407	28.5415	28.7059	28.8675
WP_007921558.1	RecName: Full=N-succinylarginine dihydrolase	4.16893	0.000120634	27.8543	30.2067	30.046	31.68	31.5088	31.3129	31.7342	31.3671	31.6348	31.2122	31.1521	31.2583	31.1241	31.4384	31.5948	31.8291	32.034	32.1547	31.8557	32.2101	31.9092	32.2563	32.6063	32.2878
WP_007921412.1	RecName: Full=Phosphoserine phosphatase; Short=PSP; Short=PSPase; AltName: Full=O-phosphoserine phosphohydrolase	6.80179	5.61e-07	29.6576	29.9393	29.4771	30.3393	30.8403	30.8992	31.4316	30.7369	31.1286	31.4235	31.6756	31.323	31.774	31.6901	31.4815	31.9001	31.6879	31.7434	30.8468	31.3755	31.3648	31.4546	31.6184	31.5215
WP_007932696.1	RecName: Full=Iron-sulfur cluster carrier protein	2.05245	0.0106265	32.3396	31.7233	32.0603	31.4064	31.9999	32.0396	32.2682	32.0818	32.2616	32.0398	31.9073	31.9252	32.3379	31.8005	31.933	33.0388	32.9802	32.659	31.5183	32.398	32.3124	32.0919	32.3395	32.1188
WP_007924471.1	RecName: Full=DNA gyrase subunit B	11.6419	6.29e-11	30.2427	30.1746	30.0297	31.6969	31.8274	32.0256	32.9441	32.8767	32.4696	32.6865	32.8637	32.7593	32.9491	32.7691	32.4841	32.9132	32.9208	32.8526	32.2286	32.4107	32.3356	32.5822	32.6938	32.7117
WP_007929903.1	RecName: Full=Metalloprotease TldD homolog	8.96606	8.17e-09	28.4577	28.6786	28.8462	30.8357	30.4898	30.2788	30.9272	30.8594	30.7506	30.8875	30.6458	30.7652	30.5885	30.8424	30.8347	30.9417	30.6257	30.5813	29.946	29.9094	29.5254	29.7862	29.5518	29.9036
WP_007927520.1	RecName: Full=Uncharacterized MscS family protein aq_812	6.96189	4.09e-07	29.5034	29.7017	29.5709	31.7274	32.4183	32.4479	32.3071	32.1945	32.5623	32.022	31.7172	32.0032	32.4034	31.7035	31.9936	31.5736	32.2668	32.383	32.1726	33.1178	32.5754	32.1876	32.5476	32.261
WP_143481879.1	---NA---	1.04712	0.0956976	28.5242	28.9655	29.0467	27.5607	27.0759	27.1374	29.1114	28.9079	28.8859	27.5618	27.067	26.9326	25.1442	24.6908	25.6989	26.667	25.8949	25.4432	29.4247	24.4313	22.5676	27.5312	21.0952	26.9468
WP_007924104.1	RecName: Full=1-deoxy-D-xylulose-5-phosphate synthase; AltName: Full=1-deoxyxylulose-5-phosphate synthase; Short=DXP synthase; Short=DXPS	7.44249	1.54e-07	29.1413	28.4521	29.2287	30.4994	30.3264	30.7719	30.7488	30.567	30.8619	30.5103	30.9725	30.8915	31.084	31.1058	30.9569	31.1385	31.2541	31.2085	30.2931	30.7414	30.6722	30.9172	31.0273	31.0802
WP_007927432.1	RecName: Full=Protein DJ-1 homolog D; Short=AtDJ1D; AltName: Full=Lactoylglutathione lyase DJ1D	4.86343	2.87e-05	33.5534	33.7272	33.8524	32.5111	33.3503	33.2401	32.063	31.2646	31.9049	30.8483	31.3242	31.3489	32.8304	33.0488	32.4474	32.1397	32.4754	32.6045	32.1856	31.7487	30.6421	32.3798	32.5545	32.5302
WP_007924416.1	---NA---	1.76554	0.0197876	29.5368	30.4357	30.2483	28.1678	28.6212	28.8243	29.8341	29.1858	29.8339	29.8414	30.1837	30.1102	29.0686	29.2868	28.9722	27.8658	28.1585	28.3743	30.6723	29.7526	27.731	30.2185	28.9695	29.952
WP_007921993.1	RecName: Full=3-isopropylmalate dehydratase small subunit; AltName: Full=Alpha-IPM isomerase; Short=IPMI; AltName: Full=Isopropylmalate isomerase	4.68667	4.12e-05	28.4062	27.5497	28.3953	29.9389	29.7391	29.8578	29.9293	29.3713	30.017	29.3404	29.7888	29.8167	29.2539	29.808	29.8009	30.3696	29.954	29.926	29.3051	30.3735	29.384	30.5396	30.9056	30.5864
WP_007924115.1	RecName: Full=Transcription antitermination protein NusB; AltName: Full=Antitermination factor NusB	4.5508	5.45e-05	31.4071	30.8671	30.9337	30.9848	31.9795	31.9307	31.9573	31.4191	31.872	32.2593	32.3748	31.975	32.0858	32.2464	32.0865	32.6431	32.7647	32.5572	31.8818	32.2556	32.1851	32.6553	32.8693	32.6475
WP_007923255.1	---NA---	1.64491	0.0257378	28.8091	28.756	28.8572	29.3322	29.8582	29.4112	29.7584	29.5474	29.6088	28.8743	29.4102	29.0314	28.6619	29.0663	28.9622	28.9914	28.7097	28.7907	29.6725	29.0949	28.2937	29.0533	28.83	29.007
WP_007930239.1	RecName: Full=4-hydroxy-tetrahydrodipicolinate synthase; Short=HTPA synthase	6.89442	4.66e-07	31.1031	31.3474	31.0366	32.5551	32.6074	32.7025	32.4696	32.4663	32.538	32.4186	32.2144	32.4556	32.5819	32.328	32.1574	32.8513	32.7736	32.5543	31.9111	32.1526	32.361	31.8387	32.2753	31.9656
WP_007925135.1	---NA---	5.09111	1.8e-05	31.1705	31.4669	31.2251	31.6603	31.7606	31.8736	31.175	30.9009	31.3292	30.1004	29.5818	29.9934	28.4029	28.5667	28.7586	26.4236	26.2664	26.3762	29.8469	25.3491	26.6081	28.1703	25.4106	27.509
WP_007931068.1	RecName: Full=Aminomethyltransferase, mitochondrial; AltName: Full=Glycine cleavage system T protein; Short=GCVT; Flags: Precursor	10.0905	9.64e-10	29.9024	30.3187	30.4834	31.4541	31.6001	31.5017	32.1321	31.6827	31.7622	31.7175	31.9867	31.959	32.5636	32.4504	32.3972	32.223	32.1361	32.2393	32.3577	32.7759	32.8892	33.1824	33.3882	33.1907
WP_007928135.1	RecName: Full=Motility protein B; AltName: Full=Chemotaxis protein MotB	5.42335	9.18e-06	26.1669	27.5867	27.4577	28.2683	29.0998	28.8941	29.0324	28.8836	28.6816	29.9079	29.7488	29.8077	29.2676	29.0119	29.358	28.9261	29.0582	29.4921	28.3307	27.8676	27.9418	28.4156	28.5564	28.64
WP_007925220.1	RecName: Full=High-affinity branched-chain amino acid transport ATP-binding protein LivG; AltName: Full=LIV-I protein G	4.9769	2.29e-05	30.2293	30.3903	29.937	30.6451	30.2407	30.2974	30.7157	30.8787	30.565	30.1149	30.9097	30.4459	30.4446	30.1962	30.6221	30.0237	30.1527	29.9073	30.9756	32.2403	32.1475	31.7107	32.064	31.8914
WP_007931180.1	RecName: Full=Midasin; AltName: Full=Dynein-related AAA-ATPase mdn1; AltName: Full=MIDAS-containing protein	1.07778	0.0894268	26.5028	20.2382	26.2967	26.9494	27.8889	27.463	27.5156	27.318	27.3753	26.5774	27.5565	27.4305	26.4235	27.2779	26.8165	28.4324	27.9345	28.0987	27.4553	27.6361	26.9788	27.1071	27.1019	27.2757
WP_007921640.1	---NA---	5.24393	1.32e-05	29.8721	30.1899	29.8455	28.9462	29.9072	30.0505	31.5374	31.3669	31.3044	30.8654	31.0917	30.9037	31.0432	31.1187	30.8501	30.0027	30.5727	30.1802	31.2398	31.1001	30.7992	30.8451	30.6689	30.8061
WP_007925499.1	RecName: Full=Inosine-5'-monophosphate dehydrogenase; Short=IMP dehydrogenase; Short=IMPD; Short=IMPDH	2.70387	0.00265055	28.8981	29.44	28.8995	26.6202	26.126	26.6447	26.2611	26.1959	26.3373	26.2488	26.6676	26.8423	26.835	26.9792	26.1428	21.8779	25.6139	25.0649	27.6479	27.9812	24.3858	28.3887	29.2246	27.6239
WP_007927505.1	RecName: Full=Putative phosphoenolpyruvate synthase regulatory protein; Short=PEP synthase regulatory protein; Short=PSRP; AltName: Full=Pyruvate, water dikinase regulatory protein	5.57449	6.74e-06	29.8491	30.0097	29.6651	29.8857	30.4718	30.7939	31.3406	31.1405	31.4068	31.1147	30.7696	31.1124	31.3355	30.9164	31.0193	31.3857	31.3605	31.311	30.7287	31.0306	30.7344	30.2922	30.5069	30.326
WP_007927498.1	RecName: Full=Putative isomerase YbhH	1.28652	0.0563697	29.6191	30.8526	29.9746	31.1509	31.0715	30.8647	29.9047	30.7535	30.9465	30.017	30.0781	30.2622	30.7464	30.0534	30.0718	30.4954	30.2206	30.2123	29.7584	29.6329	30.3671	30.5863	30.6692	30.525
WP_162136161.1	RecName: Full=Testis-expressed protein 30	6.17344	1.98e-06	28.2476	28.1647	28.1613	28.9713	29.2817	29.3777	29.3941	29.4375	29.7779	29.1156	29.8074	29.7745	29.8852	30.0767	29.7442	29.8674	30.4746	30.1106	29.2917	29.2897	29.3684	29.689	30.1227	29.7663
WP_007920820.1	---NA---	2.08617	0.00986704	29.5589	29.4872	29.7212	29.7225	29.1515	29.3366	30.7599	30.9712	30.3919	30.1313	30.2956	30.0425	28.7276	28.5607	27.9956	28.6055	27.8584	27.8525	29.5365	26.0553	24.1421	28.2178	23.7511	27.6231
WP_007925242.1	RecName: Full=AsmA family protein YhjG	3.88399	0.000218006	28.4796	28.6411	29.3267	27.7665	28.2186	28.0412	27.3046	27.5446	27.8748	26.197	26.6018	26.7937	27.216	26.7321	25.4215	25.7281	27.344	27.1771	26.3971	25.1516	24.6948	26.9355	26.8323	26.9732
WP_007929646.1	RecName: Full=DNA-(apurinic or apyrimidinic site) lyase; AltName: Full=APEX nuclease; Short=APEN; AltName: Full=Apurinic-apyrimidinic endonuclease 1; Short=AP endonuclease 1; AltName: Full=REF-1; AltName: Full=Redox factor-1; Contains: RecName: Full=DNA-(apurinic or apyrimidinic site) lyase, mitochondrial	2.17845	0.00809956	31.1743	30.8701	30.4032	31.1576	32.3406	32.1365	31.785	31.5752	31.7939	30.871	31.187	31.3101	31.8493	31.9411	31.3811	31.9312	32.0473	31.758	31.4603	31.8364	31.2975	31.6954	31.6648	31.6907
WP_007926214.1	RecName: Full=Methionyl-tRNA formyltransferase	7.58625	1.16e-07	28.628	27.8885	27.7321	30.0609	29.7341	29.7917	30.1177	30.0692	29.8475	30.6709	30.5504	30.5814	30.1319	30.0269	29.6501	30.0646	30.1221	30.1146	29.3814	29.7429	29.4859	29.5537	29.7441	29.5069
WP_037035589.1	RecName: Full=Cysteine desulfurase; AltName: Full=Selenocysteine beta-lyase; Short=SCL; AltName: Full=Selenocysteine lyase; AltName: Full=Selenocysteine reductase	6.41268	1.22e-06	29.7685	30.1622	29.8317	31.1582	31.6152	31.7741	31.6543	31.4775	31.6732	31.1859	31.8157	31.1793	30.9539	30.9794	30.7585	31.1107	31.0967	31.221	31.529	31.2789	31.155	31.6496	31.6915	31.7733
WP_007929605.1	RecName: Full=NADH-quinone oxidoreductase subunit F; AltName: Full=NADH dehydrogenase I subunit F; AltName: Full=NDH-1 subunit F	3.59407	0.000400489	28.8042	29.1846	29.2759	31.0001	31.2648	31.2929	30.4625	29.4839	30.2183	30.0615	30.7704	30.8787	30.2562	30.7882	29.827	30.6694	29.4977	30.1197	30.3777	30.537	30.7009	31.2524	30.6722	31.2882
WP_007921115.1	RecName: Full=Glutathione-binding protein GsiB; Flags: Precursor	5.17706	1.52e-05	30.0468	29.2063	29.58	30.4841	30.8031	30.8912	31.0774	31.2852	30.8212	31.0012	31.2845	31.0633	31.3764	31.5687	30.8559	31.2524	31.2039	31.1853	30.6519	30.8145	30.5139	30.9473	31.1321	30.9463
WP_007926481.1	RecName: Full=Carnitine operon protein CaiE	6.28505	1.58e-06	29.9229	30.0159	29.7037	28.3239	28.4844	28.3993	27.472	28.0516	27.8263	28.0508	27.3133	27.3262	28.7169	27.5775	27.7824	27.4832	28.3949	28.2193	26.5845	26.8156	26.5102	27.8984	27.8715	27.778
WP_007932213.1	RecName: Full=Phosphoglycolate phosphatase; Short=PGP; Short=PGPase	7.3809	1.74e-07	27.0566	26.5476	27.8931	29.5169	30.1693	30.0903	30.403	30.3679	30.1853	29.8262	30.1922	30.2536	29.9219	30.1849	29.8005	30.4798	29.6467	29.9394	28.8702	28.6868	28.7705	28.993	28.9829	28.8763
WP_007930406.1	RecName: Full=Probable Xaa-Pro aminopeptidase P; Short=AMPP; Short=Aminopeptidase P; AltName: Full=Aminoacylproline aminopeptidase; AltName: Full=Prolidase	1.85827	0.0161459	30.719	30.9996	31.424	31.6417	31.2794	31.3207	30.9295	30.8496	30.7542	30.913	30.4924	31.2539	31.0212	30.5353	30.4298	30.4722	30.474	30.5723	31.0325	30.4208	30.3992	31.1538	31.0339	31.011
WP_007928080.1	---NA---	3.55771	0.00043089	28.2165	26.6017	27.2533	28.4238	29.8419	30.1642	29.7615	29.1582	29.5687	28.9389	29.3061	29.5023	29.4863	29.4594	28.988	29.8136	29.8125	30.0583	28.9608	29.6923	28.9669	29.9226	30.1236	29.9924
WP_007929961.1	RecName: Full=Transcriptional regulatory protein WalR	1.68511	0.0235834	29.8651	26.7843	29.4403	30.3365	30.3086	30.4967	31.2618	30.8347	30.676	30.2746	30.4731	30.5613	30.3829	30.25	29.9757	30.326	30.301	30.0569	30.4998	29.9402	30.0941	29.5525	29.8681	29.6387
WP_007923899.1	RecName: Full=Acyl-homoserine lactone acylase QuiP; Short=AHL acylase QuiP; Short=Acyl-HSL acylase QuiP; Contains: RecName: Full=Acyl-homoserine lactone acylase QuiP subunit alpha; Short=Acyl-HSL acylase QuiP subunit alpha; Contains: RecName: Full=Acyl-homoserine lactone acylase QuiP subunit beta; Short=Acyl-HSL acylase QuiP subunit beta; Flags: Precursor	7.24755	2.29e-07	27.7873	28.1473	28.0921	29.3021	28.8309	28.9287	29.8571	30.1695	30.0085	29.8724	30.1188	30.3674	29.9502	30.4	29.9334	30.121	30.0266	29.989	29.1591	29.8526	29.8684	29.589	29.8325	29.7922
WP_007923095.1	RecName: Full=Methyl-accepting chemotaxis protein NahY	7.38645	1.72e-07	28.7497	27.42	27.6472	30.1363	29.5541	29.8586	30.5777	30.8299	30.4071	31.2246	31.0372	31.3514	30.8349	30.6692	31.0489	30.7148	30.9148	30.9074	29.3168	30.1675	29.8717	31.0413	31.532	31.3121
WP_007923355.1	RecName: Full=N-(2-amino-2-carboxyethyl)-L-glutamate synthase; Short=ACEGA synthase	2.5329	0.00380495	28.5726	27.5947	28.0632	29.2454	29.7463	29.6482	29.4921	28.6109	28.9527	28.3758	28.9839	29.1329	27.8121	28.7195	28.4172	28.8459	28.1691	28.7768	28.5976	28.1525	27.2783	29.2771	29.5562	29.25
WP_007924305.1	RecName: Full=Catalase HPII	8.2091	3.44e-08	28.4342	28.541	27.9781	19.7616	18.7542	19.4932	19.6299	20.5481	18.7201	20.7362	18.8829	19.846	19.3647	20.8682	19.999	21.2303	18.9843	19.5449	20.7098	20.0676	18.4895	20.0845	20.9485	20.4479
WP_007930386.1	---NA---	5.36803	1.03e-05	26.1567	27.9722	27.5542	21.7943	24.2373	24.1576	24.3939	24.5143	24.5555	18.8635	20.2355	17.5404	20.6354	18.1157	19.27	18.8301	19.4942	20.3413	23.3352	19.0236	24.1211	18.7879	19.4612	18.5488
WP_007927927.1	---NA---	3.82613	0.000246031	31.135	31.4948	31.2614	31.3413	31.432	31.6501	31.7757	31.8024	31.7342	30.8897	30.7662	30.8303	31.0431	31.0008	31.0397	30.4723	30.7785	30.6022	30.9652	29.7555	29.2591	30.5397	29.9186	30.4044
WP_007931460.1	RecName: Full=Glycine amidinotransferase, mitochondrial; AltName: Full=L-arginine:glycine amidinotransferase; AltName: Full=Transamidinase; Flags: Precursor	7.65386	1.02e-07	30.7124	31.0776	30.9202	20.403	22.4679	23.7407	21.3422	21.2473	19.3564	20.2935	19.0384	20.8254	17.4909	21.0006	19.2959	20.5128	17.8057	20.5009	26.5025	22.9134	25.5624	28.7831	28.2621	28.3802
WP_007925578.1	RecName: Full=Uncharacterized protease YoaZ	2.11979	0.00918179	30.1959	29.2176	29.691	29.9267	30.5505	30.6427	29.6112	30.0515	29.7377	29.418	29.0871	29.51	27.8969	27.6666	26.4638	26.6329	26.3501	25.8123	28.8912	20.7666	23.8009	29.3953	25.0989	28.7024
WP_007929542.1	RecName: Full=GTPase Der; AltName: Full=GTP-binding protein EngA	5.61372	6.22e-06	29.9131	29.5134	30.1801	31.0596	31.2719	31.259	31.2733	31.3666	31.0149	31.0202	31.4251	31.1524	31.6954	31.277	31.2296	31.9101	31.3501	31.8787	31.314	31.6027	31.0292	31.6342	31.715	31.985
WP_007921999.1	RecName: Full=Uncharacterized signaling protein PA1727	4.74311	3.67e-05	28.1605	27.5681	28.4282	29.2813	29.9191	29.9883	29.9071	29.5291	29.6179	28.3647	28.5676	28.5368	27.3499	28.244	27.7109	27.2526	27.5252	27.399	28.3522	27.3193	26.6859	28.6684	27.7381	28.5444
WP_007930818.1	RecName: Full=Murein hydrolase activator NlpD; Flags: Precursor	3.74602	0.000290423	27.5539	28.3158	27.6699	27.4935	27.5335	27.684	27.1415	27.6163	27.8264	26.5878	25.8461	26.1142	24.0907	23.0785	26.4211	27.0183	26.7085	26.7048	26.3065	25.984	27.0799	25.4248	25.2726	25.127
WP_009042194.1	RecName: Full=RNA polymerase sigma-54 factor	4.38906	7.58e-05	29.0802	28.9022	28.6944	29.1009	30.6016	30.2169	30.2861	30.5947	30.4801	30.9088	30.4604	30.6326	30.7294	30.7577	30.4297	30.6028	31.4678	31.423	30.5968	30.2986	30.4676	30.7839	31.1084	30.7834
WP_007921728.1	RecName: Full=Acrylyl-CoA reductase AcuI; AltName: Full=Acryloyl-coenzyme A reductase	5.76913	4.53e-06	30.6416	29.917	30.6667	32.0053	32.2042	32.2839	31.6193	31.9395	32.1397	32.1857	31.637	31.7981	32.0584	32.0121	31.7779	32.4374	32.3842	32.4025	31.3069	31.6483	31.787	31.4382	31.7858	31.376
WP_007926205.1	RecName: Full=Quinone oxidoreductase; AltName: Full=NADPH:quinone reductase; AltName: Full=Zeta-crystallin	4.79557	3.3e-05	20.5438	26.1506	26.0385	31.5688	31.5559	31.6932	30.6674	30.922	30.6441	30.6661	30.9267	30.8085	31.6241	31.2902	31.5632	30.691	30.7128	31.1017	30.3274	31.2683	30.5915	30.1618	30.5778	30.1636
WP_007921125.1	RecName: Full=UPF0701 protein HI_0467	4.1342	0.000129759	28.7555	28.627	29.2238	29.7855	29.4223	29.6523	29.8927	29.9751	29.3909	29.7159	29.6743	29.7674	29.7413	29.5794	29.1264	30.3462	30.2588	30.2194	29.8361	30.0927	29.7409	29.7982	29.9062	29.7564
WP_007930811.1	RecName: Full=Adenosylmethionine-8-amino-7-oxononanoate aminotransferase; AltName: Full=7,8-diamino-pelargonic acid aminotransferase; Short=DAPA AT; Short=DAPA aminotransferase; AltName: Full=7,8-diaminononanoate synthase; Short=DANS; AltName: Full=Diaminopelargonic acid synthase	8.86794	9.79e-09	29.2731	29.7939	29.5156	29.9781	28.3417	29.3991	27.75	28.5285	29.4317	27.4585	26.7404	27.1892	22.9922	23.6237	23.1346	26.8933	26.5178	27.3109	28.3506	27.7685	28.9259	30.2413	29.8066	29.6779
WP_007922675.1	RecName: Full=dTDP-glucose 4,6-dehydratase	2.77986	0.00224981	29.0933	26.4004	28.7528	30.0973	30.379	30.3278	30.2578	30.3204	30.0075	29.5823	30.1479	30.2879	30.0925	30.5333	30.247	30.3971	30.4264	30.5056	29.4987	29.7564	29.9364	30.2554	30.3126	30.3702
WP_007924280.1	RecName: Full=DNA-binding transcriptional regulator NtrC; AltName: Full=Nitrogen regulation protein NR(I); AltName: Full=Nitrogen regulator I; Short=NRI	2.29885	0.00624962	28.6669	28.9186	28.8824	26.8749	28.2309	28.0722	28.9639	29.3069	28.9781	27.8911	28.0667	27.8675	28.0573	28.2676	28.5161	29.003	29.044	28.5253	28.3316	26.8706	30.1652	26.7532	26.4629	26.3073
WP_007926779.1	RecName: Full=4-alpha-glucanotransferase; AltName: Full=Amylomaltase; AltName: Full=Disproportionating enzyme; Short=D-enzyme	2.03816	0.0109609	30.4752	28.5595	28.1575	28.3407	28.5002	28.438	28.7261	28.6917	28.6012	26.9978	28.051	28.1268	27.9229	28.4431	28.0223	27.8415	27.9097	27.8627	29.698	29.3335	29.0368	29.3297	28.8971	29.1931
WP_007925302.1	RecName: Full=Serine acetyltransferase; Short=SAT	5.77236	4.51e-06	28.4553	28.9576	29.208	29.5902	29.9502	30.0277	30.3535	30.5733	30.0739	30.3949	30.3731	30.6886	31.2662	30.9018	30.6043	31.2482	30.9931	31.2769	29.6685	30.4371	29.7439	30.2575	30.6466	30.2103
WP_007925379.1	RecName: Full=4-hydroxy-2-oxovalerate aldolase; Short=HOA; AltName: Full=4-hydroxy-2-keto-pentanoic acid aldolase; AltName: Full=4-hydroxy-2-oxopentanoate aldolase	4.2375	0.000104375	27.0329	25.3824	26.0905	19.3259	23.1003	23.8562	27.1679	20.0347	26.8644	19.846	21.1555	20.3453	25.3085	28.2314	28.2558	19.4921	18.7447	18.8111	27.8662	27.1422	27.069	28.1597	27.4748	27.9694
WP_007923100.1	RecName: Full=Pyruvate dehydrogenase E1 component subunit alpha	7.58979	1.15e-07	30.4673	29.5961	29.9682	31.3532	31.6216	31.7383	32.1445	32.3745	32.3383	32.2712	32.0628	32.145	31.6348	31.6766	31.7926	32.4212	32.1236	32.2866	32.0792	31.8519	32.826	32.9392	32.86	33.1116
WP_007927980.1	RecName: Full=Chemotaxis protein CheA	1.91974	0.0141283	27.0672	27.19	28.2666	26.8707	26.821	26.7868	27.3446	28.0259	27.4184	27.8254	27.7206	27.8019	27.6909	27.9152	27.5819	28.1912	28.2001	28.1392	28.4933	28.2282	26.9449	28.246	28.2844	28.4615
WP_007924277.1	RecName: Full=Inhibitor of vertebrate lysozyme; Flags: Precursor	2.45513	0.00449247	28.6887	26.0843	28.457	22.582	23.7021	24.5286	27.9144	28.2195	27.0311	20.69	27.1602	25.6326	26.4545	26.427	26.1388	25.3765	25.8507	25.635	28.248	28.6431	28.3604	27.8509	28.8636	27.7387
WP_007926499.1	RecName: Full=3-ketoacyl-CoA thiolase; AltName: Full=Acetyl-CoA acyltransferase; AltName: Full=Beta-ketothiolase; AltName: Full=Fatty acid oxidation complex subunit beta	6.44122	1.16e-06	25.8897	26.0696	25.1933	20.165	19.9223	18.8078	20.368	18.9813	18.0831	20.2959	20.3707	21.1147	20.8353	20.5204	19.8702	18.7984	21.1887	20.7019	20.4306	20.4297	20.6002	21.0134	20.1175	20.0422
WP_007931570.1	---NA---	11.3343	1.05e-10	20.5816	19.9505	20.9067	29.3894	28.5471	27.5896	30.0261	31.4656	30.1777	29.9274	31.8668	31.2611	30.0668	31.0232	30.2686	31.0099	30.7388	30.4958	31.2517	31.8137	31.6805	30.5818	30.0951	30.3127
WP_007920813.1	RecName: Full=Toxin coregulated pilus biosynthesis protein I; AltName: Full=TCP pilus biosynthesis protein TcpI	2.90507	0.00172467	27.5492	27.624	27.9408	27.8702	27.2151	27.497	27.9196	28.5886	27.1936	28.3244	27.5771	28.1633	28.3302	28.0898	28.6616	29.2338	29.0347	29.7288	27.7178	30.4317	30.8355	29.6725	30.7629	30.7543
WP_007927601.1	RecName: Full=Acyl-CoA thioester hydrolase YciA	0.0272569	0.939665	25.2834	28.3306	28.2412	25.8541	27.595	27.4474	26.8816	26.443	27.666	27.2489	25.6445	26.6793	26.6337	26.668	26.3807	26.1269	26.8606	27.1905	26.4452	26.6838	26.7444	26.6193	26.8135	26.651
WP_007931196.1	RecName: Full=L(+)-tartrate dehydratase subunit beta; Short=L-TTD beta	7.13306	2.89e-07	31.2969	31.5645	31.4651	31.9811	31.8632	32.1321	29.3171	28.1158	29.6315	29.7634	29.8821	29.9246	29.0755	28.9715	29.2475	30.8039	30.2418	29.6942	30.9618	31.9271	32.0588	32.0301	32.254	32.0516
WP_007928718.1	RecName: Full=Heme/hemopexin transporter protein HuxB; Flags: Precursor	1.97274	0.0126189	29.1172	28.151	29.1492	29.402	29.2992	29.4777	28.9897	28.8214	28.8733	28.9658	29.3571	29.2209	29.0853	29.1162	29.0486	28.5609	28.5554	28.6464	28.7537	27.9865	27.1768	28.9723	28.4034	29.0462
WP_007925910.1	RecName: Full=Histidine ammonia-lyase; Short=Histidase	4.95426	2.39e-05	28.6295	29.2101	28.1402	27.5176	28.4994	28.5017	27.8224	28.1734	28.8025	29.1628	28.9746	29.1491	29.9222	29.8824	29.5883	30.1557	29.7008	30.0099	27.6009	28.4505	28.4779	30.1961	30.2929	29.9807
WP_007926622.1	---NA---	9.3231	4.12e-09	34.1221	33.7948	34.1677	32.5975	32.1241	32.5381	32.3994	32.142	32.3135	30.7052	30.6153	30.8064	29.957	30.8156	30.4673	30.3515	31.0777	30.76	34.3113	33.5276	33.3515	33.1233	33.091	32.4727
WP_007922170.1	RecName: Full=Lipid A export ATP-binding/permease protein MsbA	6.93916	4.26e-07	28.9206	28.4236	28.8577	29.8577	30.6448	30.2574	30.9505	30.5193	30.8027	30.3158	30.9453	30.5309	30.7463	30.73	30.3145	30.8493	31.0502	31.137	30.4307	30.6763	30.6191	30.9518	31.1083	30.948
WP_007926519.1	RecName: Full=Porin-like protein NicP; AltName: Full=Nicotinate degradation protein P; Flags: Precursor	6.63898	7.76e-07	29.7534	29.5989	28.7838	18.8047	18.5814	21.1034	20.1041	19.1319	20.6556	18.6742	19.9447	20.1484	24.9565	24.8649	20.9643	22.6126	25.0825	25.297	19.9661	18.0449	19.7082	19.4675	19.5096	17.1728
WP_007932585.1	RecName: Full=Ureidoacrylate amidohydrolase RutB	2.95734	0.00154213	31.4085	31.286	31.2581	31.8156	32.318	32.327	31.5346	31.2022	31.7636	30.7589	31.2428	30.5431	30.4594	30.5248	30.1773	31.0878	30.8275	30.8417	32.0676	30.3409	31.208	30.8262	30.7357	30.6835
WP_007927041.1	RecName: Full=DNA-binding transcriptional regulator NtrC; AltName: Full=Nitrogen regulation protein NR(I); AltName: Full=Nitrogen regulator I; Short=NRI	4.55078	5.45e-05	30.6107	30.5685	30.108	31.5722	32.2986	32.398	32.2656	31.926	32.4757	31.9319	31.4423	31.9807	32.3352	31.9009	31.2334	32.3787	32.4493	32.7309	31.2947	31.5092	31.298	31.7202	31.9757	31.902
WP_007923101.1	RecName: Full=Pyruvate dehydrogenase E1 component subunit beta	5.30227	1.18e-05	30.0997	30.3563	30.2069	31.0506	31.8114	31.6272	31.9959	31.7435	31.8848	31.9435	31.8134	31.9025	31.5215	31.6837	31.6828	31.7724	31.7118	31.8198	31.8569	31.3188	32.4847	32.1189	32.1372	32.1437
WP_007924492.1	RecName: Full=Ribosomal RNA small subunit methyltransferase G; AltName: Full=16S rRNA 7-methylguanosine methyltransferase; Short=16S rRNA m7G methyltransferase	8.81519	1.09e-08	26.9955	26.7019	27.2603	29.1067	29.7268	28.8459	29.6458	29.159	29.508	30.4215	29.964	30.4306	30.4172	30.2442	30.0047	30.2335	30.0733	29.9561	28.924	29.4505	29.2254	29.294	29.3926	29.1825
WP_007923836.1	RecName: Full=Ornithine decarboxylase; Short=ODC	10.7405	3.02e-10	30.3013	30.1599	30.5085	32.1422	31.9499	31.904	32.6475	32.8147	32.9526	32.392	32.6639	32.7015	32.7188	32.5185	32.2479	32.8403	32.8	32.6189	32.3022	32.4908	32.1459	32.9271	32.9515	33.0519
WP_007924089.1	RecName: Full=Aromatic amino acid transport protein AroP; AltName: Full=General aromatic amino acid permease	5.6538	5.75e-06	29.3414	29.6822	30.1371	27.4404	25.7805	27.1943	27.5576	27.4912	27.452	27.4383	27.5257	27.6263	27.7064	28.0714	27.4664	27.5228	28.5129	28.7664	28.7237	31.0982	31.356	31.1755	31.6738	31.3276
WP_007924505.1	RecName: Full=ATP synthase subunit delta; AltName: Full=ATP synthase F(1) sector subunit delta; AltName: Full=F-type ATPase subunit delta; Short=F-ATPase subunit delta	3.49453	0.000493279	31.1266	29.4998	31.456	32.3148	32.15	32.1676	32.8121	32.8594	32.0277	32.1894	33.1807	32.8334	32.7061	33.0428	32.983	32.3303	32.7553	32.5954	32.5704	32.5853	32.6134	32.9538	33.0874	33.1812
WP_007927671.1	RecName: Full=Threonine synthase; Short=TS	6.90617	4.56e-07	30.313	30.0526	30.354	31.9901	31.6048	31.6074	32.1814	32.308	31.9286	32.4431	32.5404	32.3941	32.0126	31.7593	31.9156	32.7021	32.5634	32.5408	31.0887	32.2333	31.9059	32.3147	32.2447	32.4816
WP_007930138.1	---NA---	6.68037	7.15e-07	26.9833	26.9929	26.7812	26.8227	27.239	26.9612	26.2009	25.365	26.3822	28.2328	28.2612	28.6425	28.6467	28.1898	28.6321	26.1132	25.3473	25.8969	28.3551	28.6093	27.3055	25.9798	26.3367	25.614
WP_007924984.1	RecName: Full=Pyrimidine/purine nucleotide 5'-monophosphate nucleosidase; AltName: Full=AMP nucleosidase; AltName: Full=CMP nucleosidase; AltName: Full=GMP nucleosidase; AltName: Full=IMP nucleosidase; AltName: Full=UMP nucleosidase; AltName: Full=dTMP nucleosidase	3.11542	0.00110138	30.1102	30.455	29.7636	30.9737	31.5656	31.5911	31.1966	31.1963	31.4468	31.0673	30.9535	31.1015	31.0784	31.092	31.043	31.3087	31.2467	31.131	31.252	30.2369	30.0206	30.6346	30.6045	30.4139
WP_007926698.1	RecName: Full=Outer membrane protein MIP; AltName: Full=Macrophage infectivity potentiator; AltName: Full=Peptidyl-prolyl cis-trans isomerase; Short=PPIase; AltName: Full=Rotamase; Flags: Precursor	0.381338	0.42026	27.4959	21.2497	27.3502	27.2535	28.3189	28.3126	27.5645	27.6	27.5587	26.7942	27.8597	27.6284	26.6469	28.1708	27.6229	27.0775	27.8851	28.0408	27.22	27.4833	27.5263	27.3167	27.9872	27.6278
WP_007922622.1	RecName: Full=STAS-domain containing protein PA14_20770	1.91026	0.0144264	32.4216	31.9845	32.6731	32.1389	32.2267	32.3148	32.4653	32.1793	31.5937	31.183	31.7053	31.3095	30.7475	30.7168	30.7251	30.1246	30.4694	29.9422	32.5237	29.7344	30.5234	31.3154	28.3152	30.7448
WP_007921561.1	RecName: Full=Succinylglutamate desuccinylase	3.54293	0.00044398	28.5761	28.1018	29.1411	29.4736	28.7821	29.3219	29.6255	30.1029	29.582	29.1998	29.5906	29.6692	29.6038	29.4515	29.6301	29.0636	29.3546	29.1232	30.225	29.8333	29.6303	30.0936	30.1321	30.0908
WP_007921227.1	RecName: Full=Thiosulfate sulfurtransferase; AltName: Full=Rhodanese	4.42187	7.08e-05	30.1161	27.0868	29.2252	31.8606	32.2798	32.4086	32.2968	32.1841	32.2184	31.2593	31.792	31.5879	31.6592	32.1158	31.5083	32.1702	32.2064	32.2864	31.4273	31.7762	31.132	32.1118	32.1194	32.1069
WP_007928660.1	RecName: Full=Cation efflux system protein CusC; Flags: Precursor	13.0833	4.45e-12	28.36	28.0502	27.9778	31.1629	31.5305	31.3296	31.594	30.9599	31.7744	30.9325	31.0634	31.1543	31.228	31.2268	30.9179	30.9128	30.8787	31.084	33.4979	33.7212	34.1784	33.5627	33.6258	33.7047
WP_007932333.1	---NA---	1.05201	0.094653	28.5506	19.2789	28.5314	28.9026	30.0189	30.0072	29.8888	29.5204	29.5563	29.5088	30.0731	29.8049	29.5906	30.0606	30.2354	29.2961	29.8743	29.8395	27.8523	27.7177	26.5911	30.104	30.0687	30.2154
WP_007931340.1	RecName: Full=Teichoic acids export ATP-binding protein TagH	3.04346	0.00128422	28.2448	25.4615	27.9599	28.6027	28.9162	28.9489	29.98	29.8828	29.4905	28.9579	30.0468	29.5276	28.8526	29.3	29.1357	30.5048	30.0505	30.1157	30.5971	29.8913	30.7779	30.2125	28.7965	30.1499
WP_007932719.1	RecName: Full=Multidrug resistance protein MdtA; AltName: Full=Multidrug transporter MdtA; Flags: Precursor	3.58354	0.000408029	28.9654	27.1638	28.656	28.4489	28.8306	28.773	26.665	26.9317	27.1768	28.1113	27.9484	28.1451	29.2451	28.8579	28.6887	27.5192	28.3927	28.5119	27.4067	26.5643	26.1014	28.2987	28.5739	28.5209
WP_007926071.1	RecName: Full=Short/branched chain specific acyl-CoA dehydrogenase, mitochondrial; Short=SBCAD; AltName: Full=2-methyl branched chain acyl-CoA dehydrogenase; Short=2-MEBCAD; AltName: Full=2-methylbutyryl-coenzyme A dehydrogenase; Short=2-methylbutyryl-CoA dehydrogenase; Flags: Precursor	8.20733	3.44e-08	21.7199	18.787	20.4703	25.912	26.5099	26.3463	25.4553	25.8402	25.6362	25.9982	26.1043	26.3522	26.3052	26.8733	26.2264	26.3494	26.4323	26.5899	25.7892	26.2301	26.0264	26.104	26.7976	26.2257
WP_007923463.1	---NA---	0.514782	0.312091	32.1235	29.9082	32.1916	30.1785	28.7507	29.4993	30.8229	30.257	29.8421	28.0972	29.6105	29.0076	28.4981	28.3934	28.2485	27.3603	27.5601	24.2681	31.2855	25.1706	21.4884	30.7955	19.9567	30.122
WP_007924175.1	RecName: Full=50S ribosomal protein L17	4.51514	5.86e-05	33.2811	33.7591	33.3037	33.7313	33.9019	33.7397	34.0133	33.8084	34.4085	34.5624	34.4116	34.442	34.0173	33.9967	34.1946	34.8923	34.5516	34.408	34.2089	34.6188	34.8038	34.5064	34.8377	34.5173
WP_003175607.1	RecName: Full=Acyl carrier protein; Short=ACP	3.36393	0.000652319	28.0638	27.5327	27.9448	28.5448	30.0272	30.3124	32.5595	30.875	29.8068	29.3855	32.9744	30.9255	32.0709	32.6011	30.1057	32.3119	32.0738	32.3665	31.7181	33.0852	32.1247	32.8301	32.554	32.8499
WP_007931439.1	RecName: Full=Peptide methionine sulfoxide reductase MsrB; AltName: Full=Peptide-methionine (R)-S-oxide reductase	6.14344	2.11e-06	30.6839	30.5018	30.725	31.3117	31.7231	31.7894	31.9649	31.8643	32.1193	31.395	31.3608	31.5989	31.9679	31.9101	31.768	31.8311	32.0692	31.9369	31.7716	31.5948	31.2311	31.8498	32.0615	31.8148
WP_007929186.1	RecName: Full=NADH-quinone oxidoreductase subunit B; AltName: Full=NADH dehydrogenase I subunit B; AltName: Full=NDH-1 subunit B	5.73583	4.84e-06	30.9863	31.2243	31.0504	31.959	32.0074	32.0752	32.0119	31.9146	32.2657	32.1791	31.9066	32.0548	32.1437	31.6884	31.9135	32.3155	32.2275	32.1722	31.2157	31.5256	31.6104	31.8872	32.2145	31.9755
WP_007927121.1	RecName: Full=Nodulation protein N	1.48786	0.0362639	33.3287	33.883	33.5504	31.8187	33.7418	33.6177	33.3227	33.4065	33.3808	32.4228	32.518	32.631	32.9521	32.5596	32.6486	32.7639	32.285	32.1646	33.9953	33.3008	33.2398	33.2105	32.8406	33.0117
WP_007922269.1	RecName: Full=Nicotinate-nucleotide pyrophosphorylase [carboxylating]; AltName: Full=Quinolinate phosphoribosyltransferase [decarboxylating]; Short=QAPRTase	2.58836	0.00337842	26.689	19.3507	26.5877	28.4356	28.809	29.2591	30.415	29.9865	29.4927	28.3985	30.6095	29.6868	29.7625	30.1517	29.8429	30.3889	30.4252	30.5331	29.9466	30.578	30.048	30.474	30.5147	30.5852
WP_007924319.1	RecName: Full=Cytochrome c oxidase subunit 3; AltName: Full=Cytochrome c oxidase polypeptide III	3.18103	0.000961571	29.8958	29.722	30.1334	29.6209	29.7922	30.0931	29.0251	29.3207	29.7011	29.5005	29.47	29.6777	30.2988	29.744	29.9872	28.1728	28.9308	28.9536	29.5877	30.5584	31.099	30.2779	31.0985	30.4457
WP_007927634.1	RecName: Full=Monoglyceride lipase; Short=MGL; AltName: Full=Monoacylglycerol lipase; Short=MAGL	3.16316	0.000996965	29.2057	28.9346	29.5586	30.6741	30.4336	30.6428	31.44	31.3334	31.3575	30.6705	31.0171	30.8925	30.854	30.7447	30.3775	30.5111	30.3781	30.4848	30.3111	27.8357	26.9391	30.7844	30.4096	31.0328
WP_007930171.1	RecName: Full=Anthranilate phosphoribosyltransferase	1.3651	0.047465	28.2858	20.0531	27.5257	28.2385	28.9574	29.422	30.1928	29.4984	29.0212	28.778	30.5398	30.0831	29.3915	30.1801	29.7203	30.5268	30.2779	30.4059	29.5654	29.9829	29.3631	29.9345	29.6257	29.9255
WP_007925222.1	RecName: Full=NADP-dependent 3-hydroxy acid dehydrogenase YdfG; AltName: Full=L-allo-threonine dehydrogenase; AltName: Full=Malonic semialdehyde reductase	5.05106	1.96e-05	27.6629	27.4271	26.6894	30.6343	29.2936	29.5022	29.7678	30.1125	28.8064	29.7269	30.6435	30.2179	30.5986	30.0988	30.36	30.6335	29.8492	30.1239	29.8569	30.189	30.4479	30.0113	30.1239	30.0836
WP_157173159.1	RecName: Full=Toxin subunit YenA2	8.98856	7.87e-09	29.1928	27.726	29.3607	24.4781	26.9995	26.6092	28.8787	28.5779	28.6022	19.5869	17.8942	19.6884	17.7926	21.3266	21.5525	18.6924	19.4593	20.5239	28.9707	29.9422	29.4395	27.4833	26.4265	26.7241
WP_007929872.1	RecName: Full=Ribosome hibernation promotion factor; Short=HPF	3.93708	0.000195319	29.1	26.0303	28.3395	28.807	28.6906	29.087	31.3584	30.6658	29.8725	29.6015	31.8096	31.1295	31.0931	31.3649	30.5225	31.1843	31.5651	31.4614	31.227	31.4918	31.0479	31.6684	31.6367	31.6888
WP_007930387.1	---NA---	5.09887	1.78e-05	32.6302	32.8244	32.7359	30.6984	30.3985	30.5169	30.5763	30.2611	30.3016	27.4124	28.6285	27.9657	25.5002	26.4547	26.8707	27.8935	27.5265	27.3782	31.8383	29.4696	28.0879	30.4531	27.5661	29.5469
WP_007932310.1	RecName: Full=Protein YjdN	0.518586	0.309536	31.1506	26.201	30.4697	28.3284	28.3267	28.8051	30.0706	29.8042	27.8603	28.8135	30.1311	29.7664	29.9585	29.8138	29.508	27.9391	29.9145	29.653	31.4468	31.0095	29.3879	30.8031	30.837	31.1462
WP_007924898.1	---NA---	6.18514	1.93e-06	28.9864	28.9363	28.1452	26.628	26.8572	27.4227	27.776	27.7051	27.6395	26.4244	26.9928	26.5271	26.2433	26.3272	25.4301	25.8076	26.2852	26.4503	27.1962	26.7045	26.1074	25.6543	25.5726	25.5603
WP_007931914.1	RecName: Full=Probable hydrolase R7; AltName: Full=Squalestatin S1 biosynthesis cluster protein R7; Flags: Precursor	1.49327	0.0358575	28.3352	27.9533	28.2324	28.101	28.6702	28.3932	28.4743	27.9761	27.7816	27.3735	27.5679	27.6651	28.0301	28.8262	28.1555	27.511	28.3191	28.2725	27.9539	28.9045	28.0147	28.4528	29.0212	28.9323
WP_007924490.1	RecName: Full=tRNA uridine 5-carboxymethylaminomethyl modification enzyme MnmG; AltName: Full=Glucose-inhibited division protein A	3.17982	0.000963518	28.903	28.8303	28.3467	27.2378	28.2272	28.3514	28.5566	28.5119	29.028	28.7297	28.4089	28.2358	27.6682	27.5225	27.8945	30.0643	28.4951	28.6846	29.2988	30.0975	30.6092	29.2351	29.0613	29.2118
WP_007921114.1	RecName: Full=50S ribosomal protein L28	0.749934	0.185085	31.6513	32.1063	25.5064	31.7104	32.5762	32.0314	32.2101	32.3728	33.2047	32.7434	31.6637	30.9848	32.3004	32.1818	31.2875	32.7855	33.0115	32.7085	32.6192	32.8423	33.2503	32.9258	32.9626	32.6625
WP_007929866.1	RecName: Full=Arabinose 5-phosphate isomerase KdsD; Short=API; Short=L-API	6.50198	1.02e-06	28.4002	28.6454	27.8795	29.3856	29.5202	29.2702	29.4494	29.4769	29.9382	30.0052	30.2149	30.3373	29.7818	29.5094	29.5179	30.4684	30.5348	30.7159	27.5999	28.7936	28.7085	28.5234	28.4481	28.5265
WP_007921667.1	---NA---	2.79409	0.00218438	30.5114	30.577	30.5105	30.6461	31.3654	31.1938	30.6485	30.1347	30.3237	29.4955	29.6128	29.3396	28.9694	28.5406	28.5463	27.6636	27.432	27.2629	30.2217	27.1168	26.0359	29.7077	26.8273	28.9219
WP_007931558.1	RecName: Full=3-hydroxydecanoyl-[acyl-carrier-protein] dehydratase; AltName: Full=3-hydroxyacyl-[acyl-carrier-protein] dehydratase FabA; AltName: Full=Beta-hydroxydecanoyl thioester dehydrase; AltName: Full=Trans-2-decenoyl-[acyl-carrier-protein] isomerase	5.21862	1.39e-05	31.1724	32.3577	31.7645	32.6319	32.8752	32.9022	33.2776	33.0199	33.2795	33.1394	32.8953	33.0549	33.0231	33.0205	33.3093	32.9937	32.9922	32.9886	33.5387	33.7923	33.5782	33.0717	33.2498	33.1709
WP_007921874.1	RecName: Full=Retinal dehydrogenase 1; Short=RALDH 1; Short=RalDH1; AltName: Full=Aldehyde dehydrogenase, cytosolic	7.31427	2e-07	28.9845	29.3025	25.6679	27.5477	28.1626	27.9965	20.4588	19.1079	20.4511	20.2844	19.9552	21.0026	23.6655	22.9047	23.3289	28.1905	28.5761	27.9585	25.1701	29.8301	28.053	29.4386	28.9195	28.3982
WP_007929845.1	RecName: Full=FKBP-type peptidyl-prolyl cis-trans isomerase SlyD; Short=PPIase; AltName: Full=Metallochaperone SlyD	2.97467	0.00148897	28.8506	23.9418	27.8493	30.5987	31.2147	31.5144	31.1793	30.636	31.1296	29.4582	31.4938	31.3909	30.4237	31.8593	31.5275	31.0191	30.78	31.1866	30.7913	30.8728	30.8055	31.8637	32.0271	31.9174
WP_007928462.1	RecName: Full=Osmotically-inducible protein Y; Flags: Precursor	8.84058	1.03e-08	29.9028	30.5887	30.4859	32.1525	31.8323	32.1031	32.8814	32.9347	32.5486	32.924	33.0241	32.6968	33.1514	33.0469	33.0876	32.9393	32.8765	32.9237	31.7613	32.5285	32.1418	32.488	32.722	32.5933
WP_007924463.1	RecName: Full=Oxidoreductase UcpA	2.85643	0.00191431	28.5088	26.0562	27.588	29.2206	29.8122	29.7881	29.1377	28.9277	28.8649	28.5033	29.1387	28.9767	29.1009	29.5252	28.9293	28.8646	29.0661	29.2966	28.4981	28.8347	28.7352	29.5576	29.6286	29.6226
WP_007931113.1	RecName: Full=Acyl-CoA thioester hydrolase YbgC; Short=Acyl-CoA thioesterase	4.04341	0.000157281	28.0463	28.3546	27.8864	28.2487	30.0964	30.0071	30.549	30.2394	30.5368	29.3501	29.3891	29.4397	29.5306	29.6476	29.4064	29.8848	29.6564	29.7572	28.8285	29.3546	29.0146	30.1356	30.4668	30.2244
WP_007931797.1	RecName: Full=NAD(P)H dehydrogenase (quinone); AltName: Full=Flavoprotein WrbA; AltName: Full=NAD(P)H:quinone oxidoreductase; Short=NQO	8.13272	3.96e-08	27.4446	27.9942	28.3294	29.4986	30.3483	30.211	30.8127	31.135	31.0433	31.1978	31.0162	31.2043	31.1732	30.9738	31.1539	30.2394	31.0066	30.8951	30.6899	30.9943	30.839	29.6239	30.1616	29.8245
WP_007930286.1	---NA---	0.51687	0.310677	32.0861	32.2992	31.5074	32.653	33.4775	33.3697	33.4064	32.8901	33.4959	31.6795	31.8584	31.8448	30.1554	30.3964	30.4572	31.8126	30.1555	29.8398	34.7895	29.3486	28.603	32.6039	25.132	31.7747
WP_007926592.1	RecName: Full=Beta-ketoadipyl-CoA thiolase; AltName: Full=3-oxoadipyl-CoA thiolase	2.16567	0.0083252	28.0771	29.2901	26.0696	26.7812	23.1856	23.7487	26.4682	26.9728	26.5859	25.8602	26.6964	26.6251	26.2833	26.5977	25.8785	26.9392	27.1535	27.4412	24.5775	25.2321	24.7819	25.2098	25.3309	25.5048
WP_007929333.1	RecName: Full=NADP-dependent glyceraldehyde-3-phosphate dehydrogenase; AltName: Full=Glyceraldehyde-3-phosphate dehydrogenase [NADP(+)]; AltName: Full=Non-phosphorylating glyceraldehyde 3-phosphate dehydrogenase; AltName: Full=Triosephosphate dehydrogenase	7.42349	1.6e-07	29.9557	29.765	30.156	31.7341	30.8737	31.0136	32.1988	32.2878	31.9732	31.9443	32.5441	32.2499	32.1189	31.93	32.0577	31.8261	31.6584	31.9665	31.245	31.453	31.0617	31.829	31.8372	31.8151
WP_007921422.1	RecName: Full=DNA topoisomerase 4 subunit B; AltName: Full=Topoisomerase IV subunit B	6.65663	7.5e-07	27.7826	27.4587	29.009	29.8602	30.5175	30.4718	30.8411	30.8082	30.8878	30.9931	31.1121	30.9329	30.8695	30.5547	30.908	30.7523	30.7477	30.8673	29.649	30.0643	29.7991	29.8567	29.988	30.0476
WP_007929901.1	RecName: Full=UPF0307 protein PFL_0904	9.2582	4.65e-09	28.4641	28.7017	29.2501	30.4071	31.2259	30.7292	31.7824	31.6172	31.5437	31.7041	31.8324	31.7211	31.7646	31.8965	31.672	31.5299	31.7392	31.5925	30.869	31.3143	31.0405	31.4696	31.7245	31.6539
WP_007929792.1	RecName: Full=Metallo-beta-lactamase type 2; AltName: Full=B2 metallo-beta-lactamase; AltName: Full=Beta-lactamase II; AltName: Full=Carbapenem and cephamycin resistance; Short=CCRA; AltName: Full=Cephalosporinase; AltName: Full=Imipenem-cefoxitin hydrolyzing enzyme; AltName: Full=Metallo-beta-lactamase type II; AltName: Full=Penicillinase; AltName: Full=Zinc-requiring beta-lactamase; Flags: Prec…	2.41651	0.00487562	29.2834	29.5453	28.9834	29.4609	30.243	30.1801	29.5795	29.1543	29.7942	29.1901	28.8506	28.8584	29.223	28.9844	29.1732	29.0768	29.2161	29.2228	30.1035	29.4931	29.247	29.0169	28.6634	28.823
WP_007931569.1	RecName: Full=Glycerol-3-phosphate dehydrogenase [NAD(P)+]; AltName: Full=NAD(P)H-dependent glycerol-3-phosphate dehydrogenase	4.68895	4.11e-05	29.395	27.8204	28.9526	30.4331	30.8325	30.9009	30.2403	30.1542	30.3944	29.653	30.0263	30.0519	30.4622	30.943	30.67	30.8861	30.6761	30.6921	29.9999	30.1535	30.2593	30.4862	30.6641	30.5248
WP_007927747.1	RecName: Full=Signal transduction histidine-protein kinase BarA	1.89522	0.0149166	26.9023	27.6558	28.0655	27.8392	28.6695	28.5668	28.6372	28.4363	28.4544	27.5438	27.6025	27.5567	27.3674	27.449	27.4663	26.3775	26.1033	26.1031	28.0869	27.7796	24.4969	26.5037	22.4982	25.6054
WP_007922461.1	RecName: Full=Chlorocatechol 1,2-dioxygenase	2.29572	0.00629067	28.6532	28.403	27.8303	29.8229	30.0438	30.1745	30.1525	30.5764	29.7341	29.3888	29.9676	29.1791	28.7188	28.5212	29.0229	28.2002	29.6617	30.5348	27.2557	29.0938	28.0497	28.4931	29.0351	28.9302
WP_007928730.1	RecName: Full=Fatty acid synthase subunit beta; Includes: RecName: Full=3-hydroxyacyl-[acyl-carrier-protein] dehydratase; Includes: RecName: Full=Enoyl-[acyl-carrier-protein] reductase [NADH]; Includes: RecName: Full=[Acyl-carrier-protein] acetyltransferase; Includes: RecName: Full=[Acyl-carrier-protein] malonyltransferase; Includes: RecName: Full=S-acyl fatty acid synthase thioesterase	8.46066	2.13e-08	26.39	25.8711	26.8654	28.7117	28.8962	28.9721	29.1397	29.0987	29.0093	28.8207	28.5066	28.8693	29.7373	29.4595	29.3822	28.7623	28.7263	29.19	28.0583	28.7278	27.8324	29.8532	29.8339	29.8147
WP_007930195.1	RecName: Full=Anhydro-N-acetylmuramic acid kinase; AltName: Full=AnhMurNAc kinase	0.0388101	0.915483	30.0369	26.0982	29.1641	28.8903	29.5264	28.6819	28.3191	28.6938	29.129	29.4049	29.0857	29.5235	28.6526	28.4567	28.8082	28.6381	28.9667	28.8249	28.5918	29.0334	28.9609	28.6728	29.1637	28.6346
WP_007924704.1	RecName: Full=2,3,4,5-tetrahydropyridine-2,6-dicarboxylate N-acetyltransferase; AltName: Full=Tetrahydrodipicolinate N-acetyltransferase; Short=THP acetyltransferase; Short=Tetrahydropicolinate acetylase	7.90998	6.11e-08	31.0314	30.4419	31.0487	31.0369	31.2918	31.3236	30.5323	30.1651	30.0826	29.4196	30.4898	30.0105	29.4866	29.8216	29.8413	30.0217	29.839	30.5559	32.805	32.2982	32.6483	32.245	32.6241	32.972
WP_007931334.1	RecName: Full=Glucose-1-phosphate thymidylyltransferase; AltName: Full=dTDP-glucose pyrophosphorylase; AltName: Full=dTDP-glucose synthase	3.43068	0.000565876	31.4687	31.4724	30.9822	32.188	33.4519	33.2557	33.3121	32.9113	33.1821	31.9999	32.4244	32.377	32.622	32.8383	32.4544	33.0099	32.7566	32.6538	32.9092	32.3452	32.2782	32.4301	31.7832	32.568
WP_007926052.1	---NA---	3.20654	0.000912358	30.0067	29.6856	30.3992	31.1361	30.8326	31.2338	31.2725	31.5093	30.8367	30.7022	30.9216	30.6515	31.489	31.3682	30.881	30.5406	31.0869	31.1116	30.7113	30.6349	30.0934	31.1559	31.2703	31.3357
WP_007926375.1	RecName: Full=Serine hydroxymethyltransferase 2; Short=SHMT 2; Short=Serine methylase 2	2.94721	0.00157619	31.3619	31.819	31.7244	32.4405	32.5778	32.1788	31.8729	32.3376	32.0642	31.9292	31.8679	31.3421	31.3996	31.472	31.0284	31.8747	32.2752	32.1518	31.2914	30.5408	28.9577	31.1282	31.0885	31.063
WP_007930297.1	---NA---	1.93266	0.0137441	33.3206	32.8487	33.4617	33.1955	33.3852	33.5116	32.8857	32.8587	32.8488	32.7545	32.5379	32.6383	32.9371	33.1001	32.9916	31.906	32.9299	32.6159	33.2309	32.9893	32.5406	33.1135	33.5846	33.2296
WP_007923239.1	---NA---	4.6415	4.52e-05	30.665	29.9214	30.6151	31.8319	31.8176	31.8102	30.9613	30.9302	30.9584	30.2483	30.1775	29.9524	29.8624	29.714	29.6466	29.0826	29.0882	28.9331	30.4639	28.9036	28.9939	30.6315	29.2719	30.3648
WP_007924696.1	---NA---	9.2695	4.55e-09	28.3006	28.6478	28.5823	28.4563	28.6788	29.0353	29.0779	28.6641	28.6233	28.0553	28.5663	28.0861	27.1863	27.2006	26.6754	26.7815	26.8128	26.8968	30.3125	29.8435	29.7533	29.8997	29.5777	30.3242
WP_007930234.1	RecName: Full=Beta-barrel assembly-enhancing protease; Flags: Precursor	7.7809	7.89e-08	30.0484	29.2898	29.2426	31.3271	31.6958	31.5392	32.0065	32.1128	31.892	31.8771	31.717	31.8023	32.4902	32.0161	31.844	31.9614	32.1286	32.0151	31.3777	31.9055	31.4073	31.7252	32.0379	31.75
WP_007926891.1	RecName: Full=5-oxoprolinase subunit A; Short=5-OPase subunit A; AltName: Full=5-oxoprolinase (ATP-hydrolyzing) subunit A	6.69946	6.88e-07	27.7417	26.4203	27.9393	29.4031	30.1513	30.2204	30.5064	29.8372	30.1581	29.9199	30.4018	30.4149	30.8575	30.4758	30.0389	29.7483	30.1322	30.102	30.6174	31.1832	31.2709	31.3948	31.7705	31.382
WP_007929540.1	RecName: Full=UPF0070 protein YfgM	4.5652	5.29e-05	30.8114	30.3666	29.8718	31.1254	32.4608	32.3511	32.546	32.1992	32.605	32.1968	31.8562	32.1533	32.1913	32.2629	32.1217	32.3126	32.0197	32.1578	31.4274	31.4359	31.561	31.4277	31.6002	31.3799
WP_007924177.1	RecName: Full=30S ribosomal protein S11	2.55533	0.00362717	32.2502	32.9907	32.4317	33.0757	32.8723	32.8946	33.4987	32.5761	33.8292	33.6658	33.5414	33.2096	33.6828	33.3007	33.3412	34.163	33.745	33.4055	33.3839	33.7068	33.8381	33.737	34.0398	34.0081
WP_007929831.1	---NA---	2.8808	0.00181517	28.1493	27.3248	27.8169	27.522	28.0502	28.3069	28.8232	27.9506	29.1082	28.2539	28.4867	28.5121	27.7574	28.2477	28.0034	29.8685	29.183	29.2219	28.9739	28.9334	30.4126	28.1402	28.2755	28.1577
WP_007930826.1	RecName: Full=Protein-export protein SecB	2.662	0.00288809	32.504	32.9645	32.7025	32.3746	32.5462	33.101	33.355	33.4134	33.4974	33.2914	33.0606	33.2416	33.2837	33.0275	33.2488	32.8329	32.972	32.7863	32.7984	32.3	32.7944	32.9668	33.097	32.7694
WP_007932194.1	RecName: Full=5-methylthioadenosine/S-adenosylhomocysteine deaminase; Short=MTA/SAH deaminase	0.929047	0.124436	28.4291	28.1754	28.4636	27.3234	28.181	28.3146	28.572	28.5393	28.6629	28.0649	28.6798	28.712	28.5639	28.5414	28.9006	29.2875	28.3028	28.5306	28.366	28.661	28.6081	28.6621	28.8524	28.6489
WP_007926782.1	RecName: Full=Putative maltooligosyl trehalose synthase; AltName: Full=(1,4)-alpha-D-glucan 1-alpha-D-glucosylmutase	5.00842	2.14e-05	26.7447	26.6985	26.5722	26.6588	27.9067	27.7404	28.1803	28.3743	28.4164	27.4189	27.9351	27.9583	27.4177	27.7694	27.6424	26.2087	26.6006	26.6734	28.6547	28.0777	27.5263	28.6841	28.5823	28.7796
WP_007932530.1	RecName: Full=5,10-methylenetetrahydrofolate reductase	2.91267	0.00169788	28.2458	29.0858	28.2975	29.4508	30.4669	30.3867	30.0224	30.0291	30.2985	28.9488	29.8162	29.8801	29.0621	29.7502	29.4727	29.9641	30.1841	30.3428	29.555	30.0314	29.4201	29.7509	29.8296	29.8848
WP_007928178.1	RecName: Full=HTH-type transcriptional regulator ImmR	3.85063	0.000234174	27.132	27.733	27.2051	29.1425	27.6884	28.7631	28.9988	29.465	29.2683	29.3061	28.7361	29.1493	29.1199	28.899	29.1995	28.8493	28.9547	28.8724	28.6969	28.6789	28.9231	28.8496	29.6139	29.6134
WP_007928935.1	RecName: Full=4-hydroxy-2-oxovalerate aldolase; Short=HOA; AltName: Full=4-hydroxy-2-keto-pentanoic acid aldolase; AltName: Full=4-hydroxy-2-oxopentanoate aldolase	1.13661	0.0785657	28.458	27.0463	27.4149	26.5593	28.1812	27.9245	28.7754	28.4003	28.1262	28.0158	27.768	27.8511	28.1825	28.5863	28.1664	29.3063	28.7722	29.1234	28.3155	28.8402	28.9403	28.4933	26.4066	28.3681
WP_007925189.1	---NA---	2.11498	0.00927813	26.5922	27.7536	27.071	28.1533	29.1688	28.7389	27.8727	28.1601	28.5035	27.8912	27.6704	27.5862	27.12	27.4069	27.1591	27.2382	27.1884	27.296	27.2285	22.3847	25.4132	26.5634	26.778	26.888
WP_007929536.1	RecName: Full=4-hydroxy-3-methylbut-2-en-1-yl diphosphate synthase (flavodoxin); AltName: Full=1-hydroxy-2-methyl-2-(E)-butenyl 4-diphosphate synthase	4.50152	6.02e-05	28.7318	28.9207	29.7322	29.8651	30.71	30.3057	30.2453	30.4583	30.8522	30.6357	30.9333	30.6594	29.1159	29.4259	29.1886	31.4906	31.0714	30.82	29.074	30.294	30.2178	30.9619	31.0723	30.9486
WP_007930267.1	---NA---	0.664139	0.223629	29.4209	29.1191	29.0338	30.3681	31.2826	31.064	30.2571	29.9714	30.7177	29.7209	29.5809	29.4469	28.534	28.0777	28.2165	28.3838	27.8112	27.5465	30.4254	27.2752	26.6072	30.1615	22.0832	29.4594
WP_007930131.1	RecName: Full=Laminin subunit alpha-2; AltName: Full=Laminin M chain; AltName: Full=Laminin-12 subunit alpha; AltName: Full=Laminin-2 subunit alpha; AltName: Full=Laminin-4 subunit alpha; AltName: Full=Merosin heavy chain; Flags: Precursor	6.22407	1.79e-06	28.3997	28.4631	28.6259	29.4541	29.4669	29.2563	30.3971	30.2781	30.3277	30.3929	30.4472	30.4719	29.761	29.5689	29.636	31.3684	30.3584	30.3181	30.3029	30.2783	31.0801	29.9859	29.7865	29.9888
WP_007923698.1	---NA---	2.37016	0.00536784	29.8217	28.4261	27.3183	31.0788	31.1721	31.313	30.1312	29.5638	29.5608	28.9379	29.9764	28.9765	28.8478	28.2146	27.6304	24.5112	27.0166	27.3852	30.7276	28.6832	27.3523	29.8572	27.3277	29.2739
WP_007926554.1	---NA---	4.37112	7.88e-05	29.2343	28.6618	29.1463	28.1465	29.1626	29.4437	30.1069	30.2942	30.0094	28.2812	28.5968	28.5124	29.8982	29.8624	29.8468	28.5724	28.6881	28.6229	30.259	32.0792	33.0518	30.1325	30.1725	30.6067
WP_007927086.1	RecName: Full=Magnesium and cobalt efflux protein CorC	6.6094	8.24e-07	28.7558	29.1278	28.657	29.7086	30.1378	30.3353	31.0262	30.5812	30.538	29.9343	30.6488	30.4265	30.692	30.5696	30.301	31.2652	30.9683	31.0461	30.5993	30.9331	30.6252	30.6635	30.825	30.6721
WP_007921262.1	RecName: Full=Ribosomal RNA large subunit methyltransferase I; AltName: Full=23S rRNA m5C1962 methyltransferase; AltName: Full=rRNA (cytosine-C(5)-)-methyltransferase RlmI	4.44786	6.72e-05	27.6407	28.3428	27.5913	28.2774	29.4217	29.1603	29.2581	28.7285	30.0847	30.4847	30.2394	30.4276	29.2707	29.5835	29.5712	29.263	29.4873	29.4837	29.16	30.0142	29.6068	30.1477	30.2249	30.1197
WP_007922362.1	RecName: Full=Chromosome partition protein Smc	4.65263	4.43e-05	25.675	26.6261	26.099	26.9656	27.9395	27.5663	27.5321	27.822	27.9674	28.159	27.7769	28.2538	26.98	26.4643	27.5678	28.4796	28.389	28.152	27.8702	27.3912	27.786	26.9473	26.9696	26.7359
WP_007923540.1	RecName: Full=Ureidoglycolate lyase; Short=UGL; AltName: Full=Ureidoglycolase; AltName: Full=Ureidoglycolatase; AltName: Full=Ureidoglycolate hydrolase	0.343455	0.458197	25.9998	26.3475	26.1167	26.953	27.5823	27.4244	23.3084	26.6658	26.6679	26.8209	23.1084	27.0278	25.5976	23.0233	26.4754	23.6652	26.6747	26.7793	26.5728	27.317	27.2154	25.4623	25.1236	25.5585
WP_007922659.1	RecName: Full=UDP-glucose 4-epimerase; AltName: Full=Galactowaldenase; AltName: Full=UDP-galactose 4-epimerase	10.3646	5.87e-10	28.0915	27.8268	27.3787	29.8649	30.2009	30.3173	30.1876	30.3922	30.5063	30.1404	30.1491	30.2231	30.2525	30.2019	30.2441	30.6868	30.5672	30.6016	29.6669	29.682	29.365	30.0579	30.0405	30.1705
WP_007922738.1	RecName: Full=4-hydroxy-tetrahydrodipicolinate synthase; Short=HTPA synthase	8.10313	4.18e-08	30.458	30.8528	29.9359	33.1904	33.7542	33.5831	33.7125	33.9998	33.7501	33.4102	33.2703	33.3998	33.462	33.0047	33.0833	34.8375	34.3411	34.1263	33.2273	34.3626	34.061	33.1553	33.6091	33.2967
WP_007921620.1	RecName: Full=Glutamine synthetase; Short=GS; AltName: Full=Glutamate--ammonia ligase; AltName: Full=Glutamine synthetase I alpha; Short=GSI alpha	3.91792	0.00020315	30.2359	30.5535	30.2229	30.1822	30.144	30.2854	30.7149	29.8461	30.1723	30.9147	30.6307	30.9329	31.2176	31.0774	30.3652	30.8993	30.9341	31.0495	30.7835	30.4832	30.938	31.5752	31.5053	31.6307
WP_007928517.1	RecName: Full=Putative glucose-6-phosphate 1-epimerase; AltName: Full=Putative D-hexose-6-phosphate mutarotase	4.88435	2.75e-05	29.3972	29.5874	29.3338	30.288	31.0512	30.957	30.4415	30.6147	30.8452	30.4884	30.4085	30.6267	30.8199	30.8297	30.6187	30.2335	30.5811	30.5619	30.1764	30.0266	29.8666	30.0723	30.4589	30.1711
WP_007925902.1	---NA---	1.13071	0.0795483	29.5451	25.16	28.2586	28.2863	29.2656	29.377	29.917	29.4145	29.0457	28.7684	29.4135	29.2957	29.7107	29.8938	29.1079	29.5592	29.5487	29.6463	29.6541	30.1	30.0398	30.2632	30.124	30.0346
WP_007926084.1	RecName: Full=Acylamino-acid-releasing enzyme; Short=AARE; AltName: Full=Acyl-peptide hydrolase; Short=APH; AltName: Full=Acylaminoacyl-peptidase	4.54907	5.47e-05	28.2515	27.9338	27.846	29.0915	29.1925	29.6502	29.2665	29.2704	28.9586	28.2376	29.2964	29.2089	29.3777	29.3064	28.9468	29.5182	29.4304	29.4901	29.654	29.5588	29.7271	29.5637	29.7489	29.7583
WP_007932337.1	RecName: Full=Limonene hydroxylase; AltName: Full=(S)-limonene 6-monooxygenase; AltName: Full=(S)-limonene 7-monooxygenase; AltName: Full=Carveol dehydrogenase; AltName: Full=Perillyl-alcohol dehydrogenase	5.67414	5.52e-06	28.0544	28.1513	28.026	27.3568	27.9007	27.9327	27.0588	26.9041	26.9162	27.2985	27.2089	27.2563	26.273	26.2013	26.0842	26.8734	26.7752	25.9516	28.2866	30.498	29.6004	28.7709	29.3032	28.5771
WP_007928865.1	RecName: Full=Heme transporter BhuA; Flags: Precursor	9.20715	5.09e-09	22.6149	23.8885	23.3338	27.678	28.0491	28.0308	26.7619	27.6887	27.8161	29.0004	28.6792	28.7712	27.8266	28.5237	28.8165	29.7874	30.9758	31.7403	30.1214	31.8612	32.1729	31.9006	32.4104	31.5447
WP_007928245.1	RecName: Full=Glycine cleavage system H protein	2.5679	0.00353342	33.7885	34.0614	33.2119	32.5573	32.5466	33.2621	33.2494	33.2979	33.8263	32.993	33.1614	33.3078	34.1309	34.0899	33.7768	33.3167	33.4579	33.5893	33.3051	33.6253	33.5938	33.5231	33.829	33.6045
WP_007924074.1	RecName: Full=Ribosome-recycling factor; Short=RRF; AltName: Full=Ribosome-releasing factor	3.17097	0.000981826	32.1031	32.4317	32.2166	32.7811	32.1197	32.4244	32.7388	32.8293	33.0809	32.9217	32.5085	32.6345	32.993	32.6811	32.7767	33.4095	33.2322	33.1152	31.9741	32.3117	32.5507	32.9081	33.2059	32.6632
WP_007930993.1	RecName: Full=Glyoxylate/hydroxypyruvate reductase B	1.45528	0.0389737	28.3385	19.8975	27.6556	29.1368	30.1018	30.0219	30.5362	30.1078	30.0528	29.0973	30.0661	29.6376	29.1165	30.1527	29.4093	30.6243	30.3029	30.4753	29.9462	30.3847	30.0228	29.8295	30.0667	30.0135
WP_007921399.1	RecName: Full=Oligoribonuclease	3.26875	0.000799291	30.3593	29.0377	30.1911	30.469	31.1625	31.4285	31.8287	31.2584	31.4048	30.5802	31.2944	31.199	31.3877	31.3686	30.7964	31.3782	31.5361	31.4302	31.8923	31.6706	31.3454	31.7892	31.7455	31.8072
WP_007923602.1	RecName: Full=Carnitinyl-CoA dehydratase; AltName: Full=Crotonobetainyl-CoA hydratase	3.59265	0.000401554	29.1968	28.5	29.1931	27.7447	27.2753	27.7326	26.6511	26.3906	26.1369	26.9001	26.442	26.2932	24.5467	25.2588	25.3826	24.5512	24.7402	24.7056	25.294	21.0521	25.4889	23.5584	18.6624	23.2897
WP_007931111.1	RecName: Full=Biopolymer transport protein ExbB	8.39747	2.39e-08	28.6542	27.7011	28.8036	31.3514	31.3246	31.4031	31.6581	31.3846	31.7869	31.4607	31.3974	31.5255	31.5015	31.0728	31.1269	31.4017	31.5396	31.484	31.1702	31.6673	32.0296	31.4193	31.821	31.5317
WP_007929856.1	RecName: Full=Histidinol-phosphate aminotransferase; AltName: Full=Imidazole acetol-phosphate transaminase	0.792105	0.168536	29.0082	28.7076	19.9979	29.0928	29.7374	29.5571	29.9249	30.2599	30.0909	30.4068	29.6567	29.5449	30.0092	29.2701	29.5722	30.7887	29.9728	30.6146	29.524	29.4285	30.3382	29.6083	28.8341	29.6908
WP_007920523.1	---NA---	3.24277	0.000843924	27.99	28.3525	28.0377	29.289	30.078	30.252	28.9906	29.2225	29.6666	29.6298	28.5413	28.7818	29.2576	29.0667	29.2252	29.0906	29.3194	29.4813	29.048	28.2704	28.5917	28.225	28.7904	28.285
WP_007926621.1	RecName: Full=High-affinity branched-chain amino acid transport ATP-binding protein LivG; AltName: Full=LIV-I protein G	3.76672	0.000278093	29.3923	29.3897	29.5246	30.0486	29.9984	30.1288	30.7333	30.3873	30.1681	29.8547	30.6188	30.1628	30.3418	29.9228	30.1786	30.5035	30.2703	30.4114	30.2425	31.2261	31.3565	30.8634	31.0224	31.1658
WP_007920996.1	RecName: Full=Ribonuclease; Flags: Precursor	4.97639	2.29e-05	29.336	28.1328	28.866	27.3545	27.9597	28.4258	26.826	26.2085	24.5216	19.7258	23.5319	22.7607	20.4422	21.8061	22.172	22.1035	24.805	24.9981	26.7554	24.6397	24.5098	24.9006	23.7392	24.5837
WP_007922721.1	RecName: Full=6-phosphogluconate dehydrogenase, decarboxylating	5.8604	3.77e-06	29.8952	29.5727	29.6851	30.4143	30.6502	30.9463	31.4568	31.2872	31.2658	30.7427	31.3425	31.1346	30.8188	31.387	31.2393	31.1655	31.2982	31.0912	31.1141	31.1858	31.0099	31.3204	31.0422	31.5305
WP_007920657.1	---NA---	8.95347	8.32e-09	19.4845	19.2231	19.7473	27.0031	26.5648	27.3479	27.9052	27.9454	26.5351	26.8082	27.9762	27.709	28.7968	28.6762	27.8756	25.6527	28.2321	28.1502	28.4706	28.3674	26.9594	29.0464	29.2013	28.8282
WP_007931537.1	RecName: Full=Cystathionine gamma-synthase; Short=CGS; AltName: Full=O-succinylhomoserine (thiol)-lyase	8.12852	3.98e-08	32.1694	31.8588	32.2204	30.9661	31.2348	31.4328	30.941	31.3516	30.6812	28.6181	29.119	29.3287	30.0377	30.0523	29.8063	30.9095	30.468	30.3862	30.3245	30.5548	30.1812	30.5776	30.8576	30.9123
WP_007922075.1	RecName: Full=Sulfate-binding protein; Flags: Precursor	4.72645	3.79e-05	31.173	30.655	31.2571	31.8919	31.7182	31.7909	31.9156	31.6617	31.7088	31.8455	32.3627	32.2792	32.1244	31.8175	31.9261	31.82	31.7789	31.8286	31.6173	31.934	31.7303	32.2251	32.2727	32.2706
WP_007929624.1	RecName: Full=sn-glycerol-3-phosphate import ATP-binding protein UgpC	4.91202	2.61e-05	28.2715	28.1727	28.6459	27.9479	29.1583	28.7644	28.3093	28.5217	28.5281	28.4724	28.5711	28.7394	29.2132	28.8479	28.8768	28.7234	29.2443	29.2007	29.6584	30.7048	29.9848	29.9779	30.4099	30.2094
WP_007924027.1	RecName: Full=Murein hydrolase activator NlpD; Flags: Precursor	4.38584	7.64e-05	28.8272	28.4962	29.0351	29.0174	30.2096	30.3064	28.9869	27.8281	29.2249	28.6945	26.8579	28.3112	25.6339	27.4407	27.072	27.654	27.3548	27.2632	26.6244	26.5587	26.6705	26.679	26.2457	26.7872
WP_007929455.1	RecName: Full=Hit family protein 1; AltName: Full=Adenosine 5'-monophosphoramidase	2.34218	0.00569933	29.3671	28.0575	29.5264	27.8707	27.6506	27.6231	28.996	29.1222	29.1336	25.7859	26.3783	26.7275	25.5023	25.7383	25.8593	25.8998	26.1542	25.4881	26.2786	24.8252	24.4263	26.6049	20.0021	26.2238
WP_007931583.1	RecName: Full=Proofreading thioesterase EntH; AltName: Full=Enterobactin synthase component H	1.93568	0.0136618	28.9982	29.9458	29.3849	29.721	30.1829	30.4095	30.6885	30.3644	30.5616	29.9682	30.5908	30.0889	30.3558	30.3336	29.9369	30.3518	30.3749	30.5898	30.2963	31.236	29.9981	30.6654	30.8173	30.795
WP_007922342.1	RecName: Full=Protein YqjC; Flags: Precursor	0.59835	0.259143	29.9005	30.679	30.0992	30.0689	29.1963	29.9187	27.0941	27.3444	25.5328	27.6717	27.8586	27.1574	27.7429	27.9141	26.3069	21.7832	28.7236	29.2288	28.1917	27.6868	20.0007	27.4266	27.5615	20.6748
WP_007920683.1	RecName: Full=Leukotoxin translocation ATP-binding protein LktB	3.2666	0.000802644	29.4966	28.6556	29.7731	28.5054	27.8356	28.6405	28.2166	28.1657	27.7183	27.8552	27.2207	26.7105	26.8107	27.0432	26.1718	25.2531	25.9963	26.3293	29.1274	27.228	27.007	27.578	25.8654	27.5978
WP_007924274.1	---NA---	2.71634	0.00258103	28.8097	28.8496	28.4576	27.6216	29.8006	29.2907	28.7551	28.216	28.6671	27.654	28.3482	28.367	27.433	28.2404	27.1261	28.1593	27.5513	28.1304	27.8529	27.8178	27.4794	26.7174	26.5862	26.8589
WP_007927205.1	RecName: Full=ATP-dependent Clp protease proteolytic subunit; AltName: Full=Endopeptidase Clp	4.26153	9.95e-05	31.4752	31.3345	31.486	32.1641	32.5724	32.5107	32.9939	32.7678	32.7361	31.9282	32.7231	32.4454	32.8629	32.743	31.9989	32.9306	32.8304	32.9639	32.6736	33.1741	32.5469	32.9694	33.0093	33.2433
WP_007927039.1	---NA---	3.88679	0.000216799	28.9104	29.6247	30.6129	31.4878	29.9767	30.2705	32.3826	32.3856	31.9863	31.7454	31.6343	31.8141	31.933	31.514	31.9445	31.9101	31.782	31.6465	31.7351	31.4468	31.0782	30.7808	31.354	31.2895
WP_007931149.1	RecName: Full=Sensor protein FixL	2.29964	0.00624026	27.3884	27.2604	27.2079	27.8078	29.9577	30.0808	28.6462	28.5937	28.5748	29.0318	28.324	28.8414	28.586	28.3207	28.0331	28.0554	28.4667	28.4912	28.34	28.0863	27.9617	27.7017	27.6925	27.6937
WP_007930408.1	RecName: Full=Cysteine desulfurase IscS	1.57168	0.0301387	27.8272	28.6152	28.4718	28.0937	29.041	29.0841	28.5194	28.3934	28.0251	28.8064	28.3863	28.1705	29.0163	29.1693	27.9021	30.0107	29.1263	29.3062	28.6975	29.0446	28.8194	29.2176	29.3481	29.2172
WP_007924620.1	RecName: Full=Acetolactate synthase small subunit; AltName: Full=Acetohydroxy-acid synthase small subunit; Short=AHAS; Short=ALS	4.53245	5.65e-05	27.5507	23.5071	26.6883	30.3654	30.1121	29.8396	30.5504	31.1543	30.3844	30.1644	30.5638	30.6959	30.9291	30.6868	30.3414	30.4463	30.2517	29.941	28.6894	29.3602	28.6299	29.8951	29.9672	29.6317
WP_007928476.1	RecName: Full=UDP-N-acetylmuramoylalanine--D-glutamate ligase; AltName: Full=D-glutamic acid-adding enzyme; AltName: Full=UDP-N-acetylmuramoyl-L-alanyl-D-glutamate synthetase	9.42879	3.41e-09	30.0929	29.2417	29.8573	32.029	32.2517	32.1683	32.1619	32.2179	31.9009	32.3064	32.5828	32.5304	32.3588	32.2586	31.9865	32.494	32.47	32.3296	31.2151	31.5372	31.1123	32.1174	32.1621	32.1408
WP_007926606.1	RecName: Full=RNA polymerase-associated protein RapA; AltName: Full=ATP-dependent helicase HepA	8.40199	2.37e-08	28.2083	26.3378	27.9657	31.0255	30.4228	30.4619	31.7907	31.8485	31.7453	31.8316	31.6594	31.908	32.3067	32.1266	31.9922	32.0847	32.4178	32.3489	30.5215	31.299	31.2443	31.9826	32.2684	32.0405
WP_007921626.1	RecName: Full=Chemotaxis protein CheW	3.05813	0.00124345	30.2253	27.7979	30.0305	29.4993	29.2486	29.7441	30.6751	30.8142	30.7667	30.9138	30.8122	30.9632	31.0105	30.8337	30.468	31.0289	31.3616	31.2886	30.0222	31.0865	31.0138	31.5146	32.0289	31.7498
WP_007921123.1	---NA---	3.33291	0.000697197	27.7498	27.8001	27.5227	30.3092	29.8227	29.631	29.865	30.304	30.1599	29.8543	30.0969	30.212	30.1192	30.4583	29.9787	29.6731	30.0053	29.9337	30.0324	30.5985	27.5201	28.1649	27.9595	28.2765
WP_007931849.1	RecName: Full=Antitoxin Xre	5.64348	5.87e-06	26.7526	26.1236	26.778	29.2166	28.7821	29.0482	26.7882	27.3115	26.8535	29.2099	28.6349	29.0204	27.7048	28.591	28.285	26.9515	28.0557	27.792	27.4769	27.6189	26.8952	27.5466	27.8212	27.9492
WP_007931103.1	RecName: Full=Arabinose operon regulatory protein	7.35915	1.81e-07	29.4764	28.6639	29.1602	28.197	28.3139	28.417	27.8704	27.8873	27.6216	25.9466	26.9564	26.9622	25.8492	26.7167	26.2401	19.0357	19.3377	19.2141	28.2265	25.5407	23.3028	26.5405	25.2242	26.3157
WP_037035237.1	RecName: Full=Acetylornithine deacetylase; Short=AO; Short=Acetylornithinase; AltName: Full=N-acetylornithinase; Short=NAO	4.63956	4.54e-05	28.7307	27.299	28.7885	29.8731	30.6309	30.41	30.1386	30.3007	30.2728	29.7547	30.2085	30.0966	30.2388	30.5924	30.4767	30.7192	30.5267	30.6574	29.7224	30.3103	29.789	30.2733	30.5803	30.5995
WP_007922437.1	RecName: Full=Peptidoglycan-associated lipoprotein; Short=PAL; Flags: Precursor	6.80813	5.55e-07	24.5619	25.8374	24.0682	25.378	25.3419	25.2849	26.1287	30.6806	26.5309	23.5669	22.5642	22.6358	20.0418	20.161	20.2731	24.8889	24.3575	25.1139	20.3264	18.8628	18.8605	26.6764	26.668	26.7959
WP_007931190.1	---NA---	1.68968	0.0233648	27.1778	22.6982	25.0673	26.904	27.0189	27.7611	27.7153	27.1343	26.7353	25.6838	28.5628	27.7608	26.6946	27.0963	27.0365	26.411	27.1628	27.2378	28.2678	28.6104	28.6807	28.285	28.0496	28.4566
WP_007927822.1	RecName: Full=Uncharacterized protein y4iJ	1.43954	0.0403056	25.4386	19.583	24.0679	26.4774	25.9517	26.0289	27.1621	26.974	26.8196	26.1228	25.5911	25.6403	26.6307	26.7053	25.8614	26.7299	26.6718	27.2131	27.1892	23.8478	24.811	26.0567	25.4708	25.8018
WP_007929655.1	RecName: Full=Hydroxymethylglutaryl-CoA lyase, mitochondrial; Short=HL; Short=HMG-CoA lyase; AltName: Full=3-hydroxy-3-methylglutarate-CoA lyase; Flags: Precursor	8.58231	1.69e-08	27.745	28.6102	28.5254	31.1965	31.2631	31.1904	30.8004	31.0087	31.058	30.9679	31.0482	31.0682	31.766	31.1151	31.1112	31.3559	30.7455	30.8694	29.7086	30.0655	30.0918	30.9451	30.9562	31.201
WP_007931979.1	RecName: Full=Leu/Ile/Val-binding protein homolog 6; Flags: Precursor	3.75897	0.000282494	27.3112	28.3114	27.7888	26.3624	27.1561	27.1824	25.3164	25.5595	26.5558	25.0615	22.6072	22.4773	26.251	25.1472	26.4838	24.5155	25.5006	25.6567	25.8027	27.7664	28.3472	27.1576	27.9258	27.3625
WP_003448337.1	RecName: Full=Major outer membrane lipoprotein; Short=Outer membrane lipoprotein I; Flags: Precursor	2.76143	0.0023415	34.0887	34.699	34.821	35.7592	34.7242	34.6694	35.1475	35.7198	34.7989	36.2602	35.8179	36.0263	36.5792	35.6315	35.9236	36.8328	35.8751	35.9719	35.5385	35.9104	36.2027	35.257	35.5797	35.3294
WP_007928701.1	RecName: Full=Type IV secretion system protein VirB11	3.36168	0.000655102	27.2043	28.336	27.5184	28.1461	28.6893	28.6269	29.1672	28.9239	28.6682	28.3675	28.6088	28.4079	27.9461	27.916	27.993	27.4855	27.6068	27.4416	28.217	27.0161	26.7474	27.4826	27.0731	27.3275
WP_007924602.1	RecName: Full=Ubiquinone biosynthesis O-methyltransferase; AltName: Full=2-polyprenyl-6-hydroxyphenol methylase; AltName: Full=3-demethylubiquinone 3-O-methyltransferase	8.48243	2.05e-08	26.6576	26.9536	27.1949	25.6731	24.5619	25.3362	24.8109	24.6826	24.9347	24.3217	24.5188	25.0556	19.4518	21.5137	19.4055	26.2523	25.2482	25.3129	26.581	27.4169	27.6859	26.4593	26.0546	25.9269
WP_007931360.1	---NA---	4.2276	0.000106494	32.0111	32.6553	32.5346	33.5134	33.3059	33.5611	33.7473	33.8583	33.2512	33.7172	33.798	33.9584	34.2732	34.2638	34.1629	33.4466	34.0055	33.8182	33.0517	33.8859	32.8139	33.7346	34.1618	33.9136
WP_007927681.1	RecName: Full=Signal recognition particle protein; AltName: Full=Fifty-four homolog	5.0329	2.04e-05	28.668	27.8672	27.4049	27.542	27.8982	27.7441	29.2195	28.9265	28.9639	28.7723	29.3902	28.8274	27.9194	28.7769	27.6542	29.7984	29.3641	29.285	29.433	29.9082	29.455	29.6798	30.0465	29.8032
WP_007924543.1	RecName: Full=S-methyl-5'-thioadenosine phosphorylase; AltName: Full=5'-methylthioadenosine phosphorylase; Short=MTA phosphorylase; Short=MTAP	2.81833	0.00207775	25.2168	26.3957	23.2108	23.4456	24.9487	25.5635	25.3532	26.1113	25.896	24.5538	23.179	25.0685	20.8261	20.0661	18.6406	25.3175	23.4809	23.9322	26.7182	23.7912	25.0829	23.7453	19.0423	23.1107
WP_007932531.1	---NA---	3.57134	0.000418959	28.6602	28.2198	27.6775	29.1322	30.0132	29.9361	29.9304	29.6138	29.9313	29.227	29.5918	29.3379	29.2586	29.549	29.4398	28.9191	29.4643	29.3579	29.3351	28.8714	28.8414	29.1679	29.2497	29.3416
WP_007924079.1	RecName: Full=Methionine aminopeptidase; Short=MAP; Short=MetAP; AltName: Full=Peptidase M	1.80857	0.0180258	30.6985	30.8097	30.6728	31.0266	30.5932	30.7987	30.4689	30.7446	30.5902	32.1201	31.4289	30.9982	31.3324	31.0552	30.9814	31.0934	31.1946	30.9596	30.6772	31.7894	30.7237	31.5186	31.5816	31.7158
WP_007922906.1	RecName: Full=Spermidine/putrescine import ATP-binding protein PotA	2.41516	0.00488588	26.6833	27.3168	21.4611	19.207	24.9237	24.7287	24.4526	24.4425	25.812	18.3285	19.8465	20.6752	24.7594	23.8371	24.1074	23.9805	24.8544	24.7382	26.3342	26.1239	27.5723	26.6859	27.0691	25.7236
WP_007925877.1	---NA---	3.14641	0.00103046	27.1477	26.3602	26.7384	31.5449	31.4945	31.4277	32.2599	32.0325	32.0438	29.135	28.9346	29.2007	25.4711	25.9966	24.7195	27.3535	24.6752	25.0217	32.1947	28.6818	28.4807	29.3536	21.991	28.7528
WP_007930846.1	RecName: Full=Dihydropyrimidine dehydrogenase [NADP(+)]; Short=DHPDHase; Short=DPD; AltName: Full=Dihydrothymine dehydrogenase; AltName: Full=Dihydrouracil dehydrogenase	4.11925	0.000133555	28.2857	28.3913	28.8145	28.686	28.2534	28.4302	28.9612	28.9993	28.1406	28.5138	28.5905	28.444	27.9303	27.6358	28.4698	28.6395	29.3393	28.9971	29.521	30.0233	29.4036	29.8064	29.7046	29.4332
WP_007931386.1	RecName: Full=Universal stress protein A homolog 1	0.871388	0.141352	28.5847	18.4049	27.3849	28.9898	29.8554	30.2261	29.6348	29.1348	29.3554	28.4226	29.4376	29.3399	29.708	29.682	28.9634	28.9154	29.1077	29.5912	28.5267	29.6234	28.1912	29.4416	29.3617	29.3816
WP_007930085.1	RecName: Full=Ribosomal large subunit pseudouridine synthase B; AltName: Full=23S rRNA pseudouridine(2605) synthase; AltName: Full=rRNA pseudouridylate synthase B; AltName: Full=rRNA-uridine isomerase B	0.546523	0.290723	29.7155	29.3666	29.4715	30.0769	29.8716	29.5312	29.8881	30.3892	30.0715	29.5283	30.4402	30.2347	29.3659	29.9345	30.426	29.9578	30.2602	29.9796	29.9603	29.993	29.7596	30.1295	30.1588	30.0845
WP_081502480.1	RecName: Full=Uncharacterized glycosyltransferase RP339	7.59563	1.14e-07	28.7955	28.4359	28.9264	30.1137	30.2947	30.0825	30.7212	30.9885	30.6072	30.1374	30.446	30.0675	30.3671	30.103	29.9008	31.4021	30.9833	30.8959	30.9866	31.3311	31.5107	31.1047	30.6261	31.3806
WP_007925077.1	---NA---	3.72059	0.000306622	29.9812	30.178	30.2395	25.2755	22.998	20.8862	18.5138	25.4813	25.8818	27.123	27.4446	27.56	26.7337	26.7707	26.1308	28.1755	27.2362	27.2472	25.2808	24.6282	19.9202	19.9724	19.7772	19.2671
WP_007927620.1	RecName: Full=Uncharacterized protein in lpd-3 5'region; AltName: Full=ORF1	3.02938	0.00132457	28.6062	28.3281	28.7944	29.311	29.272	29.214	30.1435	30.4353	30.4027	30.2988	30.0022	30.3271	30.3278	30.32	29.7402	27.8586	29.4425	29.3835	29.0683	29.3575	28.2585	28.9044	30.0095	29.726
WP_007927837.1	RecName: Full=Spermidine/putrescine import ATP-binding protein PotA	4.89945	2.68e-05	27.7747	25.738	27.4232	28.11	28.2312	29.375	29.6808	29.6052	29.0337	28.9778	30.0571	29.5443	30.0096	29.8786	29.8458	29.6801	29.6693	29.715	30.1186	31.6289	30.5697	30.7039	30.7258	30.8022
WP_007922660.1	RecName: Full=N-acetylglucosaminyl-diphospho-decaprenol L-rhamnosyltransferase; AltName: Full=Rhamnosyltransferase WbbL; AltName: Full=dTDP-Rha:alpha-D-GlcNAc-pyrophosphate polyprenol, alpha-3-L-rhamnosyltransferase	6.61633	8.12e-07	27.7816	27.85	27.3913	20.7234	25.4688	24.8066	24.9761	25.2454	26.5499	26.63	24.9173	25.4871	19.3297	17.4865	18.629	29.5905	27.4179	27.8591	27.3334	27.7955	28.2725	27.4831	27.4795	27.1231
WP_007932069.1	---NA---	2.41329	0.00490364	29.5405	27.3742	29.03	30.0089	30.3437	30.6167	30.6265	30.2053	30.5521	30.1117	29.7551	30.1815	29.76	30.5541	30.2755	28.5956	29.3839	29.3754	29.5494	29.0943	28.1833	29.7823	30.1539	30.0472
WP_007930577.1	RecName: Full=6-carboxy-5,6,7,8-tetrahydropterin synthase; Short=CPH4 synthase; AltName: Full=Queuosine biosynthesis protein QueD	5.94932	3.16e-06	28.6824	27.9073	28.9609	29.399	30.0587	30.0961	30.6564	30.2732	30.1872	30.1782	30.401	30.3731	30.955	30.7336	30.1968	30.6071	30.9164	30.6522	30.5805	31.1127	30.9548	30.9022	30.9202	30.9456
WP_007924170.1	RecName: Full=Single-stranded DNA-binding protein; Short=SSB	3.80048	0.000259756	32.2001	32.1783	32.0973	32.5653	32.5536	32.8196	32.692	32.9546	32.998	33.2162	33.0028	33.0197	33.2199	32.8047	32.696	33.1712	32.9936	32.8396	32.844	33.2223	33.0512	32.551	32.865	32.4562
WP_007924080.1	RecName: Full=Bifunctional uridylyltransferase/uridylyl-removing enzyme; Short=UTase/UR; AltName: Full=Bifunctional [protein-PII] modification enzyme; AltName: Full=Bifunctional nitrogen sensor protein; Includes: RecName: Full=[Protein-PII] uridylyltransferase; Short=PII uridylyltransferase; Short=UTase; Includes: RecName: Full=[Protein-PII]-UMP uridylyl-removing enzyme; Short=UR	6.10656	2.27e-06	26.0216	25.8402	26.678	27.7022	28.5538	28.4204	29.06	29.3473	28.926	28.4986	29.4939	28.945	29.4519	29.3548	29.4616	30.3434	30.1594	29.8896	27.3169	28.899	28.438	28.8402	29.834	29.1047
WP_007924512.1	RecName: Full=ATP synthase epsilon chain; AltName: Full=ATP synthase F1 sector epsilon subunit; AltName: Full=F-ATPase epsilon subunit	2.36015	0.00548099	32.7518	32.9622	32.7367	33.871	32.988	33.5604	33.6128	33.5539	33.7967	33.7387	33.4506	33.6502	33.863	33.3484	33.5161	33.5417	33.6074	33.5092	33.1606	33.3554	33.4673	33.4284	33.6626	33.4641
WP_007925864.1	RecName: Full=Cell division protein FtsN	3.58669	0.000406259	26.871	25.5298	27.1988	27.4018	29.1183	29.3817	29.4443	29.0148	29.2443	29.4727	29.4443	29.1279	29.1333	29.0877	28.769	29.2166	29.0186	29.127	29.2184	28.9425	28.3218	28.2147	28.6809	28.7761
WP_037035078.1	RecName: Full=Membrane-bound lytic murein transglycosylase F; AltName: Full=Murein lyase F; Flags: Precursor	2.29415	0.00630936	28.3754	28.0521	28.2997	28.3102	28.2114	28.613	28.8475	28.8059	29.1932	29.1397	29.2885	29.182	29.2964	29.2688	29.2981	29.075	29.1617	29.3507	28.5443	29.1015	27.2589	29.0107	29.3699	29.2074
WP_007929518.1	RecName: Full=Serine acetyltransferase; Short=SAT	5.59257	6.49e-06	27.878	28.433	27.1385	29.4106	29.9271	29.7025	29.9134	29.7656	30.0373	29.9016	29.8898	30.2085	29.7273	29.8825	29.972	28.9138	29.3761	29.181	29.4503	30.0189	29.5838	29.6724	29.515	29.8165
WP_007926586.1	RecName: Full=Adenylosuccinate lyase; Short=ASL; AltName: Full=Adenylosuccinase; Short=ASase	2.26755	0.00667276	27.6943	26.8706	27.0662	27.7166	27.4254	27.4221	27.0925	27.8562	27.0979	27.2417	27.5469	27.1459	27.5583	26.874	26.8295	26.1796	26.0077	26.6323	27.1129	27.3349	27.758	26.8931	26.8512	26.385
WP_007927561.1	RecName: Full=Spermidine/putrescine-binding periplasmic protein; Short=SPBP; Flags: Precursor	8.38561	2.43e-08	29.2126	28.1742	28.5834	24.8085	25.5293	26.1466	20.4422	19.6297	19.9866	26.7002	25.8374	26.6374	27.5441	26.6775	26.8221	26.5982	27.7561	27.7983	22.0461	18.2013	18.573	20.7787	19.4652	17.6423
WP_007931096.1	---NA---	5.24315	1.33e-05	30.2297	29.8337	30.259	29.4313	28.9741	29.2063	27.6469	27.7481	27.5875	27.1752	26.6657	26.6183	26.0481	25.7788	26.3827	18.6698	19.75	17.856	29.6853	27.4448	21.9364	28.5596	26.078	27.9656
WP_007925739.1	RecName: Full=3-oxoacyl-[acyl-carrier-protein] reductase FabG; AltName: Full=3-ketoacyl-acyl carrier protein reductase; AltName: Full=Beta-Ketoacyl-acyl carrier protein reductase; AltName: Full=Beta-ketoacyl-ACP reductase	7.639	1.05e-07	29.7281	29.5247	29.6646	31.8101	32.3645	32.2138	32.3032	32.1012	32.3277	31.9696	31.715	32.1621	32.404	32.3079	31.6116	32.8405	32.2869	32.4861	31.3266	31.8937	31.9718	31.9977	31.9952	31.6701
WP_007927917.1	RecName: Full=Succinyl-diaminopimelate desuccinylase; Short=SDAP desuccinylase; AltName: Full=N-succinyl-LL-2,6-diaminoheptanedioate amidohydrolase	7.60056	1.13e-07	28.5731	28.2267	28.4745	29.9696	30.4194	30.5584	30.3955	30.291	30.9073	30.6415	30.1872	30.3049	30.2779	30.4068	30.1988	30.7123	30.4548	30.5391	30.5629	30.6965	31.1064	30.666	30.8875	30.5922
WP_007932586.1	RecName: Full=HTH-type transcriptional regulator MurR; AltName: Full=MurPQ operon repressor	9.37471	3.75e-09	27.8777	28.0839	27.973	30.0958	29.644	29.9262	30.5118	30.2827	30.2253	30.2256	30.366	30.3045	29.9219	29.9708	29.4088	30.1689	30.0606	30.1418	29.7174	29.5616	29.5502	30.1626	30.6319	30.2542
WP_007927768.1	RecName: Full=GTP pyrophosphokinase; AltName: Full=(p)ppGpp synthase; AltName: Full=ATP:GTP 3'-pyrophosphotransferase; AltName: Full=ppGpp synthase I	6.37832	1.3e-06	29.3298	29.5717	29.4219	30.5787	31.1593	31.0645	30.3296	30.7634	30.591	30.7071	31.2895	31.1086	30.6946	30.9761	31.0689	31.2985	31.1322	30.9156	30.0357	29.9106	29.494	30.8578	31.142	30.8981
WP_003176408.1	RecName: Full=50S ribosomal protein L30	2.3106	0.00610088	32.607	33.178	32.732	32.6518	33.6322	33.5998	33.5986	33.026	34.0321	33.4573	33.2619	33.2343	33.1414	33.3699	33.0145	34.2876	33.7706	33.8278	33.7099	33.9241	34.1629	33.897	34.0005	33.7532
WP_007931947.1	---NA---	1.59383	0.0287781	32.1879	32.2503	30.7413	32.4538	33.0502	32.8835	32.2735	32.3264	32.5752	32.1462	31.9324	31.6421	32.5462	32.2528	32.0683	29.1657	31.4866	30.9236	32.4207	29.7679	28.9991	31.5343	31.168	30.8386
WP_007921131.1	RecName: Full=GTP pyrophosphokinase; AltName: Full=(p)ppGpp synthase; AltName: Full=ATP:GTP 3'-pyrophosphotransferase; AltName: Full=ppGpp synthase I	5.52884	7.4e-06	27.7592	25.3168	27.0572	29.6052	29.2967	29.8362	30.2492	29.8273	29.6486	29.8013	30.1693	29.9551	29.8471	29.79	29.5028	30.236	30.4606	30.5705	30.1826	31.532	31.8437	30.7729	30.926	30.6271
WP_007920554.1	RecName: Full=Chitinase; AltName: Full=EfChi18A; Flags: Precursor	5.35023	1.07e-05	27.7588	26.6228	27.4129	30.4982	30.7736	31.1395	30.2161	30.0596	29.9091	19.6293	19.2164	19.78	17.465	21.0936	22.0968	18.0597	19.9927	18.4097	31.7136	28.8832	28.9097	29.7067	19.9893	28.8327
WP_007928474.1	RecName: Full=UDP-N-acetylmuramoyl-tripeptide--D-alanyl-D-alanine ligase; AltName: Full=D-alanyl-D-alanine-adding enzyme; AltName: Full=UDP-MurNAc-pentapeptide synthetase	11.109	1.6e-10	28.3661	28.3447	28.3996	31.1741	31.4929	31.4465	32.3362	32.1365	31.8647	30.9478	31.6084	31.3406	32.1676	32.131	31.9546	31.8453	31.804	31.6487	29.5976	30.2445	29.4298	31.1441	31.4041	31.2105
WP_007931361.1	---NA---	0.494287	0.326026	28.8874	24.9347	27.674	28.9769	28.0962	28.1695	28.5985	28.6078	27.8973	28.1862	29.1242	29.1952	28.2323	28.2017	28.3327	27.9034	28.3074	28.1641	27.9926	28.8076	27.8767	28.7616	28.9168	28.8371
WP_007921565.1	RecName: Full=Low specificity L-threonine aldolase; Short=Low specificity L-TA	7.60763	1.12e-07	28.3153	28.2525	27.9767	30.9743	30.6428	30.688	31.033	30.7285	31.0507	30.3212	31.2619	30.8276	30.4341	30.4517	29.9691	31.7366	30.9547	30.7888	30.8983	31.0527	30.849	30.8012	30.597	30.746
WP_007928922.1	RecName: Full=Uncharacterized HTH-type transcriptional regulator YdhC	2.3304	0.00585023	27.6068	28.6598	27.8437	28.0378	29.1373	28.8881	29.5372	28.7822	29.7148	28.7302	28.3543	28.6359	28.008	28.4743	28.7446	30.1135	29.4088	29.3666	29.1729	28.8747	29.2946	28.9201	28.3065	28.6602
WP_007931138.1	---NA---	0.96346	0.115343	30.135	19.3825	29.2133	30.5596	31.7824	31.4478	31.4456	31.3359	31.4906	30.6725	31.2273	31.2242	31.3767	31.8406	31.2882	31.3428	31.3954	31.4	30.7543	30.8053	30.7443	30.6464	31.0015	30.8341
WP_007931741.1	RecName: Full=Heat shock protein 15; Short=HSP15	3.98675	0.000176359	26.54	27.2878	25.9679	28.2021	27.1808	27.1923	28.5679	29.3212	27.8746	29.2251	28.5859	28.8516	28.7391	28.1086	28.6873	28.0855	28.62	28.1077	27.9197	27.0073	26.8622	29.046	29.4128	29.1656
WP_007921120.1	RecName: Full=Acetylglutamate kinase; AltName: Full=N-acetyl-L-glutamate 5-phosphotransferase; AltName: Full=NAG kinase; Short=NAGK	1.39916	0.0440514	29.9722	31.0433	30.5316	31.3437	31.1227	31.2299	30.3329	30.6572	31.0514	31.1714	30.8908	31.1534	31.1166	30.8562	30.5234	31.2191	31.1268	30.9013	31.0796	30.8199	31.0476	31.3152	31.3552	31.1648
WP_007931255.1	RecName: Full=Cis-aconitate decarboxylase; Short=CAD; AltName: Full=Aconitate decarboxylase; AltName: Full=Aconitate decarboxylase 1; AltName: Full=Cis-aconitic acid decarboxylase; AltName: Full=Immune-responsive gene 1 protein	4.22623	0.00010673	28.7008	29.4475	27.827	25.8062	26.2477	26.1291	24.6894	24.6567	26.1363	26.7821	26.6587	26.0447	23.7693	22.5119	25.3018	25.6258	25.2655	24.8517	26.0522	24.9867	26.5059	24.4205	25.0075	25.4094
WP_007927775.1	---NA---	4.23902	0.000104127	27.9433	25.6884	28.0982	28.8518	29.884	30.1778	30.5085	30.6465	30.1593	30.0785	30.1229	30.2871	30.1879	30.2823	30.6624	30.0145	30.2323	30.1297	29.6797	29.6471	29.9531	30.0803	30.4145	30.3188
WP_007920812.1	RecName: Full=Spermidine/putrescine-binding periplasmic protein; Short=SPBP; Flags: Precursor	2.11391	0.00929784	28.7667	29.5953	28.878	28.9511	28.8406	29.3989	29.1109	29.4051	29.2135	29.2968	29.0216	29.733	30.512	30.1169	30.1769	29.9949	30.5345	30.7263	29.0179	31.4462	30.634	30.1543	31.0164	30.2774
WP_007924700.1	RecName: Full=D-inositol 3-phosphate glycosyltransferase; AltName: Full=N-acetylglucosamine-inositol-phosphate N-acetylglucosaminyltransferase; Short=GlcNAc-Ins-P N-acetylglucosaminyltransferase	4.15588	0.000123848	29.116	26.9788	28.9594	29.8053	30.7075	31.0351	30.1695	28.9181	29.7934	28.5278	29.4806	29.2487	29.0719	29.353	29.4261	28.6765	27.7123	28.6136	31.4303	31.2484	30.7999	31.2286	30.7565	31.2851
WP_007929999.1	RecName: Full=Chemotaxis protein CheW	4.57235	5.22e-05	30.4319	30.492	30.1951	28.2703	28.9988	29.4767	30.6118	30.9951	30.8463	30.3361	30.3316	30.2643	30.8318	30.1808	29.7535	30.1818	30.1647	30.3026	27.869	29.1437	28.7362	30.0394	30.5015	30.1314
WP_007926313.1	RecName: Full=Dihydroxy-acid dehydratase; Short=DAD	8.09483	4.25e-08	28.4023	28.853	27.1915	28.5768	28.4718	28.5187	31.2743	31.3118	31.1417	31.4293	31.1543	31.5399	30.9412	30.9394	30.6431	30.9946	30.5163	30.8578	29.6024	29.9817	29.87	30.4514	30.3459	30.2124
WP_007921645.1	RecName: Full=Biotin carboxyl carrier protein of acetyl-CoA carboxylase; Short=BCCP	15.1847	1.45e-13	31.7524	32.7486	32.2143	33.0543	33.2575	33.2065	33.1173	33.1584	33.523	33.2817	32.9118	33.2338	33.351	33.2635	33.1188	33.2045	33.116	32.9872	28.5037	28.7352	28.9983	26.94	27.1067	27.1848
WP_007928882.1	RecName: Full=HTH-type transcriptional regulator RutR; AltName: Full=Rut operon repressor	1.33219	0.0509783	28.3835	20.6262	27.7719	27.9308	28.6102	29.2505	28.9244	28.8202	28.3079	27.9669	30.0889	29.636	29.5065	29.7272	29.6131	29.9355	29.8841	29.9815	29.771	30.5107	30.065	30.2934	30.3334	30.4656
WP_007931254.1	RecName: Full=Probable acyl-CoA dehydrogenase fadE25	1.21756	0.0656155	27.8328	28.9235	28.7629	28.0636	27.1095	27.239	27.3455	27.9746	28.2149	28.7447	28.0361	27.9166	27.7836	27.4552	28.5375	29.3508	28.5836	28.4966	27.7928	27.9987	28.4426	27.7855	27.9683	27.9523
WP_003228724.1	RecName: Full=30S ribosomal protein S8	7.65095	1.02e-07	32.9792	33.5206	33.0728	33.8779	33.4659	33.6242	34.3581	34.5851	34.6045	34.587	34.5547	34.5295	34.4436	34.53	34.5319	35.0039	34.9015	34.6608	33.9235	34.3078	34.3486	34.6809	34.7767	34.7632
WP_007927849.1	RecName: Full=IAA-amino acid hydrolase ILR1-like 1; Flags: Precursor	5.31403	1.15e-05	28.2702	28.0779	27.9571	26.9889	27.2789	27.5078	27.8707	28.2859	28.3365	28.4189	28.4356	28.1457	26.937	27.471	27.2225	27.1899	26.8905	26.5018	28.3227	27.7409	27.1324	26.1894	26.3707	26.5061
WP_007932388.1	RecName: Full=Dihydrolipoyllysine-residue acetyltransferase component of pyruvate dehydrogenase complex; AltName: Full=Dihydrolipoamide acetyltransferase component of pyruvate dehydrogenase complex; AltName: Full=E2	2.02944	0.0111798	27.0833	27.3506	29.0033	30.3814	29.6985	29.9579	29.8645	29.972	29.1905	29.5512	30.437	29.8405	30.5059	30.6948	30.1004	28.8409	30.0399	30.008	28.8137	29.7676	26.531	29.994	30.1898	30.128
WP_007925257.1	RecName: Full=Transcriptional regulatory protein WalR	4.98381	2.25e-05	29.767	30.7528	30.5899	31.5942	32.4815	32.5144	32.4995	32.2421	32.581	32.1137	31.8457	31.9441	31.9917	31.9652	31.6296	31.7701	31.8546	31.7905	31.5473	31.1953	30.999	31.8762	32.0688	31.9932
WP_157173132.1	---NA---	1.99816	0.0119617	32.0003	31.4037	31.6737	32.2221	32.9289	32.8173	32.3897	32.5721	32.6723	32.2538	32.5632	32.2494	32.5108	32.4323	32.1122	31.8494	32.3095	32.069	32.2087	32.2566	31.2753	32.5096	32.4916	32.7076
WP_007921414.1	---NA---	2.34804	0.00563041	27.7469	28.0105	27.4043	26.6389	26.1887	27.523	27.575	27.774	27.0574	27.5286	28.5997	28.4282	28.205	28.5613	27.5532	28.3521	28.3681	28.761	28.2565	28.9792	27.7877	28.4608	28.3119	28.4624
WP_037035022.1	RecName: Full=Aconitate hydratase A; Short=ACN; Short=Aconitase; AltName: Full=(2R,3S)-2-methylisocitrate dehydratase; AltName: Full=(2S,3R)-3-hydroxybutane-1,2,3-tricarboxylate dehydratase; AltName: Full=Iron-responsive protein-like; Short=IRP-like; AltName: Full=Probable 2-methyl-cis-aconitate hydratase; AltName: Full=RNA-binding protein	2.25229	0.0068956	28.8697	28.9968	26.9885	29.1334	29.5139	29.6727	28.202	27.756	29.0508	28.6527	28.7515	28.4243	28.288	27.678	28.2329	29.8088	28.9152	29.0612	29.3824	30.275	29.9701	29.5305	29.7705	29.2588
WP_007926913.1	RecName: Full=Putative NADH dehydrogenase/NAD(P)H nitroreductase SCO7141	1.02764	0.0999471	28.9976	21.5155	28.5598	27.819	28.6783	28.8019	28.8498	29.3844	29.2944	28.7632	28.9304	28.9851	25.3966	26.1139	26.9396	30.6618	27.6092	28.2044	30.0332	29.7333	31.2341	28.975	28.0458	28.9882
WP_007924690.1	RecName: Full=Mannose-1-phosphate guanylyltransferase; AltName: Full=GDP-mannose pyrophosphorylase; Short=GMP; Short=GMPP	5.48098	8.13e-06	29.3915	31.4204	30.7994	32.3835	32.572	32.4344	31.6772	31.4273	31.5314	31.349	31.2829	31.146	29.7886	28.7932	28.7591	29.7956	29.9574	30.0087	33.2505	31.8741	31.7664	32.4053	32.0495	32.5031
WP_007921839.1	RecName: Full=Probable protease SohB	7.54179	1.27e-07	28.0339	28.5235	28.548	31.0042	31.0805	31.231	31.2116	30.918	30.6098	30.2586	30.8017	30.6644	31.0726	30.869	30.4342	31.1126	31.2206	31.4212	30.8307	31.9793	31.5125	31.2573	31.3406	31.3117
WP_007920947.1	RecName: Full=Hydroxyacylglutathione hydrolase; AltName: Full=Glyoxalase II; Short=Glx II	3.21716	0.000891701	30.4391	29.6986	30.0238	30.332	29.9044	29.7208	31.0082	30.6123	30.5408	30.2019	29.6915	30.3214	30.6841	30.6518	30.1645	30.9528	30.8255	30.963	30.7121	31.0455	30.9295	30.7597	30.9993	30.7524
WP_007929516.1	RecName: Full=tRNA (cytidine/uridine-2'-O-)-methyltransferase TrmJ; AltName: Full=tRNA (cytidine(32)/uridine(32)-2'-O)-methyltransferase; AltName: Full=tRNA Cm32/Um32 methyltransferase	7.27873	2.15e-07	27.9446	27.0726	27.4293	28.5508	28.9772	29.1445	29.6518	29.8502	29.7083	29.0935	29.2574	29.5052	29.3437	29.5782	29.5464	29.6711	29.6762	29.4758	28.8159	28.9099	29.1237	29.0658	29.3198	29.1703
WP_007932459.1	RecName: Full=Glutathione hydrolase 1 proenzyme; AltName: Full=Gamma-glutamyltransferase 1; AltName: Full=Gamma-glutamyltranspeptidase 1; Short=GGT 1; AltName: Full=Leukotriene-C4 hydrolase; AltName: CD_antigen=CD224; Contains: RecName: Full=Glutathione hydrolase 1 heavy chain; Contains: RecName: Full=Glutathione hydrolase 1 light chain; Flags: Precursor	6.50525	1.01e-06	29.6655	29.9229	29.8369	28.7974	29.8238	29.795	28.085	28.0933	28.4087	27.5998	27.3489	27.9314	27.7389	27.3358	27.9244	27.1973	27.7261	27.6858	28.4153	28.8544	29.0161	27.2356	27.9009	27.2831
WP_007922736.1	RecName: Full=N-succinylglutamate 5-semialdehyde dehydrogenase; AltName: Full=Succinylglutamic semialdehyde dehydrogenase; Short=SGSD	7.25561	2.25e-07	23.6775	23.6427	19.7066	29.9734	30.4537	30.3445	30.9372	30.7764	31.2522	30.8884	30.374	30.5065	29.939	29.5682	30.1572	31.1323	30.8107	30.7504	28.5583	30.4712	30.0643	28.7293	29.3018	28.8081
WP_007924476.1	RecName: Full=Membrane protein insertase YidC; AltName: Full=Foldase YidC; AltName: Full=Membrane integrase YidC; AltName: Full=Membrane protein YidC	6.0556	2.52e-06	29.2603	27.8006	29.2846	31.0982	30.2434	30.7085	31.001	30.8335	30.7033	31.57	31.6774	31.6289	31.5561	31.445	31.4027	31.6163	31.3325	31.3768	31.0193	31.5824	31.6455	31.4679	31.7561	31.6021
WP_007921524.1	RecName: Full=Sulfate/thiosulfate import ATP-binding protein CysA; AltName: Full=Sulfate-transporting ATPase	6.28274	1.59e-06	28.4664	27.9467	27.8411	28.9893	30.178	30.0705	30.3461	30.0785	30.1684	30.0356	30.1039	30.3031	30.487	30.5851	30.3653	30.298	30.6974	30.7808	29.8817	29.7314	29.4901	30.1947	30.3601	30.1866
WP_007931739.1	RecName: Full=33 kDa chaperonin; AltName: Full=Heat shock protein 33 homolog; Short=HSP33	5.23222	1.36e-05	30.7089	29.7183	30.0033	31.1589	32.1388	32.2057	32.0163	31.9303	31.8732	31.4678	31.8183	31.8635	32.1679	32.0414	31.8459	32.4667	32.4397	32.4296	31.6665	31.8986	32.1197	31.9136	32.1422	32.0775
WP_007922173.1	RecName: Full=D-inositol 3-phosphate glycosyltransferase; AltName: Full=N-acetylglucosamine-inositol-phosphate N-acetylglucosaminyltransferase; Short=GlcNAc-Ins-P N-acetylglucosaminyltransferase	5.27436	1.25e-05	27.9219	26.6547	27.7422	28.5307	29.4496	29.4883	29.5077	29.4652	29.7173	29.5649	29.8198	29.8364	29.5633	29.7381	29.6856	29.3965	29.6196	29.5491	29.1514	29.2828	29.105	29.3645	29.7547	29.4016
WP_007922407.1	RecName: Full=Cbb3-type cytochrome c oxidase subunit CcoP; Short=Cbb3-Cox subunit CcoP; AltName: Full=C-type cytochrome CcoP; Short=Cyt c(P); AltName: Full=Cytochrome c oxidase subunit III	0.533087	0.299696	29.4866	30.276	30.9508	30.1009	29.8649	29.8164	30.6296	30.7391	31.0369	30.9407	29.5833	30.6857	30.7642	29.8374	30.2085	30.4266	30.4333	30.5453	29.8295	29.9551	30.2016	30.4024	30.5602	30.3818
WP_007932925.1	RecName: Full=CDP-diacylglycerol--glycerol-3-phosphate 3-phosphatidyltransferase, mitochondrial; AltName: Full=Phosphatidylglycerophosphate synthase 1; Short=PGP synthase 1; Flags: Precursor	2.65601	0.00292612	27.0794	21.0771	27.5193	30.0314	29.9219	29.8943	30.3427	30.5689	30.6768	30.3787	30.1824	30.359	29.9604	30.3609	29.6581	30.5586	30.4972	30.1881	29.637	29.9738	29.9395	29.2109	29.5057	29.2807
WP_007928247.1	---NA---	6.11545	2.23e-06	29.6572	29.5084	29.5358	28.0899	27.1778	27.428	27.2886	27.5433	28.2292	26.306	26.6326	26.4345	25.8316	26.8388	24.6208	18.6237	18.7592	19.7908	28.5945	23.7027	26.0893	25.5787	22.0149	24.9383
WP_007924712.1	RecName: Full=External alternative NAD(P)H-ubiquinone oxidoreductase B1, mitochondrial; AltName: Full=External alternative NADH dehydrogenase NDB1; AltName: Full=NADH:ubiquinone reductase (non-electrogenic) NDB1; Flags: Precursor	2.14311	0.00873805	27.8551	29.0927	27.8356	28.9691	29.8157	29.5279	29.1532	28.9118	29.8388	29.2622	28.9171	29.1759	28.8451	29.1819	29.0141	29.0666	29.1147	29.5083	29.3107	29.6244	29.6718	29.6173	30.0453	29.7009
WP_007929829.1	RecName: Full=Dihydroneopterin triphosphate 2'-epimerase; AltName: Full=D-erythro-7,8-dihydroneopterin triphosphate epimerase	9.45649	3.24e-09	28.9194	29.1175	28.8384	29.2937	29.3533	29.4474	31.0798	30.9087	30.6759	30.24	30.5817	30.1086	31.2313	31.1358	30.7772	30.5817	30.7425	30.6968	30.2263	30.3334	29.9572	30.806	30.9228	30.7473
WP_007929991.1	RecName: Full=Molybdopterin molybdenumtransferase; Short=MPT Mo-transferase	1.13124	0.0794978	27.0697	18.9481	26.0699	27.2543	28.753	28.8879	28.2869	27.8166	28.6924	27.8808	28.28	28.0559	27.8574	28.5131	28.0037	27.9964	27.7683	28.0716	27.6466	28.0044	27.9425	27.3837	27.477	27.4442
WP_007927033.1	RecName: Full=Glutathione-binding protein GsiB; Flags: Precursor	3.59398	0.000400489	28.5108	28.6229	28.7106	27.9452	28.5995	28.4283	27.9978	27.6949	28.2817	27.1095	27.0194	27.3148	26.6642	26.642	27.7773	27.8201	27.1437	27.1095	28.3685	29.4218	30.3938	28.1352	27.7846	27.9284
WP_007930851.1	RecName: Full=Uracil permease	2.34286	0.00569418	30.4898	30.1302	30.2839	30.8872	30.38	31.004	31.1269	31.0753	31.3398	31.4174	31.3516	31.2632	31.8443	31.6167	31.4795	31.1899	31.8681	32.0738	30.1688	31.6542	31.2057	30.9835	31.452	30.9896
WP_007927026.1	RecName: Full=Dipeptide transport ATP-binding protein DppD	2.02463	0.011297	28.7147	28.4698	27.9587	28.3191	29.9096	29.9161	29.1133	28.8901	28.8107	27.3098	28.425	28.4729	27.865	28.6224	28.3364	28.3418	28.1234	28.44	29.0608	29.8195	30.011	28.8462	28.9886	28.7799
WP_007930455.1	RecName: Full=Outer membrane protein TolC; AltName: Full=Multidrug efflux pump subunit TolC; Flags: Precursor	4.56643	5.28e-05	29.2742	28.692	28.9469	28.6767	29.6651	29.5184	28.8415	28.2643	27.8764	27.3525	28.1907	27.6282	27.1819	27.2546	27.1447	24.6381	25.5079	24.8798	29.0673	27.2207	26.0943	27.7738	26.867	27.6789
WP_007926399.1	RecName: Full=Ecotin; Flags: Precursor	5.15033	1.6e-05	30.7398	28.7805	29.4215	32.5798	32.6867	32.8466	32.8828	32.9873	32.9661	32.5435	32.1533	31.9335	32.3429	31.6855	31.4063	31.43	32.3657	32.278	31.5446	29.8179	29.4975	29.698	29.8317	29.9084
WP_007931647.1	RecName: Full=Glutathione S-transferase GstB	2.80661	0.00212776	27.465	26.0897	27.5324	28.5882	28.7251	28.773	28.2366	28.2515	28.3655	28.0298	28.7673	28.733	27.6775	28.4267	28.1428	29.0669	28.5188	28.3914	28.1872	28.6923	28.7101	28.4971	28.5166	28.6021
WP_007923862.1	RecName: Full=Universal stress protein E	3.87719	0.000220963	30.9479	31.001	31.2462	32.1339	33.7973	33.6724	32.961	33.0015	33.127	33.2546	32.9953	33.1178	33.1084	32.4927	33.077	33.1955	33.0676	33.177	32.9926	32.9691	31.9713	33.2073	33.368	33.2589
WP_007928707.1	---NA---	5.21041	1.42e-05	25.9505	20.3866	22.0292	27.2956	27.5833	27.6386	26.4531	25.5737	26.1481	25.5877	27.2044	25.9215	24.356	25.7942	25.5428	24.2138	22.4331	24.3268	20.2642	20.4413	21.3258	20.9469	18.4289	18.4166
WP_007926827.1	RecName: Full=Thioredoxin; Short=Trx	4.83776	3.03e-05	25.2997	26.6643	26.4677	28.6489	29.3039	29.1803	30.5817	29.7008	29.9121	28.5307	30.7422	29.4972	29.7673	29.7005	28.6027	29.9342	29.5191	29.5754	29.2597	29.6914	28.9106	29.7113	29.4126	29.6213
WP_007922643.1	RecName: Full=Flagellar hook-associated protein 2; Short=HAP2; AltName: Full=Filament cap protein; AltName: Full=Flagellar cap protein	5.29266	1.2e-05	27.8017	27.7485	27.2349	21.7182	25.8702	24.9175	27.7288	25.1985	26.8112	22.266	20.2111	20.4509	18.8093	19.7997	21.0319	26.4965	25.2527	25.8983	26.1879	25.1602	24.7031	26.6008	24.261	26.2916
WP_007926357.1	RecName: Full=Dihydromethanophenazine:CoB--CoM heterodisulfide reductase subunit D; AltName: Full=CoB--CoM heterodisulfide reductase iron-sulfur subunit D; AltName: Full=Coenzyme B:coenzyme M:methanophenazine oxidoreductase subunit D	2.96692	0.00151298	24.3189	24.8883	26.2172	26.7405	26.9803	26.5619	26.1747	25.6788	23.9325	25.0758	25.3706	25.4863	25.4273	25.1428	24.7994	26.5175	25.9013	26.0922	27.1049	27.7108	26.9328	26.4589	27.1396	26.9457
WP_007928079.1	---NA---	3.38378	0.0006256	28.1875	24.9069	24.7251	26.3168	29.0466	29.2001	30.8316	30.0125	31.0679	28.5542	28.6939	29.0789	29.4699	29.4997	29.9974	29.8195	30.2461	30.3584	28.7812	29.6689	28.7666	30.1174	30.3046	30.4333
WP_007923942.1	RecName: Full=Protein RecA; AltName: Full=Recombinase A	4.0113	0.000167849	28.2989	26.0269	28.086	29.6411	29.6684	29.6076	30.5859	28.8817	30.1366	30.0972	30.9648	30.5458	29.8482	29.7892	30.0567	31.9544	30.9034	30.5626	30.4506	30.9148	30.8041	30.5375	30.5542	30.445
WP_007930111.1	RecName: Full=Dipeptidase tcpJ; AltName: Full=Thiocalpurine biosynthesis protein J	7.57958	1.17e-07	29.9224	30.6607	30.1599	28.6947	29.0936	28.8756	27.9962	28.0124	28.862	28.003	27.7734	27.4801	25.7126	26.767	27.1915	27.6413	27.6571	27.6963	30.3406	29.9022	29.7769	29.6604	30.0896	29.4948
WP_007924746.1	RecName: Full=50S ribosomal protein L21	4.84681	2.97e-05	31.3679	31.7596	31.8773	32.4178	30.4283	30.9651	33.1204	32.9772	33.0158	33.1964	33.2886	33.1909	32.9911	32.53	33.1032	33.663	33.3734	33.1746	33.2549	33.6977	33.6771	33.3417	33.6436	33.7702
WP_007929984.1	RecName: Full=Pyrroline-5-carboxylate reductase; Short=P5C reductase; Short=P5CR; AltName: Full=PCA reductase	2.68701	0.00273994	30.6344	31.1876	31.5865	30.6514	30.4694	30.6244	31.7366	31.5189	31.6526	31.2386	31.3854	31.032	30.9668	30.6417	30.4204	31.4542	31.3939	31.2572	30.7256	30.7945	31.4186	31.3291	31.4023	31.1394
WP_007926940.1	RecName: Full=Glycerophosphodiester phosphodiesterase domain-containing protein 5; AltName: Full=Glycerophosphodiester phosphodiesterase 2	6.26765	1.64e-06	29.5748	29.2813	29.9372	31.7838	31.2054	31.5	31.2914	31.5318	31.1755	31.5336	31.7318	31.6127	32.4151	32.0854	32.0008	31.5893	31.8486	31.6129	31.6914	31.1268	30.5265	31.1089	31.1123	31.0569
WP_007923940.1	RecName: Full=Probable cytokinin riboside 5'-monophosphate phosphoribohydrolase LOGL2; AltName: Full=Protein LONELY GUY-like 2	2.83899	0.00198555	28.7106	26.9998	28.5018	29.9798	29.8344	29.9857	30.7035	30.2802	30.469	29.6938	30.0997	29.8625	29.4936	29.4769	29.6801	29.6066	29.3936	29.198	30.2702	28.8717	28.3953	30.4079	29.6131	30.3025
WP_007932579.1	RecName: Full=Uncharacterized protein 4 in cox locus	0.950568	0.118719	26.1443	26.6689	27.9326	28.1287	27.1021	27.8907	27.228	27.9504	26.2219	26.8447	26.527	26.9714	26.9061	27.0028	26.8212	26.3369	26.8688	26.5117	28.4294	27.6033	27.4812	27.3168	27.0861	27.3786
WP_007928348.1	RecName: Full=UDP-N-acetylglucosamine--peptide N-acetylglucosaminyltransferase 110 kDa subunit; AltName: Full=O-GlcNAc transferase subunit p110; AltName: Full=O-linked N-acetylglucosamine transferase 110 kDa subunit; Short=OGT	10.4527	5.03e-10	27.0665	27.0717	27.9821	30.94	31.4544	31.3311	31.1802	31.213	31.1488	31.1609	31.0022	31.0846	31.8261	31.3521	31.1351	31.4284	31.8077	31.6023	29.797	29.8928	29.5344	30.2905	30.7399	30.4249
WP_007929531.1	RecName: Full=Dual-specificity RNA methyltransferase RlmN; AltName: Full=23S rRNA (adenine(2503)-C(2))-methyltransferase; AltName: Full=23S rRNA m2A2503 methyltransferase; AltName: Full=Ribosomal RNA large subunit methyltransferase N; AltName: Full=tRNA (adenine(37)-C(2))-methyltransferase; AltName: Full=tRNA m2A37 methyltransferase	10.5884	3.93e-10	26.7866	27.8341	27.5802	20.0734	20.753	20.9084	25.82	26.6278	26.2308	27.2586	26.6731	26.5677	27.0408	25.6291	26.3143	28.2016	27.5551	27.602	27.9233	28.7543	28.9971	27.3396	27.0484	27.4634
WP_007924525.1	---NA---	2.11221	0.00933152	20.5879	25.294	24.785	23.6288	24.5791	24.6717	19.8197	21.4039	19.9142	22.7483	23.3684	23.7477	24.7102	25.5156	25.2101	19.8847	24.5496	24.869	20.1509	21.8406	20.7234	24.5407	25.1793	24.7379
WP_007930309.1	RecName: Full=UPF0098 protein aq_1250	7.82347	7.26e-08	28.7258	28.8629	28.8947	27.5304	28.3105	28.2787	28.4262	27.9659	27.838	29.7823	29.7855	29.926	30.0845	30.1971	29.0091	27.1878	26.6339	26.9147	27.4487	27.8303	27.0468	30.0345	30.1078	30.1303
WP_007929765.1	RecName: Full=Superoxide dismutase [Fe]	5.57166	6.77e-06	35.2619	34.9767	35.036	34.3275	33.9446	34.4143	33.7397	33.6951	33.9114	32.7586	32.2715	32.4212	33.3937	33.0589	32.8575	32.8262	33.421	33.0233	33.2727	34.6685	34.6576	34.374	35.0329	34.4767
WP_007923830.1	RecName: Full=Peptide chain release factor 3; Short=RF-3	2.84132	0.00197707	26.781	19.2055	26.8568	29.636	29.3171	29.7829	29.6832	29.5204	29.2554	30.2683	30.6039	30.4012	30.8621	30.5943	30.5385	31.0844	30.7004	30.8042	30.3409	30.757	30.8748	30.8912	30.9386	30.8185
WP_007929581.1	RecName: Full=Phosphoenolpyruvate-protein phosphotransferase; AltName: Full=Phosphotransferase system, enzyme I	1.09477	0.0861184	25.549	25.5409	24.9897	25.4667	27.3172	26.4464	25.563	25.4792	26.472	24.9656	24.9778	25.3547	25.1047	25.612	25.5026	24.7316	20.3758	25.0123	24.775	24.1211	25.1167	24.8936	24.9978	24.8255
WP_007930944.1	RecName: Full=Putative tartrate transporter	0.944879	0.120183	27.1609	27.0662	26.6764	26.0236	27.2341	27.5793	27.8118	27.7135	28.1821	27.4176	27.6966	28.0171	27.4214	28.1179	27.9225	27.8308	27.4943	27.879	26.5679	28.5488	28.8119	28.1049	28.5782	28.1445
WP_007921775.1	RecName: Full=Voltage-gated potassium channel subunit beta-1; AltName: Full=K(+) channel subunit beta-1; AltName: Full=Kv-beta-1	5.60336	6.35e-06	31.3185	31.5977	31.3062	31.5901	31.6449	31.7426	31.6199	31.7654	31.6743	31.0746	31.0049	31.0284	30.7248	30.2611	30.5548	29.4856	29.1518	29.332	30.7102	29.3712	28.5803	29.8886	29.3214	29.685
WP_007924058.1	RecName: Full=3-hydroxyacyl-[acyl-carrier-protein] dehydratase FabZ; AltName: Full=(3R)-hydroxymyristoyl-[acyl-carrier-protein] dehydratase; Short=(3R)-hydroxymyristoyl-ACP dehydrase; AltName: Full=Beta-hydroxyacyl-ACP dehydratase	10.9113	2.26e-10	27.5463	26.4774	26.7733	30.9301	30.4591	30.4584	31.2721	31.3644	31.1026	31.2924	31.4151	31.4205	31.4936	31.277	31.3009	31.4172	31.4643	31.5552	31.6552	32.5129	31.6756	31.3164	31.4097	31.1175
WP_007926530.1	RecName: Full=Nicotinamidase; AltName: Full=Nicotinamide deamidase; Short=NAMase	1.76612	0.0197672	30.859	31.0112	31.1444	31.06	31.1578	31.0014	31.42	30.8116	31.166	29.8845	30.0967	29.9358	29.3036	29.3003	29.0697	27.745	28.1392	27.5211	31.7665	27.4619	26.9093	30.7386	27.616	30.2243
WP_007922662.1	RecName: Full=Ubiquinone biosynthesis O-methyltransferase; AltName: Full=2-polyprenyl-6-hydroxyphenol methylase; AltName: Full=3-demethylubiquinone 3-O-methyltransferase	3.32694	0.000706281	25.9951	24.4229	26.2279	25.0958	24.9549	25.3403	26.0416	25.3792	26.6255	26.3101	27.0215	27.2209	26.6087	26.4059	26.402	27.1724	26.6296	26.5128	25.0519	24.6962	25.1888	25.3233	25.3461	25.0885
WP_007923136.1	RecName: Full=Aromatic amino acid transport protein AroP; AltName: Full=General aromatic amino acid permease	3.15678	0.00101056	26.0107	26.8194	26.2962	27.7906	28.5029	28.0709	28.0558	27.7744	28.674	27.978	28.2424	28.424	26.8215	27.7185	27.9496	29.434	28.1915	27.9444	28.3816	29.6223	30.3912	28.7742	28.5374	27.9995
WP_007932136.1	RecName: Full=Nucleoid-associated protein PFL_1060	4.44158	6.79e-05	29.1239	30.4821	30.1752	30.9364	32.2713	31.7936	32.0838	32.042	32.3853	32.0872	31.8916	31.8535	32.0501	31.881	31.8837	31.9309	32.3895	32.3732	31.0936	31.5227	31.5856	31.8849	32.258	32.0735
WP_007926348.1	---NA---	3.93386	0.00019653	27.5754	25.5008	27.2836	28.4062	28.6955	28.7589	28.5292	28.0474	28.5455	29.2938	29.3344	29.2676	28.1921	28.989	28.8165	29.3634	29.484	29.2533	28.1605	28.6357	28.2296	28.8263	28.8679	28.7483
WP_007924641.1	RecName: Full=Vitamin B12-binding protein; Flags: Precursor	10.5852	3.93e-10	27.3382	27.8247	27.4596	29.7056	29.9056	29.9133	29.8704	30.4448	29.9629	30.7562	30.245	30.5685	30.4263	30.7009	30.4978	29.1094	30.3153	30.4921	26.0583	25.9894	26.2684	31.268	31.7066	31.2254
WP_007922650.1	RecName: Full=3-oxoacyl-[acyl-carrier-protein] synthase 3; AltName: Full=3-oxoacyl-[acyl-carrier-protein] synthase III; AltName: Full=Beta-ketoacyl-ACP synthase III; Short=KAS III	3.40673	0.000595307	29.7574	29.3101	29.0791	30.1083	31.1136	31.1209	30.5256	30.4354	30.4669	29.9338	29.9686	30.0045	30.2851	30.1036	30.3143	31.8186	30.641	30.5851	30.9561	31.1103	31.9871	31.0879	30.8254	30.9443
WP_007928903.1	---NA---	1.26183	0.0594958	28.437	28.1216	28.1933	27.5559	27.5595	27.4166	28.2209	27.7154	28.1362	27.7597	27.9585	28.4597	28.0454	28.6649	28.3601	27.2761	27.2183	27.4453	28.295	28.1988	25.379	28.7254	29.0011	29.243
WP_007922836.1	RecName: Full=Endonuclease G, mitochondrial; Short=Endo G; Flags: Precursor	4.96624	2.34e-05	29.6571	29.6305	29.7222	29.0649	28.6572	28.8908	28.4089	28.9391	28.4966	28.6356	27.4932	28.0353	18.8981	26.361	26.4434	27.7985	27.8975	27.8705	28.4939	28.6897	28.3266	19.7427	20.0791	19.8728
WP_007925693.1	RecName: Full=Undecaprenyl-phosphate 4-deoxy-4-formamido-L-arabinose transferase; AltName: Full=Undecaprenyl-phosphate Ara4FN transferase; Short=Ara4FN transferase	0.730295	0.193139	27.126	20.4171	27.1336	24.1836	18.9964	26.0443	27.678	27.981	26.4484	22.0727	27.9352	27.5147	27.8564	27.7735	27.3066	26.4357	26.7608	26.9588	29.0615	27.1161	27.7284	27.8719	27.4137	27.3242
WP_007932536.1	RecName: Full=Adenosylmethionine-8-amino-7-oxononanoate aminotransferase; AltName: Full=7,8-diamino-pelargonic acid aminotransferase; Short=DAPA AT; Short=DAPA aminotransferase; AltName: Full=7,8-diaminononanoate synthase; Short=DANS; AltName: Full=Diaminopelargonic acid synthase	1.89418	0.0149461	28.949	26.6694	28.93	29.1992	29.7868	29.8889	30.1627	29.6227	30.0109	29.3445	29.7985	29.7015	29.6259	29.4746	29.3685	29.8564	29.4861	29.5142	29.4488	30.0257	29.9045	30.0231	30.2324	30.0383
WP_007924135.1	---NA---	3.91663	0.000203623	29.6724	30.6194	30.2118	30.5808	31.4359	31.2645	31.665	31.3057	31.5964	30.3909	29.7101	30.1172	31.0073	30.8313	31.1951	30.1853	30.7019	30.4695	31.3195	31.0311	30.9732	30.1954	30.4193	30.2585
WP_007921403.1	---NA---	7.97642	5.36e-08	29.4304	29.3731	29.3494	30.0409	30.3293	30.389	30.2079	30.3362	30.4388	30.134	29.9616	30.1722	30.2642	30.1649	30.1999	30.3088	30.2166	30.2788	28.9786	29.2731	28.7113	29.9	30.0667	29.9036
WP_007923605.1	RecName: Full=Beta-etherase; AltName: Full=Beta-aryl ether cleaving enzyme	7.99718	5.16e-08	30.3696	29.1254	29.6365	19.5706	21.4882	19.9489	17.9444	18.7184	19.538	21.485	20.1987	18.7653	19.8756	19.1861	20.3043	18.0878	18.2103	20.873	21.6233	19.4854	21.396	19.2989	19.8847	20.0303
WP_007921624.1	RecName: Full=Negative regulator of flagellin synthesis; AltName: Full=Anti-sigma-D factor	1.42916	0.0412077	29.1012	28.9147	28.4427	27.5659	30.0106	29.969	29.959	29.4471	30.3417	29.1429	29.1501	29.3693	27.8093	28.8183	27.8389	29.6923	29.259	29.5323	28.6188	28.6188	28.4317	28.5904	28.6856	28.524
WP_007926638.1	---NA---	1.43757	0.040453	27.2143	18.726	27.7751	25.8866	26.2111	26.8811	27.5798	27.3593	27.3132	27.28	27.0163	27.2307	27.2106	27.1583	26.8442	26.7598	26.8794	27.5001	26.8724	26.6434	26.5634	21.6965	22.3745	22.6192
WP_002553999.1	RecName: Full=Translation initiation factor IF-1	4.24605	0.000102652	29.9651	20.3048	28.1426	31.332	31.2576	31.3269	19.1739	20.3758	20.261	30.607	25.3189	30.2465	29.3914	29.7781	30.1466	25.4229	24.9254	24.843	31.0267	30.9256	31.0483	31.0665	31.3488	31.0887
WP_007925723.1	RecName: Full=3-hydroxyisobutyryl-CoA hydrolase, mitochondrial; AltName: Full=3-hydroxyisobutyryl-coenzyme A hydrolase; Short=HIB-CoA hydrolase; Short=HIBYL-CoA-H; Flags: Precursor	4.70628	3.96e-05	28.3726	26.571	27.0193	29.6973	30.0729	29.9938	30.5071	29.7139	30.3911	29.2536	30.2724	30.0512	30.1187	29.7817	29.6578	31.5271	30.2472	29.9105	30.7509	30.8062	31.6723	30.6967	30.4738	30.4714
WP_007930006.1	RecName: Full=Long-chain specific acyl-CoA dehydrogenase, mitochondrial; Short=LCAD; Flags: Precursor	2.98975	0.00144405	28.8964	28.214	28.2703	28.7716	28.6074	29.0288	28.8304	27.733	29.0565	26.8213	27.9404	27.4454	26.1596	26.0807	26.1507	25.1598	26.6882	25.8521	27.301	27.7978	25.0677	25.1868	27.069	27.2747
WP_007931870.1	---NA---	8.32514	2.74e-08	28.7112	29.669	29.1498	19.7294	19.8604	20.1742	26.1854	26.375	23.4751	21.799	20.0752	20.7198	21.2134	21.5357	20.3133	18.9232	20.2538	20.311	18.9993	20.426	20.8158	25.422	23.2918	24.5036
WP_007925375.1	RecName: Full=Acetaldehyde dehydrogenase; AltName: Full=Acetaldehyde dehydrogenase [acetylating]	6.94841	4.18e-07	27.3699	26.8338	26.7126	28.2866	28.5496	28.6901	29.0362	28.8678	29.1962	28.5575	28.6375	28.7409	28.3399	28.7869	28.9731	28.2845	28.0449	27.979	27.6584	27.5725	27.5028	28.1799	27.6474	28.0208
WP_007921551.1	RecName: Full=Arginine N-succinyltransferase; Short=AST; AltName: Full=AOST	2.95637	0.00154502	29.6803	28.1171	28.9753	30.043	30.4812	30.4299	30.3302	30.4162	30.264	29.6556	30.1576	29.7397	30.5727	30.1348	29.8276	30.0914	30.4534	30.5213	30.5526	30.7435	29.9427	30.7364	30.8268	30.5958
WP_007921428.1	---NA---	8.10216	4.18e-08	27.6582	28.1696	28.0424	29.5599	29.4935	29.4651	29.9929	29.8715	30.1152	29.8124	29.8437	29.8914	29.3074	29.9273	30.2087	30.5211	30.5184	30.3176	29.0232	29.35	29.1254	29.3065	29.4181	29.3899
WP_007923640.1	RecName: Full=D-galactose-binding periplasmic protein; Short=GBP; AltName: Full=D-galactose/ D-glucose-binding protein; Short=GGBP; Flags: Precursor	3.90029	0.000210721	29.9311	29.2178	29.4253	31.7421	31.9089	32.0321	31.9434	30.8584	32.0351	30.0495	28.9451	30.5569	28.4732	28.6437	30.2843	28.6701	29.0233	30.1433	31.233	30.4329	30.7699	30.8818	31.495	31.7923
WP_007928273.1	RecName: Full=Amino-acid acetyltransferase; AltName: Full=N-acetylglutamate synthase; Short=AGS; Short=NAGS	2.56152	0.00358083	28.3803	23.1207	28.231	29.2083	29.5325	29.6016	30.2541	30.1796	29.9029	29.97	30.3083	30.2155	30.7246	30.8034	30.1301	30.8837	30.9468	30.856	30.4233	30.4736	30.1254	31.0203	31.0764	31.1049
WP_007929849.1	RecName: Full=Sulfate adenylyltransferase subunit 2; AltName: Full=ATP-sulfurylase small subunit; AltName: Full=Sulfate adenylate transferase; Short=SAT	5.93352	3.26e-06	26.8456	27.1254	26.3116	28.4299	28.9066	29.2407	29.751	29.3529	29.8031	28.1162	29.1573	28.4266	29.2562	28.9268	28.8014	29.7894	29.0875	29.0261	28.5065	28.5159	28.5622	29.0334	28.8607	28.8246
WP_007925876.1	---NA---	3.90902	0.000206804	35.2918	35.226	35.5334	34.8564	34.4136	34.6101	34.8565	34.9239	34.4588	34.2412	34.2606	34.0586	33.7698	33.5181	33.6747	33.7514	34.1755	33.8196	34.752	34.7522	33.4395	35.0425	34.9079	34.8854
WP_007924748.1	RecName: Full=Protein YjdM	6.16101	2.04e-06	30.7161	29.4149	29.1999	31.1122	31.5823	31.7435	31.569	31.384	31.6025	30.7548	31.0391	31.1004	30.7435	30.7823	30.5351	31.5243	31.1434	31.5497	29.216	29.4563	28.7789	29.1926	29.7113	29.4052
WP_007926714.1	RecName: Full=Delta-aminolevulinic acid dehydratase; Short=ALAD; Short=ALADH; AltName: Full=Porphobilinogen synthase	7.13697	2.87e-07	27.2539	23.645	25.7427	30.603	31.1852	30.9668	31.5067	31.6057	31.33	31.3287	31.1651	31.3955	31.3105	31.1975	30.8608	32.1526	31.8647	32.1409	30.9576	31.2835	31.3275	30.3692	30.8327	30.4906
WP_007921699.1	---NA---	6.24741	1.71e-06	25.5191	25.215	27.0338	27.5573	26.8312	26.9777	27.2253	27.6971	27.6037	27.687	27.5976	27.4105	27.3734	26.5341	27.5218	26.2888	26.9277	26.6762	23.9798	23.5115	23.2183	25.4251	25.9307	24.6842
WP_007922416.1	RecName: Full=Cys-tRNA(Pro)/Cys-tRNA(Cys) deacylase YbaK	3.807	0.000256553	28.6418	29.358	28.4317	29.1261	29.429	29.1199	30.1765	29.9011	30.2449	28.7124	28.4879	28.6141	28.5624	28.0924	28.0877	29.6714	29.4473	29.448	29.7424	28.4656	29.4611	29.2309	29.17	28.9796
WP_007928353.1	RecName: Full=Peptide chain release factor 1; Short=RF-1	9.45029	3.27e-09	27.2647	27.3567	26.79	28.9814	29.0347	28.8214	30.066	29.8757	29.3227	29.7212	30.3851	30.1356	29.7749	29.9046	29.7743	30.5803	30.351	30.4169	29.6445	29.7114	29.3564	28.9661	29.1656	29.1284
WP_007931345.1	RecName: Full=Kinesin-like protein KIF22	9.37397	3.75e-09	27.8238	28.705	29.1843	30.2406	29.2868	29.4373	28.4819	27.4143	27.1917	25.7735	26.4958	26.3237	21.2557	20.5957	21.185	19.5331	17.8368	19.4891	28.6951	25.2179	25.3571	19.3749	17.4546	20.0284
WP_007932434.1	RecName: Full=D-amino acid dehydrogenase	2.28396	0.00644851	28.3023	21.5197	28.0239	30.2908	30.5452	30.6436	30.1758	30.6004	30.9173	30.2792	30.7445	30.5217	30.0108	29.9521	30.3696	31.4636	30.6086	30.7033	31.0312	30.9801	31.18	31.2616	31.1512	31.3115
WP_007921879.1	RecName: Full=Aerotaxis receptor	4.03844	0.000158652	27.729	28.2281	26.8949	25.496	27.1829	27.0199	26.4225	25.6166	25.7859	26.0779	26.6989	26.0131	26.0936	26.1851	25.0916	25.0666	23.9736	24.2616	24.5388	22.1736	23.9775	25.4582	25.0013	24.8579
WP_007930110.1	---NA---	8.83956	1.04e-08	27.6977	27.0539	27.4752	23.6797	23.8665	24.3889	26.8946	27.228	27.5431	27.0996	27.1265	26.9142	25.4139	25.2213	25.1309	27.1207	26.5798	26.3911	28.9986	28.0559	29.6082	27.6986	27.547	27.6741
WP_007931438.1	RecName: Full=Aspartate aminotransferase; Short=AspAT; AltName: Full=Transaminase A	12.469	1.34e-11	27.4483	27.7507	27.9449	31.3749	31.1957	31.6724	31.513	31.8369	31.4664	31.7618	31.5107	31.5929	31.9793	31.5884	31.5496	31.8504	31.8216	31.8417	30.7541	31.0693	31.1073	30.6048	30.9555	30.6026
WP_007930218.1	RecName: Full=Porin-like protein NicP; AltName: Full=Nicotinate degradation protein P; Flags: Precursor	2.74673	0.00241603	28.4993	28.3638	28.5326	25.5027	19.4972	23.2204	23.2688	24.5567	24.5573	24.9612	20.054	24.5909	26.1954	26.2244	23.5995	24.5625	19.3267	25.0789	24.3715	24.1973	25.1598	17.6162	17.5358	20.4002
WP_007926620.1	RecName: Full=Spermidine/putrescine import ATP-binding protein PotA	2.66561	0.00286596	29.1639	28.6703	28.9443	28.8222	29.181	29.4467	29.939	29.605	28.9039	29.0876	30.1084	29.6868	29.5502	29.7274	29.4767	29.8832	29.8383	29.5849	29.4291	30.8548	30.9484	30.5029	30.7507	30.7639
WP_007932618.1	---NA---	1.47573	0.0372467	26.4358	26.1735	27.1716	27.5369	27.4784	27.2324	28.7976	27.8489	27.9147	27.5597	27.3191	27.7804	27.7005	27.8119	27.5336	27.1127	27.706	27.5685	29.2547	27.8005	27.1644	27.6824	27.8908	27.6318
WP_007929484.1	---NA---	3.84547	0.000236556	29.8205	29.5416	30.0121	27.8084	28.0307	28.1019	29.594	29.9433	29.6626	29.6448	29.1107	29.3389	28.6841	28.4183	28.2555	29.1619	29.0299	28.8654	29.2761	27.1534	26.7276	27.8055	26.5407	27.1422
WP_007922616.1	RecName: Full=Histidine transport ATP-binding protein HisP	2.47047	0.00434402	28.4301	29.1297	28.3847	29.7968	28.6957	29.7684	29.5825	29.7551	30.1236	29.3657	29.5556	29.3423	30.0975	30.1188	30.4346	30.0789	30.1371	29.7449	29.2534	29.6734	29.9658	29.5025	29.1579	29.9962
WP_007927715.1	RecName: Full=Uncharacterized Nudix hydrolase NudL	0.181252	0.661067	20.5834	26.4766	27.0568	24.5205	26.2455	23.7091	25.9341	24.653	24.6053	24.2443	26.9282	26.0509	26.3653	25.976	24.6885	25.9619	25.2032	26.127	25.1404	26.4344	24.2142	27.0059	26.8985	27.3813
WP_007921959.1	RecName: Full=KHG/KDPG aldolase; Includes: RecName: Full=4-hydroxy-2-oxoglutarate aldolase; AltName: Full=2-keto-4-hydroxyglutarate aldolase; Short=KHG-aldolase; Includes: RecName: Full=2-dehydro-3-deoxy-phosphogluconate aldolase; AltName: Full=2-keto-3-deoxy-6-phosphogluconate aldolase; Short=KDPG-aldolase; AltName: Full=Phospho-2-dehydro-3-deoxygluconate aldolase; AltName: Full=Phospho-2-keto-3…	8.30601	2.83e-08	29.5095	28.3332	28.5212	30.1387	31.2993	31.4971	32.8929	32.7163	32.9836	32.3307	32.329	32.596	32.4191	32.6332	32.3152	32.3356	32.0856	32.286	32.3741	32.4291	32.7474	32.352	32.3059	32.324
WP_007920550.1	RecName: Full=Translational regulator CsrA; AltName: Full=Carbon storage regulator	12.9607	5.66e-12	28.94	31.0302	29.4015	30.4853	30.3356	30.312	30.4397	31.4809	31.4668	31.6373	31.8405	31.9536	31.6709	30.7214	31.5918	28.756	29.7509	29.7495	20.1608	20.8967	19.6785	19.9911	21.4605	19.7641
WP_007931527.1	---NA---	5.41973	9.25e-06	30.344	30.0519	30.3916	30.7904	29.8643	30.6176	30.3904	29.802	30.0904	28.7252	28.0117	28.4325	29.731	28.8721	29.053	28.8448	29.1417	28.9113	28.376	26.5952	26.4541	28.5368	27.9469	28.284
WP_007932104.1	RecName: Full=Delta(1)-pyrroline-2-carboxylate reductase; Short=Pyr2C reductase; AltName: Full=Proline ketimine reductase	1.35751	0.0482599	27.6865	21.9785	26.9314	28.646	29.2677	29.1974	28.3048	28.5014	28.6869	28.5629	27.9823	28.2007	28.2877	28.1495	28.1338	27.1801	27.4991	27.4657	27.5913	27.3558	27.3341	27.3402	27.4767	26.9564
WP_007923343.1	RecName: Full=Short-chain dehydrogenase/reductase ATR9; AltName: Full=Core atranone cluster (CAC) protein 9	0.83427	0.153452	28.7646	26.9976	27.3435	27.9206	28.7609	28.9544	28.0766	27.9488	28.0169	27.2078	27.7519	27.6201	27.7464	28.5552	27.9376	27.758	28.0371	28.303	28.544	28.7966	28.0444	28.3496	28.3667	28.3671
WP_007927924.1	RecName: Full=Glycerol-3-phosphate acyltransferase; Short=GPAT	3.01727	0.00135947	27.9939	27.7222	27.334	28.1364	28.5354	28.4601	28.3759	27.8325	28.6426	28.4653	29.0636	29.0208	28.6662	29.0148	28.7047	28.6067	28.8117	28.9224	27.7335	28.3835	27.5406	28.5217	28.5742	28.5667
WP_007926987.1	RecName: Full=LexA repressor	2.44971	0.00454736	27.5486	27.336	27.4291	27.7071	29.0246	29.0498	29.2965	28.6966	28.9069	27.8589	28.3702	28.1323	28.6076	28.3628	28.2895	28.1701	28.6323	28.7321	28.1693	28.4606	27.873	28.4608	28.5896	28.5575
WP_007926828.1	RecName: Full=Sporulation initiation inhibitor protein Soj	5.64396	5.87e-06	27.7323	26.6377	27.4346	28.8924	29.3871	29.2982	29.7261	29.8036	29.5976	28.5136	29.9244	29.5626	29.894	29.704	29.051	29.4967	29.7259	29.7056	29.9877	29.7875	29.5484	30.4497	30.4562	30.5501
WP_007922673.1	RecName: Full=dTDP-4-dehydrorhamnose 3,5-epimerase; AltName: Full=Thymidine diphospho-4-keto-rhamnose 3,5-epimerase; AltName: Full=dTDP-4-keto-6-deoxyglucose 3,5-epimerase; AltName: Full=dTDP-6-deoxy-D-xylo-4-hexulose 3,5-epimerase; AltName: Full=dTDP-L-rhamnose synthase	2.49525	0.00412409	27.1525	27.9556	27.0133	27.8665	28.2427	28.4417	27.5975	27.5154	27.6601	27.7008	27.7628	27.8433	27.6827	28.0919	27.8053	28.2255	28.1067	28.1587	27.4614	27.6539	27.8647	28.109	28.3207	28.2255
WP_007921862.1	RecName: Full=Fe/S biogenesis protein NfuA	5.63871	5.93e-06	29.8778	30.5932	30.2421	30.9312	31.4667	31.0196	30.6934	30.5014	31.0629	30.5129	29.9128	30.5634	30.6919	30.7653	30.5551	30.5745	30.5475	30.5245	28.1964	28.3885	29.2803	29.9729	30.23	30.0595
WP_007929844.1	RecName: Full=Glutathione peroxidase homolog BsaA	4.04401	0.000157136	31.2694	30.3428	30.6457	31.8555	32.2558	32.32	31.9963	32.0943	31.9108	31.8056	31.8834	31.9763	31.6459	31.5645	31.5321	31.7069	31.5729	31.6739	31.8757	30.9787	30.9814	31.097	31.0236	30.8766
WP_007930107.1	RecName: Full=Multidrug resistance outer membrane protein MdtP; Flags: Precursor	5.90913	3.42e-06	28.071	28.2312	27.8174	29.2857	30.1194	29.7534	29.3351	29.3036	29.5457	29.0367	29.4354	28.9144	29.2762	29.2638	28.6425	28.3598	29.0172	29.2911	30.1	30.6131	30.7781	30.197	30.6119	30.4475
WP_007925086.1	RecName: Full=Long-chain-fatty-acid--CoA ligase; AltName: Full=Long-chain acyl-CoA synthetase	5.56925	6.8e-06	28.1532	28.6637	28.1761	28.3521	28.3046	28.0479	27.5825	26.8341	27.4543	27.4048	27.6864	27.4751	26.9172	26.1432	26.6948	27.6332	26.8543	27.6576	28.391	28.6883	28.3568	26.8535	26.8776	26.5395
WP_007923929.1	RecName: Full=Flavodoxin/ferredoxin--NADP reductase; AltName: Full=Ferredoxin (flavodoxin):NADP(+) oxidoreductase; AltName: Full=Ferredoxin--NADP reductase; Short=FNR; AltName: Full=Flavodoxin--NADP reductase; Short=FLDR	2.92108	0.00166777	27.6136	20.9395	27.9208	30.6936	31.2918	31.3466	31.1531	30.6083	30.9408	29.805	31.1852	30.9218	30.7928	31.3539	30.9953	31.7312	31.4792	31.6389	31.5086	31.4965	31.6144	31.7441	31.6769	31.9245
WP_007931349.1	RecName: Full=Uncharacterized protein C11D3.03c	2.09125	0.00975857	27.9374	24.3682	27.6862	18.5427	25.4753	25.4734	27.2493	27.1269	26.6445	20.0595	24.7785	23.7776	23.1193	23.0888	23.1264	23.4314	25.3422	25.5356	28.3909	28.0051	28.7149	27.4043	27.2713	27.6731
WP_081502412.1	---NA---	0.820039	0.158476	28.5284	27.4642	27.9041	29.586	29.7569	29.1374	29.2533	28.5541	27.5839	29.4681	29.5582	29.1976	29.0295	28.4992	29.2174	29.3458	29.2173	29.228	28.5908	28.8757	24.3478	29.2614	28.8382	28.5492
WP_007922425.1	RecName: Full=Glutaredoxin 4; Short=Grx4; AltName: Full=Monothiol glutaredoxin	1.68849	0.0234215	31.3666	31.2367	31.6831	31.5358	31.1289	31.3912	31.2319	31.3909	31.2256	31.2954	31.215	30.992	31.51	31.4498	31.6445	31.5521	31.6193	31.3986	31.5144	31.768	31.91	31.4389	31.7203	31.4366
WP_007931142.1	RecName: Full=Small-conductance mechanosensitive channel	5.10211	1.76e-05	29.3523	28.4262	29.2898	30.7015	31.3317	31.1803	31.1929	30.9949	31.2928	30.5156	30.6306	30.7821	29.7011	30.1423	29.7529	30.5533	30.1061	30.2897	31.3372	30.3016	30.97	30.4388	30.0832	30.3357
WP_007928685.1	---NA---	6.23133	1.76e-06	30.2656	30.3957	29.7877	31.4958	31.9281	32.0924	31.8301	31.6636	31.7868	32.034	31.9017	31.8676	32.3501	32.4443	32.3671	31.6884	32.4579	32.491	30.6877	31.3034	30.7486	31.5583	32.1347	31.8305
WP_007924692.1	RecName: Full=O antigen biosynthesis rhamnosyltransferase RfbN	9.15429	5.66e-09	27.4614	26.7503	27.3222	28.8533	28.7569	28.539	29.4522	29.641	29.1678	29.2137	29.3165	29.55	27.9954	28.5139	28.3567	26.7852	27.1534	27.1173	30.5698	29.7676	30.2906	29.2512	29.0015	29.3895
WP_007925973.1	RecName: Full=Metalloprotease TldD homolog	2.61029	0.00322609	28.0284	28.5309	28.7127	29.773	29.024	29.3128	29.5664	29.8202	29.5769	29.6108	29.2262	29.2489	29.3912	28.4215	29.222	29.8185	29.5877	29.7858	28.6967	29.4571	28.9951	28.9623	28.9588	29.1542
WP_007925687.1	RecName: Full=UDP-4-amino-4-deoxy-L-arabinose--oxoglutarate aminotransferase; AltName: Full=UDP-(beta-L-threo-pentapyranosyl-4''-ulose diphosphate) aminotransferase; Short=UDP-Ara4O aminotransferase; AltName: Full=UDP-4-amino-4-deoxy-L-arabinose aminotransferase	2.29466	0.006304	28.2108	27.8391	28.7119	28.6718	29.1617	28.8389	27.8639	28.289	28.4006	27.6964	27.7677	28.0469	27.0621	27.9919	27.6802	27.8094	27.4358	27.3221	28.3506	26.723	26.491	27.4917	26.5792	27.1224
WP_007922505.1	RecName: Full=RNA polymerase sigma factor FliA; AltName: Full=RNA polymerase sigma factor for flagellar operon; AltName: Full=Sigma F; AltName: Full=Sigma-28	0.282777	0.525217	26.2731	27.7172	23.2634	22.5967	28.1176	27.6534	27.6617	27.4319	26.7469	23.3005	27.4861	27.1498	26.4203	26.6475	26.6823	28.44	28.3046	28.2306	27.3917	27.4959	27.6258	27.1562	27.1628	26.8397
WP_007927993.1	RecName: Full=Gamma-aminobutyraldehyde dehydrogenase; Short=ABALDH; AltName: Full=1-pyrroline dehydrogenase; AltName: Full=4-aminobutanal dehydrogenase; AltName: Full=5-aminopentanal dehydrogenase	4.2354	0.000104748	27.2171	27.5239	27.8313	27.8552	28.5968	28.5333	27.7876	28.4836	28.4119	28.5946	28.1721	28.4324	29.27	28.6058	28.3342	27.5618	28.4469	28.6789	26.8798	26.4431	25.5638	28.5982	29.2551	29.0419
WP_007932193.1	RecName: Full=HTH-type transcriptional repressor NanR	4.6966	4.04e-05	30.0472	29.457	30.0054	30.0295	30.0553	30.7259	30.5281	30.4721	30.4042	30.2132	30.5005	30.4901	31.1669	31.0522	30.8592	30.6309	30.7779	30.8421	30.5759	30.9968	30.6407	31.2357	31.2021	31.4223
WP_007921057.1	---NA---	5.01654	2.11e-05	25.5173	24.3382	26.8559	28.4064	26.5642	27.1987	28.1602	28.4953	28.192	29.4239	29.1725	29.4168	29.2572	29.3395	29.7548	28.5694	27.9975	28.2821	29.1064	30.2246	30.5873	28.0135	28.1978	27.7025
WP_007926804.1	RecName: Full=Peptide methionine sulfoxide reductase MsrA; Short=Protein-methionine-S-oxide reductase; AltName: Full=Peptide-methionine (S)-S-oxide reductase; Short=Peptide Met(O) reductase	1.98091	0.0124071	32.2476	32.5633	32.371	32.2448	32.1963	32.0426	31.9029	32.1265	32.1498	32.2056	31.7344	32.1002	32.3091	31.5909	31.7043	32.6817	32.4603	32.3783	31.5128	32.0418	31.7241	31.7834	32.1462	31.779
WP_007927995.1	RecName: Full=Spermidine/putrescine import ATP-binding protein PotA	0.763006	0.179719	27.3388	27.7115	27.2722	27.525	27.2134	27.1747	27.5226	27.8147	27.506	28.0629	27.1521	27.3152	28.1392	28.0534	27.6357	27.2846	28.1047	28.4418	27.323	27.9181	27.6033	27.8422	28.4746	27.8266
WP_007924033.1	RecName: Full=2-C-methyl-D-erythritol 2,4-cyclodiphosphate synthase; Short=MECDP-synthase; Short=MECPP-synthase; Short=MECPS	6.66712	7.34e-07	28.7569	29.0443	28.7699	30.0036	29.8958	30.0836	30.2577	30.1944	30.5538	30.1267	30.425	30.4527	30.1201	30.6022	30.3578	30.1951	30.3499	30.2992	29.7757	30.008	30.328	30.151	30.1904	30.2383
WP_007921151.1	RecName: Full=Uncharacterized protein TP_0073	2.67886	0.00278887	26.6863	19.6932	25.1214	27.4676	28.9425	28.7734	28.2929	27.4292	28.4936	28.426	28.1321	28.3721	27.3612	28.1091	27.6595	28.2536	27.2927	27.7001	27.288	27.3751	26.9221	24.229	23.809	24.1828
WP_007929968.1	RecName: Full=Glutathione synthetase; AltName: Full=GSH synthetase; Short=GSH-S; Short=GSHase; AltName: Full=Glutathione synthase	4.17087	0.000120267	30.3667	28.7769	29.7266	30.7694	31.3298	31.6048	32.0443	31.6627	31.3008	31.2492	31.9939	31.6536	31.8033	31.6491	31.454	31.4353	31.6537	31.6453	31.5627	31.9704	31.715	31.7423	31.7907	31.5959
WP_007931389.1	---NA---	0.395454	0.407366	26.2182	26.3281	28.2469	29.042	27.4786	27.694	27.6164	28.4732	27.5023	28.2014	27.5519	27.4623	27.6516	28.1732	27.7105	26.3243	27.7394	27.8608	27.7832	26.9468	26.7138	27.2316	27.3951	27.1828
WP_007932607.1	RecName: Full=Selenide, water dikinase; AltName: Full=Selenium donor protein; AltName: Full=Selenophosphate synthase	1.3244	0.0518267	21.1014	19.1622	19.2075	20.3168	24.0175	24.5055	24.6454	19.2072	23.9534	19.4675	24.3167	23.6371	23.6338	23.6141	23.2451	25.0495	23.2322	24.4825	20.792	19.5781	21.5042	24.8042	24.3037	24.4259
WP_007930172.1	RecName: Full=Indole-3-glycerol phosphate synthase; Short=IGPS	8.77006	1.18e-08	30.0414	30.7346	30.5564	32.2555	32.3729	32.4202	32.3903	32.4856	32.3024	32.4878	32.2143	32.3198	32.0291	32.2058	31.9623	32.7994	32.5914	32.4208	31.7694	31.91	32.0124	32.0918	32.1353	32.0439
WP_007930436.1	---NA---	1.79129	0.0187116	28.0065	28.8939	28.3485	26.8808	25.3599	26.5704	20.9569	21.0115	20.5748	20.6861	26.3293	25.2827	21.7162	18.8836	19.9517	18.7039	20.4413	20.7523	27.2849	19.2917	29.3566	26.5378	17.938	25.2912
WP_007921702.1	RecName: Full=Osmotically-inducible putative lipoprotein OsmE; AltName: Full=Activator of ntr-like gene protein; Flags: Precursor	1.46471	0.0381481	28.3415	29.3574	28.7164	29.8596	29.09	30.1027	29.8321	29.7892	29.6107	29.7319	29.3545	29.5057	30.0528	29.8286	29.6491	27.9706	29.4993	29.6148	29.1279	28.485	27.8912	29.1251	29.608	29.427
WP_007928161.1	RecName: Full=Carnitinyl-CoA dehydratase; AltName: Full=Crotonobetainyl-CoA hydratase	3.05221	0.00126004	28.7619	29.3826	28.0571	27.4963	27.9594	28.0333	28.1361	28.4549	27.306	29.0683	29.5225	29.4229	29.1168	28.8039	28.9582	29.4085	29.3824	29.5588	29.0335	29.7227	28.8248	29.2876	29.1206	28.5588
WP_007929857.1	RecName: Full=Histidinol dehydrogenase; Short=HDH	6.60469	8.31e-07	25.8106	28.2466	27.768	29.691	30.0903	29.6804	30.9339	30.9819	30.8913	31.0727	31.2206	31.2329	31.1189	31.2856	31.169	31.6036	31.3467	31.2726	30.2343	30.6599	30.615	30.7425	31.0289	30.7812
WP_007930145.1	---NA---	6.19982	1.88e-06	26.6583	28.031	28.0677	20.7993	18.027	20.2663	20.7185	19.6659	22.4541	20.3384	21.1704	19.9062	21.4479	20.5525	19.2498	20.3754	19.5727	20.1336	20.1878	18.7241	18.3827	21.7742	21.3038	20.1527
WP_007925843.1	RecName: Full=3-dehydroquinate synthase; Short=DHQS	1.11163	0.0830273	27.3038	28.3605	19.0408	28.6857	28.0151	28.5012	29.5557	29.4943	29.6449	28.9712	29.2345	29.1982	29.6383	29.3705	29.8481	29.8867	28.9644	29.3812	29.257	29.4814	29.3615	29.4323	29.7352	29.452
WP_007930237.1	RecName: Full=Peroxiredoxin Q, chloroplastic; AltName: Full=Thioredoxin peroxidase; Flags: Precursor	3.63742	0.000366644	29.5396	29.3159	29.4032	30.9744	29.5134	30.6305	30.989	31.2588	30.8507	30.939	30.5733	30.9812	31.6092	30.9282	30.9803	31.0003	31.061	30.9032	30.0203	29.9657	28.8981	30.3684	30.3156	30.4075
WP_007931365.1	RecName: Full=Methyl-accepting chemotaxis protein McpQ	2.23581	0.00715293	27.3642	27.8717	27.513	29.207	27.7137	27.7896	28.9005	29.7974	29.1035	29.6671	29.4416	29.5146	27.9532	27.7933	28.7445	29.6818	29.707	29.5046	21.6932	27.941	25.6748	28.7243	28.9987	28.2721
WP_007931800.1	RecName: Full=Thiol-disulfide oxidoreductase ResA	3.10611	0.00112396	27.5178	24.6422	25.8841	28.5774	29.8345	29.7072	28.6149	29.2642	29.4115	28.1906	28.2024	28.7217	29.3626	29.9294	28.3637	29.3416	28.9836	29.5949	28.9927	29.3674	27.7064	29.3534	28.7457	29.1633
WP_007922054.1	RecName: Full=Cytochrome c-type biogenesis protein CycH	10.3434	6.05e-10	27.7602	27.0844	26.8603	31.3809	32.1021	31.9978	30.6806	30.8069	30.7222	30.9549	30.4747	30.8032	30.5731	30.4952	30.2448	30.9346	30.7387	30.9264	30.338	30.2441	30.7302	29.9385	30.2312	30.0004
WP_007924747.1	RecName: Full=Prenyl transferase	6.99201	3.85e-07	28.8931	28.5026	28.3253	30.5523	30.0366	30.2752	30.9933	31.0107	30.7062	31.0657	30.8611	30.9686	30.9894	30.2791	30.2982	31.9114	31.2501	31.2924	29.9064	30.4114	30.8172	29.6906	29.6711	29.379
WP_007921301.1	RecName: Full=LexA repressor	4.4701	6.42e-05	25.2815	24.6153	23.3831	25.6442	26.5426	26.4365	25.8271	28.5875	28.3814	28.0572	28.0668	28.5926	28.1771	27.9784	27.4996	28.3054	28.466	28.5874	26.9207	27.9173	26.9228	28.4037	29.0098	28.7215
WP_007930344.1	RecName: Full=Copper-exporting P-type ATPase; AltName: Full=Copper-exporting P-type ATPase A; AltName: Full=Cu(+)-exporting ATPase	1.58012	0.029603	26.9968	18.9625	25.3751	27.2381	27.8898	27.493	28.4056	27.9904	28.1666	28.3088	28.8567	28.8049	28.6129	28.7894	28.1482	28.2116	27.9231	28.1699	27.6376	27.8216	27.995	27.726	27.2526	27.3223
WP_007929232.1	RecName: Full=Siroheme synthase; Includes: RecName: Full=Uroporphyrinogen-III C-methyltransferase; Short=Urogen III methylase; AltName: Full=SUMT; AltName: Full=Uroporphyrinogen III methylase; Short=UROM; Includes: RecName: Full=Precorrin-2 dehydrogenase; Includes: RecName: Full=Sirohydrochlorin ferrochelatase	9.69231	2.1e-09	26.9652	25.6635	26.1998	29.5862	29.9095	29.9498	30.2769	29.966	30.3519	29.6333	29.9987	29.7876	29.928	29.8832	29.4756	30.4669	30.0682	30.3452	29.9383	30.13	29.8014	28.5737	28.7395	28.4628
WP_007931868.1	RecName: Full=L-threonate dehydrogenase	0.983769	0.110198	28.5241	28.0275	28.2181	28.5201	29.4496	29.2863	28.4019	28.4712	28.4876	28.8616	28.1329	28.529	28.6475	28.8457	28.8226	28.2512	29.1721	29.1222	28.6669	29.006	28.654	28.6967	29.2353	28.7903
WP_007928512.1	RecName: Full=N5-carboxyaminoimidazole ribonucleotide mutase; Short=N5-CAIR mutase; AltName: Full=5-(carboxyamino)imidazole ribonucleotide mutase	3.43148	0.000565052	29.3423	28.8049	29.4454	20.6022	26.7432	26.4729	29.5941	28.7532	28.0116	30.238	30.2785	30.6657	30.0946	29.8765	29.8669	30.4589	30.8342	30.6393	30.0368	30.8975	31.0429	30.5679	31.421	30.8243
WP_081502447.1	RecName: Full=Leukotoxin; Short=Lkt	10.8633	2.41e-10	26.1586	27.2358	26.9276	26.5013	26.8319	26.6507	28.2296	28.2749	27.5998	27.017	26.9148	26.3766	25.481	25.2874	25.5981	27.3002	26.3268	26.5385	31.9406	31.9258	31.5226	28.2388	28.8054	28.5226
WP_007905879.1	RecName: Full=50S ribosomal protein L20	6.41892	1.21e-06	32.1265	32.087	32.1805	32.7705	32.0513	31.8116	33.4838	33.5442	33.3189	33.5244	33.7078	33.4458	33.6213	33.4725	33.4289	34.1462	33.6052	33.5605	33.6535	34.2212	34.5305	33.8349	34.0613	33.914
WP_007926287.1	RecName: Full=Methyl-accepting chemotaxis protein McpU	5.22829	1.37e-05	24.0272	25.1105	25.1297	24.6917	20.1752	22.7075	25.981	26.9544	26.0971	26.3026	26.569	26.1632	27.001	26.4394	27.0118	28.7794	28.0099	28.658	26.7918	28.5559	29.0436	28.9525	29.7569	29.429
WP_007927820.1	RecName: Full=Recombination-associated protein RdgC	13.4322	2.37e-12	28.7437	28.1427	28.2515	31.9101	32.1347	32.0459	32.421	32.3709	32.5564	32.3681	32.6208	32.7007	32.6572	32.5448	32.3169	32.6466	32.5405	32.4996	31.7254	32.0387	31.6908	32.3528	32.6238	32.2901
WP_037035052.1	RecName: Full=Uncharacterized protein YnbD	5.48478	8.07e-06	27.2031	28.0926	26.985	27.0128	27.961	27.8263	27.2775	26.9899	27.7596	26.9403	25.5513	26.5202	26.068	26.3914	26.0014	20.7724	21.4886	22.7115	24.0492	21.88	19.4609	26.201	24.7164	26.6962
WP_007921450.1	RecName: Full=Probable FAD-dependent oxidoreductase PA4991	4.67706	4.2e-05	28.5575	28.2605	27.2055	29.6183	30.5077	30.4033	30.1923	30.0144	30.3344	30.3041	29.6284	29.8426	30.2877	30.6372	29.923	30.2397	29.8862	30.1144	28.4766	29.0043	29.6956	28.5267	28.7767	28.6196
WP_007930099.1	RecName: Full=Transcriptional regulatory protein TyrR	6.77696	5.92e-07	27.5837	27.6432	27.726	27.3141	27.7091	27.4767	27.6321	28.5097	27.8914	27.962	27.0166	27.8842	28.5231	28.5803	28.5863	28.6638	29.5443	29.3445	26.0727	25.2592	25.9742	27.3727	27.3885	27.1788
WP_007924719.1	RecName: Full=Ribosomal large subunit pseudouridine synthase D; AltName: Full=23S rRNA pseudouridine(1911/1915/1917) synthase; AltName: Full=rRNA pseudouridylate synthase D; AltName: Full=rRNA-uridine isomerase D	1.34329	0.0497792	27.6788	19.9838	27.3886	26.8888	28.5537	28.6157	29.3664	28.8088	29.1417	27.8184	28.7942	28.3438	28.3847	28.6444	28.3772	29.5436	29.1435	29.536	29.2807	29.8703	29.7045	29.7893	29.5413	29.8652
WP_007928494.1	RecName: Full=Putative aldehyde dehydrogenase AldA	2.67557	0.0028071	27.2131	25.003	24.2943	26.36	27.7674	28.0784	26.1608	26.8923	27.5223	28.0322	28.3252	27.9963	26.7556	27.9903	27.6763	28.6603	28.3377	28.3116	25.5589	26.6424	25.9311	27.7265	27.94	27.8166
WP_007921837.1	---NA---	1.29205	0.0556893	33.0698	32.8362	32.928	33.0177	32.6738	32.946	32.9148	33.1301	32.5345	32.8362	32.521	32.957	33.2044	32.9063	32.9924	32.853	33.1344	33.014	32.8525	33.2615	33.6266	33.221	33.794	33.3764
WP_007920518.1	---NA---	0.375863	0.425478	31.364	31.7292	31.9393	31.6666	31.311	31.2383	30.452	31.0576	30.7712	31.7547	30.842	31.3133	31.4632	30.2482	30.719	29.8551	31.8304	31.8697	30.7647	31.0823	30.5004	31.3284	31.9854	30.7744
WP_007928628.1	---NA---	1.96695	0.0127725	32.8559	30.5154	29.2765	28.8511	29.4018	29.6316	29.1718	28.5096	29.041	27.0631	27.1568	27.44	25.6989	26.3743	26.63	26.3733	26.0819	25.2621	29.9451	23.907	24.6851	26.9005	20.7446	26.3275
WP_007928583.1	RecName: Full=Uncharacterized protein YqjD	2.47099	0.00434252	30.6405	31.2611	30.2581	31.5988	30.7086	31.1788	31.1483	30.9187	30.8721	30.9335	30.4658	30.742	30.5919	30.4042	30.3771	29.2918	29.2979	29.2747	31.1226	29.1866	27.7197	29.2583	28.5368	28.9715
WP_007921484.1	RecName: Full=50S ribosomal protein L9	9.33306	4.03e-09	32.1855	32.6293	32.3667	32.7618	32.6677	32.669	33.9531	34.0512	34.4203	33.9133	33.955	33.9276	34.0319	33.9168	33.963	34.7949	34.4319	34.1891	34.1276	34.3251	34.5065	33.7756	33.8105	33.8243
WP_007921556.1	RecName: Full=N-succinylglutamate 5-semialdehyde dehydrogenase; AltName: Full=Succinylglutamic semialdehyde dehydrogenase; Short=SGSD	3.44808	0.000545856	29.6855	27.857	28.6113	29.5881	30.9247	30.6752	30.6222	30.6441	30.4114	30.5973	30.2584	30.6879	30.8235	30.938	30.8619	30.3678	30.6402	30.7202	30.6945	30.9306	30.5227	30.7855	31.1488	30.8174
WP_007922147.1	RecName: Full=RecBCD enzyme subunit RecD; AltName: Full=Exonuclease V subunit RecD; Short=ExoV subunit RecD; AltName: Full=Helicase/nuclease RecBCD subunit RecD	4.44156	6.79e-05	27.7244	27.8598	27.7135	28.049	28.6671	28.4016	26.4777	26.7858	27.2601	27.8522	27.8673	27.6396	28.4857	27.9317	26.6824	26.8586	27.3181	27.4527	27.3244	26.9114	26.7908	25.9006	25.6834	25.7642
WP_007920828.1	RecName: Full=D-2-hydroxyglutarate dehydrogenase, mitochondrial; Flags: Precursor	9.69452	2.09e-09	28.205	27.3391	27.6549	31.0825	31.621	31.659	31.6266	30.9984	31.6933	31.3583	31.6941	31.6716	31.2825	31.4001	31.1399	31.8575	31.6968	31.481	30.0411	29.2708	29.3468	30.3986	30.6586	30.4096
WP_007930897.1	RecName: Full=Inosine-5'-monophosphate dehydrogenase; Short=IMP dehydrogenase; Short=IMPD; Short=IMPDH	6.95015	4.17e-07	28.9346	28.9297	29.2863	31.4736	30.4746	31.2601	30.6449	30.4135	30.7403	31.2271	31.0033	31.2362	31.9646	31.839	31.4381	30.2269	30.2867	30.3702	30.072	30.6706	29.852	31.2899	31.5855	31.3063
WP_007926067.1	RecName: Full=ATP-dependent dethiobiotin synthetase BioD; AltName: Full=DTB synthetase; Short=DTBS; AltName: Full=Dethiobiotin synthase	4.40369	7.36e-05	25.9704	19.1897	24.3044	28.2951	30.2018	30.0525	30.59	30.6489	30.441	29.8526	30.4231	30.3374	30.5098	30.7483	30.4403	30.6849	31.0107	30.9378	28.2173	29.231	29.0251	30.3794	30.6071	30.7993
WP_007931317.1	RecName: Full=Cytidylate kinase; Short=CK; AltName: Full=Cytidine monophosphate kinase; Short=CMP kinase	7.03236	3.54e-07	27.3866	27.4357	27.5161	29.1648	29.2121	28.8282	29.9893	30.0473	29.6913	29.8741	29.8476	30.0981	29.9668	29.8477	29.3631	29.6418	29.4706	29.6552	29.1419	28.6783	29.1459	28.035	26.9346	28.3076
WP_007928460.1	RecName: Full=Stringent starvation protein A	3.78157	0.000269791	25.5863	23.4068	25.9393	26.772	27.0701	27.6358	27.6455	27.2677	27.5511	27.4568	28.1412	28.1475	27.4075	26.7449	26.8102	28.2155	27.9013	27.9562	27.4161	27.7804	28.1464	27.4303	27.8707	27.6172
WP_007925881.1	RecName: Full=Probable protein kinase UbiB; AltName: Full=Ubiquinone biosynthesis protein UbiB	2.30449	0.00617909	20.3715	25.8352	25.6894	27.9303	28.689	28.6757	28.6634	27.9445	27.9879	27.1272	28.8222	28.6394	26.8257	27.5924	27.5332	28.2577	27.6208	28.0815	28.1265	28.6461	27.8232	29.2364	27.8014	29.177
WP_007932584.1	RecName: Full=Glutamine synthetase; Short=GS; AltName: Full=Glutamate--ammonia ligase; AltName: Full=Glutamine synthetase I alpha; Short=GSI alpha	1.58815	0.0291302	26.8758	20.7459	26.7357	27.3399	28.7387	28.6329	28.05	27.6286	28.3486	25.9389	27.9481	27.1115	25.1488	24.7608	24.4699	27.5607	27.0992	27.0307	27.8277	27.2939	27.8875	27.6051	27.7825	27.8345
WP_007922573.1	RecName: Full=NAD(P)H dehydrogenase (quinone); AltName: Full=Flavoprotein WrbA; AltName: Full=NAD(P)H:quinone oxidoreductase; Short=NQO	0.584002	0.267339	29.1232	28.4551	28.8313	28.8522	29.5895	29.4914	28.7556	28.9328	28.8586	28.9146	29.317	29.2707	29.043	29.4889	29.1926	29.1601	29.5598	29.5403	28.6453	29.7106	29.3609	29.0003	29.5861	29.2215
WP_007924848.1	RecName: Full=UDP-N-acetylglucosamine--peptide N-acetylglucosaminyltransferase 110 kDa subunit; AltName: Full=O-GlcNAc transferase subunit p110; AltName: Full=O-linked N-acetylglucosamine transferase 110 kDa subunit; Short=OGT	1.72109	0.0218006	25.61	19.7103	26.1238	27.5438	28.003	27.8855	27.8325	27.8568	28.1655	26.9605	27.7601	27.6543	27.7206	27.7983	27.6033	27.7102	27.8001	27.8348	27.819	27.2726	27.0898	27.5296	27.5511	27.6268
WP_037036272.1	RecName: Full=Carboxynorspermidine synthase; Short=C-NSPD synthase; AltName: Full=Carboxynorspermidine dehydrogenase; Short=CANSDH	9.0935	6.36e-09	29.3592	29.8975	29.1918	31.553	31.8447	31.7639	32.6168	32.4578	32.7846	32.1263	32.6182	32.4232	32.9917	32.6631	32.4527	32.942	32.5429	32.5897	31.3937	32.1563	32.0346	32.4994	32.7048	32.5594
WP_037036148.1	RecName: Full=Putative asparagine synthetase [glutamine-hydrolyzing]	5.44296	8.8e-06	25.9086	26.4931	26.8094	20.5269	19.0851	19.5088	19.9904	19.7559	18.3953	19.3471	20.5312	20.0719	19.0222	18.9083	20.9235	18.9809	19.4091	18.703	20.7781	24.613	22.8767	20.0256	18.1466	16.1513
WP_007932880.1	RecName: Full=Hemin receptor; Flags: Precursor	15.4799	8.94e-14	24.0423	24.8612	24.1198	31.7135	32.9998	32.6645	34.939	34.98	34.9104	34.2853	34.294	34.2548	34.0727	34.315	34.0507	34.3822	34.3525	34.6789	32.2778	31.7407	31.5471	34.0362	34.0331	33.9374
WP_007932418.1	RecName: Full=4-hydroxybutyrate coenzyme A transferase	6.56488	8.98e-07	28.6476	27.9971	28.1604	28.9311	29.6959	29.4459	28.623	28.217	28.5037	27.7688	27.9413	27.9807	27.7082	28.0154	27.9489	26.9871	26.9546	27.3223	27.663	27.1621	27.2552	27.4794	26.7073	26.9478
WP_007920959.1	RecName: Full=Glutathione import ATP-binding protein GsiA	7.54676	1.25e-07	23.9156	20.9456	22.4039	27.6877	27.8775	27.8954	27.7187	27.7265	27.6447	27.3964	28.2195	28.0299	27.2344	27.754	27.4661	28.0211	27.7246	28.0171	27.0763	27.7482	27.8947	27.983	28.0973	28.1752
WP_081502466.1	RecName: Full=Virulence regulon transcriptional activator VirF	4.91028	2.61e-05	28.7531	27.7306	27.2005	23.7539	25.2642	25.0876	27.5707	26.8986	27.6871	26.7809	27.1294	26.9478	27.0303	27.1783	27.5865	27.1761	27.3485	27.1586	27.6187	27.9183	27.3189	27.0726	27.3872	27.2265
WP_007922506.1	RecName: Full=Putative septum site-determining protein MinD	5.47246	8.29e-06	31.0369	31.4124	30.4373	32.0232	32.1653	32.368	32.3223	32.3981	32.4481	32.1334	32.0256	32.0781	32.2912	32.0413	31.8089	32.3798	32.3181	32.3842	31.4815	31.2628	30.9872	32.0246	32.0127	32.0731
WP_007929512.1	RecName: Full=Protein translocase subunit SecF	2.0093	0.0116698	27.419	18.8861	26.9899	28.8444	29.3587	29.7075	30.2677	29.5582	29.9509	29.8162	30.7806	30.6498	30.5816	30.8764	30.1821	30.5398	30.0115	30.5844	29.4175	30.046	29.9379	29.4244	29.7758	29.6207
WP_007927570.1	RecName: Full=Uncharacterized N-acetyltransferase p20	0.478795	0.337593	28.7774	29.2945	29.1025	29.089	27.3117	29.0297	28.8369	29.0365	29.3336	28.5346	27.4453	28.7662	28.9685	28.9153	28.9959	29.1708	28.8889	28.6114	29.0913	28.7988	28.9126	29.3263	28.7491	29.2196
WP_037035095.1	RecName: Full=Probable CtpA-like serine protease	8.41993	2.29e-08	28.1047	27.0598	28.403	27.2926	28.0523	27.5279	30.034	29.4601	29.92	29.8424	29.8367	30.0294	30.4923	30.4897	29.8795	30.8661	30.8869	30.6353	31.0035	31.0559	30.7422	30.7566	30.4887	30.5637
WP_007929649.1	RecName: Full=Acyl-CoA dehydrogenase family member 11; Short=ACAD-11	0.658886	0.226288	28.5109	28.4218	28.7562	29.0735	29.3348	29.2752	28.7686	28.584	28.7641	28.549	28.3441	28.9175	26.8387	26.8261	26.2912	27.8098	27.0889	27.1688	28.1709	28.2456	18.6946	28.4907	28.7206	28.6
WP_007932306.1	---NA---	4.24566	0.000102694	29.3626	27.9477	28.5336	26.6985	27.02	26.8885	28.1921	26.0174	26.4288	22.3138	26.4384	24.0909	21.2964	19.8338	19.4156	19.2886	19.7521	20.5338	28.9651	27.1469	25.1565	27.14	20.4619	26.1217
WP_007931669.1	RecName: Full=UDP-N-acetylenolpyruvoylglucosamine reductase; AltName: Full=UDP-N-acetylmuramate dehydrogenase	5.26662	1.27e-05	26.2046	26.5085	26.2158	27.9018	28.0151	27.8293	27.7575	27.5973	28.116	27.5036	27.6552	27.9696	27.3441	28.0272	27.3449	27.9377	27.7449	27.7801	27.5925	27.8859	27.319	27.6117	27.5424	27.6725
WP_007932780.1	RecName: Full=Iron uptake system component EfeO; Flags: Precursor	0.247591	0.568782	19.5886	28.2778	27.8679	26.4714	24.5555	25.5932	27.3757	26.9684	27.1873	27.3799	28.2523	27.3179	26.9218	27.4139	27.112	26.7299	27.6865	28.3507	27.3651	27.7566	26.7918	27.3019	27.6945	28.0018
WP_007930737.1	RecName: Full=D-2-hydroxyglutarate dehydrogenase, mitochondrial; Flags: Precursor	3.01407	0.001369	29.3129	28.5278	29.0523	27.1566	28.1792	28.042	28.0551	26.6837	27.5994	26.8925	27.6108	27.7517	27.6136	27.8512	26.862	28.4241	28.1115	28.2635	27.3464	26.8602	26.3213	28.3081	28.4445	28.5918
WP_007920881.1	RecName: Full=Ribosome-binding factor A	8.47481	2.07e-08	26.5886	25.2605	26.3859	28.2203	29.4467	29.7406	30.8686	30.7322	31.1798	30.8592	30.6087	30.7478	31.2075	31.0843	31.0137	30.7688	31.2889	31.0971	29.3385	30.5132	29.7101	30.9807	31.141	31.2128
WP_009042694.1	RecName: Full=Threonylcarbamoyl-AMP synthase; Short=TC-AMP synthase; AltName: Full=L-threonylcarbamoyladenylate synthase; AltName: Full=t(6)A37 threonylcarbamoyladenosine biosynthesis protein TsaC; AltName: Full=tRNA threonylcarbamoyladenosine biosynthesis protein TsaC	2.53501	0.00378787	27.1187	21.7523	26.0275	29.0253	29.1702	29.0917	29.1509	28.9724	28.185	28.1633	28.7057	28.6369	28.6559	29.3487	29.0993	28.9988	28.8281	29.2797	28.547	29.0255	27.9964	28.9151	28.8812	29.1044
WP_007929086.1	RecName: Full=9,11-endoperoxide prostaglandin H2 reductase; AltName: Full=Prostaglandin F2-alpha synthase	12.52	1.25e-11	29.6991	29.4955	29.66	30.1028	30.4273	30.312	29.7356	29.7704	30.0146	29.0364	28.569	28.667	26.1336	26.3312	26.7434	27.1102	27.0693	26.7566	30.1444	29.7974	29.6136	29.0465	29.054	28.9064
WP_007928381.1	RecName: Full=Hypoxanthine-guanine phosphoribosyltransferase; Short=HGPRT; Short=HGPRTase	6.77947	5.89e-07	28.7265	26.9222	28.9244	31.082	31.1302	31.1641	31.3662	31.5382	31.1638	31.5872	31.9076	31.6447	31.8367	31.6049	31.5667	31.907	31.9836	31.605	31.3775	31.5036	31.6637	31.4142	31.5329	31.5827
WP_007932272.1	RecName: Full=UPF0115 protein YfcN	3.971	0.000182296	26.9865	27.8568	27.3619	26.8926	27.2819	27.3633	25.5775	25.9611	26.8756	26.0271	25.9444	26.2834	26.8985	27.1961	27.2449	27.7137	27.4881	27.3446	26.3973	26.3866	26.23	26.1196	26.5267	25.7208
WP_007931156.1	RecName: Full=Arginine biosynthesis bifunctional protein ArgJ; Includes: RecName: Full=Glutamate N-acetyltransferase; AltName: Full=Ornithine acetyltransferase; Short=OATase; AltName: Full=Ornithine transacetylase; Includes: RecName: Full=Amino-acid acetyltransferase; AltName: Full=N-acetylglutamate synthase; Short=AGSase; Contains: RecName: Full=Arginine biosynthesis bifunctional protein ArgJ al…	4.92655	2.53e-05	30.2843	30.7559	30.3622	31.1708	30.4463	31.2714	32.1023	31.7643	31.9562	31.3004	31.4038	31.4291	31.8295	31.4609	31.359	32.1389	31.9931	31.9613	31.2674	31.8354	31.4872	31.2431	31.3604	31.2897
WP_007928420.1	RecName: Full=HTH-type transcriptional regulator MalT; AltName: Full=ATP-dependent transcriptional activator MalT	0.688004	0.212135	26.2492	26.7707	25.6033	25.478	27.6135	27.1024	24.7663	25.1678	25.271	25.1232	24.9906	25.6673	24.9731	26.7213	27.5305	25.1312	25.444	26.4519	25.8705	26.403	27.2855	25.9908	26.3225	24.1186
WP_002553160.1	RecName: Full=50S ribosomal protein L35	2.41684	0.00487358	33.6112	34.0967	33.1682	33.0982	33.5126	33.7234	34.2077	33.8545	34.5636	34.2004	33.728	34.1107	33.8755	34.0785	33.544	34.5729	34.3997	34.1918	34.2206	34.5573	34.7545	34.5434	34.7332	34.1451
WP_007928361.1	RecName: Full=Lipid A deacylase PagL; AltName: Full=LPS 3-O-deacylase PagL; AltName: Full=Outer membrane enzyme PagL; AltName: Full=PhoP/PhoQ-activated gene product L; Flags: Precursor	0.395899	0.407058	31.0531	29.5261	30.7018	30.1307	29.887	30.367	30.6257	30.6715	30.1502	29.9387	30.1552	30.2104	30.7152	30.2122	30.3297	30.1839	30.7053	30.3002	30.9687	30.7827	30.5489	30.3777	30.6406	30.6479
WP_007921665.1	---NA---	4.79616	3.29e-05	27.892	26.8196	26.9092	19.1805	19.1849	19.7982	26.0867	26.7628	25.2494	25.4558	26.4028	25.9506	25.5356	25.301	25.6544	24.9122	24.4549	23.5978	26.5073	24.0248	24.309	24.9479	19.846	24.0288
WP_037034739.1	RecName: Full=Inosine-5'-monophosphate dehydrogenase; Short=IMP dehydrogenase; Short=IMPD; Short=IMPDH	11.5704	6.86e-11	26.9095	27.0987	26.6546	30.3182	30.8473	30.8829	30.4691	30.4062	30.2611	30.5945	30.777	30.7149	30.7418	30.8134	30.139	31.1872	31.0638	30.8403	29.048	28.8572	29.2058	29.9217	30.1802	29.7796
WP_007931779.1	RecName: Full=Virulence sensor histidine kinase PhoQ; AltName: Full=Sensor histidine protein kinase/phosphatase PhoQ	6.83551	5.24e-07	25.354	25.1251	27.2557	27.4374	26.0461	25.7566	27.4297	27.4007	27.1035	27.9542	28.0157	27.9908	27.351	27.3967	26.8122	26.5205	26.9719	26.705	24.3111	22.8833	23.5745	23.2618	23.1855	22.6277
WP_007923079.1	RecName: Full=Outer membrane protein A; AltName: Full=Outer membrane porin A; Flags: Precursor	1.93872	0.0135747	26.1718	20.8182	25.4394	28.3691	25.2833	27.0685	28.6115	28.3369	27.9721	28.0648	28.1529	28.7057	27.5972	27.7756	27.495	27.6062	28.1427	28.5124	27.2002	28.3279	28.1611	27.187	27.2433	27.1627
WP_007928407.1	RecName: Full=Glyoxylate reductase	3.46995	0.00052031	27.2535	23.9037	26.5587	28.498	28.6654	28.6777	28.7774	28.9444	28.5577	28.6955	29.3532	28.9316	29.1005	29.0563	28.7362	29.077	29.0561	29.041	28.7215	29.5429	29.6916	28.2939	28.2161	28.4778
WP_007930179.1	RecName: Full=3-demethoxyubiquinol 3-hydroxylase; Short=DMQ hydroxylase; AltName: Full=2-nonaprenyl-3-methyl-6-methoxy-1,4-benzoquinol hydroxylase	13.4571	2.31e-12	20.3264	20.7207	21.4729	29.5565	29.9688	29.8988	29.5748	29.6874	29.5162	29.6702	30.3058	30.1573	30.9508	31.3574	30.462	29.6836	30.8425	30.8337	29.7176	30.2226	29.3307	30.3409	30.7166	30.363
WP_007932634.1	---NA---	4.79881	3.28e-05	25.6805	21.9566	24.6435	24.9533	25.9699	26.1804	26.2588	25.1945	25.6051	24.656	25.095	24.9984	25.0837	25.3143	25.1106	20.8336	20.6287	20.0806	26.9768	26.2981	24.3948	26.3307	26.4336	26.3668
WP_007921745.1	---NA---	6.81213	5.51e-07	27.419	27.2082	27.5048	28.4436	29.1378	29.3453	29.4431	29.2431	29.2372	28.3147	29.3023	28.8369	29.5111	29.5391	29.0906	29.2372	29.3441	29.2537	29.4426	29.7071	29.3471	30.0877	30.2158	30.3159
WP_007929632.1	RecName: Full=Cysteine--tRNA ligase; AltName: Full=Cysteinyl-tRNA synthetase; Short=CysRS	8.24523	3.18e-08	29.7074	28.5563	29.3481	31.2576	31.7694	31.6516	31.8627	31.9419	31.5606	31.8684	32.3829	32.1657	32.3696	32.2378	31.8291	32.281	32.352	32.2606	31.7735	31.7273	31.6866	32.1335	32.237	32.1026
WP_007923639.1	RecName: Full=Inositol 2-dehydrogenase; AltName: Full=Myo-inositol 2-dehydrogenase; Short=MI 2-dehydrogenase	3.73776	0.000295367	26.0429	20.6889	26.2061	26.1457	24.9771	25.3376	21.5674	22.094	23.225	20.9451	21.1435	20.9666	19.6971	21.0336	21.8353	19.0512	20.3395	19.8311	23.4307	22.7979	24.2517	25.9356	24.9146	25.7626
WP_007932235.1	RecName: Full=Polyphosphate:AMP phosphotransferase; Short=PAP; AltName: Full=Polyphosphate kinase PPK2	4.77407	3.44e-05	27.4134	24.3844	27.2398	31.0439	30.4472	30.8859	31.1854	31.0684	30.7126	28.7952	29.6659	29.1139	29.0866	29.2211	29.1925	28.5289	28.6479	28.9468	29.3478	29.5739	27.9728	30.3772	30.2134	30.1604
WP_007926791.1	RecName: Full=1,4-alpha-glucan branching enzyme GlgB; AltName: Full=1,4-alpha-D-glucan:1,4-alpha-D-glucan 6-glucosyl-transferase; AltName: Full=Alpha-(1-	3.00184	0.00140704	26.6965	26.6544	27.8568	28.6282	28.546	28.4154	28.3433	28.9025	28.4294	27.9522	28.204	28.6501	27.1694	27.0028	27.0609	27.4594	27.2821	27.6772	28.1156	27.1849	26.5296	28.6728	27.7998	28.7797
WP_009043403.1	RecName: Full=HTH-type transcriptional regulator PuuR	0.432483	0.374776	24.0191	26.0621	24.9017	26.1014	23.0003	24.9222	25.1844	25.6505	25.2567	25.6006	22.6559	24.8179	24.7096	24.4981	24.7074	25.375	26.3395	26.1122	25.7983	24.7796	25.7969	25.6599	25.8065	25.6923
WP_007931876.1	---NA---	8.98797	7.87e-09	20.2346	20.0823	20.0913	21.6797	25.1923	24.6963	29.178	28.4031	30.0228	28.0176	29.2262	29.4045	31.3511	31.7217	31.6821	28.2328	29.9745	29.8772	28.1137	29.5201	27.8752	29.6537	30.4652	30.0826
WP_007924820.1	RecName: Full=GlcNAc-binding protein A; Flags: Precursor	3.3099	0.000732301	28.3591	29.1437	28.0627	29.1468	30.0803	29.9541	29.0888	29.2096	29.4584	28.4446	27.3562	27.6659	26.0323	26.0467	26.7011	25.84	25.3339	24.7969	28.9477	25.2865	25.9236	28.9633	26.0623	28.1468
WP_007931926.1	RecName: Full=Inner membrane protein YiaW	0.338452	0.463134	25.8623	27.5719	26.9275	28.1876	27.4808	27.5069	28.1815	27.7509	27.5904	27.3286	27.4157	25.5006	27.488	26.5441	27.1604	26.4466	27.9926	27.822	28.0351	26.3568	26.1364	27.3919	27.1631	26.8801
WP_007925483.1	RecName: Full=Small-conductance mechanosensitive channel	0.70209	0.205647	27.2983	19.2072	26.5146	27.1022	28.4457	27.9829	27.4905	27.4615	27.9032	27.4925	28.1334	27.8799	26.8345	27.6901	27.5261	26.8054	26.7574	26.8731	26.7705	27.5032	26.1416	28.0346	28.0329	28.0092
WP_007921102.1	---NA---	6.0503	2.55e-06	28.7516	26.9891	28.0843	29.2062	30.3834	30.4641	31.8219	31.6128	30.9089	30.7178	31.3195	31.2896	31.7436	31.4415	31.0557	31.5686	31.6134	31.5376	31.0197	31.954	31.5204	31.5849	31.6201	31.7
WP_007931437.1	RecName: Full=Protease HtpX; AltName: Full=Heat shock protein HtpX	6.26731	1.64e-06	28.7925	29.7651	28.9899	31.0581	31.2964	31.1216	31.2982	30.4278	30.8733	31.5778	31.565	31.5436	31.2122	31.1163	30.9065	29.9139	30.0008	29.9968	30.5779	30.0966	29.6582	31.0921	31.2657	31.0884
WP_007931618.1	---NA---	3.24784	0.000834794	29.9557	30.0892	29.9734	30.013	30.2619	30.2652	30.3642	30.9108	30.6733	31.1257	30.6473	30.5754	31.1157	30.5842	30.6719	31.5771	31.1788	31.0371	29.5184	29.9792	30.5842	30.031	30.4451	30.126
WP_007921941.1	RecName: Full=Glucose 1-dehydrogenase	6.47358	1.08e-06	27.3913	26.9949	26.5482	20.0805	19.7548	21.6848	24.9271	23.8431	24.6498	23.9952	23.397	23.7055	22.7047	23.5077	23.8729	21.0481	22.1636	21.6427	24.7296	25.587	22.9849	25.1681	25.6901	24.7344
WP_007927760.1	RecName: Full=Cysteine synthase; Short=CSase; AltName: Full=O-acetylserine (thiol)-lyase; Short=OAS-TL; AltName: Full=O-acetylserine sulfhydrylase	2.286	0.00642034	26.3786	27.2676	20.0566	28.4818	29.7956	29.5983	29.9207	29.4413	30.1648	29.2285	29.5637	29.3952	29.5061	29.223	29.4214	30.3977	29.9353	30.0796	29.0656	29.5411	29.6294	29.0581	29.3835	29.1506
WP_037035294.1	RecName: Full=Protein-tyrosine sulfotransferase 1; AltName: Full=Tyrosylprotein sulfotransferase 1; Short=TPST-1	7.83085	7.16e-08	27.8499	28.8227	29.025	27.4949	26.9026	27.3341	27.0336	28.0386	26.4761	27.9504	27.9859	28.0819	23.2391	18.188	23.7357	19.6021	18.3786	19.5248	20.4902	18.9025	20.6418	18.0391	18.5646	19.6335
WP_007923542.1	RecName: Full=NAD/NADP-dependent betaine aldehyde dehydrogenase; Short=BADH	1.55875	0.0310035	26.6616	26.5826	25.9203	26.3105	24.361	26.4485	26.4019	25.804	26.3522	25.6919	25.5846	25.9038	26.0895	26.0272	25.9647	26.9513	22.4088	26.5054	26.6793	27.3991	26.9583	23.742	23.5215	23.3167
WP_007923269.1	RecName: Full=Uncharacterized lipoprotein YgdR; Flags: Precursor	1.75311	0.0203376	32.6861	32.5846	32.842	33.7848	31.9585	33.3366	33.2438	33.4416	33.3625	33.5046	33.3671	33.2888	33.9327	33.7403	33.8389	33.1154	33.3736	33.507	32.652	32.8925	31.9866	33.2408	33.6281	33.4103
WP_007927113.1	RecName: Full=Gamma-glutamyl phosphate reductase; Short=GPR; AltName: Full=Glutamate-5-semialdehyde dehydrogenase; AltName: Full=Glutamyl-gamma-semialdehyde dehydrogenase; Short=GSA dehydrogenase	3.15522	0.00101341	30.9839	30.3973	30.6619	31.2644	31.4193	31.273	31.3231	31.2914	31.332	30.9284	30.7641	30.993	31.1159	30.8891	30.7617	31.7141	31.2313	31.3758	31.0392	31.242	30.9574	31.0431	31.1786	31.077
WP_007921354.1	RecName: Full=Cytochrome c oxidase subunit 1 homolog, bacteroid; AltName: Full=Cytochrome CBB3 subunit 1; AltName: Full=Cytochrome c oxidase polypeptide I homolog; AltName: Full=Heme B/copper cytochrome c oxidase subunit	4.10805	0.000136852	27.2805	28.437	28.8513	28.35	26.886	27.3471	26.3575	28.3582	27.6204	20.9985	27.2583	28.1704	28.0632	27.5355	29.642	28.389	28.9488	27.9373	25.3709	27.71	29.2958	19.0998	18.6863	19.7226
WP_007932190.1	RecName: Full=D-alanyl-D-alanine carboxypeptidase DacB; Short=DD-carboxypeptidase; Short=DD-peptidase; AltName: Full=D-alanyl-D-alanine endopeptidase; Short=DD-endopeptidase; AltName: Full=Penicillin-binding protein 4; Short=PBP-4; Flags: Precursor	0.735381	0.191048	26.9864	26.7273	26.6395	26.7963	28.7843	28.7205	27.9413	28.2508	27.0116	28.1468	28.2338	27.6859	26.8547	27.6061	26.172	25.5417	26.671	27.8633	27.9607	27.9087	26.4566	27.3234	26.9296	27.2446
WP_007927111.1	RecName: Full=Ribosomal silencing factor RsfS	2.04628	0.0107715	31.533	31.6718	31.387	32.0652	33.0291	32.6316	31.9988	32.1996	32.5761	32.8508	32.2656	32.5122	32.5689	32.5529	32.0847	32.3949	32.6871	32.7491	32.0678	31.8339	32.4435	32.3463	32.6497	32.0451
WP_007927057.1	---NA---	3.49833	0.000489388	25.5526	23.269	25.9608	27.7888	27.7789	27.906	27.7859	27.8608	27.998	28.1431	28.0799	27.9083	27.6648	28.1733	28.1895	27.4114	27.9358	27.7804	27.464	27.9063	26.7226	24.6548	25.313	27.1208
WP_007921860.1	---NA---	4.12032	0.000133288	27.7953	26.9705	26.5106	28.5897	28.8846	28.8888	29.0208	28.3184	29.2083	29.4312	29.0996	29.5641	29.3908	29.6294	29.1291	29.6399	29.5552	28.7144	29.3594	28.3385	29.1833	28.286	28.5025	28.3364
WP_007924627.1	---NA---	7.78738	7.79e-08	29.2648	29.9102	29.6222	30.5723	30.3897	30.4856	30.9444	31.1154	31.3742	30.6649	30.4209	30.2712	30.4301	30.3119	30.1825	30.958	31.0834	30.9959	29.7253	29.7343	29.7823	29.6675	29.8691	29.605
WP_003178899.1	RecName: Full=Transcription factor AmrZ	4.04138	0.000157873	30.2661	30.7505	31.5524	32.6042	32.0989	32.3459	32.6099	32.4925	32.6695	32.1155	31.9369	32.4047	32.8896	32.6465	32.6123	32.0057	32.6569	32.2629	31.9898	31.877	31.2705	32.062	32.3564	32.2409
WP_007922409.1	---NA---	2.60748	0.00324364	29.395	27.8713	28.3896	28.9457	28.6403	28.4523	29.0751	28.7178	28.8939	29.7632	29.8269	30.2889	29.5973	29.399	29.5976	29.075	29.5907	29.3645	28.7089	29.461	29.2879	29.406	30.0954	29.7547
WP_007931080.1	RecName: Full=Virion export protein; AltName: Full=Gene 4 protein; Short=G4P; Flags: Precursor	4.444	6.76e-05	32.1005	32.2614	32.4371	33.1175	33.2308	33.3635	32.8093	32.4979	32.5985	31.7569	32.1986	32.1755	32.1953	32.1314	31.8813	30.9902	31.4136	31.2869	31.907	30.8283	30.111	32.1331	31.558	32.0112
WP_007924043.1	RecName: Full=2-dehydro-3-deoxyphosphooctonate aldolase; AltName: Full=3-deoxy-D-manno-octulosonic acid 8-phosphate synthase; AltName: Full=KDO-8-phosphate synthase; Short=KDO 8-P synthase; Short=KDOPS; AltName: Full=Phospho-2-dehydro-3-deoxyoctonate aldolase	6.01505	2.74e-06	31.6646	31.9823	31.9394	31.234	31.0169	31.2915	31.9634	32.2814	32.2671	30.9827	30.6776	30.6356	30.7101	30.0399	30.8571	31.1362	30.6087	30.6983	30.4585	30.611	30.8059	31.4477	31.7754	31.4347
WP_007927213.1	RecName: Full=Bifunctional protein FolD; Includes: RecName: Full=Methylenetetrahydrofolate dehydrogenase; Includes: RecName: Full=Methenyltetrahydrofolate cyclohydrolase	7.31109	2e-07	28.3581	27.9616	28.2667	29.3229	28.5091	28.8013	30.6273	30.1928	29.8855	30.0227	30.4156	30.1499	30.4872	30.5555	29.9898	30.6455	30.4509	30.8384	30.2953	30.6061	30.1898	30.6627	30.2931	30.7957
WP_007924590.1	RecName: Full=Mannose-1-phosphate guanylyltransferase; AltName: Full=GDP-mannose pyrophosphorylase; Short=GMP; Short=GMPP	6.47211	1.08e-06	28.8207	28.4876	28.3236	26.137	27.7973	27.5141	27.1627	26.7886	27.1714	25.2199	25.3013	25.7172	23.5254	23.3364	22.8309	24.9612	23.6255	24.0817	28.0205	27.1423	27.4568	26.9894	24.8407	27.0448
WP_007929657.1	RecName: Full=Short-chain specific acyl-CoA dehydrogenase, mitochondrial; Short=SCAD; AltName: Full=Butyryl-CoA dehydrogenase; Flags: Precursor	9.63008	2.34e-09	28.2754	28.1976	28.245	31.5446	31.5533	31.5258	31.9196	32.2603	31.9137	32.1092	31.3602	32.1543	31.9735	31.8467	31.5699	32.6568	32.2565	32.3766	31.2204	31.8743	32.4858	32.6062	32.8191	32.4917
WP_007931462.1	RecName: Full=Nodulation protein U	6.95169	4.16e-07	26.5036	27.1412	26.8265	20.3171	20.5457	18.9794	19.2974	18.5597	20.0555	18.8457	20.0224	20.9671	18.3305	16.7125	19.7364	19.9789	19.4529	20.8293	20.648	19.2158	20.5977	19.3388	17.79	18.6543
WP_007922846.1	RecName: Full=3-oxoacyl-[acyl-carrier-protein] reductase FabG; AltName: Full=3-ketoacyl-acyl carrier protein reductase; AltName: Full=Beta-Ketoacyl-acyl carrier protein reductase; AltName: Full=Beta-ketoacyl-ACP reductase	6.30856	1.51e-06	26.739	27.1407	25.3848	19.3454	21.3204	19.7466	19.7146	21.4646	19.4677	23.9436	22.8227	23.5714	18.5231	19.8184	20.5609	20.3575	18.2398	19.8553	19.6729	20.8733	19.8576	20.8116	20.9806	19.8176
WP_007924304.1	---NA---	3.68657	0.000329913	28.14	28.4197	26.1943	29.404	30.1037	30.6429	30.112	30.1796	30.3456	28.643	29.1582	29.1215	30.195	29.4019	29.7653	29.86	29.7068	30.2158	29.7183	30.9166	29.0626	31.7001	30.9614	31.1986
WP_007926642.1	RecName: Full=GMP synthase [glutamine-hydrolyzing] subunit A; AltName: Full=Glutamine amidotransferase	1.96134	0.0129261	25.4018	25.1277	24.8088	24.6715	25.8794	25.9765	26.0842	26.7978	26.9212	26.5765	25.713	25.925	26.4895	25.7698	26.0874	25.1347	26.5959	26.5493	26.4713	26.1096	26.5625	26.7671	27.0872	26.7242
WP_007929719.1	RecName: Full=Glutamyl-tRNA(Gln) amidotransferase subunit A; Short=Glu-ADT subunit A	4.54796	5.48e-05	26.8022	26.79	27.5306	28.3167	29.1405	29.4013	27.1778	28.0927	27.7256	21.1293	20.5755	20.0814	24.0016	25.3911	24.6865	19.7772	17.707	20.5875	27.0507	25.3052	18.1486	19.2985	21.6667	19.9705
WP_007932260.1	RecName: Full=Acireductone dioxygenase; AltName: Full=1,2-dihydroxy-3-keto-5-methylthiopentene dioxygenase; Short=DHK-MTPene dioxygenase; AltName: Full=Acireductone dioxygenase (Fe(2+)-requiring); Short=ARD'; Short=Fe-ARD; AltName: Full=Acireductone dioxygenase (Ni(2+)-requiring); Short=ARD; Short=Ni-ARD	3.08166	0.00118353	26.2862	24.1656	26.3898	27.5675	28.613	28.73	28.3111	27.2915	27.9604	26.7279	27.4515	27.5118	28.2965	28.2389	27.9213	28.6135	27.7193	28.1724	27.4197	27.5665	27.8265	27.9235	27.925	27.7531
WP_037036251.1	RecName: Full=Ribosomal RNA small subunit methyltransferase B; AltName: Full=16S rRNA m5C967 methyltransferase; AltName: Full=rRNA (cytosine-C(5)-)-methyltransferase RsmB	12.1776	2.32e-11	24.5725	24.8127	24.731	27.5362	27.5649	27.748	27.761	27.6601	28.2933	28.0727	28.1328	28.0782	28.2486	28.453	28.3867	28.4877	28.0671	28.4585	27.3383	27.7092	27.7065	27.677	27.7546	27.6839
WP_007928069.1	RecName: Full=Biofilm operon icaADBC HTH-type negative transcriptional regulator IcaR; AltName: Full=Intercellular adhesion protein R	4.70962	3.93e-05	27.9119	26.0644	27.7179	29.6386	28.2465	29.5895	30.6837	30.0323	29.9045	30.0127	30.583	30.6535	29.9365	30.2677	29.8594	30.4299	30.4808	30.4365	29.1709	29.9911	29.7684	28.7961	29.0129	29.105
[truncated: 2,519 more rows]

## Sheet: MOPS cellular proteomes
Accession	Description	ANOVA p value (-log)	ANOVA q-value	M0_rep1	M0_rep2	M0_rep3	M1_rep1	M1_rep2	M1_rep3	M2_rep1	M2_rep2	M2_rep3	M3_rep1	M3_rep2	M3_rep3	M4_rep1	M4_rep2	M4_rep3	M5_rep1	M5_rep2	M5_rep3	M10_rep1	M10_rep2	M10_rep3	M15_rep1	M15_rep2	M15_rep3
[truncated: 3,293 more rows]

[truncated: 2 more sheets: Antagonistic Response, BGC mapping]
