# Supplementary material for: Metaproteomics reveals insights into microbial structure, interactions, and dynamic regulation in defined communities as they respond to environmental disturbance
Source: BMC Microbiol. 2021 Nov 8;21:308. doi: 10.1186/s12866-021-02370-4 (PMC8574000; doi:10.1186/s12866-021-02370-4)
Supplement: Supplementary file 5 — Additional file 5. [file 12866_2021_2370_MOESM5_ESM.xlsx]

## Sheet: Supplemental Table 4
Supplementary Table 4: Summary of Pantoea sp. YR343 cellular metaproteomic results for R2A samples. The Excel sheet titled, " R2A cellular proteomes", contains a data matrix for protein quantification and statistical analysis. It contains protein accession, description of the protein, statistical values and log2 abundance value for each sample.

## Sheet: R2A cellular proteomes
Accession	Description based on omicsbox	Description	ANOVA p value. (-log)	ANOVA q-value	R0_rep1	R0_rep2	R0_rep3	R1_rep1	R1_rep2	R1_rep3	R2_rep1	R2_rep2	R2_rep3	R3_rep1	R3_rep2	R3_rep3	R4_rep1	R4_rep2	R4_rep3	R5_rep1	R5_rep2	R5_rep3	R10_rep1	R10_rep2	R10_rep3	R15_rep1	R15_rep2	R15_rep3
J2V6Z3	RecName: Full=Major outer membrane lipoprotein Lpp; Flags: Precursor	>tr|J2V6Z3|J2V6Z3_9GAMM Murein lipoprotein OS=Pantoea sp. YR343 OX=1144341 GN=PMI39_00843 PE=4 SV=1	8.36805	1.21e-08	37.9477	38.449	38.4748	37.5951	38.2196	38.2472	35.7472	35.9328	35.5564	36.3857	36.2864	36.1478	38.0749	37.9518	37.6396	38.333	37.8674	37.4675	37.4566	37.6407	37.7885	38.4045	38.6451	38.4157
J3HAF5	RecName: Full=Glyceraldehyde-3-phosphate dehydrogenase; Short=GAPDH; AltName: Full=NAD-dependent glyceraldehyde-3-phosphate dehydrogenase	>tr|J3HAF5|J3HAF5_9GAMM Glyceraldehyde-3-phosphate dehydrogenase OS=Pantoea sp. YR343 OX=1144341 GN=PMI39_04785 PE=3 SV=1	9.22832	2.09e-09	36.8618	37.1092	36.9347	37.3251	37.4491	37.4181	34.6324	34.9861	34.1688	35.9194	35.4911	35.4967	37.0885	36.7778	36.4759	37.5717	37.3895	37.061	37.6125	37.7217	37.2066	37.4556	37.5293	37.3496
J2VGC2	RecName: Full=Outer membrane protein A; AltName: Full=Outer membrane porin A; Flags: Precursor	>tr|J2VGC2|J2VGC2_9GAMM Outer membrane protein/peptidoglycan-associated lipoprotein OS=Pantoea sp. YR343 OX=1144341 GN=PMI39_00098 PE=3 SV=1	9.1454	2.47e-09	37.1816	36.5267	37.5109	36.647	36.7927	36.8272	34.4783	33.881	33.6726	35.1505	35.0932	34.7022	36.8112	36.2699	36.3402	37.0157	37.0729	36.7751	37.6672	38.3602	37.5769	37.586	37.6769	37.5721
J2V7L5	RecName: Full=Outer membrane porin PhoE; AltName: Full=Outer membrane pore protein E; Flags: Precursor	>tr|J2V7L5|J2V7L5_9GAMM Outer membrane protein (Porin) OS=Pantoea sp. YR343 OX=1144341 GN=PMI39_00526 PE=4 SV=1	9.02085	3.16e-09	36.8848	36.8836	36.9227	35.6189	35.8106	36.025	34.2472	34.3382	33.2156	34.5632	35.1253	35.0556	36.7013	36.5094	36.1579	36.946	37.069	37.0304	37.0917	37.5952	37.678	37.0887	37.0463	37.2228
J2V9U1	RecName: Full=Aldehyde-alcohol dehydrogenase; Includes: RecName: Full=Alcohol dehydrogenase; Short=ADH; Includes: RecName: Full=Acetaldehyde dehydrogenase [acetylating]; Short=ACDH; Includes: RecName: Full=Pyruvate-formate-lyase deactivase; Short=PFL deactivase	>tr|J2V9U1|J2V9U1_9GAMM Aldehyde-alcohol dehydrogenase OS=Pantoea sp. YR343 OX=1144341 GN=PMI39_02743 PE=3 SV=1	8.38343	1.17e-08	34.9529	34.6427	34.8799	36.7329	37.1004	37.149	34.7021	34.5769	33.7409	35.209	34.4569	35.4578	35.8934	36.0726	35.6214	37.2201	36.8819	36.5712	37.3493	37.4708	37.1419	37.1205	37.0977	37.2322
J3HLV4	RecName: Full=Elongation factor Tu; Short=EF-Tu	>tr|J3HLV4|J3HLV4_9GAMM Elongation factor Tu (Fragment) OS=Pantoea sp. YR343 OX=1144341 GN=PMI39_01774 PE=4 SV=1	10.439	1.98e-10	35.8996	35.9239	36.2429	36.2132	36.6849	36.6784	32.8298	32.9139	31.9861	34.0648	34.4401	34.8202	36.2945	36.287	35.4608	36.8502	36.72	36.4233	37.3456	37.886	37.3962	37.7102	37.6836	37.6643
J2UXD1	RecName: Full=Flagellin; AltName: Full=Phase 1-C flagellin	>tr|J2UXD1|J2UXD1_9GAMM Flagellin OS=Pantoea sp. YR343 OX=1144341 GN=PMI39_02158 PE=3 SV=1	8.77254	5.28e-09	35.5027	35.9253	35.873	35.8226	36.0789	36.1072	32.3872	33.1161	32.3297	34.2085	33.891	33.9342	35.5687	35.5485	35.2138	36.3161	36.1247	36.052	36.207	36.8451	35.4511	36.1208	36.154	35.9703
J3HG88	RecName: Full=Phosphoglycerate kinase	>tr|J3HG88|J3HG88_9GAMM Phosphoglycerate kinase OS=Pantoea sp. YR343 OX=1144341 GN=pgk PE=3 SV=1	11.8781	1.35e-11	34.797	34.8346	34.6078	35.0434	35.2082	35.2904	32.7215	32.4133	32.1056	34.0266	34.0011	34.1522	35.2719	35.2502	34.8939	35.8233	35.6648	35.5652	36.113	36.5994	35.9531	36.1044	36.0966	36.0186
J3HMM0	RecName: Full=10 kDa chaperonin; AltName: Full=GroES protein; AltName: Full=Protein Cpn10	>tr|J3HMM0|J3HMM0_9GAMM 10 kDa chaperonin OS=Pantoea sp. YR343 OX=1144341 GN=groS PE=3 SV=1	0.792207	0.165806	36.0436	35.6887	35.805	33.4331	34.2091	34.7465	36.1881	35.1058	33.4185	32.8354	35.3623	34.455	34.5902	34.3879	35.3463	34.106	35.1703	34.9692	35.5311	35.7322	35.1434	35.4215	35.3051	35.118
J3HFR7	RecName: Full=DNA-binding protein HU	>tr|J3HFR7|J3HFR7_9GAMM Bacterial nucleoid DNA-binding protein OS=Pantoea sp. YR343 OX=1144341 GN=PMI39_03656 PE=3 SV=1	10.8307	9.34e-11	35.96	36.0918	35.7786	35.0496	35.5475	35.4513	32.5883	32.709	32.0085	32.7998	32.0488	32.6209	34.9937	34.4524	34.1811	35.3967	35.5347	35.2226	35.9341	36.2812	36.3262	35.9831	36.1138	35.9316
J2V6M4	RecName: Full=Peptidoglycan-associated lipoprotein; Short=PAL; Flags: Precursor	>tr|J2V6M4|J2V6M4_9GAMM Peptidoglycan-associated protein OS=Pantoea sp. YR343 OX=1144341 GN=pal PE=3 SV=1	7.16291	1.5e-07	35.0835	35.0443	35.3236	34.5449	35.2376	35.1546	33.0647	31.8053	33.2209	33.1606	33.2086	32.7762	34.633	34.5228	33.4753	34.357	34.6109	34.387	36.1061	36.124	35.9588	35.9413	36.168	35.8508
J3HF94	RecName: Full=Pyruvate dehydrogenase E1 component; Short=PDH E1 component	>tr|J3HF94|J3HF94_9GAMM Pyruvate dehydrogenase E1 component OS=Pantoea sp. YR343 OX=1144341 GN=PMI39_03740 PE=4 SV=1	2.2578	0.00618369	34.4733	34.6348	34.6137	34.2847	34.0703	34.2681	34.2066	34.3297	34.9623	33.5693	33.6124	34.9458	34.1356	34.0268	34.4086	34.2318	34.2154	34.3023	34.8483	34.9941	34.7831	35.1533	35.2311	35.3529
J3HM28	RecName: Full=Enolase; AltName: Full=2-phospho-D-glycerate hydro-lyase; AltName: Full=2-phosphoglycerate dehydratase	>tr|J3HM28|J3HM28_9GAMM Enolase OS=Pantoea sp. YR343 OX=1144341 GN=eno PE=3 SV=1	9.79251	6.9e-10	34.4493	34.377	34.614	34.4309	34.6128	34.6478	32.6883	32.6283	31.6054	33.4023	32.9677	33.0432	34.6307	34.4182	34.1936	35.1941	35.0149	34.9955	35.9571	36.3476	35.8934	35.762	35.5971	35.7889
J2UNF9	RecName: Full=Isocitrate dehydrogenase [NADP]; Short=IDH; AltName: Full=IDP; AltName: Full=NADP(+)-specific ICDH; AltName: Full=Oxalosuccinate decarboxylase	>tr|J2UNF9|J2UNF9_9GAMM Isocitrate dehydrogenase [NADP] OS=Pantoea sp. YR343 OX=1144341 GN=PMI39_03495 PE=4 SV=1	0.99178	0.105655	34.2503	34.1688	34.3076	34.0212	34.0434	34.1076	34.6647	35.0018	34.8333	34.3127	34.9413	35.5527	34.7484	34.065	35.3041	33.2568	34.1205	34.6715	34.3046	34.5568	34.089	34.4506	34.2699	34.4946
J3C6N7	RecName: Full=50S ribosomal protein L2	>tr|J3C6N7|J3C6N7_9GAMM 50S ribosomal protein L2 OS=Pantoea sp. YR343 OX=1144341 GN=rplB PE=3 SV=1	9.5909	1.04e-09	35.6052	35.7506	35.7178	34.918	35.811	35.6712	31.7741	32.2418	32.1731	32.5332	32.6146	31.9487	33.8891	34.1525	32.847	34.4742	34.3952	34.1328	35.8916	35.7531	35.6235	35.808	35.8368	35.8485
J3HQR9	RecName: Full=Elongation factor G; Short=EF-G	>tr|J3HQR9|J3HQR9_9GAMM Elongation factor G OS=Pantoea sp. YR343 OX=1144341 GN=fusA PE=3 SV=1	13.3627	9.54e-13	34.9954	34.6078	34.8277	35.068	35.7472	35.559	30.0348	30.5206	30.8242	31.7334	31.8362	31.3547	35.114	35.1902	34.6635	35.7054	35.1543	35.3075	36.1338	36.3323	35.9038	36.1607	36.2115	36.2734
J3HM71	RecName: Full=30S ribosomal protein S8	>tr|J3HM71|J3HM71_9GAMM 30S ribosomal protein S8 OS=Pantoea sp. YR343 OX=1144341 GN=rpsH PE=3 SV=1	2.4541	0.00398633	33.2202	33.1276	33.3687	33.8091	33.8774	34.2333	35.4184	34.6613	35.8315	33.3137	34.8508	35.219	34.1023	34.3372	34.1641	34.685	34.4399	34.8681	34.3423	33.9084	33.3521	34.2665	34.4568	34.4964
J2UKS7	RecName: Full=Metal ABC transporter substrate-binding lipoprotein; Flags: Precursor	>tr|J2UKS7|J2UKS7_9GAMM ABC-type metal ion transport system, periplasmic component/surface adhesin OS=Pantoea sp. YR343 OX=1144341 GN=PMI39_03851 PE=3 SV=1	8.71837	5.89e-09	34.6243	34.8575	34.666	33.2087	33.8779	33.8405	31.3921	30.7412	31.6483	32.4203	33.181	33.1912	34.0605	34.5589	33.7807	33.926	34.431	34.7651	35.3826	36.5356	36.5284	36.1449	36.1821	35.9998
J2VJQ8	RecName: Full=60 kDa chaperonin; AltName: Full=GroEL protein; AltName: Full=Protein Cpn60	>tr|J2VJQ8|J2VJQ8_9GAMM 60 kDa chaperonin OS=Pantoea sp. YR343 OX=1144341 GN=groL PE=3 SV=1	12.7718	2.68e-12	36.4492	36.9105	36.7573	34.9271	34.7367	34.5331	30.8256	31.4065	31.2042	32.8264	32.5434	32.2339	34.0991	33.7259	33.5974	34.4536	34.3968	34.0421	34.8988	35.355	35.2825	34.9068	34.9217	34.8611
J3HPI0	RecName: Full=Osmotically-inducible putative lipoprotein OsmE; AltName: Full=Activator of ntr-like gene protein; Flags: Precursor	>tr|J3HPI0|J3HPI0_9GAMM Small protein A (TmRNA-binding) OS=Pantoea sp. YR343 OX=1144341 GN=PMI39_00802 PE=4 SV=1	10.4695	1.88e-10	34.6751	34.6592	35.0105	33.6856	34.005	34.0517	31.1757	30.8938	30.7257	33.1484	33.2045	32.4939	34.6973	35.0281	34.0727	34.4857	35.0476	34.7043	35.1919	35.9484	35.6781	35.6463	35.7637	35.644
J2UN68	RecName: Full=Fructose-bisphosphate aldolase; Short=FBP aldolase; Short=FBPA; AltName: Full=Fructose-1,6-bisphosphate aldolase	>tr|J2UN68|J2UN68_9GAMM Fructose-bisphosphate aldolase OS=Pantoea sp. YR343 OX=1144341 GN=PMI39_03565 PE=3 SV=1	9.43143	1.41e-09	34.1325	33.7826	33.9703	33.7715	35.0367	35.0232	31.3696	30.9662	30.9377	33.1011	33.3549	33.1452	34.4495	34.8297	34.3345	35.2821	35.0002	34.8298	35.2303	35.6689	35.1106	35.3202	35.2334	35.3432
J3BYZ5	RecName: Full=PTS system glucose-specific EIIA component; AltName: Full=EIIA-Glc; AltName: Full=EIII-Glc; AltName: Full=Glucose-specific phosphotransferase enzyme IIA component	>tr|J3BYZ5|J3BYZ5_9GAMM PTS system, glucose subfamily, IIA component OS=Pantoea sp. YR343 OX=1144341 GN=PMI39_03290 PE=4 SV=1	8.83271	4.66e-09	34.5058	34.6265	33.9885	34.1881	35.3821	35.1437	31.9081	31.3741	31.3585	32.0344	31.6038	32.0796	33.6356	33.941	33.1376	34.3142	34.2664	34.2618	34.8674	35.6932	35.316	35.0288	35.1282	35.0252
J3HFH7	RecName: Full=50S ribosomal protein L7/L12	>tr|J3HFH7|J3HFH7_9GAMM 50S ribosomal protein L7/L12 OS=Pantoea sp. YR343 OX=1144341 GN=rplL PE=3 SV=1	8.73327	5.73e-09	35.125	35.2261	35.1291	34.5665	35.4797	35.3953	30.8874	28.869	30.4622	31.8382	31.2673	30.6158	34.1675	33.5164	33.5972	34.864	34.5098	33.8288	35.6893	35.7133	35.5861	35.3038	35.6543	35.1475
J3HL56	RecName: Full=6-phosphogluconate dehydrogenase, decarboxylating	>tr|J3HL56|J3HL56_9GAMM 6-phosphogluconate dehydrogenase, decarboxylating OS=Pantoea sp. YR343 OX=1144341 GN=PMI39_01822 PE=3 SV=1	10.3296	2.44e-10	34.9719	34.6037	35.0267	34.4432	34.5336	34.7605	29.9038	29.9937	29.8288	32.5316	32.0803	31.3692	34.3507	34.399	33.0621	34.9349	34.6434	34.3896	35.2831	35.2964	34.9605	35.2225	35.0761	35.1695
J2V1U2	RecName: Full=50S ribosomal protein L6	>tr|J2V1U2|J2V1U2_9GAMM 50S ribosomal protein L6 OS=Pantoea sp. YR343 OX=1144341 GN=rplF PE=3 SV=1	13.6449	5.84e-13	34.7917	34.8706	34.9036	34.3611	34.9207	34.8708	31.1548	31.1084	31.0265	31.4958	31.2531	30.8149	33.5764	33.5158	33.1615	33.966	33.8095	33.4855	35.2655	35.2621	35.1381	35.0816	35.1448	35.1826
J2V7W4	RecName: Full=Outer membrane protein X; Flags: Precursor	>tr|J2V7W4|J2V7W4_9GAMM Opacity protein OS=Pantoea sp. YR343 OX=1144341 GN=PMI39_00627 PE=4 SV=1	12.142	8.1e-12	34.5222	34.6129	34.7787	34.7193	34.6304	34.7352	30.2914	31.0749	30.3944	31.297	30.9235	30.0715	33.6497	33.5672	33.2747	34.4406	34.4532	34.1575	35.1624	35.5109	35.3254	35.3896	35.593	35.4621
J2VMA6	RecName: Full=30S ribosomal protein S6	>tr|J2VMA6|J2VMA6_9GAMM 30S ribosomal protein S6 OS=Pantoea sp. YR343 OX=1144341 GN=rpsF PE=3 SV=1	8.72976	5.76e-09	34.5823	34.6538	34.5631	34.3515	35.5144	35.2559	31.1279	31.1295	31.0633	31.9058	31.5237	30.54	33.2017	33.4472	32.1025	33.7813	33.906	33.6326	35.0911	35.0163	34.9462	35.0406	35.1858	35.0449
J3BWN2	RecName: Full=Chaperone protein DnaK; AltName: Full=HSP70; AltName: Full=Heat shock 70 kDa protein; AltName: Full=Heat shock protein 70	>tr|J3BWN2|J3BWN2_9GAMM Chaperone protein DnaK OS=Pantoea sp. YR343 OX=1144341 GN=dnaK PE=2 SV=1	9.42413	1.42e-09	35.3984	34.9826	35.2531	34.6362	35.0434	34.9803	30.791	30.4302	29.1351	31.1275	31.169	29.955	33.1509	33.0122	32.1763	34.2138	33.7887	33.4112	35.1284	35.6178	35.2578	35.1609	35.1717	35.1999
J3BWV4	RecName: Full=50S ribosomal protein L1	>tr|J3BWV4|J3BWV4_9GAMM 50S ribosomal protein L1 OS=Pantoea sp. YR343 OX=1144341 GN=rplA PE=3 SV=1	11.2204	4.66e-11	34.4152	34.8023	34.4137	34.158	34.8799	34.8442	29.896	30.474	30.2287	31.6091	31.5262	31.0733	33.4295	33.3963	32.4695	34.0022	33.799	33.4588	35.1112	35.0666	34.8821	34.9115	34.8539	34.9299
J3C0V6	RecName: Full=ATP synthase subunit beta; AltName: Full=ATP synthase F1 sector subunit beta; AltName: Full=F-ATPase subunit beta	>tr|J3C0V6|J3C0V6_9GAMM ATP synthase subunit beta OS=Pantoea sp. YR343 OX=1144341 GN=atpD PE=3 SV=1	10.0799	3.86e-10	34.0751	34.156	33.8805	33.6857	34.314	34.5	30.918	30.4931	30.058	31.5411	31.2908	30.642	33.6241	33.4244	32.5261	33.8433	33.9616	33.8586	34.9172	35.2474	35.0591	35.0808	35.086	34.8823
J3HMY4	RecName: Full=50S ribosomal protein L13	>tr|J3HMY4|J3HMY4_9GAMM 50S ribosomal protein L13 OS=Pantoea sp. YR343 OX=1144341 GN=rplM PE=3 SV=1	6.86331	2.79e-07	33.9768	33.6786	33.6771	32.5879	34.6825	34.4882	31.1016	31.0459	31.0676	31.3373	31.0406	30.1649	33.4208	33.2856	33.1404	34.3952	34.2462	33.4848	35.1082	34.6011	34.5853	34.4868	34.5506	34.5511
J2VHV7	RecName: Full=50S ribosomal protein L5	>tr|J2VHV7|J2VHV7_9GAMM 50S ribosomal protein L5 OS=Pantoea sp. YR343 OX=1144341 GN=rplE PE=3 SV=1	2.60561	0.00284461	33.3768	32.9626	33.6131	32.7803	31.898	32.04	33.115	33.1218	33.3953	32.8408	33.1061	34.1332	33.3559	33.1978	33.3293	33.5961	33.6062	33.5995	33.8066	33.7634	33.4633	33.3829	33.4153	33.5815
J2UP23	RecName: Full=Catecholate siderophore receptor Fiu; AltName: Full=Ferric iron uptake protein; AltName: Full=TonB-dependent receptor Fiu; Flags: Precursor	>tr|J2UP23|J2UP23_9GAMM Outer membrane receptor for ferric coprogen and ferric-rhodotorulic acid OS=Pantoea sp. YR343 OX=1144341 GN=PMI39_05003 PE=3 SV=1	9.67309	8.74e-10	34.1052	34.2203	34.4304	31.1062	31.5851	31.7419	29.1335	30.8312	29.4135	32.1233	31.4451	32.352	34.0761	33.9961	33.8655	33.876	33.8774	34.6316	34.917	35.4723	34.9756	35.2388	35.4627	35.3772
J3HIT7	RecName: Full=Outer membrane protein W; Flags: Precursor	>tr|J3HIT7|J3HIT7_9GAMM Outer membrane protein W OS=Pantoea sp. YR343 OX=1144341 GN=PMI39_02726 PE=4 SV=1	8.12193	1.98e-08	31.3836	30.7774	31.0592	33.6667	34.0961	34.1482	33.8693	33.7844	33.5154	32.607	32.905	33.3792	33.6161	33.4235	33.8088	33.6519	33.7225	34.0168	33.1673	33.1232	32.5617	33.4735	33.7063	33.5642
J2V1T7	RecName: Full=DNA-directed RNA polymerase subunit alpha; Short=RNAP subunit alpha; AltName: Full=RNA polymerase subunit alpha; AltName: Full=Transcriptase subunit alpha	>tr|J2V1T7|J2V1T7_9GAMM DNA-directed RNA polymerase subunit alpha OS=Pantoea sp. YR343 OX=1144341 GN=rpoA PE=3 SV=1	9.70117	8.28e-10	33.9615	33.4114	33.7639	33.3654	33.7205	33.7619	30.1521	30.3418	29.216	31.4201	31.8784	30.9575	33.1776	33.2899	32.3283	33.7381	33.7824	33.2607	34.8517	35.4218	34.9901	34.8657	34.8227	34.8309
J3HPJ4	RecName: Full=Pyruvate kinase; Short=PK	>tr|J3HPJ4|J3HPJ4_9GAMM Pyruvate kinase OS=Pantoea sp. YR343 OX=1144341 GN=PMI39_00844 PE=3 SV=1	8.47602	9.66e-09	33.5185	32.8596	33.3916	33.418	33.1828	33.4806	30.8631	29.3469	29.2266	32.0509	32.4567	31.8199	33.6351	33.4246	32.8044	33.9501	34.0157	34.0017	34.5005	34.8779	34.3908	34.4629	34.5051	34.4096
J2V2G6	RecName: Full=Elongation factor Ts; Short=EF-Ts	>tr|J2V2G6|J2V2G6_9GAMM Elongation factor Ts OS=Pantoea sp. YR343 OX=1144341 GN=tsf PE=3 SV=1	10.2426	2.86e-10	34.8611	35.0758	35.2119	34.9902	34.7109	35.1886	25.0559	25.3398	21.6625	30.884	30.5761	31.3299	34.2169	33.7117	32.5494	35.0393	35.0582	34.8116	35.7951	36.0071	35.5779	35.6088	35.597	35.6779
J3BS45	RecName: Full=Uncharacterized lipoprotein YgdR; Flags: Precursor	>tr|J3BS45|J3BS45_9GAMM Uncharacterized protein OS=Pantoea sp. YR343 OX=1144341 GN=PMI39_04321 PE=4 SV=1	7.242	1.27e-07	34.1836	34.2907	34.5314	32.7054	32.0668	32.2806	29.4412	30.7489	28.8151	33.1245	32.4421	31.8361	33.3273	33.0493	33.7388	32.549	33.7706	33.456	34.4446	34.9688	34.7511	34.4877	34.85	34.1983
J3CAS3	RecName: Full=DNA protection during starvation protein	>tr|J3CAS3|J3CAS3_9GAMM DNA protection during starvation protein OS=Pantoea sp. YR343 OX=1144341 GN=dps PE=3 SV=1	13.1685	1.39e-12	32.9937	33.0038	33.1215	34.3573	34.0083	34.297	30.5876	30.3268	29.7255	29.8062	30.4448	30.0532	32.1624	32.6721	32.403	33.047	32.7934	33.1853	35.5516	36.4466	35.8792	35.5654	35.5241	35.4732
J3HKC4	RecName: Full=Histidine-binding periplasmic protein; Short=HBP; Flags: Precursor	>tr|J3HKC4|J3HKC4_9GAMM Periplasmic component of amino acid ABC-type transporter/signal transduction system OS=Pantoea sp. YR343 OX=1144341 GN=PMI39_02149 PE=3 SV=1	2.11651	0.00847493	32.2732	31.8616	32.5379	32.2025	31.2873	32.1099	33.9796	33.7066	33.4603	32.3564	33.2494	34.032	33.0003	32.1307	34.1356	32.2405	32.8823	33.4596	33.3332	33.8014	33.4507	33.5768	33.7292	33.8004
J3HJ89	RecName: Full=Organic hydroperoxide resistance protein-like	>tr|J3HJ89|J3HJ89_9GAMM Peroxiredoxin, OsmC subfamily OS=Pantoea sp. YR343 OX=1144341 GN=PMI39_02457 PE=4 SV=1	10.2972	2.58e-10	33.6099	33.3024	33.3432	32.8395	33.0505	33.443	30.4953	30.1437	29.881	30.4984	30.3347	30.7694	33.3263	33.04	32.1029	33.1938	33.6794	33.8753	34.5119	35.5196	35.4648	35.2791	35.3827	35.1962
J2V1V3	RecName: Full=50S ribosomal protein L3	>tr|J2V1V3|J2V1V3_9GAMM 50S ribosomal protein L3 OS=Pantoea sp. YR343 OX=1144341 GN=rplC PE=3 SV=1	8.14657	1.89e-08	34.36	34.1732	34.0002	33.5742	34.7496	34.5232	30.4548	30.9071	30.8702	31.0831	30.7588	29.364	32.6747	32.8321	32.1042	33.1544	33.1718	32.7982	34.3454	34.2443	34.0747	33.8595	34.0683	33.9349
J3HM68	RecName: Full=30S ribosomal protein S4	>tr|J3HM68|J3HM68_9GAMM 30S ribosomal protein S4 OS=Pantoea sp. YR343 OX=1144341 GN=rpsD PE=3 SV=1	13.4237	8.56e-13	34.183	34.5443	34.1186	34.1327	34.2374	34.2492	29.6366	30.565	30.0583	28.6874	29.5851	28.9722	32.743	32.1251	32.2547	33.672	33.7596	33.6311	34.7058	35.0144	34.8498	34.7025	34.7309	34.6202
J2VEL5	RecName: Full=DNA gyrase subunit B	>tr|J2VEL5|J2VEL5_9GAMM DNA gyrase subunit B OS=Pantoea sp. YR343 OX=1144341 GN=gyrB PE=3 SV=1	4.20898	8.16e-05	31.66	30.399	31.117	31.9315	32.5348	32.5917	33.7709	33.8588	34.4017	33.0601	32.9333	34.4154	32.7909	32.5185	33.6143	33.041	33.0833	33.4561	33.135	33.165	32.7137	33.0467	33.1933	33.2239
J3BZ03	RecName: Full=Transaldolase	>tr|J3BZ03|J3BZ03_9GAMM Transaldolase OS=Pantoea sp. YR343 OX=1144341 GN=tal PE=3 SV=1	8.50749	9.1e-09	32.3204	31.3948	32.0309	32.4929	33.3837	33.5767	31.289	30.6007	30.1661	32.181	32.1499	32.2457	32.2269	32.7683	32.9936	32.5549	32.4272	32.7898	34.6299	35.3087	35.0293	35.0016	34.8502	34.9586
J2V6L9	RecName: Full=Succinate dehydrogenase flavoprotein subunit	>tr|J2V6L9|J2V6L9_9GAMM Succinate dehydrogenase flavoprotein subunit OS=Pantoea sp. YR343 OX=1144341 GN=PMI39_03087 PE=3 SV=1	2.47343	0.00382116	32.5531	32.4689	32.6586	33.172	31.7154	32.6072	32.8886	33.842	34.0908	33.371	33.4618	33.9258	32.762	32.3391	33.9964	33.0015	33.0026	33.3454	31.4699	32.0017	31.5544	32.4448	32.6603	32.7334
J3BP48	RecName: Full=Cold shock-like protein CspC; Short=CSP-C	>tr|J3BP48|J3BP48_9GAMM Cold shock protein OS=Pantoea sp. YR343 OX=1144341 GN=PMI39_04823 PE=4 SV=1	12.8585	2.3e-12	33.5115	33.22	33.3931	33.0786	33.4009	33.2137	30.5943	30.0574	29.9113	30.8834	31.0605	30.7849	33.1368	32.8516	32.5462	33.1782	33.1057	33.1488	34.1576	34.548	34.4895	34.1674	34.2812	34.1461
J2VAQ9	RecName: Full=30S ribosomal protein S7	>tr|J2VAQ9|J2VAQ9_9GAMM 30S ribosomal protein S7 OS=Pantoea sp. YR343 OX=1144341 GN=rpsG PE=3 SV=1	12.9163	2.1e-12	33.6708	33.7315	33.8664	33.8317	33.7699	33.8862	29.5305	30.1751	29.8545	30.6761	30.0033	29.8726	32.5334	32.0614	31.847	33.42	33.0817	32.9225	34.552	34.873	34.6521	34.5496	34.6742	34.7842
J2VHV4	RecName: Full=30S ribosomal protein S5	>tr|J2VHV4|J2VHV4_9GAMM 30S ribosomal protein S5 OS=Pantoea sp. YR343 OX=1144341 GN=rpsE PE=3 SV=1	6.48619	6.07e-07	33.6091	33.5621	33.5929	33.6011	34.2839	34.2825	29.4083	26.4761	29.9169	30.8784	31.6422	29.9702	32.4358	32.7133	31.4656	33.2063	33.2369	33.1846	34.6831	35.0755	34.5668	34.8623	34.7076	34.9244
J2V4Q0	RecName: Full=UPF0337 protein Atu0782	>tr|J2V4Q0|J2V4Q0_9GAMM CsbD domain-containing protein OS=Pantoea sp. YR343 OX=1144341 GN=PMI39_03503 PE=3 SV=1	10.5163	1.73e-10	33.1196	32.8209	32.9548	33.7125	33.1826	33.3257	29.6281	29.6976	29.1129	32.0138	31.3389	31.1743	32.8608	32.3339	32.6415	32.461	32.8498	33.0432	34.2202	35.1625	35.1158	34.4194	34.5621	34.2955
J2V2L4	RecName: Full=Dihydrolipoyllysine-residue acetyltransferase component of pyruvate dehydrogenase complex; AltName: Full=Dihydrolipoamide acetyltransferase component of pyruvate dehydrogenase complex; AltName: Full=E2	>tr|J2V2L4|J2V2L4_9GAMM Acetyltransferase component of pyruvate dehydrogenase complex OS=Pantoea sp. YR343 OX=1144341 GN=PMI39_03739 PE=3 SV=1	13.9781	3.54e-13	34.0759	34.3292	33.956	33.4864	34.0312	34.1967	28.3477	28.6689	28.408	30.9955	30.4357	30.8816	33.0086	32.9262	32.4422	33.1611	33.1479	33.1982	34.1124	34.7012	34.3565	34.4165	34.3095	34.2828
J2V1V0	RecName: Full=50S ribosomal protein L22	>tr|J2V1V0|J2V1V0_9GAMM 50S ribosomal protein L22 OS=Pantoea sp. YR343 OX=1144341 GN=rplV PE=3 SV=1	9.06625	2.91e-09	33.9311	33.7239	33.7991	33.0375	34.3622	33.9588	29.7454	30.8374	30.0886	30.5979	30.0973	29.236	32.2565	32.4202	31.6151	33.0078	33.1951	33.1792	34.5545	34.7601	34.2718	34.4028	34.4444	34.3405
J3HI21	RecName: Full=Ribose import binding protein RbsB; Flags: Precursor	>tr|J3HI21|J3HI21_9GAMM ABC-type sugar transport system, periplasmic component OS=Pantoea sp. YR343 OX=1144341 GN=PMI39_02828 PE=4 SV=1	11.5515	2.45e-11	33.4671	33.6257	33.3497	32.2706	32.9748	32.9142	26.92	26.4659	27.2399	33.1243	32.7804	32.1644	33.3699	34.2962	34.1936	34.1148	34.2384	34.4935	35.1052	34.3291	33.7792	33.4414	33.1765	33.1591
J3HFL0	RecName: Full=Transaldolase	>tr|J3HFL0|J3HFL0_9GAMM Transaldolase OS=Pantoea sp. YR343 OX=1144341 GN=tal PE=3 SV=1	10.7943	1e-10	33.469	33.5625	33.6462	33.5983	33.508	33.3182	30.2011	29.8772	29.1969	31.2263	30.6599	30.402	32.8258	32.2758	32.0996	33.5274	33.3314	33.2202	34.096	34.5629	34.0839	33.9444	34.0654	33.8548
J3HLU3	RecName: Full=50S ribosomal protein L17	>tr|J3HLU3|J3HLU3_9GAMM 50S ribosomal protein L17 OS=Pantoea sp. YR343 OX=1144341 GN=rplQ PE=3 SV=1	10.2789	2.66e-10	33.8227	33.7356	34.0434	33.7726	34.0607	33.8914	30.2117	30.4333	30.3631	30.5282	30.0824	29.1348	32.4251	32.1516	31.4298	32.9318	32.7903	32.4367	34.5069	34.2222	33.9566	34.0913	34.2836	34.2522
J3BNS2	RecName: Full=Uncharacterized lipoprotein YgdR; Flags: Precursor	>tr|J3BNS2|J3BNS2_9GAMM Uncharacterized protein OS=Pantoea sp. YR343 OX=1144341 GN=PMI39_04927 PE=4 SV=1	6.36049	7.9e-07	31.7721	31.9076	31.9307	33.211	32.7184	32.6646	29.3125	31.3092	29.0007	32.3402	31.149	30.9234	33.3015	33.2702	32.8612	33.0715	33.471	33.1509	33.9391	34.4257	34.2656	34.2348	34.4848	34.2946
J3HPF8	RecName: Full=Formate acetyltransferase; AltName: Full=Pyruvate formate-lyase	>tr|J3HPF8|J3HPF8_9GAMM Formate acetyltransferase 1 OS=Pantoea sp. YR343 OX=1144341 GN=PMI39_00550 PE=4 SV=1	7.1002	1.71e-07	32.1608	32.0785	32.0258	33.1263	33.9951	34.0146	30.8727	30.2443	28.8859	31.8254	31.0009	30.8233	31.9194	32.2062	31.5304	34.3093	33.5981	33.7468	34.1237	34.1966	33.738	33.8073	33.608	34.0223
J3HBV4	RecName: Full=Argininosuccinate synthase; AltName: Full=Citrulline--aspartate ligase	>tr|J3HBV4|J3HBV4_9GAMM Argininosuccinate synthase OS=Pantoea sp. YR343 OX=1144341 GN=argG PE=3 SV=1	8.45691	1e-08	33.8873	33.9438	34.1964	32.6439	33.3893	33.2916	29.9936	29.928	29.4328	31.0946	30.2963	30.3431	32.9364	32.858	31.5827	33.7356	33.3969	32.8995	33.4661	33.7564	33.395	33.1596	33.3752	33.4408
J3HI14	RecName: Full=ATP synthase subunit alpha; AltName: Full=ATP synthase F1 sector subunit alpha; AltName: Full=F-ATPase subunit alpha	>tr|J3HI14|J3HI14_9GAMM ATP synthase subunit alpha OS=Pantoea sp. YR343 OX=1144341 GN=atpA PE=3 SV=1	8.54091	8.54e-09	34.2254	34.3331	34.5103	33.8377	33.7413	33.61	25.7541	27.1735	22.5382	31.1296	30.8003	30.8251	32.6105	32.1633	31.7675	33.4084	33.422	33.1181	34.9226	35.3496	35.0284	35.1784	35.1974	35.2889
J2V082	RecName: Full=50S ribosomal protein L19	>tr|J2V082|J2V082_9GAMM 50S ribosomal protein L19 OS=Pantoea sp. YR343 OX=1144341 GN=rplS PE=3 SV=1	10.3109	2.51e-10	33.3608	32.1258	33.2404	33.3933	33.7469	34.0347	29.8772	29.3866	29.5805	29.4339	30.1251	29.1142	31.7793	32.5948	32.4113	33.358	33.1786	33.1647	34.4328	34.3599	33.9886	34.2	34.1761	34.4205
J3HC51	RecName: Full=Glutamine synthetase; Short=GS; AltName: Full=Glutamate--ammonia ligase; AltName: Full=Glutamine synthetase I beta; Short=GSI beta	>tr|J3HC51|J3HC51_9GAMM Glutamine synthetase OS=Pantoea sp. YR343 OX=1144341 GN=PMI39_04468 PE=3 SV=1	9.33352	1.71e-09	34.2836	33.9489	34.1582	33.9368	34.3011	34.4066	29.2477	29.1299	29.2332	28.5241	29.7572	28.7514	32.9917	32.7724	31.6471	34.1667	33.1953	32.6262	34.0864	33.5232	32.9449	33.8443	33.8492	33.9163
J3HM69	RecName: Full=50S ribosomal protein L15	>tr|J3HM69|J3HM69_9GAMM 50S ribosomal protein L15 OS=Pantoea sp. YR343 OX=1144341 GN=rplO PE=3 SV=1	9.62957	9.5e-10	33.6028	33.6268	33.6455	33.2805	33.4775	33.4294	29.8488	29.9972	30.3728	30.8713	29.3513	30.7577	32.0298	31.8308	31.313	32.6417	32.3904	32.1181	34.2596	34.2284	34.0835	33.9018	34.0781	33.8991
J3HLV0	RecName: Full=30S ribosomal protein S3	>tr|J3HLV0|J3HLV0_9GAMM 30S ribosomal protein S3 OS=Pantoea sp. YR343 OX=1144341 GN=rpsC PE=3 SV=1	11.2136	4.71e-11	34.2798	33.8678	34.1764	33.7536	35.1534	35.0972	28.2232	27.3785	27.8128	29.3302	29.2403	28.0222	31.7528	32.2644	31.1559	33.3731	33.3233	33.1163	34.8655	34.5243	34.3297	34.3273	34.374	34.2222
J2UQD4	RecName: Full=2-oxoglutarate dehydrogenase E1 component; AltName: Full=Alpha-ketoglutarate dehydrogenase	>tr|J2UQD4|J2UQD4_9GAMM 2-oxoglutarate dehydrogenase, E1 component OS=Pantoea sp. YR343 OX=1144341 GN=PMI39_03089 PE=4 SV=1	2.43291	0.00417884	33.0082	32.3555	32.7932	31.1554	31.3247	31.5911	33.0535	31.7155	31.0285	30.3864	32.8019	32.3443	31.8778	31.5213	31.5969	32.121	32.8688	33.2155	33.357	33.7543	32.9824	33.6766	33.5783	33.7619
J3HNX0	RecName: Full=Osmotically-inducible protein Y; Flags: Precursor	>tr|J3HNX0|J3HNX0_9GAMM Putative periplasmic or secreted lipoprotein OS=Pantoea sp. YR343 OX=1144341 GN=PMI39_01004 PE=4 SV=1	5.98559	1.74e-06	34.0209	34.5527	33.8207	31.9866	32.281	31.6856	26.7109	26.8506	20.8691	32.3238	31.3501	31.5342	33.8399	33.9197	33.0927	34.3321	34.3781	33.8946	33.3486	34.375	34.0112	34.3075	34.6612	34.3296
J3HH42	RecName: Full=Phosphoenolpyruvate-protein phosphotransferase; AltName: Full=Phosphotransferase system, enzyme I	>tr|J3HH42|J3HH42_9GAMM Phosphoenolpyruvate-protein phosphotransferase OS=Pantoea sp. YR343 OX=1144341 GN=PMI39_03289 PE=3 SV=1	8.42676	1.07e-08	32.5015	32.47	32.2229	32.6763	33.4488	33.514	28.5781	27.9551	28.6666	30.1887	30.4158	27.7852	32.9263	32.6866	31.9819	33.7074	33.5498	33.3077	34.4125	34.9997	34.4459	34.4869	34.5808	34.4783
J2UQS7	RecName: Full=Protein PrkA	>tr|J2UQS7|J2UQS7_9GAMM Putative Ser protein kinase OS=Pantoea sp. YR343 OX=1144341 GN=PMI39_04789 PE=4 SV=1	10.1755	3.25e-10	33.2001	32.9122	33.6049	33.4897	32.8629	33.2254	29.4004	28.8479	28.594	29.8988	30.2747	29.2967	31.5485	31.7799	30.3241	33.5515	33.7373	33.9829	33.8875	34.416	33.9879	34.2301	34.0339	34.2112
J3BR81	RecName: Full=Triosephosphate isomerase; Short=TIM; Short=TPI; AltName: Full=Triose-phosphate isomerase	>tr|J3BR81|J3BR81_9GAMM Triosephosphate isomerase OS=Pantoea sp. YR343 OX=1144341 GN=tpiA PE=3 SV=1	10.2284	2.94e-10	32.8892	33.3522	32.756	32.8245	32.5863	32.9476	30.4887	30.098	30.0322	31.5088	31.0082	31.0984	32.1525	32.0064	31.8906	32.0849	32.3987	32.3235	33.2401	33.8658	33.5389	33.4305	33.2552	33.2098
J3C8Q2	RecName: Full=Trigger factor; Short=TF; AltName: Full=PPIase	>tr|J3C8Q2|J3C8Q2_9GAMM Trigger factor OS=Pantoea sp. YR343 OX=1144341 GN=tig PE=3 SV=1	6.6799	4.08e-07	32.6466	32.2508	32.3285	33.7669	34.1499	34.2551	30.7969	31.0753	30.5051	30.0419	29.8984	28.5388	32.1864	31.9596	30.6347	33.7545	32.7069	32.2934	33.9729	33.2775	33.1425	33.4952	33.3299	33.544
J3HLQ6	RecName: Full=Acetate kinase; AltName: Full=Acetokinase	>tr|J3HLQ6|J3HLQ6_9GAMM Acetate kinase OS=Pantoea sp. YR343 OX=1144341 GN=ackA PE=3 SV=1	8.85742	4.44e-09	32.071	31.7934	32.0018	32.0959	33.8216	33.4395	29.1578	28.4897	29.5615	30.3373	30.3375	29.943	32.3726	32.5375	31.5261	33.4635	33.3484	32.849	33.8264	34.2647	33.8063	34.3533	34.3282	34.2983
J3HE40	RecName: Full=2,3-bisphosphoglycerate-dependent phosphoglycerate mutase; Short=BPG-dependent PGAM; Short=PGAM; Short=Phosphoglyceromutase; Short=dPGM	>tr|J3HE40|J3HE40_9GAMM 2,3-bisphosphoglycerate-dependent phosphoglycerate mutase OS=Pantoea sp. YR343 OX=1144341 GN=gpmA PE=3 SV=1	9.43637	1.4e-09	33.1485	32.8567	33.2888	31.1882	32.0473	32.3697	30.2451	30.0768	28.8841	29.8055	29.3673	29.5191	32.2737	32.2063	31.323	32.9776	33.1514	32.9967	33.9295	34.305	34.2905	34.1711	34.3556	34.3494
J2VPB1	RecName: Full=DNA-binding protein H-NS; AltName: Full=Histone-like protein HLP-II; AltName: Full=Protein B1; AltName: Full=Protein H1	>tr|J2VPB1|J2VPB1_9GAMM DNA-binding protein OS=Pantoea sp. YR343 OX=1144341 GN=PMI39_00620 PE=3 SV=1	6.09187	1.39e-06	33.0292	32.2044	32.9991	29.9101	32.05	31.7096	30.0024	29.9939	28.3863	31.2901	31.4409	31.0292	32.6765	32.1384	32.1782	32.8225	32.7006	32.8117	33.6148	34.1066	33.4614	33.9178	34.122	34.063
J3HFR2	RecName: Full=DNA-directed RNA polymerase subunit beta'; Short=RNAP subunit beta'; AltName: Full=RNA polymerase subunit beta'; AltName: Full=Transcriptase subunit beta'	>tr|J3HFR2|J3HFR2_9GAMM DNA-directed RNA polymerase subunit beta' OS=Pantoea sp. YR343 OX=1144341 GN=rpoC PE=3 SV=1	9.84776	6.25e-10	33.0694	33.2415	33.4799	32.1298	32.8419	32.6137	28.6844	29.614	29.902	29.3137	29.3356	28.7638	32.1158	32.1789	30.8571	32.673	32.3265	31.8551	34.0664	34.7272	34.3273	34.6034	34.4867	34.7377
J3HHE1	RecName: Full=Dihydrolipoyllysine-residue succinyltransferase component of 2-oxoglutarate dehydrogenase complex; AltName: Full=2-oxoglutarate dehydrogenase complex component E2; Short=OGDC-E2; AltName: Full=Dihydrolipoamide succinyltransferase component of 2-oxoglutarate dehydrogenase complex	>tr|J3HHE1|J3HHE1_9GAMM Dihydrolipoyllysine-residue succinyltransferase component of 2-oxoglutarate dehydrogenase complex OS=Pantoea sp. YR343 OX=1144341 GN=PMI39_03090 PE=3 SV=1	12.1031	8.71e-12	34.7503	35.2171	34.7092	33.0095	33.5054	33.7059	28.1314	27.8993	28.4443	29.2756	29.3552	28.0214	31.6321	31.752	30.9275	32.6978	32.4804	32.5099	33.4794	33.853	33.8307	33.6218	33.7018	33.5794
J2V3H7	RecName: Full=Polyribonucleotide nucleotidyltransferase; AltName: Full=Polynucleotide phosphorylase; Short=PNPase	>tr|J2V3H7|J2V3H7_9GAMM Polyribonucleotide nucleotidyltransferase OS=Pantoea sp. YR343 OX=1144341 GN=pnp PE=3 SV=1	9.5713	1.07e-09	32.9695	33.0854	32.9136	32.484	32.8579	33.274	28.8611	29.1134	27.6251	29.3252	29.6199	28.9115	32.3217	32.3594	30.8449	32.9967	32.7093	32.4611	34.1807	34.3523	34.0244	34.1549	34.1224	34.1375
J3HH26	RecName: Full=Cytochrome bd-I ubiquinol oxidase subunit 1; AltName: Full=Cytochrome bd-I oxidase subunit I; AltName: Full=Cytochrome d ubiquinol oxidase subunit I	>tr|J3HH26|J3HH26_9GAMM Cytochrome bd-type quinol oxidase, subunit 1 OS=Pantoea sp. YR343 OX=1144341 GN=PMI39_03093 PE=3 SV=1	8.49934	9.25e-09	31.0961	30.6222	30.7374	32.9533	33.2655	33.317	29.4751	30.2311	29.8122	29.5797	30.2409	28.4675	32.7324	32.4415	31.5128	33.7362	33.1446	32.8613	34.453	34.3341	33.6945	33.5711	33.7391	33.6632
J2UYJ7	RecName: Full=Glyoxylate/hydroxypyruvate reductase B	>tr|J2UYJ7|J2UYJ7_9GAMM Glyoxylate/hydroxypyruvate reductase B OS=Pantoea sp. YR343 OX=1144341 GN=ghrB PE=3 SV=1	4.60239	3.44e-05	33.313	32.3336	33.0313	32.4512	33.1392	33.1624	30.3076	29.8365	28.4027	31.291	29.5886	31.83	31.4787	32.0461	31.3592	33.1144	32.774	32.7183	33.475	33.0775	32.3577	32.8235	32.8413	32.8718
J2V3M3	RecName: Full=30S ribosomal protein S9	>tr|J2V3M3|J2V3M3_9GAMM 30S ribosomal protein S9 OS=Pantoea sp. YR343 OX=1144341 GN=rpsI PE=3 SV=1	12.3478	5.75e-12	33.2418	32.8287	33.6232	33.1515	33.2286	33.1147	28.8163	29.1928	28.1219	28.7098	29.338	28.5289	31.2701	31.724	30.8334	32.4462	32.4963	32.1904	34.3712	34.6617	34.3631	34.3106	34.4504	34.5568
J3HEJ3	RecName: Full=S-ribosylhomocysteine lyase; AltName: Full=AI-2 synthesis protein; AltName: Full=Autoinducer-2 production protein LuxS	>tr|J3HEJ3|J3HEJ3_9GAMM S-ribosylhomocysteine lyase OS=Pantoea sp. YR343 OX=1144341 GN=luxS PE=3 SV=1	6.6546	4.3e-07	32.5742	31.8808	31.9142	31.9226	33.0839	33.2699	30.1949	29.8667	29.3734	29.5505	30.5865	30.4984	32.0054	32.3857	30.9892	32.7844	32.5904	32.3943	33.2386	33.7775	33.353	33.3	33.3838	33.3894
J2UE05	RecName: Full=50S ribosomal protein L33	>tr|J2UE05|J2UE05_9GAMM 50S ribosomal protein L33 OS=Pantoea sp. YR343 OX=1144341 GN=rpmG PE=3 SV=1	5.13204	1.1e-05	32.8333	33.2358	33.0229	30.7317	34.0738	33.7245	29.2208	26.917	29.5276	30.3199	30.5873	29.8528	31.2239	31.591	30.6362	32.5599	32.2908	32.107	33.9106	33.9413	33.8713	33.9093	33.9577	33.9898
J2VM00	RecName: Full=2,5-diketo-D-gluconic acid reductase A; Short=2,5-DKG reductase A; Short=2,5-DKGR A; Short=25DKGR-A; AltName: Full=AKR5C	>tr|J2VM00|J2VM00_9GAMM Aldo/keto reductase, diketogulonate reductase OS=Pantoea sp. YR343 OX=1144341 GN=PMI39_01036 PE=4 SV=1	9.41115	1.46e-09	33.5456	33.2398	33.2886	32.7672	32.3831	32.4317	26.9983	26.3978	25.2877	30.2883	29.0362	31.5836	32.1985	31.9137	32.0919	32.4778	32.8448	32.7989	33.5757	34.8732	34.5144	34.2174	34.2838	34.283
J3BP46	RecName: Full=PTS system mannose-specific EIIAB component; AltName: Full=EIIAB-Man; AltName: Full=EIII-Man; Includes: RecName: Full=Mannose-specific phosphotransferase enzyme IIA component; AltName: Full=PTS system mannose-specific EIIA component; Includes: RecName: Full=Mannose-specific phosphotransferase enzyme IIB component; AltName: Full=PTS system mannose-specific EIIB component	>tr|J3BP46|J3BP46_9GAMM PTS system, mannose/fructose/sorbose family, IIB component OS=Pantoea sp. YR343 OX=1144341 GN=PMI39_04818 PE=4 SV=1	6.63563	4.47e-07	32.4221	32.8159	32.4547	30.4979	30.9572	31.0495	30.9888	29.6119	28.6069	30.3376	30.3832	30.5498	31.9096	31.8931	31.0034	32.135	32.7958	32.4477	33.2166	34.1992	34.1657	33.9655	33.819	33.559
J2UTT3	RecName: Full=Glutathione-binding protein GsiB; Flags: Precursor	>tr|J2UTT3|J2UTT3_9GAMM ABC-type oligopeptide transport system, periplasmic component OS=Pantoea sp. YR343 OX=1144341 GN=PMI39_02740 PE=4 SV=1	4.46171	4.68e-05	33.5161	33.5047	33.1072	30.5665	32.0286	31.7025	27.859	27.8961	21.3655	31.466	31.2982	30.9324	32.6219	32.2307	31.7713	32.9037	33.1579	33.1652	33.5802	34.719	34.2738	33.7322	34.017	33.7045
J2UQD8	RecName: Full=Cytochrome bd-I ubiquinol oxidase subunit 2; AltName: Full=Cytochrome bd-I oxidase subunit II; AltName: Full=Cytochrome d ubiquinol oxidase subunit II	>tr|J2UQD8|J2UQD8_9GAMM Cytochrome d oxidase cyd, subunit II OS=Pantoea sp. YR343 OX=1144341 GN=PMI39_03094 PE=4 SV=1	9.19963	2.22e-09	30.0754	29.7438	29.5723	32.4144	33.2545	33.1342	30.1835	30.3446	30.2203	30.8337	30.7151	30.3885	32.6235	32.4485	31.5299	32.7358	32.9443	32.7515	33.5345	33.0793	32.7951	33.0754	33.2297	32.851
J3BZF3	RecName: Full=Tol-Pal system protein TolB; Flags: Precursor	>tr|J3BZF3|J3BZF3_9GAMM Tol-Pal system protein TolB OS=Pantoea sp. YR343 OX=1144341 GN=tolB PE=3 SV=1	12.1437	8.1e-12	32.3204	32.4207	32.7833	32.4311	32.5532	32.5306	28.4094	28.5289	28.0491	30.0858	29.6613	29.2745	31.9099	32.0754	31.1073	32.5512	32.7258	32.4909	33.6568	34.0286	33.4442	33.5807	33.7522	33.5923
J3HR48	RecName: Full=30S ribosomal protein S12	>tr|J3HR48|J3HR48_9GAMM 30S ribosomal protein S12 OS=Pantoea sp. YR343 OX=1144341 GN=rpsL PE=3 SV=1	10.3652	2.27e-10	32.9117	33.5438	33.432	33.3113	32.9744	32.8143	29.3133	29.8048	29.0321	30.3382	29.8881	29.3141	31.1226	30.8748	30.3172	31.4744	31.2172	31.124	33.2759	33.7122	33.6181	32.9742	33.3059	33.0989
J3HN76	RecName: Full=Lon protease; AltName: Full=ATP-dependent protease La	>tr|J3HN76|J3HN76_9GAMM Lon protease OS=Pantoea sp. YR343 OX=1144341 GN=lon PE=2 SV=1	9.06393	2.91e-09	32.865	32.3609	32.6303	31.9554	33.4391	33.4416	28.319	27.9622	28.0352	28.9927	30.3348	29.778	31.2997	31.7019	30.4499	32.5707	32.1685	31.9319	33.6797	33.9097	33.5033	33.7457	33.5798	33.7503
J2UQ90	RecName: Full=Uncharacterized lipoprotein YgdR; Flags: Precursor	>tr|J2UQ90|J2UQ90_9GAMM Uncharacterized protein OS=Pantoea sp. YR343 OX=1144341 GN=PMI39_04928 PE=4 SV=1	4.06274	0.000112595	32.4459	30.5464	31.3258	29.3482	32.0838	32.025	30.2125	28.2178	29.5462	30.0154	30.5508	30.237	31.8419	32.8085	31.8441	32.6686	32.4314	33.0216	32.9121	34.427	33.7483	33.427	33.2354	33.1654
J2VCV1	RecName: Full=CRP-like protein Clp; AltName: Full=Catabolite activation-like protein; Short=CAP-like	>tr|J2VCV1|J2VCV1_9GAMM cAMP-binding protein OS=Pantoea sp. YR343 OX=1144341 GN=PMI39_00276 PE=4 SV=1	10.5624	1.57e-10	33.072	32.9511	32.7501	31.5772	32.3391	32.3157	28.8398	28.5269	27.8663	30.5353	29.7053	29.7134	31.5082	31.3654	31.1537	32.2645	32.3626	31.8229	33.1339	33.7217	33.7219	33.534	33.3976	33.2948
J2VGH6	RecName: Full=D-galactose-binding periplasmic protein; Short=GBP; AltName: Full=D-galactose/ D-glucose-binding protein; Short=GGBP; Flags: Precursor	>tr|J2VGH6|J2VGH6_9GAMM ABC-type sugar transport system, periplasmic component OS=Pantoea sp. YR343 OX=1144341 GN=PMI39_01893 PE=4 SV=1	7.13309	1.59e-07	26.6422	20.4781	25.7446	31.8054	29.1765	29.3825	27.4291	28.2384	27.9122	31.5981	32.0754	32.3391	33.4923	33.4965	32.9282	32.8982	33.6937	33.587	35.2802	36.5689	36.4756	36.2144	36.3929	36.2855
J3HLU9	RecName: Full=50S ribosomal protein L24	>tr|J3HLU9|J3HLU9_9GAMM 50S ribosomal protein L24 OS=Pantoea sp. YR343 OX=1144341 GN=rplX PE=3 SV=1	4.38438	5.55e-05	32.3545	31.1741	32.5089	32.1978	32.7604	32.7281	32.2505	29.9622	29.6253	28.4407	30.3115	28.9464	31.2067	31.2435	29.9781	31.5569	31.3555	31.1779	33.0451	33.2871	33.4787	33.2084	33.0537	33.7758
J3HL72	RecName: Full=Voltage-gated potassium channel subunit beta-2; AltName: Full=K(+) channel subunit beta-2; AltName: Full=Kv-beta-2	>tr|J3HL72|J3HL72_9GAMM Putative oxidoreductase, aryl-alcohol dehydrogenase like protein OS=Pantoea sp. YR343 OX=1144341 GN=PMI39_01857 PE=4 SV=1	9.05254	2.97e-09	32.9006	32.8687	32.8838	32.4941	32.6172	32.7123	27.7005	28.051	28.0474	29.0499	28.2076	25.9946	31.4935	31.0943	30.7609	32.2961	32.6207	32.7387	33.4923	34.3553	34.1252	34.0594	34.131	34.0124
J3HM76	RecName: Full=30S ribosomal protein S10	>tr|J3HM76|J3HM76_9GAMM 30S ribosomal protein S10 OS=Pantoea sp. YR343 OX=1144341 GN=rpsJ PE=3 SV=1	4.68156	2.9e-05	33.6707	34.1768	33.9349	33.9923	33.762	33.7459	28.5047	27.5966	20.7057	27.9483	29.3921	27.083	30.7545	31.6986	30.3011	32.01	31.9904	31.6656	34.1548	34.5722	34.3818	34.2011	34.2232	34.1585
J2VL74	RecName: Full=Sec translocon accessory complex subunit YajC	>tr|J2VL74|J2VL74_9GAMM Sec translocon accessory complex subunit YajC OS=Pantoea sp. YR343 OX=1144341 GN=yajC PE=3 SV=1	13.8715	4.32e-13	32.2871	32.0358	32.3459	31.899	32.3602	32.2553	29.2105	29.5699	29.3201	29.542	29.6595	29.6193	31.9205	31.6813	31.5137	32.0327	32.231	31.9928	32.8417	33.1034	32.8665	32.7082	32.8345	32.6864
J2VL18	RecName: Full=Multidrug resistance protein MdtA; AltName: Full=Multidrug transporter MdtA; Flags: Precursor	>tr|J2VL18|J2VL18_9GAMM RND family efflux transporter, MFP subunit OS=Pantoea sp. YR343 OX=1144341 GN=PMI39_01315 PE=3 SV=1	10.1546	3.37e-10	33.8187	33.9636	33.9494	32.9025	33.6781	33.4279	28.6565	28.2429	28.0854	27.3708	29.2856	28.7544	31.1295	31.4387	30.3902	32.0355	31.7118	31.5846	33.1556	33.238	33.065	32.8214	32.8718	32.6991
J3HAS5	RecName: Full=Catabolite repressor/activator; AltName: Full=Fructose repressor	>tr|J3HAS5|J3HAS5_9GAMM ABC-type sugar transport system, periplasmic component OS=Pantoea sp. YR343 OX=1144341 GN=PMI39_04727 PE=4 SV=1	9.72708	7.92e-10	33.9558	32.8775	33.3493	28.7192	28.5195	28.5745	29.2133	28.5593	28.0021	28.7726	29.3961	29.5486	31.8085	31.6408	30.7303	31.4018	32.089	32.8194	33.6279	35.3115	34.9633	34.5363	34.6092	34.7721
J3HF06	RecName: Full=Manganese transport system ATP-binding protein MntB	>tr|J3HF06|J3HF06_9GAMM ATPase component of Mn/Zn ABC-type transporter OS=Pantoea sp. YR343 OX=1144341 GN=PMI39_03852 PE=4 SV=1	7.34333	1.04e-07	31.6711	30.915	31.5032	31.1034	30.7565	30.8865	29.1315	29.852	29.229	30.9346	29.8355	29.3032	31.6948	31.4821	31.3442	31.5059	32.4671	32.3482	33.0304	33.9826	34.3267	33.4768	33.3725	33.2197
J2V0A3	RecName: Full=Cytosol non-specific dipeptidase; AltName: Full=Aminoacyl-histidine dipeptidase; AltName: Full=Beta-alanyl-histidine dipeptidase; AltName: Full=Carnosinase; AltName: Full=Cysteinylglycinase; AltName: Full=Peptidase D; AltName: Full=Xaa-His dipeptidase; Short=X-His dipeptidase	>tr|J2V0A3|J2V0A3_9GAMM Xaa-His dipeptidase OS=Pantoea sp. YR343 OX=1144341 GN=PMI39_03974 PE=4 SV=1	10.1767	3.25e-10	32.8843	32.5626	32.799	31.7238	32.6555	32.5812	27.3686	27.7885	27.5548	29.7901	29.4588	27.8466	31.0977	31.2653	30.5377	32.2074	32.3336	31.8951	33.6357	34.1169	33.7675	33.8136	33.7797	33.8723
J3C6N5	RecName: Full=50S ribosomal protein L29	>tr|J3C6N5|J3C6N5_9GAMM 50S ribosomal protein L29 OS=Pantoea sp. YR343 OX=1144341 GN=rpmC PE=3 SV=1	8.25291	1.52e-08	32.5993	32.364	32.1903	32.1949	33.3478	32.9615	28.8291	29.1496	29.1858	28.8156	29.8513	29.3063	30.8468	31.9144	30.7821	32.1476	31.8324	31.609	33.2111	32.8151	32.272	32.5742	32.5831	32.6973
J3BWI0	RecName: Full=Dihydrolipoyl dehydrogenase; AltName: Full=Dihydrolipoamide dehydrogenase; AltName: Full=E3 component of pyruvate complex; AltName: Full=Membrane-bound ribosome protein complex 50 kDa subunit	>tr|J3BWI0|J3BWI0_9GAMM Dihydrolipoyl dehydrogenase OS=Pantoea sp. YR343 OX=1144341 GN=PMI39_03738 PE=3 SV=1	10.9195	7.93e-11	33.089	32.6103	33.0098	32.5404	33.0071	32.6897	27.3835	27.6337	27.2414	27.1203	28.3204	28.321	31.8793	31.6128	30.1057	32.4723	32.3749	32.0292	33.4841	33.5708	33.1594	34.0177	33.9276	34.0921
J2VJQ3	RecName: Full=Entericidin B; Flags: Precursor	>tr|J2VJQ3|J2VJQ3_9GAMM Putative small secreted protein OS=Pantoea sp. YR343 OX=1144341 GN=PMI39_01584 PE=4 SV=1	4.14697	9.33e-05	32.4162	32.4062	32.6867	31.6774	28.0386	29.4807	29.8502	30.1608	28.7913	31.0476	30.5538	29.692	31.2462	30.8876	31.831	31.1766	31.8415	32.1545	32.7681	33.5933	33.558	33.0798	33.514	33.1284
J3C5X1	RecName: Full=Phosphate acetyltransferase; AltName: Full=Phosphotransacetylase	>tr|J3C5X1|J3C5X1_9GAMM Phosphate acetyltransferase OS=Pantoea sp. YR343 OX=1144341 GN=PMI39_01999 PE=3 SV=1	5.5463	4.48e-06	32.3915	32.0042	32.3561	32.7378	32.3933	32.8836	27.8955	27.9276	22.338	28.0547	28.9722	27.9373	31.9461	31.9713	30.9071	33.1831	32.7016	32.5952	33.7643	34.1076	33.5043	34.1154	34.1152	34.126
J2VP37	RecName: Full=30S ribosomal protein S1	>tr|J2VP37|J2VP37_9GAMM 30S ribosomal protein S1 OS=Pantoea sp. YR343 OX=1144341 GN=PMI39_00544 PE=3 SV=1	16.9842	3.09e-15	33.0864	33.4112	33.4706	33.6291	33.4133	33.628	21.7333	22.3823	21.8074	29.5211	29.3008	28.8764	32.1245	31.9949	30.927	33.1556	32.7432	32.8016	34.4933	34.6839	34.4041	34.399	34.3132	34.3546
J3HTH8	RecName: Full=3-oxoacyl-[acyl-carrier-protein] synthase 2; AltName: Full=3-oxoacyl-[acyl-carrier-protein] synthase II; AltName: Full=Beta-ketoacyl-ACP synthase II; Short=KAS II	>tr|J3HTH8|J3HTH8_9GAMM 3-oxoacyl-(Acyl-carrier-protein) synthase OS=Pantoea sp. YR343 OX=1144341 GN=PMI39_00011 PE=3 SV=1	9.83565	6.39e-10	32.1291	32.4418	32.1008	32.0056	33.2703	32.9831	26.765	26.8898	26.9614	26.5894	29.0439	28.0648	31.801	31.7903	31.0224	32.8877	32.3283	31.9529	33.2995	33.8372	33.7384	33.9893	33.9117	33.9343
J3HLD5	RecName: Full=Histidine-binding periplasmic protein; Short=HBP; Flags: Precursor	>tr|J3HLD5|J3HLD5_9GAMM Lysine-arginine-ornithine-binding periplasmic protein OS=Pantoea sp. YR343 OX=1144341 GN=PMI39_02011 PE=3 SV=1	7.72264	4.66e-08	31.8211	32.2086	32.0598	28.4434	28.0231	28.0965	26.739	26.7802	26.8934	33.4208	30.6279	34.011	31.9145	31.5696	32.5634	31.4218	32.5416	32.4537	32.8787	33.8174	34.1566	33.501	33.6173	33.671
J3BZE6	RecName: Full=Succinate--CoA ligase [ADP-forming] subunit beta; AltName: Full=Succinyl-CoA synthetase subunit beta; Short=SCS-beta	>tr|J3BZE6|J3BZE6_9GAMM Succinate--CoA ligase [ADP-forming] subunit beta OS=Pantoea sp. YR343 OX=1144341 GN=sucC PE=3 SV=1	11.1984	4.84e-11	34.0659	33.8048	33.9412	32.708	32.8004	32.8018	26.3139	26.2036	27.1907	28.733	29.0726	27.3765	31.533	31.2683	30.289	31.6165	31.9282	31.1537	33.1652	33.3347	33.3551	33.4919	33.4386	33.5695
J3HNK5	RecName: Full=ATP-dependent Clp protease proteolytic subunit; AltName: Full=Endopeptidase Clp	>tr|J3HNK5|J3HNK5_9GAMM ATP-dependent Clp protease proteolytic subunit OS=Pantoea sp. YR343 OX=1144341 GN=clpP PE=3 SV=1	10.4246	2.04e-10	32.3294	32.3543	32.4583	31.6964	31.2957	31.6021	28.9158	29.3828	27.926	29.1103	29.2322	28.8613	30.9118	31.1471	30.3118	31.6463	31.8678	31.4313	33.0626	33.619	33.3226	33.3535	33.3561	33.341
J3HIN4	RecName: Full=Beta-lactamase; AltName: Full=Cephalosporinase; Flags: Precursor	>tr|J3HIN4|J3HIN4_9GAMM Beta-lactamase OS=Pantoea sp. YR343 OX=1144341 GN=PMI39_02504 PE=3 SV=1	2.23426	0.00651414	35.1674	35.117	34.6939	31.2783	33.2064	32.9851	29.9079	29.6974	20.844	30.5031	29.561	31.0379	30.3722	29.5046	30.7225	32.4151	32.3136	32.1854	31.8959	31.4517	31.1922	31.7278	32.1234	31.5832
J2V6M3	RecName: Full=Catecholate siderophore receptor Fiu; AltName: Full=Ferric iron uptake protein; AltName: Full=TonB-dependent receptor Fiu; Flags: Precursor	>tr|J2V6M3|J2V6M3_9GAMM TonB-dependent siderophore receptor OS=Pantoea sp. YR343 OX=1144341 GN=PMI39_00716 PE=3 SV=1	7.33589	1.05e-07	32.2417	31.6334	31.734	30.365	31.5424	31.4334	28.5985	28.4687	27.3118	29.5385	29.2538	26.5059	31.0842	31.0848	30.7446	31.4383	31.5546	31.7808	33.7437	34.4343	34.1815	34.2175	34.2525	34.2267
J2VHW2	RecName: Full=50S ribosomal protein L16	>tr|J2VHW2|J2VHW2_9GAMM 50S ribosomal protein L16 OS=Pantoea sp. YR343 OX=1144341 GN=rplP PE=3 SV=1	2.93551	0.00136464	31.1862	29.5929	29.7786	31.1949	32.3703	32.1754	30.9605	30.7407	30.2176	28.7874	30.5414	30.6481	31.0133	31.2699	28.6401	32.2688	31.6274	31.7537	32.985	33.016	32.1309	32.5326	32.6166	32.8802
J2V1U6	RecName: Full=50S ribosomal protein L14	>tr|J2V1U6|J2V1U6_9GAMM 50S ribosomal protein L14 OS=Pantoea sp. YR343 OX=1144341 GN=rplN PE=3 SV=1	0.786994	0.167725	21.2625	32.3307	30.7341	32.5437	32.5161	32.4593	30.1966	30.8299	28.2171	30.4469	30.5742	30.7255	31.9857	31.5468	32.115	32.1726	31.8075	31.9058	33.1129	32.6536	32.6457	32.5824	32.7194	32.7692
J3C7R1	RecName: Full=50S ribosomal protein L21	>tr|J3C7R1|J3C7R1_9GAMM 50S ribosomal protein L21 OS=Pantoea sp. YR343 OX=1144341 GN=rplU PE=3 SV=1	13.6963	5.53e-13	33.3053	33.8078	33.4843	32.5765	33.6962	33.5001	22.2641	21.2355	21.9555	31.1462	30.0544	29.8671	32.2327	31.9041	30.7753	32.8329	32.4271	32.1617	33.8375	33.7874	33.78	33.3144	33.4357	33.3587
J3HMX6	RecName: Full=50S ribosomal protein L27	>tr|J3HMX6|J3HMX6_9GAMM 50S ribosomal protein L27 OS=Pantoea sp. YR343 OX=1144341 GN=rpmA PE=3 SV=1	10.7598	1.07e-10	32.303	32.7196	32.7821	32.5218	32.4972	32.4623	28.0186	28.9033	28.4015	29.7295	28.8981	28.3856	30.7681	31.1438	30.7293	30.6408	30.9779	30.4226	33.1599	32.7795	32.9788	32.8126	32.9776	32.9515
J3HBZ5	RecName: Full=Thiol:disulfide interchange protein DsbA; Flags: Precursor	>tr|J3HBZ5|J3HBZ5_9GAMM Thiol:disulfide interchange protein OS=Pantoea sp. YR343 OX=1144341 GN=PMI39_04477 PE=3 SV=1	8.18101	1.76e-08	31.9315	32.2303	31.9184	30.5701	29.7333	30.6768	28.6116	29.079	28.2611	30.6569	29.0695	29.9598	31.5321	30.9915	31.2942	31.7821	32.5197	31.9581	33.0428	33.3356	33.195	32.324	32.585	32.2182
J2VEJ1	RecName: Full=5-dehydro-2-deoxygluconokinase; AltName: Full=2-deoxy-5-keto-D-gluconate kinase; Short=DKG kinase	>tr|J2VEJ1|J2VEJ1_9GAMM Sugar kinase, ribokinase OS=Pantoea sp. YR343 OX=1144341 GN=PMI39_02090 PE=4 SV=1	5.11786	1.13e-05	32.1071	31.3818	32.3143	32.6581	32.4339	32.488	28.601	28.7419	26.5392	31.4255	31.2736	31.2716	30.7893	30.522	30.8218	33.1255	31.9154	32.2171	33.1681	31.6978	30.8859	30.7101	31.0538	30.9962
J3HF81	RecName: Full=30S ribosomal protein S2	>tr|J3HF81|J3HF81_9GAMM 30S ribosomal protein S2 OS=Pantoea sp. YR343 OX=1144341 GN=rpsB PE=3 SV=1	15.9373	1.61e-14	33.1706	33.1978	33.5505	33.1908	32.9452	33.0828	21.6038	22.401	21.0812	30.7586	30.47	29.8747	30.7087	30.2924	29.6165	32.6795	32.801	32.4446	34.0981	34.2316	34.1345	34.1298	34.1689	34.265
J3C9B8	RecName: Full=Outer membrane protein TolC; AltName: Full=Multidrug efflux pump subunit TolC; Flags: Precursor	>tr|J3C9B8|J3C9B8_9GAMM Type I secretion outer membrane protein, TolC family OS=Pantoea sp. YR343 OX=1144341 GN=PMI39_01060 PE=4 SV=1	11.1617	5.16e-11	33.0935	32.4495	32.2978	31.9474	32.7709	32.8739	29.0784	28.5444	28.2934	28.2213	28.4803	27.8105	30.9528	31.2374	30.6873	31.1043	31.1401	31.4586	32.828	33.0607	32.862	32.3377	32.2572	32.3209
J2V677	RecName: Full=50S ribosomal protein L9	>tr|J2V677|J2V677_9GAMM 50S ribosomal protein L9 OS=Pantoea sp. YR343 OX=1144341 GN=rplI PE=3 SV=1	17.9246	8.28e-16	34.3782	34.534	34.5256	34.2773	34.653	34.4924	22.7528	20.9734	22.0079	21.5575	21.8085	21.8481	32.7577	32.0884	31.7365	33.9354	33.7753	33.7632	35.0285	35.3275	35.131	35.2353	35.4014	35.3322
J3HD30	RecName: Full=NAD(P)H dehydrogenase (quinone); AltName: Full=Flavoprotein WrbA; AltName: Full=NAD(P)H:quinone oxidoreductase; Short=NQO	>tr|J3HD30|J3HD30_9GAMM NAD(P)H dehydrogenase (quinone) OS=Pantoea sp. YR343 OX=1144341 GN=PMI39_04238 PE=3 SV=1	13.0549	1.63e-12	31.9714	32.1212	31.8169	31.6057	31.6819	31.8145	25.2931	26.0273	25.9935	28.7815	28.8151	27.8635	30.9065	31.4435	31.026	31.6385	32.1868	32.3268	33.3422	34.545	34.1715	33.9405	33.9875	33.8565
J2UE41	RecName: Full=50S ribosomal subunit assembly factor BipA; AltName: Full=GTP-binding protein BipA/TypA	>tr|J2UE41|J2UE41_9GAMM GTP-binding protein TypA/BipA OS=Pantoea sp. YR343 OX=1144341 GN=PMI39_04467 PE=4 SV=1	9.32029	1.75e-09	32.0672	31.8575	32.0361	31.3709	32.2691	32.1988	28.1877	28.1723	27.6618	28.8482	28.8492	28.0967	30.892	31.0115	29.4895	32.4755	31.8212	31.4503	33.0816	33.182	32.8918	32.8433	32.761	32.9748
J3HKC2	RecName: Full=1-pyrroline-5-carboxylate dehydrogenase; Short=P5C dehydrogenase; AltName: Full=L-glutamate gamma-semialdehyde dehydrogenase	>tr|J3HKC2|J3HKC2_9GAMM Bifunctional protein PutA OS=Pantoea sp. YR343 OX=1144341 GN=PMI39_02144 PE=3 SV=1	10.0999	3.74e-10	25.9289	26.8971	26.4816	31.9961	31.6385	31.9998	31.8244	31.9946	32.2392	32.3835	32.0859	32.1437	31.1985	30.7531	32.0216	31.7315	31.5736	31.9879	30.9417	32.1683	31.318	31.6115	31.8101	31.441
J3BQR7	RecName: Full=Glucose-6-phosphate isomerase; Short=GPI; AltName: Full=Phosphoglucose isomerase; Short=PGI; AltName: Full=Phosphohexose isomerase; Short=PHI	>tr|J3BQR7|J3BQR7_9GAMM Glucose-6-phosphate isomerase OS=Pantoea sp. YR343 OX=1144341 GN=pgi PE=3 SV=1	10.8773	8.56e-11	31.6262	31.6264	31.5619	30.8558	31.9682	31.9377	28.6455	28.175	28.3789	28.3637	28.7755	28.3898	30.8464	31.2284	30.4718	32.2194	31.928	31.7264	32.8103	32.7422	32.241	33.2164	32.9515	33.2131
J3HLU7	RecName: Full=50S ribosomal protein L18	>tr|J3HLU7|J3HLU7_9GAMM 50S ribosomal protein L18 OS=Pantoea sp. YR343 OX=1144341 GN=rplR PE=3 SV=1	13.7472	5.34e-13	33.5087	33.655	33.7765	31.3609	31.3735	31.6365	23.9715	21.5559	22.3946	28.6525	28.2454	27.916	32.7221	32.5193	32.6691	32.8803	32.8868	32.672	33.8027	33.8087	33.8944	33.2559	33.4464	33.2379
J2UJT8	RecName: Full=30S ribosomal protein S16	>tr|J2UJT8|J2UJT8_9GAMM 30S ribosomal protein S16 OS=Pantoea sp. YR343 OX=1144341 GN=rpsP PE=3 SV=1	5.68549	3.3e-06	31.8028	28.6966	31.4628	31.0404	31.9258	31.8524	29.1246	26.9076	26.7662	27.3455	29.3574	27.9276	31.2771	31.8282	30.5157	31.8068	31.8937	31.9066	33.411	33.8838	33.1257	33.7132	33.4201	33.9406
J3HLV2	RecName: Full=50S ribosomal protein L4	>tr|J3HLV2|J3HLV2_9GAMM 50S ribosomal protein L4 OS=Pantoea sp. YR343 OX=1144341 GN=rplD PE=3 SV=1	3.67638	0.000263254	32.334	31.802	31.6412	32.4111	32.1887	32.4177	29.1499	28.4538	27.9204	27.6141	29.1789	20.9648	30.9144	30.9527	29.6243	32.0289	31.4637	31.4024	34.0017	34.131	33.8451	33.4808	33.3727	33.588
J2V9U4	RecName: Full=UTP--glucose-1-phosphate uridylyltransferase; AltName: Full=Alpha-D-glucosyl-1-phosphate uridylyltransferase; AltName: Full=UDP-glucose pyrophosphorylase; Short=UDPGP; AltName: Full=Uridine diphosphoglucose pyrophosphorylase	>tr|J2V9U4|J2V9U4_9GAMM UTP--glucose-1-phosphate uridylyltransferase OS=Pantoea sp. YR343 OX=1144341 GN=PMI39_02748 PE=3 SV=1	7.42991	8.63e-08	32.5516	32.9268	32.423	32.1997	32.4416	32.384	25.2806	25.7884	21.0257	29.8777	29.3163	28.5365	31.614	31.3161	31.1873	32.1061	32.103	31.7577	33.4219	33.3271	33.2573	33.1991	33.1836	33.4449
J3HFA3	RecName: Full=Cell division protein FtsZ	>tr|J3HFA3|J3HFA3_9GAMM Cell division protein FtsZ OS=Pantoea sp. YR343 OX=1144341 GN=ftsZ PE=3 SV=1	5.58782	4.08e-06	30.9689	31.4856	31.0735	31.6951	32.7719	32.8392	29.2779	28.7476	25.5956	28.898	29.0529	28.828	30.3232	30.7744	30.194	32.1283	31.5206	31.2102	32.6268	32.8614	32.7785	33.0989	33.005	32.8374
J3BNT2	RecName: Full=sn-glycerol-3-phosphate-binding periplasmic protein UgpB; Flags: Precursor	>tr|J3BNT2|J3BNT2_9GAMM Maltodextrin-binding protein OS=Pantoea sp. YR343 OX=1144341 GN=PMI39_04948 PE=3 SV=1	12.3673	5.57e-12	27.3975	26.9085	25.7388	28.9412	28.1391	28.6646	25.8028	26.9897	26.8666	28.6728	29.6197	28.5784	31.346	31.5219	30.9073	31.0103	31.501	32.4838	35.8345	37.5929	36.7662	37.4987	37.6725	37.4599
J3CFI2	RecName: Full=Serine hydroxymethyltransferase; Short=SHMT; Short=Serine methylase	>tr|J3CFI2|J3CFI2_9GAMM Serine hydroxymethyltransferase OS=Pantoea sp. YR343 OX=1144341 GN=glyA PE=3 SV=1	10.7123	1.17e-10	32.3285	32.7669	32.6441	31.8113	31.9911	31.9528	28.2328	27.9229	27.0186	28.7222	27.37	27.3521	30.9876	30.6633	31.0166	31.8626	31.2843	31.6795	32.5661	32.556	32.3375	32.9568	32.7649	33.0282
J3BV35	RecName: Full=Chaperone protein ClpB	>tr|J3BV35|J3BV35_9GAMM Chaperone protein ClpB OS=Pantoea sp. YR343 OX=1144341 GN=clpB PE=3 SV=1	10.9269	7.91e-11	34.1819	33.8533	34.058	33.3021	33.4324	33.5984	21.0502	21.1795	22.2968	27.8844	28.094	24.3587	31.7764	31.7232	30.8888	32.7357	32.2805	32.033	33.7805	34.2922	33.8554	33.9606	33.9654	33.6455
J3HIG6	RecName: Full=Enoyl-[acyl-carrier-protein] reductase [NADH] FabI; Short=ENR; AltName: Full=NADH-dependent enoyl-ACP reductase	>tr|J3HIG6|J3HIG6_9GAMM Enoyl-[acyl-carrier-protein] reductase [NADH] OS=Pantoea sp. YR343 OX=1144341 GN=PMI39_02689 PE=3 SV=1	6.38208	7.54e-07	32.5618	32.6628	32.7279	32.9491	33.4594	33.3212	22.1666	22.765	22.3046	29.4786	29.8848	22.6175	32.1076	32.0691	31.2111	32.309	32.5215	31.9559	33.4642	34.0904	33.6692	33.6693	33.747	33.6518
J3HLZ7	RecName: Full=Superoxide dismutase [Mn]	>tr|J3HLZ7|J3HLZ7_9GAMM Superoxide dismutase OS=Pantoea sp. YR343 OX=1144341 GN=PMI39_01712 PE=3 SV=1	15.0287	5.92e-14	33.3191	32.9806	32.9241	33.3861	31.7091	32.7125	26.3552	26.6185	27.0456	21.8182	20.9057	22.2172	31.3316	31.6885	31.5651	31.3699	32.0713	32.2074	34.6093	34.9559	35.1359	34.826	34.8382	34.7165
J3HN25	RecName: Full=Histidine-binding periplasmic protein; Short=HBP; Flags: Precursor	>tr|J3HN25|J3HN25_9GAMM Periplasmic component of amino acid ABC-type transporter/signal transduction system OS=Pantoea sp. YR343 OX=1144341 GN=PMI39_01193 PE=4 SV=1	7.74232	4.48e-08	32.5304	32.7045	32.0744	27.6527	29.3186	28.8783	27.194	25.1734	27.7573	28.3145	29.2167	28.2073	30.9488	31.0116	30.3876	31.1955	31.5378	31.6621	32.5733	34.9186	35.1125	34.1318	34.0874	33.9809
J3HIV7	RecName: Full=Methionine aminopeptidase; Short=MAP; Short=MetAP; AltName: Full=Peptidase M	>tr|J3HIV7|J3HIV7_9GAMM Methionine aminopeptidase OS=Pantoea sp. YR343 OX=1144341 GN=map PE=3 SV=1	7.64638	5.47e-08	32.2717	31.6705	32.0685	29.2598	30.3405	30.3226	28.0377	27.501	27.8714	29.7167	28.7577	29.7229	29.7867	30.6105	30.8299	29.6938	30.789	31.268	32.2384	33.7162	33.9004	33.3389	33.2684	33.2685
J3HAT3	RecName: Full=Outer membrane lipoprotein SlyB; Flags: Precursor	>tr|J3HAT3|J3HAT3_9GAMM Outer membrane lipoprotein OS=Pantoea sp. YR343 OX=1144341 GN=PMI39_04747 PE=4 SV=1	8.78922	5.11e-09	32.8191	32.7351	32.244	30.6496	31.2811	30.7768	26.7033	26.3293	25.2098	27.8925	28.6407	26.0721	31.0561	31.4819	30.1365	31.6285	31.6856	32.0404	32.8225	34.269	33.7354	33.1316	33.1755	32.9008
J3HFH4	RecName: Full=Catecholate siderophore receptor Fiu; AltName: Full=Ferric iron uptake protein; AltName: Full=TonB-dependent receptor Fiu; Flags: Precursor	>tr|J3HFH4|J3HFH4_9GAMM TonB-dependent siderophore receptor OS=Pantoea sp. YR343 OX=1144341 GN=PMI39_03707 PE=3 SV=1	7.40595	9.07e-08	31.4518	31.0271	31.4379	31.391	32.6174	31.6861	27.4981	27.9438	27.3468	27.3005	25.2193	22.4066	30.6747	30.8985	29.9788	32.8783	32.767	33.0056	33.0785	33.7345	34.0752	33.3459	33.4903	33.0319
J2V338	RecName: Full=50S ribosomal protein L10	>tr|J2V338|J2V338_9GAMM 50S ribosomal protein L10 OS=Pantoea sp. YR343 OX=1144341 GN=rplJ PE=3 SV=1	14.8716	7.02e-14	34.1279	33.8683	34.1438	34.0651	34.3874	34.5932	21.1706	20.656	22.0398	22.003	21.2195	22.2121	33.106	32.228	30.4884	33.7003	33.2134	33.1372	34.7465	34.7833	34.4699	34.5468	34.6566	34.4443
J3HRK0	RecName: Full=Biotin carboxylase; AltName: Full=Acetyl-CoA carboxylase subunit A; Short=ACC	>tr|J3HRK0|J3HRK0_9GAMM Biotin carboxylase OS=Pantoea sp. YR343 OX=1144341 GN=PMI39_00371 PE=4 SV=1	12.4112	5.19e-12	32.3753	32.4849	32.2435	31.7436	32.2797	32.2146	25.616	25.7447	24.7961	26.0875	27.6377	25.8737	30.439	31.1064	30.9683	32.7466	32.2628	32.175	32.8523	33.2731	32.8864	32.9789	33.0101	33.1115
J3HH99	RecName: Full=Transferrin-binding protein 1; Flags: Precursor	>tr|J3HH99|J3HH99_9GAMM Outer membrane receptor for ferrienterochelin and colicin OS=Pantoea sp. YR343 OX=1144341 GN=PMI39_03024 PE=3 SV=1	8.25603	1.52e-08	32.9398	32.7931	32.6686	28.7919	30.1415	30.0662	29.4256	28.2067	29.3227	28.4554	28.3803	27.8027	30.7258	30.4676	29.3654	29.5505	29.8144	30.6593	32.645	33.0188	33.1274	32.7792	32.7066	32.8786
J2UAX6	RecName: Full=Glutathione S-transferase	>tr|J2UAX6|J2UAX6_9GAMM Glutathione S-transferase OS=Pantoea sp. YR343 OX=1144341 GN=PMI39_04741 PE=3 SV=1	10.2324	2.93e-10	31.2784	31.6059	31.0353	31.1267	31.6251	31.6444	28.5097	28.2911	28.7161	28.2637	26.9496	27.3934	30.4914	30.6498	30.8098	30.7206	30.9719	31.0662	32.061	32.964	33.0365	32.3701	32.409	32.0849
J2UTM7	RecName: Full=Protein DcrB; Flags: Precursor	>tr|J2UTM7|J2UTM7_9GAMM Uncharacterized protein OS=Pantoea sp. YR343 OX=1144341 GN=PMI39_04504 PE=4 SV=1	11.7512	1.69e-11	31.878	31.7081	31.4116	30.6829	31.4527	31.2914	27.2955	26.8079	27.1738	28.8763	28.7238	28.366	30.3712	30.5024	29.4205	31.6795	31.6861	31.3488	32.4541	32.8369	32.5573	32.5735	32.4672	32.4229
J3HGJ9	RecName: Full=Putative proline/betaine transporter	>tr|J3HGJ9|J3HGJ9_9GAMM Metabolite-proton symporter OS=Pantoea sp. YR343 OX=1144341 GN=PMI39_03484 PE=4 SV=1	9.63216	9.48e-10	31.4178	30.7698	31.1566	31.2456	31.434	31.4446	27.0782	27.111	27.8457	28.7834	29.046	27.9884	31.0046	30.8314	30.2237	32.7321	31.9243	31.7655	32.0079	32.5155	32.1799	32.0361	32.0053	31.4281
J3HML6	RecName: Full=Probable periplasmic serine endoprotease DegP-like; AltName: Full=Protease Do; Flags: Precursor	>tr|J3HML6|J3HML6_9GAMM Periplasmic serine endoprotease DegP-like OS=Pantoea sp. YR343 OX=1144341 GN=PMI39_01580 PE=3 SV=1	9.08808	2.78e-09	31.8499	31.9825	32.2008	30.9817	30.3459	31.3935	27.576	27.9203	25.8102	27.7257	27.7017	27.1008	30.524	30.7799	29.377	31.3299	31.5748	31.3003	32.8206	33.2986	33.0978	32.8351	33.0989	32.7762
J3BY50	RecName: Full=Neurolysin, mitochondrial; AltName: Full=Microsomal endopeptidase; Short=MEP; AltName: Full=Mitochondrial oligopeptidase M; AltName: Full=Neurotensin endopeptidase; Flags: Precursor	>tr|J3BY50|J3BY50_9GAMM Zn-dependent oligopeptidase OS=Pantoea sp. YR343 OX=1144341 GN=PMI39_03465 PE=3 SV=1	5.04209	1.33e-05	32.5445	31.9405	32.6165	31.417	32.5084	32.3258	26.1951	21.2283	28.0589	27.7313	27.6977	27.6717	30.5774	30.7647	30.1364	31.9437	31.6847	31.2808	32.7129	33.1532	32.7846	32.7461	32.7503	32.918
J3HNN9	RecName: Full=Inorganic pyrophosphatase; AltName: Full=Pyrophosphate phospho-hydrolase; Short=PPase	>tr|J3HNN9|J3HNN9_9GAMM Inorganic pyrophosphatase OS=Pantoea sp. YR343 OX=1144341 GN=ppa PE=3 SV=1	18.3734	8.28e-16	32.1375	32.0381	32.3324	32.8118	33.0525	32.9205	22.0655	21.7982	22.2893	28.6518	28.5411	28.8144	31.4722	31.3288	31.0759	31.6345	31.7994	31.5439	33.8394	33.0468	33.1337	32.8704	33.2759	32.7823
J2UTS2	RecName: Full=Osmotically-inducible protein Y; Flags: Precursor	>tr|J2UTS2|J2UTS2_9GAMM Putative periplasmic or secreted lipoprotein OS=Pantoea sp. YR343 OX=1144341 GN=PMI39_02725 PE=4 SV=1	15.7965	1.98e-14	33.7494	34.1182	33.0754	32.5244	32.3563	33.1039	21.4498	21.959	21.5332	22.3288	21.2244	22.8833	33.202	32.8805	33.1688	32.2821	32.2803	32.5791	33.8051	35.124	35.1709	34.4192	34.5635	34.4802
J3C4K4	---NA---	>tr|J3C4K4|J3C4K4_9GAMM Uncharacterized protein OS=Pantoea sp. YR343 OX=1144341 GN=PMI39_02089 PE=4 SV=1	4.33082	6.25e-05	31.9598	31.8161	32.0923	32.5325	33.2413	33.0507	29.5171	29.8132	29.425	29.1119	26.7019	28.2151	30.3302	30.2568	30.5819	31.8729	30.5112	29.7495	32.8674	30.6848	30.2509	29.3616	30.3451	29.5799
J3CG69	RecName: Full=Sodium/nucleoside cotransporter 1; AltName: Full=Concentrative nucleoside transporter 1; Short=CNT 1; AltName: Full=Na(+)/nucleoside cotransporter 1; AltName: Full=Sodium-coupled nucleoside transporter 1; AltName: Full=Solute carrier family 28 member 1	>tr|J3CG69|J3CG69_9GAMM Nucleoside permease OS=Pantoea sp. YR343 OX=1144341 GN=PMI39_00063 PE=3 SV=1	5.84833	2.34e-06	30.8433	30.9929	30.6322	29.9996	30.7142	30.782	28.3662	29.1442	26.8649	30.2192	29.0194	28.9315	30.7581	30.7973	30.3561	30.378	30.8131	31.0457	32.1761	32.2284	32.6224	32.1268	32.2349	31.8064
J3HG07	RecName: Full=26 kDa periplasmic immunogenic protein; AltName: Full=28 kDa cytosoluble protein; AltName: Full=28 kDa outer membrane protein; AltName: Full=CP28; Flags: Precursor	>tr|J3HG07|J3HG07_9GAMM Uncharacterized protein OS=Pantoea sp. YR343 OX=1144341 GN=PMI39_03559 PE=4 SV=1	7.4797	7.8e-08	31.4978	31.8104	31.6065	30.965	31.8276	31.3807	28.5203	29.4679	29.729	28.4017	28.127	27.2092	30.3116	29.695	29.5283	30.042	28.0719	29.2763	32.5225	33.0947	32.1367	32.6591	32.9384	32.7547
J3HPT7	RecName: Full=Leucine-responsive regulatory protein	>tr|J3HPT7|J3HPT7_9GAMM Transcriptional regulator OS=Pantoea sp. YR343 OX=1144341 GN=PMI39_00557 PE=4 SV=1	13.3332	1.01e-12	32.4013	32.5694	32.5442	31.0846	30.9227	30.7965	21.26	20.6484	22.4774	30.0638	28.7587	29.1457	31.8653	31.6993	30.8763	31.849	32.168	31.8727	32.7309	33.7852	33.6652	33.4234	33.602	33.307
J2VGP6	RecName: Full=Protein ElaB	>tr|J2VGP6|J2VGP6_9GAMM Uncharacterized protein OS=Pantoea sp. YR343 OX=1144341 GN=PMI39_01975 PE=4 SV=1	9.19834	2.22e-09	30.8645	31.1275	31.6437	29.3658	29.4358	30.0863	28.3747	28.2889	28.3611	27.8169	27.6039	25.6578	29.4608	30.0454	29.9883	30.9425	30.9288	31.0202	32.7727	34.1049	34.2787	33.7728	33.8251	33.6372
J3HMJ5	RecName: Full=Translation initiation factor IF-2	>tr|J3HMJ5|J3HMJ5_9GAMM Translation initiation factor IF-2 OS=Pantoea sp. YR343 OX=1144341 GN=infB PE=3 SV=1	11.564	2.39e-11	32.6157	32.2688	32.3697	32.6014	32.2404	32.6101	23.3903	21.882	21.3982	27.4115	24.3843	25.441	31.6532	31.4819	30.8037	32.3382	32.0672	31.3029	34.0052	34.3145	34.0744	34.1447	34.1655	34.1962
J3HAM9	RecName: Full=Pyruvate kinase; Short=PK	>tr|J3HAM9|J3HAM9_9GAMM Pyruvate kinase OS=Pantoea sp. YR343 OX=1144341 GN=PMI39_04853 PE=3 SV=1	5.65352	3.55e-06	32.0359	31.3158	32.0243	32.0406	31.7204	31.7129	26.1702	26.7873	27.4877	26.8044	27.143	21.053	30.7903	30.3525	30.2008	32.32	32.0392	31.7888	32.9463	33.4649	33.1175	33.1769	33.1286	33.2122
J3C5S8	RecName: Full=Mannitol-specific phosphotransferase enzyme IIA component; AltName: Full=EIIA; AltName: Full=EIII; AltName: Full=PTS system mannitol-specific EIIA component	>tr|J3C5S8|J3C5S8_9GAMM Phosphotransferase system HPr (HPr) family protein OS=Pantoea sp. YR343 OX=1144341 GN=PMI39_01912 PE=4 SV=1	4.56285	3.74e-05	30.103	27.7934	30.4046	30.6452	30.8216	30.8873	26.9085	27.5379	21.7497	28.81	29.6763	28.0987	31.3031	31.9307	30.6299	32.5977	32.6187	32.1736	32.9018	33.3524	33.1829	32.6636	32.6582	32.7536
J2V2E1	RecName: Full=D-methionine-binding lipoprotein MetQ; Flags: Precursor	>tr|J2V2E1|J2V2E1_9GAMM Lipoprotein OS=Pantoea sp. YR343 OX=1144341 GN=PMI39_03663 PE=3 SV=1	14.0473	3.17e-13	32.6554	31.5136	32.3464	31.004	32.3788	32.0227	27.8221	28.3975	26.9809	21.9063	22.0458	21.516	30.9668	31.3116	30.5823	31.7224	31.8608	31.7526	33.5429	34.1787	33.9302	33.6873	33.6134	33.7461
J3HBP9	RecName: Full=Acetyl-coenzyme A synthetase; Short=AcCoA synthetase; Short=Acs; AltName: Full=Acetate--CoA ligase; AltName: Full=Acyl-activating enzyme	>tr|J3HBP9|J3HBP9_9GAMM Acetyl-coenzyme A synthetase OS=Pantoea sp. YR343 OX=1144341 GN=acs PE=3 SV=1	7.97755	2.7e-08	32.0992	31.814	31.617	30.3947	32.4611	29.9474	27.5017	25.749	26.697	26.644	27.8168	27.1889	30.3117	30.4712	29.1076	30.8795	30.9451	30.8508	32.3458	33.4228	33.0422	33.1172	33.2644	33.1828
J3CAP3	RecName: Full=Spermidine/putrescine-binding periplasmic protein; Short=SPBP; Flags: Precursor	>tr|J3CAP3|J3CAP3_9GAMM Putrescine-binding periplasmic protein OS=Pantoea sp. YR343 OX=1144341 GN=PMI39_00583 PE=3 SV=1	4.85868	1.98e-05	32.4074	31.8419	31.8657	30.3676	31.6946	31.232	27.0195	27.399	21.6349	28.5442	28.8391	27.2449	30.1869	30.3966	29.826	30.8676	31.1542	30.9939	32.4962	33.1856	33.3156	32.7393	32.8221	32.7205
J3HKG0	RecName: Full=Putative tartrate transporter	>tr|J3HKG0|J3HKG0_9GAMM Sugar phosphate permease OS=Pantoea sp. YR343 OX=1144341 GN=PMI39_02091 PE=4 SV=1	2.27643	0.00594967	31.1536	31.7934	31.67	31.3338	31.4971	31.3336	28.3244	28.9288	21.8664	30.1318	29.383	29.2067	30.7044	29.8805	31.4837	31.1339	32.45	31.7838	32.0794	31.5423	31.4424	30.4724	30.6417	30.4461
J3HFG5	RecName: Full=Outer membrane protein assembly factor BamA; Flags: Precursor	>tr|J3HFG5|J3HFG5_9GAMM Outer membrane protein assembly factor BamA OS=Pantoea sp. YR343 OX=1144341 GN=bamA PE=3 SV=1	6.99314	2.14e-07	32.0352	32.3368	32.1568	31.9458	31.6481	31.439	26.2011	26.7247	22.2913	26.6776	27.7227	26.0475	31.0144	30.7038	29.0316	30.9542	31.0564	30.8833	33.0328	33.5391	33.2573	33.1017	33.1513	33.1647
J2VCN2	RecName: Full=Thioredoxin; Short=Trx	>tr|J2VCN2|J2VCN2_9GAMM Thioredoxin OS=Pantoea sp. YR343 OX=1144341 GN=PMI39_02345 PE=3 SV=1	16.6856	5.38e-15	31.2766	31.7967	31.5486	32.1498	31.574	31.7425	21.5998	21.2725	22.0013	30.2751	29.6767	29.7271	31.0972	31.1098	30.577	32.1599	31.6971	31.7354	32.5792	32.9924	32.4111	32.5035	32.4181	32.3579
J3HNV5	RecName: Full=Glucans biosynthesis protein G; Flags: Precursor	>tr|J3HNV5|J3HNV5_9GAMM Glucans biosynthesis protein G OS=Pantoea sp. YR343 OX=1144341 GN=mdoG PE=3 SV=1	9.63578	9.43e-10	31.2141	30.0119	30.7348	29.4922	30.2775	30.3614	22.4848	21.3051	22.3404	32.3928	31.2685	34.39	29.7155	29.8869	27.6315	32.4967	32.6142	32.9415	32.1495	32.6693	32.5017	32.9038	33.0692	33.052
J2V1U1	RecName: Full=Protein translocase subunit SecY	>tr|J2V1U1|J2V1U1_9GAMM Protein translocase subunit SecY OS=Pantoea sp. YR343 OX=1144341 GN=secY PE=3 SV=1	8.48464	9.51e-09	31.1655	31.606	31.1249	31.1307	31.8189	31.4283	26.3163	27.91	27.714	28.8857	28.6772	28.5273	29.904	30.7628	29.8742	30.9647	30.8427	30.3884	31.5996	31.623	31.533	31.2862	31.3341	31.4835
J2UM01	RecName: Full=DNA-directed RNA polymerase subunit beta; Short=RNAP subunit beta; AltName: Full=RNA polymerase subunit beta; AltName: Full=Transcriptase subunit beta	>tr|J2UM01|J2UM01_9GAMM DNA-directed RNA polymerase subunit beta OS=Pantoea sp. YR343 OX=1144341 GN=rpoB PE=3 SV=1	10.291	2.6e-10	33.3964	33.1222	33.201	32.5835	33.0891	32.8507	25.5875	25.9043	21.1636	21.5711	21.1565	20.0645	30.8284	30.892	30.3551	32.8657	32.3612	32.1734	33.935	34.4039	34.0548	34.1089	34.0352	34.0646
J2VL70	RecName: Full=Potassium binding protein Kbp; Short=K(+) binding protein Kbp	>tr|J2VL70|J2VL70_9GAMM Putative phospholipid-binding protein OS=Pantoea sp. YR343 OX=1144341 GN=PMI39_01371 PE=4 SV=1	13.7653	5.2e-13	32.2582	32.1186	31.9836	31.2067	30.9089	31.1443	22.631	23.0644	21.4223	28.0395	28.5199	28.6753	29.8129	30.3329	30.2383	30.5251	30.9978	31.2165	33.3823	34.1917	34.7493	33.2573	33.4586	33.3399
J2V244	RecName: Full=Mannitol-1-phosphate 5-dehydrogenase	>tr|J2V244|J2V244_9GAMM Mannitol-1-phosphate 5-dehydrogenase OS=Pantoea sp. YR343 OX=1144341 GN=mtlD PE=3 SV=1	12.4831	4.58e-12	31.0876	30.9497	30.8734	30.1635	30.1825	30.3057	25.8524	25.7008	26.2427	28.6092	29.0735	27.658	30.4946	30.7848	30.8222	30.7377	31.3233	31.087	32.2358	32.6603	32.7428	32.53	32.5	32.5552
J3HID5	RecName: Full=ATP synthase subunit b; AltName: Full=ATP synthase F(0) sector subunit b; AltName: Full=ATPase subunit I; AltName: Full=F-type ATPase subunit b; Short=F-ATPase subunit b	>tr|J3HID5|J3HID5_9GAMM ATP synthase subunit b OS=Pantoea sp. YR343 OX=1144341 GN=atpF PE=3 SV=1	14.6229	1.12e-13	31.9791	32.5106	32.6674	32.255	30.8888	31.1892	21.8937	22.2905	22.2273	29.2613	28.1056	28.0945	29.9482	29.8802	29.8734	31.0213	31.0169	30.6601	33.4306	33.7392	33.3454	33.3539	33.524	33.3848
J3HP60	RecName: Full=Integration host factor subunit alpha; Short=IHF-alpha	>tr|J3HP60|J3HP60_9GAMM Integration host factor subunit alpha OS=Pantoea sp. YR343 OX=1144341 GN=ihfA PE=3 SV=1	12.9412	2.03e-12	32.2878	32.5362	32.3184	31.4053	29.8563	31.2743	21.4016	22.1643	22.1434	30.7283	29.9383	30.4179	31.5388	31.0398	30.1867	31.6206	31.7269	31.5803	30.545	31.4568	30.9896	32.957	33.1691	33.0619
J3HNG4	RecName: Full=Cold shock-like protein CspE; Short=CSP-E	>tr|J3HNG4|J3HNG4_9GAMM Cold shock protein OS=Pantoea sp. YR343 OX=1144341 GN=PMI39_01220 PE=4 SV=1	10.1285	3.51e-10	32.9647	32.8156	33.1342	31.5325	32.0557	32.458	21.0621	21.1594	21.2714	29.7573	29.5428	28.337	28.4818	28.4216	24.5777	31.5515	32.437	32.732	33.5473	33.8036	33.9781	33.4087	33.7976	33.3763
J3HPE8	RecName: Full=Asparagine--tRNA ligase; AltName: Full=Asparaginyl-tRNA synthetase; Short=AsnRS	>tr|J3HPE8|J3HPE8_9GAMM Asparagine--tRNA ligase OS=Pantoea sp. YR343 OX=1144341 GN=asnS PE=3 SV=1	5.51269	4.81e-06	31.6414	29.8753	30.7848	31.047	32.381	32.3496	27.4761	26.8592	25.4512	26.4083	26.6485	21.0804	30.8833	30.8712	29.5184	32.0844	31.9973	31.8277	32.7417	32.9976	32.4862	32.869	32.8687	32.8766
J2V0I6	RecName: Full=PTS system fructose-specific EIIB'BC component; AltName: Full=EIIB'BC-Fru; Includes: RecName: Full=PTS system fructose-specific EIIB component; AltName: Full=EIII-Fru; AltName: Full=Fructose-specific phosphotransferase enzyme IIB component; Includes: RecName: Full=PTS system fructose-specific EIIC component; AltName: Full=Fructose permease IIC component	>tr|J2V0I6|J2V0I6_9GAMM PTS system, fructose-specific, IIB component/PTS system, fructose subfamily, IIC component OS=Pantoea sp. YR343 OX=1144341 GN=PMI39_01910 PE=4 SV=1	12.1584	7.97e-12	32.0434	31.9817	31.7194	31.2499	31.2138	30.9827	21.141	22.3036	22.4508	27.9903	29.4827	28.3968	32.322	31.7331	30.6895	32.1746	32.4744	31.1677	32.2445	32.614	32.4493	32.3916	32.3308	32.4066
J2USZ3	RecName: Full=UPF0438 protein YifE	>tr|J2USZ3|J2USZ3_9GAMM Uncharacterized protein OS=Pantoea sp. YR343 OX=1144341 GN=PMI39_02756 PE=4 SV=1	9.89693	5.64e-10	30.3799	28.985	29.3688	30.3576	30.8867	30.9756	26.8622	27.2702	26.8053	28.6432	26.9108	27.2214	30.6408	30.485	30.787	31.005	30.6967	30.5349	32.5458	32.9124	32.8184	32.8555	33.026	32.8904
J2V6H9	RecName: Full=Peptide chain release factor 1; Short=RF-1	>tr|J2V6H9|J2V6H9_9GAMM Peptide chain release factor 1 OS=Pantoea sp. YR343 OX=1144341 GN=prfA PE=3 SV=1	10.8834	8.48e-11	30.1133	30.7633	30.1687	30.5646	28.9593	29.7956	21.95	22.3984	21.3273	32.6522	32.4445	33.6922	32.0562	31.8074	33.044	32.8196	32.6244	32.8681	32.1196	30.6546	29.7232	31.0506	30.921	30.9208
J3HGG3	RecName: Full=NADP-dependent alcohol dehydrogenase C	>tr|J3HGG3|J3HGG3_9GAMM Zn-dependent alcohol dehydrogenase OS=Pantoea sp. YR343 OX=1144341 GN=PMI39_03390 PE=3 SV=1	9.37706	1.57e-09	31.1898	31.1686	31.2105	30.4749	29.1212	30.0936	27.4446	28.2777	26.9602	28.941	28.3342	28.6441	29.907	29.7154	29.3544	30.3513	30.5109	30.3125	32.1133	32.3298	32.4189	32.0991	32.1596	32.0814
J2VU64	RecName: Full=WD repeat-containing protein 61	>tr|J2VU64|J2VU64_9GAMM Uncharacterized protein OS=Pantoea sp. YR343 OX=1144341 GN=PMI39_00325 PE=4 SV=1	7.3892	9.39e-08	32.3405	32.62	32.6363	29.2007	31.1043	29.4919	26.3901	24.1662	21.1027	27.7394	25.9968	27.2558	30.1842	29.9156	30.5337	30.2715	30.6845	30.5051	33.3758	34.0693	33.6486	33.9277	34.0914	33.9382
J3HP59	RecName: Full=Threonine--tRNA ligase; AltName: Full=Threonyl-tRNA synthetase; Short=ThrRS	>tr|J3HP59|J3HP59_9GAMM Threonine--tRNA ligase OS=Pantoea sp. YR343 OX=1144341 GN=thrS PE=3 SV=1	2.85586	0.00163018	30.6582	30.3718	30.3544	30.1835	32.2495	32.0102	25.8962	24.315	25.5493	24.2253	31.4906	32.0977	30.0646	29.9544	28.7163	30.7266	30.65	30.2896	32.3598	32.5912	32.2737	32.58	32.7862	32.7158
J2V843	RecName: Full=UPF0098 protein YbhB	>tr|J2V843|J2V843_9GAMM Raf kinase inhibitor-like protein, YbhB/YbcL family OS=Pantoea sp. YR343 OX=1144341 GN=PMI39_00713 PE=4 SV=1	7.29506	1.14e-07	30.6797	30.806	31.0574	30.1102	29.4154	29.965	28.1908	28.6	27.6043	29.4222	28.5119	28.7676	30.1706	30.167	29.3582	30.4013	30.7019	30.7054	31.9752	31.9185	30.9046	31.8906	31.6765	31.6152
J3HC39	RecName: Full=50S ribosomal protein L28	>tr|J3HC39|J3HC39_9GAMM 50S ribosomal protein L28 OS=Pantoea sp. YR343 OX=1144341 GN=rpmB PE=3 SV=1	10.5986	1.47e-10	32.2816	30.7799	31.571	31.6995	32.6627	32.4176	22.2078	22.1705	21.0051	28.3805	29.9525	27.7083	30.6319	31.403	29.6945	31.6304	30.232	31.1979	33.1071	32.8312	32.7172	32.6866	32.6013	32.9384
J3HP64	RecName: Full=Phosphoenolpyruvate synthase; Short=PEP synthase; AltName: Full=Pyruvate, water dikinase	>tr|J3HP64|J3HP64_9GAMM Phosphoenolpyruvate synthase OS=Pantoea sp. YR343 OX=1144341 GN=PMI39_00831 PE=3 SV=1	16.2859	9.01e-15	32.1734	31.4451	31.5157	30.4655	29.8973	30.6524	20.9026	20.8702	20.4314	28.9966	28.8397	28.8495	31.0294	30.704	31.0572	31.0256	31.2607	30.8835	33.1533	34.5264	34.1426	33.8343	33.8646	33.8957
J3HLZ5	RecName: Full=PTS system mannitol-specific EIICB component; AltName: Full=EIICB-Mtl; Short=EII-Mtl; Includes: RecName: Full=Mannitol permease IIC component; AltName: Full=PTS system mannitol-specific EIIC component; Includes: RecName: Full=Mannitol-specific phosphotransferase enzyme IIB component; AltName: Full=PTS system mannitol-specific EIIB component	>tr|J3HLZ5|J3HLZ5_9GAMM PTS system, mannitol-specific IIC component OS=Pantoea sp. YR343 OX=1144341 GN=PMI39_01707 PE=4 SV=1	9.76088	7.36e-10	31.4489	31.2165	31.1431	29.925	29.0372	29.938	27.0724	25.4942	26.2205	26.5286	27.8458	27.1979	30.7119	31.173	29.8442	30.8572	30.7	30.8216	32.1211	33.276	32.9101	32.9366	32.7971	32.8203
J3BZS9	RecName: Full=Transketolase 1; Short=TK 1	>tr|J3BZS9|J3BZS9_9GAMM Transketolase (Fragment) OS=Pantoea sp. YR343 OX=1144341 GN=PMI39_03072 PE=4 SV=1	3.71511	0.000242096	31.5862	30.6401	31.1669	31.2974	32.4005	32.0997	27.6475	27.56	22.2786	28.0264	29.063	29.0065	29.8615	30.6994	29.5685	31.8507	30.9823	30.6533	31.7746	31.353	30.9307	31.2122	31.0347	31.2664
J2VL40	RecName: Full=DNA-binding protein HU	>tr|J2VL40|J2VL40_9GAMM Bacterial nucleoid DNA-binding protein OS=Pantoea sp. YR343 OX=1144341 GN=PMI39_01341 PE=3 SV=1	10.4988	1.78e-10	34.4593	34.9486	34.6848	28.438	27.7828	27.802	21.0425	22.0923	23.6913	25.2872	28.4646	27.1262	30.2149	29.8288	28.177	30.0997	30.8209	30.7276	34.3134	35.0849	35.0398	34.6011	34.6393	34.5335
J3C6M9	RecName: Full=50S ribosomal protein L30	>tr|J3C6M9|J3C6M9_9GAMM 50S ribosomal protein L30 OS=Pantoea sp. YR343 OX=1144341 GN=rpmD PE=3 SV=1	6.28173	9.38e-07	32.0493	31.035	31.6387	31.6734	31.4999	31.6489	21.5934	23.674	22.1233	29.3471	29.7101	23.4667	31.3599	30.9813	30.6515	31.2346	31.6236	30.8882	33.1827	33.0693	32.9409	32.6829	32.8215	32.9302
J2V7H5	RecName: Full=Asparagine synthetase [glutamine-hydrolyzing]; AltName: Full=Glutamine-dependent asparagine synthetase	>tr|J2V7H5|J2V7H5_9GAMM Asparagine synthase, glutamine-hydrolyzing OS=Pantoea sp. YR343 OX=1144341 GN=PMI39_02958 PE=4 SV=1	14.3009	1.97e-13	30.5503	29.4461	29.9992	31.2474	31.5454	31.0085	21.8204	22.5867	21.6279	29.7251	29.2343	28.9742	31.7806	31.1091	30.7188	32.2364	32.0977	31.7035	32.8035	32.5412	32.3908	32.5534	32.6908	32.5298
J2VL11	RecName: Full=Chaperone protein HtpG; AltName: Full=Heat shock protein HtpG; AltName: Full=High temperature protein G	>tr|J2VL11|J2VL11_9GAMM Chaperone protein HtpG OS=Pantoea sp. YR343 OX=1144341 GN=htpG PE=3 SV=1	8.27515	1.46e-08	34.5706	34.3268	34.0815	32.1898	32.7834	32.841	20.4726	22.571	22.0516	21.6351	27.429	25.7658	30.4066	29.8655	28.2372	32.3498	31.9915	31.3074	33.4722	33.2335	32.6963	32.7956	32.7507	32.9687
J2VGC3	RecName: Full=Fructose-bisphosphate aldolase class 1; AltName: Full=Fructose-bisphosphate aldolase class I; Short=FBP aldolase	>tr|J2VGC3|J2VGC3_9GAMM DhnA-type fructose-1,6-bisphosphate aldolase-like enzyme OS=Pantoea sp. YR343 OX=1144341 GN=PMI39_01872 PE=4 SV=1	4.33513	6.19e-05	32.2496	31.4786	31.7151	31.711	32.2139	32.1593	27.3177	26.7764	21.1865	28.1458	28.1837	25.8129	30.5138	29.9189	29.5324	31.7542	30.8234	30.4736	32.3369	32.039	32.2252	31.4327	31.2697	31.1364
J2VMQ2	RecName: Full=Glucans biosynthesis glucosyltransferase H	>tr|J2VMQ2|J2VMQ2_9GAMM Glucans biosynthesis glucosyltransferase H OS=Pantoea sp. YR343 OX=1144341 GN=mdoH PE=3 SV=1	3.02405	0.00112246	28.1546	28.816	28.6771	29.8157	27.6178	28.4409	30.4073	31.3938	30.6492	30.7434	30.8449	32.2718	30.2987	29.5375	31.328	29.941	29.2263	30.634	30.9573	30.7507	30.6387	30.0495	30.2238	30.4987
J2V9G3	RecName: Full=Histidine-binding periplasmic protein; Short=HBP; Flags: Precursor	>tr|J2V9G3|J2V9G3_9GAMM Periplasmic component of amino acid ABC-type transporter/signal transduction system OS=Pantoea sp. YR343 OX=1144341 GN=PMI39_02627 PE=3 SV=1	10.863	8.78e-11	30.796	30.5798	30.5005	26.7714	25.8052	26.3967	28.5267	28.1795	27.6544	27.7519	29.2434	28.4928	30.8159	31.172	30.9885	30.9473	31.6557	31.8109	32.4756	32.8271	32.5925	31.8619	32.0156	31.8407
J3HRW5	RecName: Full=Malate dehydrogenase	>tr|J3HRW5|J3HRW5_9GAMM Malate dehydrogenase OS=Pantoea sp. YR343 OX=1144341 GN=mdh PE=3 SV=1	16.0772	1.25e-14	32.361	32.2745	32.0924	30.9025	30.9828	31.0831	21.737	21.8897	21.5614	28.1458	27.9478	27.5124	30.2344	29.8582	29.2796	30.312	30.5524	29.8532	32.8603	33.7791	33.9005	33.2877	33.2127	33.0412
J2UU88	RecName: Full=Phosphoenolpyruvate carboxylase; Short=PEPC; Short=PEPCase	>tr|J2UU88|J2UU88_9GAMM Phosphoenolpyruvate carboxylase OS=Pantoea sp. YR343 OX=1144341 GN=ppc PE=3 SV=1	9.2596	1.96e-09	31.1165	30.8816	30.9297	30.2229	31.126	30.8841	27.1491	26.6532	25.7733	27.7139	27.4899	27.9255	30.5893	30.5314	29.2588	31.0137	30.9325	30.6047	31.4719	31.3847	31.1404	31.048	31.211	31.105
J3C9H7	RecName: Full=RNA-binding protein Hfq	>tr|J3C9H7|J3C9H7_9GAMM RNA-binding protein Hfq OS=Pantoea sp. YR343 OX=1144341 GN=hfq PE=3 SV=1	6.05373	1.51e-06	28.4927	27.8915	29.6946	29.4977	30.5022	30.5405	28.1274	28.0026	27.6923	28.3255	29.0387	27.7372	30.3247	30.3999	28.518	30.6477	30.2196	30.6068	32.1344	32.3224	32.3923	31.4989	31.6446	31.834
J3HH34	RecName: Full=Inositol 2-dehydrogenase; AltName: Full=Myo-inositol 2-dehydrogenase; Short=MI 2-dehydrogenase	>tr|J3HH34|J3HH34_9GAMM Inositol 2-dehydrogenase OS=Pantoea sp. YR343 OX=1144341 GN=iolG PE=3 SV=1	8.03085	2.41e-08	32.3767	32.1427	32.5441	28.3386	29.1226	29.5099	22.4781	21.7773	22.4351	32.223	31.9445	28.5871	30.3197	31.0513	29.3706	33.1544	32.3651	30.8495	31.2463	31.9094	31.8248	31.085	30.832	30.5494
J3CDV0	RecName: Full=Succinate-semialdehyde dehydrogenase, mitochondrial; AltName: Full=Aldehyde dehydrogenase family 5 member A1; AltName: Full=NAD(+)-dependent succinic semialdehyde dehydrogenase; Flags: Precursor	>tr|J3CDV0|J3CDV0_9GAMM Succinate-semialdehyde dehydrogenase OS=Pantoea sp. YR343 OX=1144341 GN=PMI39_00354 PE=3 SV=1	10.7433	1.1e-10	30.8471	30.9583	30.2024	30.3029	31.5736	31.6057	24.5606	25.3829	26.0364	26.1573	26.644	26.3726	30.9265	30.9429	29.6825	30.7974	30.6443	30.5194	32.1059	32.5607	32.1679	32.358	32.3592	32.3091
J2VD78	RecName: Full=Alcohol dehydrogenase (quinone), dehydrogenase subunit; Short=ADH; AltName: Full=Alcohol dehydrogenase (quinone), acceptor subunit; AltName: Full=Alcohol dehydrogenase (quinone), subunit I; AltName: Full=Ethanol:Q2 reductase; AltName: Full=G3-ADH subunit I; AltName: Full=Quinohemoprotein alcohol dehydrogenase; AltName: Full=Quinohemoprotein-cytochrome c complex; AltName: Full=Ubiqui…	>tr|J2VD78|J2VD78_9GAMM Membrane-bound PQQ-dependent dehydrogenase, glucose/quinate/shikimate family OS=Pantoea sp. YR343 OX=1144341 GN=PMI39_02273 PE=4 SV=1	6.48621	6.07e-07	32.7326	33.1344	32.9666	30.9203	32.1264	31.9247	21.6716	21.8227	21.5494	26.9592	27.2031	19.7043	30.4645	30.8725	28.5788	31.4601	31.2424	30.7933	33.1279	33.6517	33.2868	33.6521	33.7351	33.8203
J2V8N3	RecName: Full=ATP synthase gamma chain; AltName: Full=ATP synthase F1 sector gamma subunit; AltName: Full=F-ATPase gamma subunit	>tr|J2V8N3|J2V8N3_9GAMM ATP synthase gamma chain OS=Pantoea sp. YR343 OX=1144341 GN=atpG PE=3 SV=1	11.9882	1.08e-11	31.221	30.3982	30.9319	31.3379	31.2494	31.1782	20.5218	22.4137	21.7977	27.5725	29.2366	27.4139	31.1902	30.7313	29.9273	31.1201	31.2578	31.0073	32.4732	32.944	32.7379	32.9071	32.7861	32.879
J2VM30	RecName: Full=30S ribosomal protein S21	>tr|J2VM30|J2VM30_9GAMM 30S ribosomal protein S21 OS=Pantoea sp. YR343 OX=1144341 GN=rpsU PE=3 SV=1	4.90067	1.81e-05	30.4417	30.0436	31.039	28.3942	30.2256	30.2854	26.2889	26.8991	22.5458	29.1788	29.9521	28.6552	31.0652	30.2392	29.5765	30.3783	30.4425	29.8435	32.3181	32.3889	32.4419	31.4775	31.5497	31.5368
J3HNK7	RecName: Full=Probable quinol oxidase subunit 2; AltName: Full=Quinol oxidase polypeptide II; Flags: Precursor	>tr|J3HNK7|J3HNK7_9GAMM Ubiquinol oxidase subunit 2 OS=Pantoea sp. YR343 OX=1144341 GN=PMI39_01349 PE=3 SV=1	10.9718	7.33e-11	32.1542	32.2107	31.7234	31.6094	32.2282	32.211	21.6129	22.7027	22.906	27.17	28.3583	25.9493	29.7783	29.9095	27.9901	31.0312	31.2385	31.0939	32.3164	32.5058	32.2321	32.6986	32.7725	32.5819
J3HAL8	RecName: Full=Fumarate hydratase class II; Short=Fumarase C; AltName: Full=Aerobic fumarase; AltName: Full=Iron-independent fumarase	>tr|J3HAL8|J3HAL8_9GAMM Fumarate hydratase class II OS=Pantoea sp. YR343 OX=1144341 GN=fumC PE=3 SV=1	6.89901	2.59e-07	32.2159	32.439	31.9528	30.3661	31.6406	31.2243	26.0066	21.4897	26.1832	27.5636	26.6065	26.9032	28.5436	28.2743	28.3023	29.417	29.7712	29.8452	32.6092	33.3729	34.2398	32.6594	32.5454	32.5399
J2VJP8	RecName: Full=Putative cytochrome d ubiquinol oxidase subunit 3; AltName: Full=Cytochrome bd-I oxidase subunit III	>tr|J2VJP8|J2VJP8_9GAMM Uncharacterized protein OS=Pantoea sp. YR343 OX=1144341 GN=PMI39_01579 PE=4 SV=1	12.5756	3.77e-12	32.6064	32.3923	33.0795	30.4617	29.7457	29.8617	21.0592	21.3074	21.8015	27.2337	28.8405	26.7911	30.5123	30.6825	28.9037	29.6117	29.6808	29.1863	33.4985	34.1108	33.8022	33.7147	33.9092	33.7821
J3HFU9	RecName: Full=Nucleoside diphosphate kinase; Short=NDK; Short=NDP kinase; AltName: Full=Nucleoside-2-P kinase	>tr|J3HFU9|J3HFU9_9GAMM Nucleoside diphosphate kinase OS=Pantoea sp. YR343 OX=1144341 GN=ndk PE=3 SV=1	14.9117	6.56e-14	33.2247	32.6717	32.9785	33.1309	33.2118	33.0568	21.2109	21.6618	22.5593	21.8285	22.5651	20.6974	30.4099	30.4498	29.9096	32.482	32.464	31.2314	33.3956	33.3502	32.8177	33.551	33.7005	33.7235
J2UDY5	RecName: Full=Thiosulfate sulfurtransferase GlpE	>tr|J2UDY5|J2UDY5_9GAMM Rhodanese-related sulfurtransferase OS=Pantoea sp. YR343 OX=1144341 GN=PMI39_04412 PE=4 SV=1	7.57738	6.37e-08	30.4249	30.1527	29.8399	30.5904	30.3019	30.6268	26.5086	27.044	26.786	27.9657	27.9753	26.407	30.242	30.08	28.1114	30.5304	30.7923	30.6432	32.3366	31.8488	31.5434	31.7864	31.8959	31.7617
J3CAL4	RecName: Full=Integration host factor subunit beta; Short=IHF-beta	>tr|J3CAL4|J3CAL4_9GAMM Integration host factor subunit beta OS=Pantoea sp. YR343 OX=1144341 GN=ihfB PE=3 SV=1	7.48686	7.69e-08	31.9425	31.0136	27.146	30.298	31.5505	31.0639	27.9461	28.0396	27.9769	23.0653	21.6156	19.8253	31.1222	31.1472	30.4162	30.6986	31.7241	31.5066	32.3043	33.6488	33.222	32.9907	32.9924	32.5343
J3HNU1	RecName: Full=Ribonuclease E; Short=RNase E	>tr|J3HNU1|J3HNU1_9GAMM Ribonuclease E OS=Pantoea sp. YR343 OX=1144341 GN=rne PE=3 SV=1	11.1786	5.03e-11	32.1957	32.0983	30.2631	30.5864	32.1078	32.1062	20.3977	21.8171	21.5114	27.3228	28.1696	26.4257	30.1824	30.5764	29.7035	31.5169	31.0458	30.7237	32.6246	33.1927	32.8765	32.701	32.5898	32.5791
J2V6M0	RecName: Full=Succinate--CoA ligase [ADP-forming] subunit alpha; AltName: Full=Succinyl-CoA synthetase subunit alpha; Short=SCS-alpha	>tr|J2V6M0|J2V6M0_9GAMM Succinate--CoA ligase [ADP-forming] subunit alpha OS=Pantoea sp. YR343 OX=1144341 GN=sucD PE=3 SV=1	6.17604	1.17e-06	33.6259	34.0838	33.5102	32.5301	32.564	32.7215	26.8125	26.9156	28.7313	21.7764	22.781	21.525	29.8252	29.8702	22.8261	30.0175	29.6996	29.6385	32.5306	32.6838	32.6751	32.4676	32.5909	32.6259
J3HJM1	RecName: Full=Purine nucleoside phosphorylase DeoD-type; Short=PNP	>tr|J3HJM1|J3HJM1_9GAMM Uridine phosphorylase OS=Pantoea sp. YR343 OX=1144341 GN=PMI39_02388 PE=3 SV=1	8.16458	1.83e-08	29.7981	25.566	29.0814	29.7418	30.4282	30.7338	21.8745	22.7455	21.9551	29.5002	29.4844	27.4179	31.7018	32.1189	30.9037	32.5019	32.8526	32.8691	33.0819	32.7023	32.4344	31.8292	31.7864	31.8549
J3HFR0	RecName: Full=50S ribosomal protein L11	>tr|J3HFR0|J3HFR0_9GAMM 50S ribosomal protein L11 OS=Pantoea sp. YR343 OX=1144341 GN=rplK PE=3 SV=1	14.9243	6.54e-14	31.4555	32.3201	31.8096	31.6608	31.646	31.7594	21.6792	22.2399	21.0651	29.1444	28.7764	27.9513	29.7993	30.1552	29.786	30.3719	30.3327	29.934	32.4217	32.4797	32.2989	31.9022	31.9475	32.0157
J2VU45	RecName: Full=Chaperone protein DnaK; AltName: Full=HSP70; AltName: Full=Heat shock 70 kDa protein; AltName: Full=Heat shock protein 70	>tr|J2VU45|J2VU45_9GAMM Cell shape determining protein, MreB/Mrl family OS=Pantoea sp. YR343 OX=1144341 GN=PMI39_00365 PE=4 SV=1	6.70669	3.86e-07	31.4968	30.895	30.8895	30.516	30.9499	30.8953	21.392	21.9121	22.8226	28.4461	27.9183	22.1157	31.0773	31.2823	29.6641	31.3188	31.2512	31.3536	33.2002	33.4739	32.7703	32.8854	32.9711	33.0031
J3HGA8	RecName: Full=Universal stress protein A	>tr|J3HGA8|J3HGA8_9GAMM Universal stress protein OS=Pantoea sp. YR343 OX=1144341 GN=PMI39_03467 PE=3 SV=1	10.4187	2.06e-10	31.1471	31.4334	31.1749	30.8078	31.2965	31.0641	21.8356	23.2327	20.3872	28.9087	27.6516	26.6817	31.3643	30.5042	31.2313	31.2883	31.6909	31.2374	32.1782	31.8265	31.6743	31.7195	32.1246	31.8495
J3HNI5	RecName: Full=Purine nucleoside phosphorylase DeoD-type; Short=PNP	>tr|J3HNI5|J3HNI5_9GAMM Purine nucleoside phosphorylase DeoD-type OS=Pantoea sp. YR343 OX=1144341 GN=deoD PE=3 SV=1	5.30483	7.55e-06	30.2502	29.4181	30.0901	30.6191	30.4483	30.9432	26.989	26.8059	21.688	26.1104	27.1713	27.1712	30.1016	30.1653	30.1721	30.7269	30.8763	30.8389	31.9845	32.6927	31.9884	32.3046	32.3161	32.3068
J3HBT0	RecName: Full=Leu/Ile/Val-binding protein; Short=LIV-BP; Flags: Precursor	>tr|J3HBT0|J3HBT0_9GAMM ABC-type branched-chain amino acid transport system, periplasmic component OS=Pantoea sp. YR343 OX=1144341 GN=PMI39_04517 PE=4 SV=1	11.903	1.29e-11	32.4371	32.3781	32.1628	29.3281	28.1354	28.7923	21.9147	22.6425	21.4274	28.6722	28.2387	29.314	30.1475	29.7884	30.4943	29.9038	30.5135	30.8898	31.5903	33.2303	33.5145	32.7387	32.7155	32.7706
J3HBN7	RecName: Full=UPF0337 protein YjbJ	>tr|J3HBN7|J3HBN7_9GAMM CsbD domain-containing protein OS=Pantoea sp. YR343 OX=1144341 GN=PMI39_04551 PE=3 SV=1	14.5582	1.23e-13	31.0441	31.5922	31.2698	32.0638	32.2195	32.219	22.7867	22.8184	22.6538	22.9319	21.248	20.1995	31.759	31.3222	31.6565	31.6966	31.9124	31.8867	33.5424	33.8516	33.6746	33.0774	33.2742	32.9873
J2URE6	RecName: Full=Lactoylglutathione lyase; AltName: Full=Aldoketomutase; AltName: Full=Glyoxalase I; Short=Glx I; AltName: Full=Ketone-aldehyde mutase; AltName: Full=Methylglyoxalase; AltName: Full=S-D-lactoylglutathione methylglyoxal lyase	>tr|J2URE6|J2URE6_9GAMM Lactoylglutathione lyase OS=Pantoea sp. YR343 OX=1144341 GN=PMI39_04759 PE=3 SV=1	5.64043	3.65e-06	20.5597	19.2236	21.3306	30.9765	29.9426	30.5911	32.2346	32.7599	32.6307	31.8861	32.4068	33.2496	32.3434	32.147	33.4102	31.6724	31.1457	32.2542	21.2492	29.6645	29.125	30.4337	30.5758	30.7575
J2V9R6	RecName: Full=Aconitate hydratase A; Short=ACN; Short=Aconitase; AltName: Full=(2R,3S)-2-methylisocitrate dehydratase; AltName: Full=(2S,3R)-3-hydroxybutane-1,2,3-tricarboxylate dehydratase; AltName: Full=Iron-responsive protein-like; Short=IRP-like; AltName: Full=Probable 2-methyl-cis-aconitate hydratase; AltName: Full=RNA-binding protein	>tr|J2V9R6|J2V9R6_9GAMM Aconitate hydratase OS=Pantoea sp. YR343 OX=1144341 GN=PMI39_02708 PE=3 SV=1	8.84671	4.52e-09	30.9525	30.6189	31.1562	31.7337	31.8224	31.9349	20.5277	22.7978	22.3803	25.8544	26.8027	22.0936	30.654	30.5468	29.8629	31.4495	31.7644	31.9131	32.5695	33.3236	32.7213	32.8922	32.9952	32.8435
J2VWZ5	RecName: Full=Autonomous glycyl radical cofactor	>tr|J2VWZ5|J2VWZ5_9GAMM Autonomous glycyl radical cofactor OS=Pantoea sp. YR343 OX=1144341 GN=grcA PE=3 SV=1	2.80262	0.00183658	27.216	19.1029	26.6373	31.8194	32.6035	32.7892	28.1461	28.0526	27.4579	30.0499	27.067	30.8909	29.7428	30.1957	30.4949	31.7887	31.2708	31.0691	32.387	30.589	30.3999	30.536	30.6989	30.8282
J2UM80	RecName: Full=Inosine-5'-monophosphate dehydrogenase; Short=IMP dehydrogenase; Short=IMPD; Short=IMPDH	>tr|J2UM80|J2UM80_9GAMM Inosine-5'-monophosphate dehydrogenase OS=Pantoea sp. YR343 OX=1144341 GN=guaB PE=3 SV=1	5.76632	2.78e-06	30.4836	27.0782	30.1856	30.365	31.0802	30.7707	26.408	26.9902	25.9348	27.8469	27.8179	27.4478	29.119	30.1215	29.4539	30.7962	30.0788	30.1002	31.4376	31.6648	31.4075	31.7691	31.7341	31.638
J2VFJ4	RecName: Full=Protein GrpE; AltName: Full=HSP-70 cofactor	>tr|J2VFJ4|J2VFJ4_9GAMM Protein GrpE OS=Pantoea sp. YR343 OX=1144341 GN=grpE PE=3 SV=1	15.5948	2.53e-14	32.1426	32.1944	32.3283	31.9545	31.1731	31.6031	21.1633	21.5349	20.3131	27.4444	27.3531	27.0019	29.6251	29.7363	28.7556	30.6548	30.5917	30.026	32.6	32.9831	32.7968	32.4844	32.4615	32.3656
J3HG83	RecName: Full=D-3-phosphoglycerate dehydrogenase; Short=PGDH; AltName: Full=2-oxoglutarate reductase	>tr|J3HG83|J3HG83_9GAMM Phosphoglycerate dehydrogenase-like oxidoreductase OS=Pantoea sp. YR343 OX=1144341 GN=PMI39_03556 PE=3 SV=1	9.8315	6.44e-10	30.7836	30.4371	30.57	30.5445	30.3439	30.7017	26.8585	27.4585	26.0624	27.6678	27.2929	26.6466	29.3366	29.2712	28.6152	30.4317	30.3394	29.6584	31.3379	31.4397	31.1797	31.4273	31.3963	31.382
J3BWL9	RecName: Full=Chaperone SurA; AltName: Full=Peptidyl-prolyl cis-trans isomerase SurA; Short=PPIase SurA; AltName: Full=Rotamase SurA; Flags: Precursor	>tr|J3BWL9|J3BWL9_9GAMM Chaperone SurA OS=Pantoea sp. YR343 OX=1144341 GN=surA PE=3 SV=1	7.2007	1.39e-07	30.3206	29.6082	30.2983	28.8682	29.5038	29.5406	26.8257	26.2819	23.9676	27.2374	28.0801	25.6312	30.1033	29.9423	29.1913	30.3891	30.9188	30.5972	32.0665	32.4639	32.3866	32.2748	32.3604	32.207
J3C0V9	RecName: Full=ATP synthase subunit c; AltName: Full=ATP synthase F(0) sector subunit c; AltName: Full=F-type ATPase subunit c; Short=F-ATPase subunit c; AltName: Full=Lipid-binding protein	>tr|J3C0V9|J3C0V9_9GAMM ATP synthase subunit c OS=Pantoea sp. YR343 OX=1144341 GN=atpE PE=3 SV=1	3.41629	0.000471244	30.2981	29.2851	28.6717	28.5107	30.7617	30.3176	28.2495	28.2328	27.8372	27.9098	28.8551	27.6358	30.3631	29.9949	28.6831	30.1043	30.2458	30.1177	30.5808	30.7914	31.0582	30.7074	30.7332	30.8993
J3HH28	RecName: Full=Biopolymer transport protein ExbB	>tr|J3HH28|J3HH28_9GAMM Tol-Pal system protein TolQ OS=Pantoea sp. YR343 OX=1144341 GN=tolQ PE=3 SV=1	8.55493	8.28e-09	30.4809	30.8945	30.3226	30.0292	31.1805	30.8364	27.5893	27.1021	27.6426	28.1304	27.6301	27.3141	29.2794	29.5547	28.6578	30.0382	30.0209	29.7473	31.0528	30.8264	30.5	30.6773	30.6106	30.4814
J3HPS3	RecName: Full=Aspartate aminotransferase; Short=AspAT; AltName: Full=Transaminase A	>tr|J3HPS3|J3HPS3_9GAMM Aminotransferase OS=Pantoea sp. YR343 OX=1144341 GN=PMI39_00527 PE=3 SV=1	11.8176	1.51e-11	31.7115	31.8978	31.5556	30.9195	30.9952	31.0423	21.6371	20.9498	22.5581	28.7173	28.2501	26.9914	29.9161	29.7291	29.9712	30.9355	30.479	30.4792	30.5725	32.3231	31.9475	32.0636	32.1225	32.2083
J2V630	RecName: Full=RNA polymerase sigma factor RpoD; AltName: Full=Sigma-70	>tr|J2V630|J2V630_9GAMM RNA polymerase sigma factor RpoD OS=Pantoea sp. YR343 OX=1144341 GN=rpoD PE=3 SV=1	10.4418	1.98e-10	30.7411	30.1784	30.4534	29.0884	29.8912	29.963	27.1475	27.1999	26.557	27.3071	27.8706	27.142	29.2322	29.4782	28.6339	29.865	29.6766	29.5117	31.3364	32.0139	31.6384	31.692	31.608	31.6528
J3HH23	RecName: Full=Succinate dehydrogenase [ubiquinone] iron-sulfur subunit, mitochondrial; AltName: Full=Iron-sulfur subunit of complex II; Short=Ip; Flags: Precursor	>tr|J3HH23|J3HH23_9GAMM Succinate dehydrogenase iron-sulfur subunit OS=Pantoea sp. YR343 OX=1144341 GN=PMI39_03088 PE=3 SV=1	6.8202	3.04e-07	32.0306	31.4753	31.9962	33.0164	32.3146	33.3671	24.1748	26.3649	22.2943	27.3941	27.7634	24.5558	29.2027	28.8705	28.3586	29.1862	29.4216	28.5341	30.2666	31.1372	31.1496	32.1383	32.0808	31.8763
J3HHI8	RecName: Full=Phosphoglucomutase; Short=PGM; AltName: Full=Glucose phosphomutase	>tr|J3HHI8|J3HHI8_9GAMM Phosphoglucomutase, alpha-D-glucose phosphate-specific OS=Pantoea sp. YR343 OX=1144341 GN=PMI39_02944 PE=3 SV=1	10.6164	1.41e-10	31.5645	31.2075	31.2164	30.7069	31.5968	31.6371	22.2825	20.9326	23.0563	27.1392	27.8307	25.0867	29.4194	29.6998	28.7852	29.9609	30.0478	29.6074	33.2399	33.0386	32.7857	32.6533	32.5945	32.8328
J2V2H1	RecName: Full=UPF0325 protein YaeH	>tr|J2V2H1|J2V2H1_9GAMM UPF0325 protein PMI39_03694 OS=Pantoea sp. YR343 OX=1144341 GN=PMI39_03694 PE=3 SV=1	6.23453	1.03e-06	30.5586	30.9596	30.1646	28.517	31.2118	31.2235	22.5938	20.6076	22.4185	27.6409	27.4295	21.359	30.9571	30.8974	29.6948	31.4451	31.538	31.7015	33.1871	33.5979	33.8229	32.596	32.4598	32.1268
J2V6E4	RecName: Full=50S ribosomal protein L32	>tr|J2V6E4|J2V6E4_9GAMM 50S ribosomal protein L32 OS=Pantoea sp. YR343 OX=1144341 GN=rpmF PE=3 SV=1	6.6071	4.74e-07	31.9736	32.0981	32.0804	32.1399	31.4069	31.622	21.5821	22.3371	23.6605	27.1686	25.8353	20.2462	30.1882	30.0366	28.9936	30.7366	30.7661	30.279	32.644	32.7304	32.5561	32.5429	32.586	32.4359
J3C9H5	RecName: Full=Adenylosuccinate synthetase; Short=AMPSase; Short=AdSS; AltName: Full=IMP--aspartate ligase	>tr|J3C9H5|J3C9H5_9GAMM Adenylosuccinate synthetase OS=Pantoea sp. YR343 OX=1144341 GN=purA PE=3 SV=1	9.0847	2.79e-09	30.8849	30.2651	31.0138	31.6111	31.4594	31.8104	21.5493	22.4729	22.1192	25.0254	28.7026	24.5005	29.9488	29.9261	28.8281	31.7762	31.4851	31.2505	32.2317	32.5963	32.2981	32.292	32.2228	32.2641
J3HS17	RecName: Full=Energy-dependent translational throttle protein EttA; AltName: Full=Translational regulatory factor EttA	>tr|J3HS17|J3HS17_9GAMM ATP-binding cassette protein, ChvD family OS=Pantoea sp. YR343 OX=1144341 GN=PMI39_00252 PE=4 SV=1	9.77272	7.19e-10	31.1673	31.0652	31.0135	29.1551	28.5254	29.2495	27.3026	27.2352	27.7986	28.1641	26.9768	28.4808	28.6953	28.7477	28.4785	29.1384	29.3452	29.4092	31.5017	31.6657	31.4015	31.1865	31.4475	31.3568
J2UDX8	RecName: Full=ATP-dependent 6-phosphofructokinase; Short=ATP-PFK; Short=Phosphofructokinase; AltName: Full=Phosphohexokinase	>tr|J2UDX8|J2UDX8_9GAMM ATP-dependent 6-phosphofructokinase OS=Pantoea sp. YR343 OX=1144341 GN=pfkA PE=3 SV=1	18.0265	8.28e-16	31.6225	30.9245	31.3329	31.6747	32.3082	32.2473	21.3685	22.3753	21.6008	21.4051	22.0775	21.7391	30.4527	29.8688	30.0671	32.4975	32.2922	32.0317	33.3701	33.5163	33.6512	33.2752	33.1562	33.3157
J3HLC1	RecName: Full=Ribonucleoside-diphosphate reductase subunit alpha; AltName: Full=Ribonucleotide reductase	>tr|J3HLC1|J3HLC1_9GAMM Ribonucleoside-diphosphate reductase OS=Pantoea sp. YR343 OX=1144341 GN=PMI39_01971 PE=3 SV=1	10.7077	1.18e-10	29.656	30.2663	30.0392	29.1894	29.9219	30.1123	26.4834	25.3808	25.8192	25.4455	26.1269	26.6664	29.5095	29.8916	28.8827	30.9436	30.5533	29.9325	32.1491	32.1633	31.7064	32.208	32.2181	32.1433
J3HR50	RecName: Full=Outer membrane protein MIP; AltName: Full=Macrophage infectivity potentiator; AltName: Full=Peptidyl-prolyl cis-trans isomerase; Short=PPIase; AltName: Full=Rotamase; Flags: Precursor	>tr|J3HR50|J3HR50_9GAMM Peptidyl-prolyl cis-trans isomerase OS=Pantoea sp. YR343 OX=1144341 GN=PMI39_00447 PE=3 SV=1	10.1952	3.13e-10	32.376	31.7341	32.0549	28.7027	27.3301	26.7496	22.6526	22.6006	22.816	27.9161	27.5756	25.4021	30.9955	30.7905	29.6362	31.5842	31.2276	31.1921	31.7948	32.8563	32.3144	31.9246	32.3982	32.303
J3HIC6	RecName: Full=Universal stress protein E	>tr|J3HIC6|J3HIC6_9GAMM Universal stress protein UspA-like protein OS=Pantoea sp. YR343 OX=1144341 GN=PMI39_02638 PE=4 SV=1	11.8252	1.49e-11	30.3188	28.5457	29.6392	28.7085	29.5723	29.7418	21.2422	21.7837	21.4211	27.2475	28.884	27.9005	30.0415	30.7889	29.7803	30.4961	30.9379	30.9878	32.0173	33.3781	32.942	33.1595	33.0355	33.1181
J3HML8	RecName: Full=Elongation factor P; Short=EF-P	>tr|J3HML8|J3HML8_9GAMM Elongation factor P OS=Pantoea sp. YR343 OX=1144341 GN=efp PE=3 SV=1	3.79519	0.000202916	29.0843	27.2232	29.725	29.1752	30.1651	30.4401	26.9758	27.3513	21.7833	27.6141	28.2919	27.2492	29.1006	29.5734	29.5037	30.7276	30.4242	30.0985	31.347	32.5326	31.7498	31.8801	31.6629	31.951
J3HSR2	RecName: Full=Nitrogen regulatory protein P-II	>tr|J3HSR2|J3HSR2_9GAMM Nitrogen regulatory protein PII OS=Pantoea sp. YR343 OX=1144341 GN=PMI39_00116 PE=3 SV=1	1.99335	0.0111297	28.7978	19.9053	29.1157	29.028	30.3569	30.4458	27.3383	27.2329	26.8308	27.6751	28.8836	27.3932	30.0772	29.9204	29.3719	30.1763	30.5515	30.52	31.3317	31.6714	31.7872	32.3144	32.2275	32.3547
J3BZ79	RecName: Full=2-dehydro-3-deoxyphosphooctonate aldolase; AltName: Full=3-deoxy-D-manno-octulosonic acid 8-phosphate synthase; AltName: Full=KDO-8-phosphate synthase; Short=KDO 8-P synthase; Short=KDOPS; AltName: Full=Phospho-2-dehydro-3-deoxyoctonate aldolase	>tr|J3BZ79|J3BZ79_9GAMM 2-dehydro-3-deoxyphosphooctonate aldolase OS=Pantoea sp. YR343 OX=1144341 GN=kdsA PE=3 SV=1	6.11843	1.32e-06	30.5939	30.0245	30.9101	30.9885	31.8929	31.5989	22.1133	21.2154	21.8245	28.8534	28.3438	21.987	30.0665	29.7539	29.8622	30.6163	30.6064	30.1473	32.3156	32.4703	32.3358	32.1164	32.2582	31.9871
J3C9L6	RecName: Full=Peptidase T; AltName: Full=Aminotripeptidase; Short=Tripeptidase; AltName: Full=Tripeptide aminopeptidase	>tr|J3C9L6|J3C9L6_9GAMM Peptidase T OS=Pantoea sp. YR343 OX=1144341 GN=pepT PE=3 SV=1	4.69475	2.82e-05	30.1832	30.6236	30.1839	30.1903	30.0715	30.3588	24.9855	26.2747	25.4921	27.9248	27.0188	21.6612	29.6676	29.4941	29.4096	30.0765	29.5361	29.432	31.5351	32.3407	32.2184	31.9157	32.1997	31.9244
J2VNE5	RecName: Full=Uncharacterized protein YdiY; Flags: Precursor	>tr|J2VNE5|J2VNE5_9GAMM Putative salt-induced outer membrane protein OS=Pantoea sp. YR343 OX=1144341 GN=PMI39_00814 PE=4 SV=1	8.85481	4.45e-09	31.3811	29.9311	31.0243	29.483	30.6942	30.4239	26.8468	26.3365	27.1218	27.0254	27.202	26.5382	28.2715	29.0494	28.5654	29.2266	29.5442	28.9376	31.2134	31.1945	30.7097	31.2674	31.2554	31.1888
J2V3I2	RecName: Full=Transcription termination/antitermination protein NusA	>tr|J2V3I2|J2V3I2_9GAMM Transcription termination/antitermination protein NusA OS=Pantoea sp. YR343 OX=1144341 GN=nusA PE=3 SV=1	13.6583	5.81e-13	31.3705	30.8998	30.9271	30.607	30.6395	30.6399	20.5084	22.2759	22.0683	26.2085	24.4899	25.2358	29.8769	29.9498	29.8072	30.8415	30.8748	30.5428	32.6499	32.9547	32.7158	32.7348	32.811	32.7578
J3BP38	RecName: Full=Uncharacterized lipoprotein YeaY; Flags: Precursor	>tr|J3BP38|J3BP38_9GAMM Starvation-inducible outer membrane lipoprotein OS=Pantoea sp. YR343 OX=1144341 GN=PMI39_04808 PE=4 SV=1	9.20104	2.22e-09	29.6233	28.8949	28.4716	28.6016	28.7824	29.242	27.0025	27.3163	27.8417	27.6268	27.0413	27.1615	28.9267	29.4615	28.8784	29.4089	29.8868	30.0856	30.5729	31.6911	31.1957	32.1064	32.3636	32.1114
J3HAI0	RecName: Full=RNA chaperone ProQ	>tr|J3HAI0|J3HAI0_9GAMM RNA chaperone ProQ OS=Pantoea sp. YR343 OX=1144341 GN=proQ PE=3 SV=1	13.9869	3.53e-13	31.0364	31.1973	31.0791	30.9646	31.6647	31.4939	21.2204	22.153	21.6536	27.5899	26.8794	26.653	29.9951	30.4133	29.3622	30.9076	30.3192	30.0332	31.9868	32.0175	31.2187	31.5481	31.4412	31.4043
J3HIQ7	RecName: Full=Alanine dehydrogenase 2	>tr|J3HIQ7|J3HIQ7_9GAMM NAD(P) transhydrogenase subunit alpha OS=Pantoea sp. YR343 OX=1144341 GN=PMI39_02640 PE=3 SV=1	9.51088	1.21e-09	27.8181	26.4256	27.702	29.482	29.3755	29.8998	26.9619	27.6159	27.5862	27.4209	28.1853	27.9567	29.7012	29.5046	29.37	30.6356	30.5369	30.5695	31.0989	31.4799	30.9858	31.0959	31.2405	31.0699
J3CAM1	RecName: Full=Serine--tRNA ligase; AltName: Full=Seryl-tRNA synthetase; Short=SerRS; AltName: Full=Seryl-tRNA(Ser/Sec) synthetase	>tr|J3CAM1|J3CAM1_9GAMM Serine--tRNA ligase OS=Pantoea sp. YR343 OX=1144341 GN=serS PE=3 SV=1	6.8728	2.73e-07	30.6573	30.5282	30.9211	31.4338	31.3774	31.1575	22.204	21.8374	21.432	27.7159	27.1487	21.3522	30.1828	30.0912	29.6153	30.9501	31.02	30.6873	32.1305	32.4919	32.1367	32.0265	32.2589	32.2349
J3HLD0	RecName: Full=UPF0304 protein YfbU	>tr|J3HLD0|J3HLD0_9GAMM UPF0304 protein PMI39_01996 OS=Pantoea sp. YR343 OX=1144341 GN=PMI39_01996 PE=3 SV=1	12.0739	9.27e-12	28.028	27.7443	28.1333	31.2652	30.7948	31.2845	22.6695	22.4771	22.8696	28.422	27.4501	28.4046	30.6364	29.8453	28.947	30.9278	31.1635	30.8313	31.3293	32.7731	32.2995	31.535	31.8012	31.3281
J3HGZ1	RecName: Full=Ribose-phosphate pyrophosphokinase; Short=RPPK; AltName: Full=5-phospho-D-ribosyl alpha-1-diphosphate; AltName: Full=Phosphoribosyl diphosphate synthase; AltName: Full=Phosphoribosyl pyrophosphate synthase; Short=P-Rib-PP synthase; Short=PRPP synthase; Short=PRPPase	>tr|J3HGZ1|J3HGZ1_9GAMM Ribose-phosphate pyrophosphokinase OS=Pantoea sp. YR343 OX=1144341 GN=prs PE=3 SV=1	3.18177	0.000791881	29.858	31.3808	31.636	31.9881	33.0655	32.4264	22.5441	23.46	21.8768	28.9894	28.1211	21.56	29.5146	29.4048	20.5725	31.8299	31.4369	30.5084	32.4	32.4188	30.9739	32.0783	32.1247	32.0413
J2ULX7	RecName: Full=Isoleucine--tRNA ligase; AltName: Full=Isoleucyl-tRNA synthetase; Short=IleRS	>tr|J2ULX7|J2ULX7_9GAMM Isoleucine--tRNA ligase OS=Pantoea sp. YR343 OX=1144341 GN=ileS PE=3 SV=1	16.2968	9.01e-15	30.17	30.6002	30.6417	31.1215	31.0783	31.0014	21.3194	20.7761	21.9706	26.0482	25.6433	26.02	31.3144	30.8263	31.7402	30.3146	30.2283	29.9097	31.9973	32.1144	31.8595	31.6166	31.8322	31.6341
J2VM22	RecName: Full=Ubiquinone biosynthesis accessory factor UbiK	>tr|J2VM22|J2VM22_9GAMM Uncharacterized protein OS=Pantoea sp. YR343 OX=1144341 GN=PMI39_01067 PE=4 SV=1	10.3221	2.47e-10	31.5938	31.2753	30.6291	29.4068	30.4537	30.4478	24.8328	26.271	24.9991	26.2333	26.2384	26.1164	29.16	29.3114	28.7579	29.3228	29.6478	29.3859	30.9341	31.0858	31.8074	31.2376	31.6623	30.9365
J3HJA0	RecName: Full=Uncharacterized protein YaiA	>tr|J3HJA0|J3HJA0_9GAMM Uncharacterized protein OS=Pantoea sp. YR343 OX=1144341 GN=PMI39_02483 PE=4 SV=1	12.6552	3.32e-12	31.0974	30.7335	30.433	29.5598	30.6135	30.4862	20.9956	21.5147	21.9298	27.655	27.2297	26.6759	30.2982	29.4149	28.8413	28.7915	29.9902	29.895	32.1719	32.7481	32.8598	32.4543	32.6198	32.3056
J3HFG7	RecName: Full=Ribosome-recycling factor; Short=RRF; AltName: Full=Ribosome-releasing factor	>tr|J3HFG7|J3HFG7_9GAMM Ribosome-recycling factor OS=Pantoea sp. YR343 OX=1144341 GN=frr PE=3 SV=1	15.6116	2.53e-14	31.6581	32.2437	31.5144	31.3532	32.5883	32.3746	22.423	22.204	20.8419	21.256	21.6577	21.6841	30.7239	30.6622	30.2651	31.6004	31.4611	31.212	32.4408	32.4796	32.3739	32.0046	32.1619	32.0834
J3C8Q6	RecName: Full=Probable quinol oxidase subunit 1; AltName: Full=Quinol oxidase polypeptide I	>tr|J3C8Q6|J3C8Q6_9GAMM Cytochrome o ubiquinol oxidase, subunit I OS=Pantoea sp. YR343 OX=1144341 GN=PMI39_01350 PE=3 SV=1	9.88683	5.77e-10	32.4228	31.3267	31.639	30.84	31.451	32.0185	21.8983	20.9623	22.1263	22.4386	21.7238	21.9551	31.3215	30.8878	26.7043	31.7491	31.2669	31.7696	32.7226	32.6357	32.2611	32.9014	33.0523	32.8327
J2UTR2	RecName: Full=DNA topoisomerase 1; AltName: Full=DNA topoisomerase I; AltName: Full=Omega-protein; AltName: Full=Relaxing enzyme; AltName: Full=Swivelase; AltName: Full=Untwisting enzyme	>tr|J2UTR2|J2UTR2_9GAMM DNA topoisomerase 1 OS=Pantoea sp. YR343 OX=1144341 GN=topA PE=3 SV=1	13.1576	1.4e-12	28.9618	27.7981	28.2708	29.8104	29.7869	29.591	21.1785	21.7117	21.5926	29.2296	29.5957	30.7561	30.6892	30.8551	30.7859	30.716	29.9683	30.7061	31.0285	31.9437	31.5738	31.3074	31.4912	31.3996
J3HJN9	RecName: Full=Transcription termination factor Rho; AltName: Full=ATP-dependent helicase Rho	>tr|J3HJN9|J3HJN9_9GAMM Transcription termination factor Rho OS=Pantoea sp. YR343 OX=1144341 GN=rho PE=3 SV=1	11.574	2.36e-11	30.0295	28.5192	29.8198	31.08	31.5293	31.4022	21.6677	21.5673	20.4838	27.5715	28.6069	26.3947	29.3411	29.1908	28.4706	30.5085	30.1624	29.4878	32.2735	32.6446	32.3453	32.4054	32.5166	32.4287
J3BUP9	RecName: Full=Uncharacterized protein YbgS; Flags: Precursor	>tr|J3BUP9|J3BUP9_9GAMM Uncharacterized protein OS=Pantoea sp. YR343 OX=1144341 GN=PMI39_04025 PE=4 SV=1	10.2836	2.64e-10	30.9888	31.3481	30.8913	30.2339	31.125	31.2518	21.1865	22.152	22.5062	26.0828	27.772	26.6147	29.392	29.6561	31.0851	29.7354	30.3255	31.0505	30.4268	31.4773	31.9001	31.0354	31.096	30.9393
J2V2U4	RecName: Full=Threonine synthase; Short=TS	>tr|J2V2U4|J2V2U4_9GAMM Threonine synthase OS=Pantoea sp. YR343 OX=1144341 GN=PMI39_03821 PE=4 SV=1	8.31854	1.34e-08	31.6971	31.6597	32.0874	31.5381	30.4284	31.178	27.0476	22.9458	24.1668	21.482	23.7437	21.6578	28.8051	29.1019	27.1206	31.0767	31.3407	31.0848	30.9057	32.3837	31.9669	32.1361	31.9493	32.1379
J3BR89	RecName: Full=ADP-L-glycero-D-manno-heptose-6-epimerase; AltName: Full=ADP-L-glycero-beta-D-manno-heptose-6-epimerase; Short=ADP-glyceromanno-heptose 6-epimerase; Short=ADP-hep 6-epimerase; Short=AGME	>tr|J3BR89|J3BR89_9GAMM ADP-L-glycero-D-manno-heptose-6-epimerase OS=Pantoea sp. YR343 OX=1144341 GN=hldD PE=3 SV=1	12.7205	2.99e-12	29.7875	29.812	29.5826	30.6187	30.5113	30.544	21.1522	19.6526	21.5998	28.2705	26.612	27.0185	30.6917	30.2598	29.7978	31.238	30.9929	30.7717	31.4762	31.6976	31.4452	31.8838	32.0523	31.8104
J3CFM5	RecName: Full=23S rRNA (guanosine-2'-O-)-methyltransferase RlmB; AltName: Full=23S rRNA (guanosine2251 2'-O)-methyltransferase; AltName: Full=23S rRNA Gm2251 2'-O-methyltransferase	>tr|J3CFM5|J3CFM5_9GAMM rRNA methylase OS=Pantoea sp. YR343 OX=1144341 GN=PMI39_00198 PE=3 SV=1	6.48079	6.13e-07	27.023	28.4607	29.2249	29.4471	29.7695	30.2075	24.3532	26.4352	22.4585	27.6492	27.3342	26.9342	29.9006	30.2451	29.1412	30.2943	29.5402	30.2367	31.3335	32.1715	31.5122	31.8156	31.7177	31.6731
J3HTE5	RecName: Full=Glucose-1-phosphatase; Short=G1Pase; Flags: Precursor	>tr|J3HTE5|J3HTE5_9GAMM Histidine acid phosphatase (Fragment) OS=Pantoea sp. YR343 OX=1144341 GN=PMI39_00082 PE=4 SV=1	12.0101	1.04e-11	31.0341	30.7627	29.9372	28.9777	29.7481	28.9375	26.2023	25.2989	24.649	22.3924	22.0596	21.0743	30.3132	30.251	29.2733	30.4871	30.6069	30.7428	31.842	33.3339	33.0247	32.4085	32.0951	32.4967
J3BPD9	RecName: Full=Superoxide dismutase [Cu-Zn]; Flags: Precursor	>tr|J3BPD9|J3BPD9_9GAMM Superoxide dismutase [Cu-Zn] OS=Pantoea sp. YR343 OX=1144341 GN=PMI39_04753 PE=3 SV=1	6.04173	1.55e-06	30.6155	31.0078	30.5635	29.4346	29.2976	29.7806	22.2553	21.5389	21.0931	28.1763	21.0692	27.2387	30.5916	30.2463	30.321	29.5509	30.6158	30.8941	31.6574	32.601	32.8049	32.009	32.3957	31.9435
J2V1T5	RecName: Full=Large-conductance mechanosensitive channel	>tr|J2V1T5|J2V1T5_9GAMM Large-conductance mechanosensitive channel OS=Pantoea sp. YR343 OX=1144341 GN=mscL PE=3 SV=1	4.56915	3.69e-05	21.5607	20.5357	27.1377	29.186	29.6054	30.034	28.5734	27.5961	25.8878	27.4166	29.2012	29.016	29.6638	30.5761	29.2174	30.4425	30.3065	30.5082	31.4309	32.4356	31.9147	31.8138	31.5548	31.7969
J3HFH1	RecName: Full=Probable periplasmic serine endoprotease DegP-like; AltName: Full=Protease Do; Flags: Precursor	>tr|J3HFH1|J3HFH1_9GAMM Periplasmic serine endoprotease DegP-like OS=Pantoea sp. YR343 OX=1144341 GN=PMI39_03697 PE=3 SV=1	15.66	2.4e-14	31.8193	31.8513	31.7257	31.7581	30.8641	30.9974	22.2752	21.6318	22.5419	21.354	21.8026	21.2521	28.5588	29.8868	29.7696	30.4297	31.0175	30.6923	32.2657	33.0245	32.8755	33.0654	33.2643	32.6736
J2V811	RecName: Full=Protein URE2	>tr|J2V811|J2V811_9GAMM Glutathione S-transferase OS=Pantoea sp. YR343 OX=1144341 GN=PMI39_02907 PE=4 SV=1	13.7265	5.52e-13	30.9532	31.0802	31.1311	30.677	31.6526	31.647	27.3678	27.2437	27.4183	20.5973	20.2922	21.4061	28.032	29.8519	28.8665	29.2226	29.0653	29.3442	31.5972	31.9945	32.1004	31.5434	31.6373	31.4772
J3C4M7	RecName: Full=Probable malonic semialdehyde reductase RutE	>tr|J3C4M7|J3C4M7_9GAMM Probable malonic semialdehyde reductase RutE OS=Pantoea sp. YR343 OX=1144341 GN=rutE PE=3 SV=1	8.14559	1.89e-08	30.2695	30.8689	30.3759	29.1039	30.8297	30.7129	30.1618	29.9912	31.0968	22.5292	22.1692	21.1432	28.7391	28.155	28.8522	27.5237	30.0026	30.3064	29.3076	30.5453	31.2141	30.8935	30.66	30.5477
J3C7Q2	RecName: Full=Vitamin B12 transporter BtuB; AltName: Full=Cobalamin receptor; AltName: Full=Outer membrane cobalamin translocator; Flags: Precursor	>tr|J3C7Q2|J3C7Q2_9GAMM TonB-dependent siderophore receptor OS=Pantoea sp. YR343 OX=1144341 GN=PMI39_01532 PE=3 SV=1	6.45125	6.53e-07	30.0714	30.7514	30.1856	30.2994	29.7522	29.687	22.4258	21.2993	21.2327	26.9455	27.2061	20.7372	30.3947	30.4902	29.4768	30.4643	30.5545	30.5687	32.0517	32.5128	32.0621	31.9443	32.3058	31.9432
J3HNI8	RecName: Full=Bacterial non-heme ferritin	>tr|J3HNI8|J3HNI8_9GAMM Ferritin OS=Pantoea sp. YR343 OX=1144341 GN=PMI39_01007 PE=3 SV=1	15.5587	2.62e-14	31.901	31.3419	31.0417	31.0217	31.063	30.935	22.0123	22.3373	22.6906	21.2164	22.6091	21.8035	29.6842	29.9508	29.3054	29.6767	30.7909	30.4297	32.5014	32.5501	32.8528	32.5165	32.7062	32.3231
J3HHM5	RecName: Full=S-adenosylmethionine synthase; Short=AdoMet synthase; AltName: Full=MAT; AltName: Full=Methionine adenosyltransferase	>tr|J3HHM5|J3HHM5_9GAMM S-adenosylmethionine synthase OS=Pantoea sp. YR343 OX=1144341 GN=metK PE=3 SV=1	3.26781	0.000652952	29.8728	29.0734	30.0382	30.6693	30.8945	30.9456	26.7388	27.4591	28.2525	27.7657	25.6172	21.6452	29.2013	28.9222	29.3516	30.1808	29.5681	28.5584	30.7112	29.9712	29.5855	30.0563	29.8298	30.0876
J3HN27	RecName: Full=Leucine--tRNA ligase; AltName: Full=Leucyl-tRNA synthetase; Short=LeuRS	>tr|J3HN27|J3HN27_9GAMM Leucine--tRNA ligase OS=Pantoea sp. YR343 OX=1144341 GN=leuS PE=3 SV=1	14.949	6.35e-14	30.6401	31.2992	30.8846	30.4385	31.248	31.2709	26.2112	25.1292	25.2961	21.8678	21.8399	21.448	28.5288	28.7048	27.7731	30.565	30.26	30.0559	31.9362	31.9855	31.6948	31.8334	31.9832	31.9353
J2V6A9	RecName: Full=Transketolase 2; Short=TK 2	>tr|J2V6A9|J2V6A9_9GAMM Transketolase OS=Pantoea sp. YR343 OX=1144341 GN=PMI39_03306 PE=3 SV=1	17.5278	1.24e-15	30.8661	30.6271	31.0988	32.5533	32.3524	32.7473	21.0857	21.3146	21.4607	22.3223	20.9054	21.6011	28.0341	27.5304	27.3758	31.1546	30.359	31.0027	33.4417	33.7701	33.7534	33.1583	33.0894	33.1701
J2VMI3	RecName: Full=Adenylosuccinate lyase; Short=ASL; AltName: Full=Adenylosuccinase; Short=ASase	>tr|J2VMI3|J2VMI3_9GAMM Adenylosuccinate lyase OS=Pantoea sp. YR343 OX=1144341 GN=PMI39_00850 PE=3 SV=1	8.56114	8.19e-09	30.4526	31.1455	30.0945	30.4682	30.7526	30.7824	21.8263	22.2878	21.9819	27.1365	25.6277	22.3268	29.933	29.7274	29.0892	30.0993	30.0473	29.8663	31.9941	32.3765	31.628	31.7031	31.6398	31.7872
J2VDC6	RecName: Full=Iron uptake system component EfeO; Flags: Precursor	>tr|J2VDC6|J2VDC6_9GAMM Putative periplasmic lipoprotein involved in iron transport OS=Pantoea sp. YR343 OX=1144341 GN=PMI39_02141 PE=4 SV=1	8.59928	7.56e-09	31.9195	32.4734	32.1352	20.9897	21.6343	21.8049	22.2316	22.047	21.8803	26.5411	28.3842	21.4905	30.805	30.5142	28.8209	31.7519	32.7371	32.126	33.8934	34.7004	34.1277	33.8392	34.0635	33.8336
J2VHW5	RecName: Full=50S ribosomal protein L23	>tr|J2VHW5|J2VHW5_9GAMM 50S ribosomal protein L23 OS=Pantoea sp. YR343 OX=1144341 GN=rplW PE=3 SV=1	7.81203	3.86e-08	32.4116	33.4516	33.3879	33.4749	31.4874	32.1739	20.7405	21.8375	20.939	21.9828	21.7197	21.0606	28.81	27.783	21.3729	31.1853	31.2807	29.7658	33.1339	33.1262	33.0952	33.3596	33.4407	33.4362
J3HLY8	RecName: Full=Glutathione-binding protein GsiB; Flags: Precursor	>tr|J3HLY8|J3HLY8_9GAMM ABC-type dipeptide transport system, periplasmic component OS=Pantoea sp. YR343 OX=1144341 GN=PMI39_01685 PE=4 SV=1	14.6207	1.12e-13	32.5786	32.444	32.167	29.1124	29.8847	29.821	21.5343	21.2895	21.6122	21.3473	20.5774	22.3476	29.9497	29.8742	29.588	30.2817	30.5284	30.5207	32.2341	33.9624	33.9518	32.7895	32.9393	32.9341
J3HLQ2	RecName: Full=NADH-quinone oxidoreductase subunit C/D; AltName: Full=NADH dehydrogenase I subunit C/D; AltName: Full=NDH-1 subunit C/D	>tr|J3HLQ2|J3HLQ2_9GAMM NADH-quinone oxidoreductase subunit C/D OS=Pantoea sp. YR343 OX=1144341 GN=nuoC PE=3 SV=1	12.8017	2.54e-12	30.7133	29.5357	30.5925	30.1054	31.1591	31.0341	25.7557	26.5735	27.2268	21.6281	21.5409	21.4422	29.5463	29.5895	28.792	30.9656	30.6018	30.255	31.4284	31.214	30.9616	30.8807	31.1913	31.1946
J3HGU4	RecName: Full=Cysteine synthase; Short=CSase; AltName: Full=O-acetylserine (thiol)-lyase; Short=OAS-TL; AltName: Full=O-acetylserine sulfhydrylase	>tr|J3HGU4|J3HGU4_9GAMM Cysteine synthase OS=Pantoea sp. YR343 OX=1144341 GN=PMI39_03287 PE=3 SV=1	7.36165	9.98e-08	24.3824	25.3581	25.8376	30.9226	29.3065	29.6242	24.589	25.266	20.9758	28.8771	29.116	28.5511	29.6952	29.6183	30.2466	30.8487	30.6874	30.5365	31.4549	31.9619	31.7966	31.4825	31.2352	31.4771
J2VM88	RecName: Full=Fructose-1,6-bisphosphatase class 1; Short=FBPase class 1; AltName: Full=D-fructose-1,6-bisphosphate 1-phosphohydrolase class 1	>tr|J2VM88|J2VM88_9GAMM Fructose-1,6-bisphosphatase class 1 OS=Pantoea sp. YR343 OX=1144341 GN=fbp PE=3 SV=1	6.10205	1.36e-06	30.3703	29.0574	30.4647	29.2654	29.5063	29.2804	25.6537	21.9278	25.8819	26.6256	27.6938	27.1684	27.9435	28.9886	28.6618	28.8888	28.8293	28.9249	31.2321	31.2734	30.9452	31.6189	31.4756	31.9634
J3BRB1	RecName: Full=DNA-directed RNA polymerase subunit omega; Short=RNAP omega subunit; AltName: Full=RNA polymerase omega subunit; AltName: Full=Transcriptase subunit omega	>tr|J3BRB1|J3BRB1_9GAMM DNA-directed RNA polymerase subunit omega OS=Pantoea sp. YR343 OX=1144341 GN=rpoZ PE=3 SV=1	4.03456	0.000119919	30.1252	27.8567	28.5293	28.8885	30.7932	30.5891	24.6847	27.2095	26.4625	21.7108	27.4602	26.4156	28.8978	28.6494	27.7345	29.0766	28.6607	28.6003	31.7761	32.2362	32.0254	31.6357	31.5315	31.5893
J3HAS2	RecName: Full=Uncharacterized oxidoreductase YdgJ	>tr|J3HAS2|J3HAS2_9GAMM Putative dehydrogenase OS=Pantoea sp. YR343 OX=1144341 GN=PMI39_04717 PE=4 SV=1	13.9271	3.86e-13	29.747	29.349	29.7657	30.5695	30.0928	30.3264	25.6357	26.5057	26.1703	21.2641	22.1673	20.7151	29.018	28.5762	27.7381	29.9048	30.3714	30.5085	32.0604	32.704	32.3354	32.4012	32.3963	32.4711
J2URH5	RecName: Full=N-acetylglucosamine-6-phosphate deacetylase; Short=GlcNAc 6-P deacetylase	>tr|J2URH5|J2URH5_9GAMM N-acetylglucosamine-6-phosphate deacetylase OS=Pantoea sp. YR343 OX=1144341 GN=PMI39_02955 PE=3 SV=1	10.3195	2.48e-10	30.763	29.5098	30.1353	28.8341	28.6208	29.6688	22.115	22.4794	23.0767	28.2001	29.0546	30.1665	29.6473	29.7689	29.7583	29.9186	29.7283	30.5924	30.2071	30.2902	30.4456	29.9052	30.0185	29.8319
J3HHJ2	RecName: Full=Glucosamine-6-phosphate deaminase; AltName: Full=GlcN6P deaminase; Short=GNPDA; AltName: Full=Glucosamine-6-phosphate isomerase	>tr|J3HHJ2|J3HHJ2_9GAMM Glucosamine-6-phosphate deaminase OS=Pantoea sp. YR343 OX=1144341 GN=nagB PE=3 SV=1	9.52726	1.17e-09	30.4778	30.556	30.3307	28.5397	30.3244	30.3072	20.5028	21.1868	23.0207	25.5267	27.3115	27.7935	29.218	29.1489	29.7972	29.5037	29.2134	29.3917	31.6291	32.274	32.323	31.4762	31.3286	31.3281
J3BWN8	RecName: Full=Transcriptional regulatory protein WalR	>tr|J3BWN8|J3BWN8_9GAMM Response regulator with CheY-like receiver domain and winged-helix DNA-binding domain OS=Pantoea sp. YR343 OX=1144341 GN=PMI39_03826 PE=4 SV=1	15.1523	5.25e-14	31.1612	30.8189	31.0828	30.5117	30.7153	30.6757	21.318	21.9606	21.0704	21.9854	21.3888	21.8194	29.9996	30.4338	28.6244	30.8122	31.0498	30.9442	31.9753	33.1899	32.7042	32.7303	32.7462	32.7684
J2UZR1	RecName: Full=Phospho-2-dehydro-3-deoxyheptonate aldolase, Trp-sensitive; AltName: Full=3-deoxy-D-arabino-heptulosonate 7-phosphate synthase; AltName: Full=DAHP synthase; AltName: Full=Phospho-2-keto-3-deoxyheptonate aldolase	>tr|J2UZR1|J2UZR1_9GAMM Phospho-2-dehydro-3-deoxyheptonate aldolase OS=Pantoea sp. YR343 OX=1144341 GN=PMI39_04026 PE=3 SV=1	8.31128	1.35e-08	29.8387	29.57	30.3146	30.8496	29.8764	29.9961	21.5516	22.8728	22.1067	27.8711	28.485	24.9351	28.895	29.2075	28.0095	30.3865	30.7033	29.4531	31.1921	31.327	30.8078	31.2551	31.4059	31.3741
J3HGU8	RecName: Full=Sulfate-binding protein; Flags: Precursor	>tr|J3HGU8|J3HGU8_9GAMM Sulfate/thiosulfate-binding protein OS=Pantoea sp. YR343 OX=1144341 GN=PMI39_03297 PE=4 SV=1	5.6001	3.97e-06	26.0141	22.9878	26.6508	30.817	29.5084	29.9608	30.532	32.1327	30.1629	30.5864	31.6791	32.2542	30.7416	30.2144	31.1319	26.5879	27.3483	26.7487	30.1291	28.5712	27.9653	26.2533	26.4373	26.8403
J2UR28	RecName: Full=Aspartate--tRNA ligase; AltName: Full=Aspartyl-tRNA synthetase; Short=AspRS	>tr|J2UR28|J2UR28_9GAMM Aspartate--tRNA ligase OS=Pantoea sp. YR343 OX=1144341 GN=aspS PE=3 SV=1	6.84187	2.91e-07	30.1469	30.5954	30.5639	30.807	30.0708	29.9678	22.4895	22.9252	23.3768	27.095	26.0886	21.5704	28.8273	28.9053	27.9903	30.2706	29.5327	29.1642	31.7918	32.2957	32.1342	31.4691	31.5174	31.6295
J2UMA6	RecName: Full=Peroxiredoxin Q, chloroplastic; AltName: Full=Thioredoxin peroxidase; Flags: Precursor	>tr|J2UMA6|J2UMA6_9GAMM Peroxiredoxin OS=Pantoea sp. YR343 OX=1144341 GN=PMI39_03623 PE=4 SV=1	13.3873	9.11e-13	28.4151	29.5288	28.9025	29.2087	29.345	29.779	21.7228	20.9614	20.9679	30.1769	30.3638	30.8668	30.6267	30.7372	31.5781	29.474	28.6579	28.4722	30.5614	30.6521	30.7404	29.882	29.7097	29.8116
J3HH48	RecName: Full=Phosphate acetyltransferase; AltName: Full=Phosphotransacetylase	>tr|J3HH48|J3HH48_9GAMM Malic enzyme OS=Pantoea sp. YR343 OX=1144341 GN=PMI39_03304 PE=4 SV=1	9.8359	6.39e-10	29.4214	29.5198	29.3358	28.2671	28.8011	28.7708	20.6364	21.3376	23.8699	27.8417	27.4549	28.0146	27.2848	28.2329	28.2154	29.2829	29.8571	30.0836	31.7278	32.8456	32.9255	32.233	32.2112	32.261
J3HFJ3	RecName: Full=Protein translocase subunit SecA	>tr|J3HFJ3|J3HFJ3_9GAMM Protein translocase subunit SecA OS=Pantoea sp. YR343 OX=1144341 GN=secA PE=2 SV=1	7.10721	1.69e-07	29.7944	30.2246	28.7406	30.2017	30.5034	30.808	23.1802	21.3532	21.9088	26.1715	25.9965	25.4707	29.3434	29.5633	24.7751	31.2665	30.0142	30.0872	31.5503	31.9187	31.3954	32.0911	31.9238	32.0429
J2VRA8	RecName: Full=Uncharacterized protein YecF	>tr|J2VRA8|J2VRA8_9GAMM Uncharacterized protein OS=Pantoea sp. YR343 OX=1144341 GN=PMI39_00507 PE=4 SV=1	6.38225	7.54e-07	27.7339	21.6135	27.6558	29.1536	30.0894	30.0826	22.271	22.5225	20.8093	26.6442	28.0399	27.1416	29.5573	29.912	28.3788	30.883	30.8027	31.0601	32.4791	32.946	32.7605	32.5454	32.6479	32.3895
J2V5X3	RecName: Full=Phosphopentomutase; AltName: Full=Phosphodeoxyribomutase	>tr|J2V5X3|J2V5X3_9GAMM Phosphopentomutase OS=Pantoea sp. YR343 OX=1144341 GN=deoB PE=3 SV=1	9.34008	1.68e-09	29.1417	27.9852	28.5218	30.515	30.9007	31.0257	23.2753	22.4144	22.1977	23.7308	26.2071	26.7413	28.7916	29.9337	27.8381	29.6834	30.0007	29.8611	32.2543	32.545	32.2976	31.2123	31.4872	31.4917
J3C6Y0	RecName: Full=Alanine--tRNA ligase; AltName: Full=Alanyl-tRNA synthetase; Short=AlaRS	>tr|J3C6Y0|J3C6Y0_9GAMM Alanine--tRNA ligase OS=Pantoea sp. YR343 OX=1144341 GN=alaS PE=3 SV=1	14.5827	1.19e-13	32.2117	31.6825	31.5098	30.732	30.5865	31.0068	22.2048	21.8294	20.7645	22.1238	22.8299	22.0358	28.8026	28.4176	27.7021	29.9185	29.7865	28.9554	33.2553	32.8532	32.1723	32.7725	32.8699	32.8813
J2VKS1	RecName: Full=Uncharacterized protein YbeL	>tr|J2VKS1|J2VKS1_9GAMM Uncharacterized protein OS=Pantoea sp. YR343 OX=1144341 GN=PMI39_01197 PE=4 SV=1	15.7695	1.98e-14	31.1186	31.3594	31.2117	31.1596	30.3986	30.888	22.4176	21.8504	21.0475	21.5209	21.7786	21.5109	30.1993	29.577	30.327	29.5053	29.8463	29.4721	31.6736	32.8722	32.6327	32.3557	32.6652	32.504
J3C5M3	RecName: Full=UDP-galactopyranose mutase; Short=UGM; AltName: Full=UDP-GALP mutase; AltName: Full=Uridine 5-diphosphate galactopyranose mutase	>tr|J3C5M3|J3C5M3_9GAMM UDP-galactopyranose mutase OS=Pantoea sp. YR343 OX=1144341 GN=PMI39_01830 PE=4 SV=1	6.22654	1.05e-06	31.3534	30.8812	31.2814	31.418	31.1788	31.3071	20.7449	21.8753	22.1214	27.7503	26.6735	21.4235	28.1041	28.631	28.6303	30.4833	29.7462	27.5983	31.7071	31.2953	31.2435	31.323	30.9548	31.3725
J3BPD6	RecName: Full=Tyrosine--tRNA ligase; AltName: Full=Tyrosyl-tRNA synthetase; Short=TyrRS	>tr|J3BPD6|J3BPD6_9GAMM Tyrosine--tRNA ligase OS=Pantoea sp. YR343 OX=1144341 GN=tyrS PE=3 SV=1	3.07759	0.000997374	28.1119	28.0854	27.3294	28.431	31.0189	31.0928	21.0544	26.201	26.5486	27.9938	26.7951	21.8893	29.2077	29.4814	28.365	30.0183	30.124	29.4892	31.2356	31.3064	31.1075	31.4542	31.3816	31.3034
J2V813	RecName: Full=Exo-alpha-(1-	>tr|J2V813|J2V813_9GAMM Beta-glucosidase-like glycosyl hydrolase OS=Pantoea sp. YR343 OX=1144341 GN=PMI39_00677 PE=3 SV=1	9.64757	9.24e-10	30.682	30.8568	30.2609	29.4716	30.2185	30.3095	22.0238	21.171	21.134	27.4797	26.2839	26.0975	29.1945	29.0713	26.0425	30.5255	30.754	30.6563	31.1532	31.2032	30.9611	31.0733	31.227	30.9887
J2V7H0	RecName: Full=PTS system glucose-specific EIICBA component; AltName: Full=EIICBA-Glc; Short=EII-Glc; AltName: Full=EIICBA-Glc 1; Includes: RecName: Full=Glucose permease IIC component; AltName: Full=PTS system glucose-specific EIIC component; Includes: RecName: Full=Glucose-specific phosphotransferase enzyme IIB component; AltName: Full=PTS system glucose-specific EIIB component; Includes: RecNam…	>tr|J2V7H0|J2V7H0_9GAMM PTS system, N-acetylglucosamine-specific IIBC component OS=Pantoea sp. YR343 OX=1144341 GN=PMI39_02953 PE=4 SV=1	10.9646	7.41e-11	31.1239	31.0878	30.9144	28.3125	28.8937	28.6942	26.0561	28.4915	28.7849	21.2026	21.4297	20.4395	27.6769	28.5302	29.2004	28.1926	28.6398	28.3147	31.9804	32.6052	32.3784	31.952	31.912	31.9347
J3C8S3	RecName: Full=Protein translocase subunit SecD	>tr|J3C8S3|J3C8S3_9GAMM Protein translocase subunit SecD OS=Pantoea sp. YR343 OX=1144341 GN=secD PE=3 SV=1	13.1348	1.44e-12	30.9421	30.8583	31.0564	29.6818	30.4427	30.3005	21.7141	20.961	22.4563	21.8988	22.449	20.2609	31.4689	30.8434	31.58	30.8423	30.0013	30.0287	32.8514	32.6108	31.9034	31.0041	30.985	31.4052
J3HC16	RecName: Full=Soluble pyridine nucleotide transhydrogenase; Short=STH; AltName: Full=NAD(P)(+) transhydrogenase [B-specific]	>tr|J3HC16|J3HC16_9GAMM Soluble pyridine nucleotide transhydrogenase OS=Pantoea sp. YR343 OX=1144341 GN=sthA PE=3 SV=1	1.57199	0.0286149	28.0161	24.9233	28.7586	27.4966	25.967	27.2141	30.2825	29.1115	29.3857	27.9259	30.4121	30.4847	29.5114	29.2922	28.5155	27.8687	28.8961	29.8368	29.2914	29.9803	29.4831	28.7699	28.4147	28.6753
J2UU93	RecName: Full=50S ribosomal protein L31	>tr|J2UU93|J2UU93_9GAMM 50S ribosomal protein L31 OS=Pantoea sp. YR343 OX=1144341 GN=rpmE PE=3 SV=1	14.3853	1.7e-13	30.9863	31.308	31.2722	30.4743	30.6997	31.005	21.9334	22.2648	21.495	26.9577	26.5134	26.2213	28.4207	27.1627	28.1315	29.3785	29.3904	28.7448	31.0671	30.808	31.1512	30.9191	30.8587	30.8373
J3C8M6	RecName: Full=Peptidyl-prolyl cis-trans isomerase A; Short=PPIase A; AltName: Full=Cyclophilin A; AltName: Full=Rotamase A; Flags: Precursor	>tr|J3C8M6|J3C8M6_9GAMM Peptidyl-prolyl cis-trans isomerase OS=Pantoea sp. YR343 OX=1144341 GN=PMI39_01277 PE=3 SV=1	2.66467	0.0024872	26.3836	20.0376	25.5554	29.4001	29.8292	29.9305	28.6637	28.5295	29.771	27.7791	31.3841	31.5526	29.2052	29.3241	29.9385	28.7591	28.9501	28.9283	30.0079	29.8257	29.6119	28.0965	28.095	27.9911
J3HID8	RecName: Full=D-ribose pyranase	>tr|J3HID8|J3HID8_9GAMM D-ribose pyranase OS=Pantoea sp. YR343 OX=1144341 GN=rbsD PE=3 SV=1	5.15872	1.04e-05	28.7584	27.0257	28.386	29.435	29.7196	29.9377	26.2522	27.3105	25.9835	27.0278	27.4261	26.7897	28.4791	29.6426	29.6985	29.1853	29.4387	29.0191	30.8469	29.7304	29.4135	29.6267	29.0068	29.4022
J3HGJ0	RecName: Full=Glutathione reductase; Short=GR; Short=GRase	>tr|J3HGJ0|J3HGJ0_9GAMM Glutathione-disulfide reductase, animal/bacterial OS=Pantoea sp. YR343 OX=1144341 GN=PMI39_03459 PE=3 SV=1	13.3194	1.03e-12	29.8176	30.0651	30.3199	29.2152	29.5646	29.6242	20.9346	22.6114	22.1515	26.6096	26.6698	25.6121	29.0121	28.8579	28.7486	30.4889	30.4158	30.1426	31.0734	31.2997	31.2281	30.9844	30.8435	30.8784
J3HHM3	RecName: Full=Glutathione synthetase; AltName: Full=GSH synthetase; Short=GSH-S; Short=GSHase; AltName: Full=Glutathione synthase	>tr|J3HHM3|J3HHM3_9GAMM Glutathione synthetase OS=Pantoea sp. YR343 OX=1144341 GN=gshB PE=3 SV=1	11.5409	2.5e-11	29.9873	28.5041	29.1633	30.5332	30.7587	31.0331	22.1706	20.8911	21.7377	27.457	27.0934	27.1809	29.2413	29.8699	28.0931	30.0709	29.3748	29.5504	31.2074	30.8819	30.6411	30.703	30.5443	30.4771
J3HH86	RecName: Full=UPF0337 protein YjbJ	>tr|J3HH86|J3HH86_9GAMM CsbD domain-containing protein OS=Pantoea sp. YR343 OX=1144341 GN=PMI39_03195 PE=3 SV=1	10.3126	2.51e-10	31.6218	30.446	30.8765	27.8802	28.6613	28.5765	21.9446	21.3515	22.1544	24.3651	22.6118	21.1833	29.3362	30.1193	27.6722	29.5302	30.0695	30.9193	32.3662	33.3485	33.5734	32.5287	33.1197	32.7851
J3HJL2	RecName: Full=Protein HemX; AltName: Full=ORF X	>tr|J3HJL2|J3HJL2_9GAMM Putative enzyme of heme biosynthesis OS=Pantoea sp. YR343 OX=1144341 GN=PMI39_02363 PE=4 SV=1	9.37239	1.58e-09	27.9185	29.0527	28.3535	28.4761	29.5707	29.4139	25.7394	25.434	26.2146	27.6973	26.9694	26.6641	29.169	29.0194	28.432	27.4043	27.3511	27.9148	31.042	31.2687	31.3841	30.9457	30.9228	30.628
J3C5R4	RecName: Full=Alkyl hydroperoxide reductase C; AltName: Full=Peroxiredoxin; AltName: Full=Thioredoxin peroxidase	>tr|J3C5R4|J3C5R4_9GAMM Alkyl hydroperoxide reductase C OS=Pantoea sp. YR343 OX=1144341 GN=PMI39_01882 PE=3 SV=1	4.87769	1.9e-05	26.8911	29.0803	28.6019	31.7407	32.4762	32.1909	30.5788	30.059	31.7232	29.7247	27.527	30.3337	25.5391	23.7928	25.4222	29.1187	28.573	29.652	30.5259	26.5315	28.188	26.1407	26.0026	26.3579
J2UR36	RecName: Full=Arginine--tRNA ligase; AltName: Full=Arginyl-tRNA synthetase; Short=ArgRS	>tr|J2UR36|J2UR36_9GAMM Arginine--tRNA ligase OS=Pantoea sp. YR343 OX=1144341 GN=argS PE=3 SV=1	12.2344	7.02e-12	30.6067	30.2892	30.4437	30.4228	28.9144	30.4263	21.7321	22.2515	22.309	27.1112	26.0726	26.3123	28.7033	28.2189	27.4904	29.2951	29.0941	28.5541	31.3443	31.7319	31.3798	31.269	31.2564	31.2347
J3HNP8	RecName: Full=Protein HflC	>tr|J3HNP8|J3HNP8_9GAMM Protein HflC OS=Pantoea sp. YR343 OX=1144341 GN=PMI39_01176 PE=3 SV=1	11.6064	2.23e-11	30.4065	28.6791	29.8332	29.5584	30.3058	30.1466	25.3014	24.6016	24.9473	21.6824	22.1873	21.6504	29.7928	29.3671	27.7568	30.5381	29.8498	30.2028	31.3328	32.0508	31.5963	31.4614	31.7382	31.418
J2UC83	---NA---	>tr|J2UC83|J2UC83_9GAMM N-acetyltransferase domain-containing protein OS=Pantoea sp. YR343 OX=1144341 GN=PMI39_04667 PE=4 SV=1	6.15075	1.24e-06	29.7992	27.7503	29.1642	29.1709	29.9984	29.8495	25.9644	26.1572	25.6689	27.0199	27.13	26.2543	28.2075	29.5068	27.895	29.2503	29.4759	29.3078	29.8664	30.3359	29.546	29.4961	29.733	29.7556
J2UAV4	RecName: Full=Adenosine deaminase; AltName: Full=Adenosine aminohydrolase	>tr|J2UAV4|J2UAV4_9GAMM Adenosine deaminase OS=Pantoea sp. YR343 OX=1144341 GN=add PE=3 SV=1	8.67342	6.48e-09	29.1224	27.4536	28.7201	28.4975	28.6052	28.6427	24.5304	25.6289	25.9503	25.6887	26.8896	26.5825	27.8308	28.5806	27.9952	29.1137	29.3571	28.9103	30.7219	31.7197	31.7553	31.0251	31.3629	31.2174
J3BWF7	RecName: Full=2,3,4,5-tetrahydropyridine-2,6-dicarboxylate N-succinyltransferase; AltName: Full=Tetrahydrodipicolinate N-succinyltransferase; Short=THDP succinyltransferase; Short=THP succinyltransferase; Short=Tetrahydropicolinate succinylase	>tr|J3BWF7|J3BWF7_9GAMM 2,3,4,5-tetrahydropyridine-2,6-dicarboxylate N-succinyltransferase OS=Pantoea sp. YR343 OX=1144341 GN=dapD PE=3 SV=1	5.87749	2.21e-06	30.0038	30.8372	30.6738	30.4643	30.3379	30.0792	21.5191	21.4268	22.3531	27.6114	27.2242	21.4818	30.3857	29.5409	27.5229	28.2059	28.8871	28.2136	32.0787	32.1095	31.5142	31.0727	31.0725	31.083
J2VJM6	RecName: Full=Intermembrane phospholipid transport system binding protein MlaC; Flags: Precursor	>tr|J2VJM6|J2VJM6_9GAMM ABC-type transport system involved in resistance to organic solvents, auxiliary component OS=Pantoea sp. YR343 OX=1144341 GN=PMI39_01553 PE=4 SV=1	10.8389	9.23e-11	30.3775	30.4705	30.5051	30.003	30.2124	30.1993	26.8237	26.9543	24.3305	20.4572	22.1256	20.4989	29.1494	29.3224	29.0738	29.7777	29.945	29.6595	30.7982	31.2529	31.2821	30.7125	30.7968	30.7792
J2UD78	RecName: Full=Glucose-1-phosphate adenylyltransferase; AltName: Full=ADP-glucose pyrophosphorylase; Short=ADPGlc PPase; AltName: Full=ADP-glucose synthase	>tr|J2UD78|J2UD78_9GAMM Glucose-1-phosphate adenylyltransferase OS=Pantoea sp. YR343 OX=1144341 GN=glgC PE=3 SV=1	12.3837	5.39e-12	29.0145	28.8197	29.2205	27.1471	28.0174	28.4881	21.4087	22.7321	22.0803	26.4329	27.5164	26.9707	29.4203	29.2745	28.17	29.6269	29.5224	29.6625	31.852	32.1438	31.9395	31.9524	31.9821	32.0893
J3C5Z2	RecName: Full=D-galactose-binding periplasmic protein; Short=GBP; AltName: Full=D-galactose/ D-glucose-binding protein; Short=GGBP; Flags: Precursor	>tr|J3C5Z2|J3C5Z2_9GAMM ABC-type sugar transport system, periplasmic component OS=Pantoea sp. YR343 OX=1144341 GN=PMI39_01792 PE=4 SV=1	9.35271	1.64e-09	33.2932	33.4156	33.1483	20.1013	19.9288	21.3534	22.1549	21.9172	21.2479	25.2146	27.9177	21.6352	31.4736	31.5762	30.985	30.994	31.3541	31.9818	32.1118	33.7628	33.66	31.9787	32.1398	31.9122
J3HFK8	RecName: Full=Chaperone protein DnaJ	>tr|J3HFK8|J3HFK8_9GAMM Chaperone protein DnaJ OS=Pantoea sp. YR343 OX=1144341 GN=dnaJ PE=3 SV=1	10.8965	8.26e-11	31.2519	31.7461	31.979	30.5283	31.8102	31.8552	21.8344	22.1706	21.4573	23.059	21.5438	21.3558	29.1565	28.7656	25.9968	30.7966	30.1404	30.0084	31.1791	31.6465	31.6025	31.704	31.669	31.6914
J3C3B8	RecName: Full=Ubiquinone/menaquinone biosynthesis C-methyltransferase UbiE; AltName: Full=2-methoxy-6-polyprenyl-1,4-benzoquinol methylase; AltName: Full=Demethylmenaquinone methyltransferase	>tr|J3C3B8|J3C3B8_9GAMM Ubiquinone/menaquinone biosynthesis C-methyltransferase UbiE OS=Pantoea sp. YR343 OX=1144341 GN=ubiE PE=3 SV=1	12.9141	2.1e-12	29.9959	29.73	29.769	28.0178	28.1294	28.0852	22.3804	22.2948	20.9992	26.6262	26.3988	25.2166	29.5053	29.5548	30.2167	29.3411	30.0393	29.6475	31.4467	31.8415	31.6215	31.3735	31.3946	31.1746
J3CAN2	RecName: Full=Pyruvate oxidase; AltName: Full=Pyruvic oxidase; Short=POX	>tr|J3CAN2|J3CAN2_9GAMM Thiamine pyrophosphate-dependent enzyme, possible carboligase or decarboxylase OS=Pantoea sp. YR343 OX=1144341 GN=PMI39_00568 PE=3 SV=1	11.13	5.45e-11	29.6747	28.2139	29.2123	29.4628	30.4914	30.5075	21.6947	20.8823	22.6589	27.7154	26.6024	27.3039	28.6577	29.4771	29.0115	29.6882	29.3612	29.3862	31.159	31.0903	31.0318	30.4676	30.5268	30.464
J3HFM3	RecName: Full=Phosphoribosylformylglycinamidine cyclo-ligase; AltName: Full=AIR synthase; AltName: Full=AIRS; AltName: Full=Phosphoribosyl-aminoimidazole synthetase	>tr|J3HFM3|J3HFM3_9GAMM Phosphoribosylformylglycinamidine cyclo-ligase OS=Pantoea sp. YR343 OX=1144341 GN=purM PE=3 SV=1	9.96414	4.97e-10	30.0335	28.8597	29.8049	28.7135	29.8472	29.7244	22.6124	22.2079	22.1783	27.7451	27.6681	25.6341	29.1044	29.5359	29.0886	29.5191	29.749	29.4419	30.2053	31.2261	30.4339	30.5658	30.441	30.3731
J3HP54	RecName: Full=NH(3)-dependent NAD(+) synthetase	>tr|J3HP54|J3HP54_9GAMM NH(3)-dependent NAD(+) synthetase OS=Pantoea sp. YR343 OX=1144341 GN=nadE PE=3 SV=1	7.0225	2.01e-07	30.3036	30.1599	30.3675	29.0601	29.7887	28.445	26.3752	26.4534	25.9954	22.0588	22.1266	20.7944	27.6348	28.2576	22.437	30.2484	30.5077	30.3827	31.834	32.6247	32.5352	31.8946	32.2391	32.0146
J3HFK0	RecName: Full=Acetolactate synthase large subunit; Short=AHAS; AltName: Full=Acetohydroxy-acid synthase large subunit; Short=ALS	>tr|J3HFK0|J3HFK0_9GAMM Acetolactate synthase OS=Pantoea sp. YR343 OX=1144341 GN=PMI39_03777 PE=3 SV=1	10.096	3.76e-10	29.5204	29.7399	28.6914	28.7139	30.0765	30.1081	22.8927	21.4665	20.2671	27.8011	27.9848	28.5357	28.7857	29.0456	28.3762	29.292	29.1688	29.4078	30.8207	30.6105	30.9995	30.5687	30.8418	30.758
J3HNG6	RecName: Full=Gluconate permease	>tr|J3HNG6|J3HNG6_9GAMM Gluconate transporter OS=Pantoea sp. YR343 OX=1144341 GN=PMI39_01225 PE=4 SV=1	9.10433	2.7e-09	29.2595	29.4955	29.3874	30.0914	30.0842	30.5916	21.5875	22.2757	21.8639	23.1292	27.1743	25.8003	30.253	29.676	29.5877	30.7264	30.6821	30.8855	29.5053	29.9919	29.3809	30.9172	30.9765	31.0053
J2ULW4	RecName: Full=Cell division protein FtsA	>tr|J2ULW4|J2ULW4_9GAMM Cell division protein FtsA OS=Pantoea sp. YR343 OX=1144341 GN=ftsA PE=3 SV=1	11.6687	1.99e-11	30.1157	29.248	30.058	29.3834	30.1668	29.8151	22.9681	21.6568	21.2417	27.108	27.1973	27.243	28.4177	29.0502	27.553	28.6833	28.9721	29.1013	30.7867	31.0832	31.2035	31.0669	31.0891	31.0028
J3C1L4	RecName: Full=UDP-glucose 6-dehydrogenase; Short=UDP-Glc dehydrogenase; Short=UDP-GlcDH; Short=UDPGDH	>tr|J3C1L4|J3C1L4_9GAMM UDP-glucose 6-dehydrogenase OS=Pantoea sp. YR343 OX=1144341 GN=PMI39_02747 PE=3 SV=1	14.6158	1.12e-13	31.1345	30.9963	31.0001	29.7798	29.0962	29.3766	20.7681	22.2043	22.1873	22.665	21.4817	22.4145	29.2886	29.2493	28.7703	30.2811	29.8888	29.2835	32.3904	32.0962	31.8982	32.6064	32.5013	32.837
J3HPH2	RecName: Full=Uncharacterized lipoprotein YdcL; Flags: Precursor	>tr|J3HPH2|J3HPH2_9GAMM Uncharacterized protein OS=Pantoea sp. YR343 OX=1144341 GN=PMI39_00596 PE=4 SV=1	1.82486	0.0161926	28.824	29.9726	19.704	29.4932	29.604	29.9216	26.4288	25.4769	26.2633	21.177	27.1139	26.8361	27.7931	28.355	27.8059	29.8659	29.9241	28.3735	31.3038	32.3561	32.1514	31.7262	31.4354	31.733
J3HBZ2	RecName: Full=Bifunctional epoxide hydrolase 2; Includes: RecName: Full=Cytosolic epoxide hydrolase 2; Short=CEH; AltName: Full=Epoxide hydratase; AltName: Full=Soluble epoxide hydrolase; Short=SEH; Includes: RecName: Full=Lipid-phosphate phosphatase	>tr|J3HBZ2|J3HBZ2_9GAMM Haloacid dehalogenase superfamily protein, subfamily IA, variant 3 with third motif having DD or ED OS=Pantoea sp. YR343 OX=1144341 GN=PMI39_04466 PE=4 SV=1	14.9526	6.35e-14	30.8336	31.0975	31.0776	29.1775	27.7122	29.1465	22.3482	22.2066	21.9391	22.7156	21.9324	22.9412	28.6813	28.688	28.3894	30.8622	31.0948	31.0368	31.1421	32.0343	31.7691	32.1554	32.3768	32.2183
J3C5V7	RecName: Full=DNA gyrase subunit A	>tr|J3C5V7|J3C5V7_9GAMM DNA gyrase subunit A OS=Pantoea sp. YR343 OX=1144341 GN=gyrA PE=3 SV=1	13.7792	5.2e-13	30.9802	31.1587	31.1518	30.2768	30.4219	30.2931	21.6499	22.3391	20.7819	21.3815	22.4086	21.9334	29.7864	29.4909	27.9211	29.6523	29.6832	29.2444	32.1311	32.9566	32.5274	31.7426	31.8473	31.6866
J3HBW8	RecName: Full=Glutaredoxin	>tr|J3HBW8|J3HBW8_9GAMM Glutaredoxin OS=Pantoea sp. YR343 OX=1144341 GN=PMI39_04411 PE=3 SV=1	12.5873	3.71e-12	29.5658	28.3086	28.9684	30.5721	30.5354	30.5581	20.7428	22.5134	22.9849	22.7413	21.9962	23.1682	29.5954	29.8829	29.2446	30.5754	30.7783	30.5311	31.7053	31.5658	32.2238	31.5534	31.7727	31.1997
J2UWC2	RecName: Full=Transketolase 1; Short=TK 1	>tr|J2UWC2|J2UWC2_9GAMM Transketolase (Fragment) OS=Pantoea sp. YR343 OX=1144341 GN=PMI39_02427 PE=3 SV=1	14.0699	3.06e-13	31.7547	31.6228	31.551	30.8245	30.3444	31.3604	22.4305	22.0426	22.212	21.9521	22.3411	23.5944	29.153	28.8617	29.1231	30.4344	29.7617	29.2245	31.2207	30.914	30.7837	30.2898	30.5764	30.7052
J3C990	RecName: Full=Deoxyribose-phosphate aldolase; Short=DERA; AltName: Full=2-deoxy-D-ribose 5-phosphate aldolase; AltName: Full=Phosphodeoxyriboaldolase; Short=Deoxyriboaldolase	>tr|J3C990|J3C990_9GAMM Deoxyribose-phosphate aldolase OS=Pantoea sp. YR343 OX=1144341 GN=deoC PE=3 SV=1	9.72144	7.99e-10	27.994	28.2842	27.4231	27.8271	29.5555	29.4999	21.4261	22.5853	22.0774	27.2853	24.6282	25.419	29.3053	29.3226	28.6015	29.462	29.5594	29.8502	31.5712	33.1082	32.5441	31.9073	31.5604	31.6553
J2VGN4	RecName: Full=Outer membrane porin C; AltName: Full=Outer membrane protein 1B; AltName: Full=Outer membrane protein C; AltName: Full=Porin OmpC; Flags: Precursor	>tr|J2VGN4|J2VGN4_9GAMM Outer membrane protein (Porin) OS=Pantoea sp. YR343 OX=1144341 GN=PMI39_01959 PE=3 SV=1	6.26417	9.73e-07	32.4795	31.9598	32.0257	31.4064	30.432	30.7914	21.8221	21.3638	21.8609	20.9878	22.5648	20.5546	28.2956	19.0704	27.3279	30.8669	31.0806	30.4685	32.4611	32.1735	32.5987	33.177	32.9686	32.9653
J2UQX7	RecName: Full=Bacillopeptidase F; AltName: Full=90 kDa serine proteinase; AltName: Full=Esterase; AltName: Full=RP-I protease; Flags: Precursor	>tr|J2UQX7|J2UQX7_9GAMM VCBS repeat-containing protein OS=Pantoea sp. YR343 OX=1144341 GN=PMI39_03055 PE=4 SV=1	12.4501	4.89e-12	29.9342	29.9834	28.5752	28.575	30.1538	29.4837	21.9072	22.2617	22.4054	22.2537	21.0795	22.0225	29.9441	30.3576	28.8944	30.131	29.3553	29.931	31.3402	32.4321	32.5772	32.6556	32.6723	32.5542
J2V512	RecName: Full=Nucleoid-associated protein YbaB	>tr|J2V512|J2V512_9GAMM Nucleoid-associated protein PMI39_01306 OS=Pantoea sp. YR343 OX=1144341 GN=PMI39_01306 PE=3 SV=1	5.86881	2.24e-06	30.5574	30.2892	30.5748	29.876	30.7772	30.6442	20.4599	22.1532	21.2586	28.4121	21.5254	21.4381	28.9771	27.5369	28.8961	30.1315	30.4289	29.2231	31.1726	30.9624	31.3475	31.2861	31.6445	31.1995
J3HFZ6	RecName: Full=Lysine--tRNA ligase; AltName: Full=Lysyl-tRNA synthetase; Short=LysRS	>tr|J3HFZ6|J3HFZ6_9GAMM Lysine--tRNA ligase OS=Pantoea sp. YR343 OX=1144341 GN=lysS PE=3 SV=1	8.25536	1.52e-08	29.673	29.5698	29.3622	30.3025	29.7864	30.3523	21.4145	21.4834	22.2786	25.9385	25.1603	20.9446	28.988	28.4796	28.5924	29.8257	29.6429	29.4679	31.512	31.5551	31.5132	31.6972	31.649	31.5582
J2VS73	RecName: Full=Elongation factor Tu; Short=EF-Tu	>tr|J2VS73|J2VS73_9GAMM Translation elongation factor-like GTPase (Fragment) OS=Pantoea sp. YR343 OX=1144341 GN=PMI39_00439 PE=4 SV=1	4.68281	2.89e-05	25.5411	20.6409	28.2065	20.3771	25.203	27.2501	21.9237	21.1182	20.9344	22.2043	29.9916	27.1748	31.2171	30.53	29.0517	30.1313	31.8677	31.473	34.0272	34.5875	33.682	34.669	34.1346	34.6668
J2UQW4	RecName: Full=Acrylyl-CoA reductase AcuI; AltName: Full=Acryloyl-coenzyme A reductase	>tr|J2UQW4|J2UQW4_9GAMM Putative quinone oxidoreductase, YhdH/YhfP family OS=Pantoea sp. YR343 OX=1144341 GN=PMI39_03030 PE=4 SV=1	9.91921	5.42e-10	29.452	29.8604	28.1308	29.4737	30.1582	30.0658	21.7425	22.2164	22.303	27.63	24.978	25.7399	28.3756	28.4073	27.59	29.8901	29.6137	29.5488	31.248	31.1012	31.4011	30.6936	30.5133	30.3954
J2UQU0	RecName: Full=Septum site-determining protein MinD; AltName: Full=Cell division inhibitor MinD	>tr|J2UQU0|J2UQU0_9GAMM Septum site-determining protein MinD OS=Pantoea sp. YR343 OX=1144341 GN=PMI39_04804 PE=4 SV=1	13.5975	6.36e-13	30.5577	31.5162	31.5037	30.825	30.6297	30.7693	22.058	21.3911	20.5424	22.2833	21.8389	22.5017	27.9946	28.1975	26.4706	30.9166	30.2914	30.0025	31.5234	32.1324	32.0174	31.4537	31.4412	31.4909
J3CA71	RecName: Full=Phenylalanine--tRNA ligase alpha subunit; AltName: Full=Phenylalanyl-tRNA synthetase alpha subunit; Short=PheRS	>tr|J3CA71|J3CA71_9GAMM Phenylalanine--tRNA ligase alpha subunit OS=Pantoea sp. YR343 OX=1144341 GN=pheS PE=3 SV=1	12.6224	3.51e-12	29.6847	29.4194	29.4834	29.7984	30.1928	30.1178	20.7213	22.6442	20.7797	26.3772	25.8533	25.5513	29.0018	29.1308	28.3724	29.8403	29.6838	29.4849	31.0777	31.0232	30.831	30.403	30.3416	30.2876
J2V2D5	RecName: Full=CTP synthase; AltName: Full=Cytidine 5'-triphosphate synthase; AltName: Full=Cytidine triphosphate synthetase; Short=CTP synthetase; Short=CTPS; AltName: Full=UTP--ammonia ligase	>tr|J2V2D5|J2V2D5_9GAMM CTP synthase OS=Pantoea sp. YR343 OX=1144341 GN=pyrG PE=3 SV=1	9.8551	6.16e-10	30.6179	30.6493	31.0116	31.4224	29.7201	29.5428	22.3875	21.1122	22	21.599	21.3869	21.3622	29.619	28.6894	25.3427	28.2112	29.5998	29.5028	32.3183	32.6504	32.585	32.9042	32.9417	32.9042
J2VJK2	RecName: Full=Phosphoglucosamine mutase	>tr|J2VJK2|J2VJK2_9GAMM Phosphoglucosamine mutase OS=Pantoea sp. YR343 OX=1144341 GN=glmM PE=3 SV=1	6.44394	6.62e-07	28.289	27.5143	29.0607	29.3647	30.688	30.1774	22.2212	21.7459	22.276	26.4673	26.6138	21.146	29.4723	29.5587	28.8124	30.3126	30.1829	29.5728	31.3365	30.927	30.9863	31.1996	31.1036	31.0148
J2UYM5	RecName: Full=Membrane protein insertase YidC; AltName: Full=Foldase YidC; AltName: Full=Membrane integrase YidC; AltName: Full=Membrane protein YidC	>tr|J2UYM5|J2UYM5_9GAMM Membrane protein insertase YidC OS=Pantoea sp. YR343 OX=1144341 GN=yidC PE=3 SV=1	5.59814	3.99e-06	28.267	25.9116	28.4006	29.0999	28.124	28.6297	26.9428	26.7863	26.6408	26.3684	26.433	26.4698	28.4526	28.3165	27.6317	29.4997	28.89	28.8094	29.8933	29.8565	29.4503	30.2967	30.3506	30.1977
J3C8P9	RecName: Full=Foldase protein PrsA; Flags: Precursor	>tr|J3C8P9|J3C8P9_9GAMM Peptidylprolyl isomerase OS=Pantoea sp. YR343 OX=1144341 GN=PMI39_01340 PE=4 SV=1	13.4662	8.08e-13	29.6582	29.1676	30.0752	29.4252	30.3412	30.096	21.5665	21.9539	22.158	21.1233	22.391	20.625	29.7497	29.8931	28.5178	30.9853	30.7926	30.0599	31.3801	31.8331	31.8965	31.9673	32.1117	31.8636
J3HN71	RecName: Full=Uncharacterized lipoprotein YbaY; Flags: Precursor	>tr|J3HN71|J3HN71_9GAMM Uncharacterized protein OS=Pantoea sp. YR343 OX=1144341 GN=PMI39_01327 PE=4 SV=1	15.2998	4.19e-14	20.0548	19.3757	20.9541	30.3747	30.5756	30.8044	26.4639	25.5803	25.8352	20.5807	21.2214	21.8802	30.9385	31.5294	31.1016	31.567	31.2099	31.6872	32.6258	33.9803	33.1006	32.8396	32.348	32.5025
J3HAI6	RecName: Full=Glucose-6-phosphate 1-dehydrogenase; Short=G6PD	>tr|J3HAI6|J3HAI6_9GAMM Glucose-6-phosphate 1-dehydrogenase OS=Pantoea sp. YR343 OX=1144341 GN=zwf PE=3 SV=1	10.3421	2.38e-10	31.1514	31.3903	30.9089	30.0268	30.8843	30.6835	20.2395	22.4498	22.4115	20.8145	21.9076	21.8831	28.962	27.579	25.1337	30.2415	30.0333	29.8533	32.2065	32.6802	32.2305	31.7537	31.6789	31.7848
J3HPI5	RecName: Full=50S ribosomal protein L20	>tr|J3HPI5|J3HPI5_9GAMM 50S ribosomal protein L20 OS=Pantoea sp. YR343 OX=1144341 GN=rplT PE=3 SV=1	10.7821	1.02e-10	29.9825	28.72	30.0974	30.8687	30.1571	29.6608	21.1943	20.4429	22.1066	22.8729	21.2542	22.292	28.8583	28.5137	25.9587	29.4735	29.0434	27.7603	33.4398	33.3955	33.1761	33.0179	33.1463	33.3459
J3HL58	---NA---	>tr|J3HL58|J3HL58_9GAMM Capsule biosynthesis phosphatase OS=Pantoea sp. YR343 OX=1144341 GN=PMI39_01827 PE=4 SV=1	15.1786	5.13e-14	28.9507	29.4772	29.7419	29.9261	30.7102	30.7778	22.923	22.684	23.339	23.1269	22.4348	22.3321	29.4841	29.6315	29.4027	30.001	30.0016	29.8298	30.8184	31.0159	30.2013	30.5384	30.5032	30.5681
J2UQS3	RecName: Full=Peptide methionine sulfoxide reductase MsrB; AltName: Full=Peptide-methionine (R)-S-oxide reductase	>tr|J2UQS3|J2UQS3_9GAMM Peptide methionine sulfoxide reductase MsrB OS=Pantoea sp. YR343 OX=1144341 GN=msrB PE=3 SV=1	6.2537	9.93e-07	29.1041	23.7169	28.7042	30.7919	31.1529	31.0741	27.222	27.7291	27.4938	21.2831	21.151	22.7894	28.5945	28.9063	28.4561	29.2581	29.1718	29.0373	30.3028	30.4491	30.6382	30.3058	30.6291	30.3976
J2V3E9	RecName: Full=Outer membrane protein assembly factor BamB; Flags: Precursor	>tr|J2V3E9|J2V3E9_9GAMM Outer membrane protein assembly factor BamB OS=Pantoea sp. YR343 OX=1144341 GN=bamB PE=3 SV=1	16.3191	9.01e-15	30.3365	31.2844	30.6356	29.9382	29.8808	30.4486	22.3161	22.5987	22.6047	21.562	22.5365	22.2828	28.7566	28.0872	28.2435	29.9609	29.7584	29.833	31.5582	31.5761	31.3876	30.8083	31.1103	30.8122
J3HP48	RecName: Full=Ribose import binding protein RbsB; Flags: Precursor	>tr|J3HP48|J3HP48_9GAMM ABC-type sugar transport system, periplasmic component OS=Pantoea sp. YR343 OX=1144341 GN=PMI39_00785 PE=4 SV=1	3.40368	0.000484276	31.1124	30.5185	30.8447	20.0041	25.8999	26.1241	27.5028	27.0588	27.3167	28.3378	28.2654	28.8456	28.7776	28.101	28.0679	27.0526	27.9983	28.8951	30.0436	30.4125	30.4484	29.2503	28.3399	29.0869
J3HC32	RecName: Full=8-amino-7-oxononanoate synthase; Short=AONS; AltName: Full=7-keto-8-amino-pelargonic acid synthase; Short=7-KAP synthase; Short=KAPA synthase; AltName: Full=8-amino-7-ketopelargonate synthase; AltName: Full=Alpha-oxoamine synthase	>tr|J3HC32|J3HC32_9GAMM 2-amino-3-ketobutyrate coenzyme A ligase OS=Pantoea sp. YR343 OX=1144341 GN=kbl PE=3 SV=1	5.04676	1.32e-05	28.5425	28.9553	28.9396	28.7353	28.8625	28.7545	21.8411	21.8947	22.1972	28.7842	22.1541	29.3682	27.895	27.4417	27.4751	28.4434	28.5058	28.6907	31.3535	32.1889	32.0485	31.7592	31.6969	31.7211
J2VWY0	RecName: Full=Phosphoribosylformylglycinamidine synthase; Short=FGAM synthase; Short=FGAMS; AltName: Full=Formylglycinamide ribonucleotide amidotransferase; Short=FGAR amidotransferase; Short=FGAR-AT	>tr|J2VWY0|J2VWY0_9GAMM Phosphoribosylformylglycinamidine synthase OS=Pantoea sp. YR343 OX=1144341 GN=purL PE=3 SV=1	11.7504	1.69e-11	29.4484	29.4956	29.7108	29.4195	30.2467	30.0779	23.3827	22.403	21.3728	21.7862	23.0966	20.869	28.5445	29.44	28.702	29.7587	29.3078	29.2002	30.0012	31.315	30.5478	32.8944	33.2388	33.4554
J2VGQ4	RecName: Full=NADH-quinone oxidoreductase subunit G; AltName: Full=NADH dehydrogenase I subunit G; AltName: Full=NDH-1 subunit G	>tr|J2VGQ4|J2VGQ4_9GAMM NADH-quinone oxidoreductase OS=Pantoea sp. YR343 OX=1144341 GN=PMI39_01985 PE=3 SV=1	12.0241	1.02e-11	31.0375	30.3603	30.1956	30.3571	31.6007	31.2014	20.8137	20.635	21.8831	18.9834	22.205	21.3861	29.1666	29.0097	28.5878	30.3329	30.2102	30.1516	31.7086	31.5288	31.4567	31.4775	31.5168	31.4748
J2UAE5	RecName: Full=D-amino acid dehydrogenase	>tr|J2UAE5|J2UAE5_9GAMM D-amino acid dehydrogenase OS=Pantoea sp. YR343 OX=1144341 GN=dadA PE=3 SV=1	12.029	1.02e-11	29.8742	29.9896	28.7426	29.766	31.2509	30.9812	21.4636	20.9134	21.9306	22.305	20.9259	22.5762	29.3708	29.0847	28.3445	31.2371	30.7802	29.8142	31.1815	32.1114	32.174	30.8626	30.9104	30.6808
J2UAD4	RecName: Full=Putative glucose-6-phosphate 1-epimerase; AltName: Full=Putative D-hexose-6-phosphate mutarotase	>tr|J2UAD4|J2UAD4_9GAMM Putative glucose-6-phosphate 1-epimerase OS=Pantoea sp. YR343 OX=1144341 GN=PMI39_04786 PE=3 SV=1	9.97549	4.86e-10	29.4874	29.6057	29.3727	29.5144	30.1527	30.331	21.2844	21.4529	21.0512	27.6361	24.5346	24.8419	29.0662	29.2679	28.0574	29.2696	29.2776	29.2514	30.5352	30.9989	30.4307	30.5967	30.6712	30.525
J2UJC7	RecName: Full=6-phosphogluconolactonase; Short=6-P-gluconolactonase	>tr|J2UJC7|J2UJC7_9GAMM 6-phosphogluconolactonase OS=Pantoea sp. YR343 OX=1144341 GN=pgl PE=3 SV=1	14.2146	2.27e-13	29.9356	29.3493	29.4423	29.4079	29.2955	29.1071	22.3571	22.3504	21.6141	26.4893	27.0445	26.9732	28.6178	27.9659	28.243	27.588	28.5239	27.5323	31.3978	31.4352	31.378	30.4126	30.2176	30.3098
J3C7N3	RecName: Full=Valine--tRNA ligase; AltName: Full=Valyl-tRNA synthetase; Short=ValRS	>tr|J3C7N3|J3C7N3_9GAMM Valine--tRNA ligase OS=Pantoea sp. YR343 OX=1144341 GN=valS PE=3 SV=1	7.29203	1.15e-07	29.9777	28.8622	29.7514	29.939	30.5625	30.4622	20.9888	21.3962	22.5763	24.0995	27.4606	21.9312	27.5444	28.5375	27.5288	29.9125	29.1753	28.9485	31.4281	31.3131	31.3074	31.0565	30.9616	31.1856
J3HFM2	RecName: Full=Polyphosphate kinase; AltName: Full=ATP-polyphosphate phosphotransferase; AltName: Full=Polyphosphoric acid kinase	>tr|J3HFM2|J3HFM2_9GAMM Polyphosphate kinase OS=Pantoea sp. YR343 OX=1144341 GN=ppk PE=3 SV=1	9.77667	7.14e-10	31.4432	30.0562	30.9094	28.4835	29.4654	29.4503	21.2862	20.9957	22.0839	25.5026	23.8968	21.6949	26.1502	27.4111	26.5776	29.3284	28.9592	28.8239	33.2096	31.8774	31.6588	32.3895	32.5088	32.7153
J2V0P5	RecName: Full=NADH-quinone oxidoreductase subunit E; AltName: Full=NADH dehydrogenase I subunit E; AltName: Full=NDH-1 subunit E	>tr|J2V0P5|J2V0P5_9GAMM NADH-quinone oxidoreductase, E subunit OS=Pantoea sp. YR343 OX=1144341 GN=PMI39_01987 PE=4 SV=1	12.3311	5.94e-12	29.3699	29.2815	29.6587	29.3752	30.2111	30.3008	20.779	22.0851	22.2738	27.3008	27.0959	26.7202	29.0817	28.2814	28.4232	29.3308	29.4752	28.9206	29.7981	29.9563	30.0527	29.7299	29.8775	29.4766
J3CDX3	RecName: Full=Multiple stress resistance protein BhsA; AltName: Full=Copper-induced outer membrane component; Flags: Precursor	>tr|J3CDX3|J3CDX3_9GAMM DUF1471 domain-containing protein OS=Pantoea sp. YR343 OX=1144341 GN=PMI39_00339 PE=4 SV=1	15.5401	2.62e-14	32.9547	31.8345	32.7947	26.0555	25.5711	24.7185	21.7545	21.2369	21.1406	21.2448	20.6321	21.8396	26.1601	26.6618	26.9681	29.5074	29.0901	29.0135	33.9735	35.1574	35.2099	34.2662	34.4098	34.4219
J3HID4	RecName: Full=ATP synthase epsilon chain; AltName: Full=ATP synthase F1 sector epsilon subunit; AltName: Full=F-ATPase epsilon subunit	>tr|J3HID4|J3HID4_9GAMM ATP synthase epsilon chain OS=Pantoea sp. YR343 OX=1144341 GN=atpC PE=3 SV=1	10.1969	3.13e-10	30.076	28.2467	29.2681	29.024	29.893	29.8454	22.0774	20.5534	21.5111	26.0885	27.005	25.7872	28.1129	29.4556	27.4713	28.8376	29.0873	28.9179	30.5985	31.007	30.8891	30.6233	30.8646	30.7857
J2V545	RecName: Full=ATP-dependent Clp protease ATP-binding subunit ClpX	>tr|J2V545|J2V545_9GAMM ATP-dependent Clp protease ATP-binding subunit ClpX OS=Pantoea sp. YR343 OX=1144341 GN=clpX PE=3 SV=1	13.438	8.37e-13	29.2514	30.5033	29.8886	30.0522	31.2983	30.6978	21.9072	21.7945	22.5645	21.739	21.6372	21.9742	29.0108	29.2496	27.5986	30.475	30.0262	29.7296	31.3053	31.2248	31.0614	31.0208	30.7925	31.0916
J3HFU7	RecName: Full=Peptidase B; AltName: Full=Aminopeptidase B	>tr|J3HFU7|J3HFU7_9GAMM Peptidase B OS=Pantoea sp. YR343 OX=1144341 GN=pepB PE=3 SV=1	6.36096	7.89e-07	31.4855	31.1168	31.3388	29.9544	30.2624	30.3776	20.9749	22.1504	21.4202	26.7619	27.7405	21.844	26.2775	26.0784	22.4601	28.9758	29.4641	28.1277	32.3878	32.3467	32	30.8248	30.812	30.6419
J3HD98	RecName: Full=Sperm acrosomal protein FSA-ACR.1; Flags: Precursor	>tr|J3HD98|J3HD98_9GAMM Uncharacterized protein (Fragment) OS=Pantoea sp. YR343 OX=1144341 GN=PMI39_04235 PE=4 SV=1	12.4067	5.21e-12	29.0508	29.7445	30.2399	27.8122	28.0194	28.0091	21.4294	20.9153	21.7268	28.4952	28.3144	27.3935	29.2322	28.9982	29.3965	29.17	29.0068	28.1573	30.342	30.3704	30.781	29.8652	30.0291	29.3065
J2VML2	RecName: Full=3-oxoacyl-[acyl-carrier-protein] synthase 3; AltName: Full=3-oxoacyl-[acyl-carrier-protein] synthase III; AltName: Full=Beta-ketoacyl-ACP synthase III; Short=KAS III	>tr|J2VML2|J2VML2_9GAMM 3-oxoacyl-[acyl-carrier-protein] synthase 3 OS=Pantoea sp. YR343 OX=1144341 GN=fabH PE=3 SV=1	11.1809	5.02e-11	29.6226	27.6498	29.2412	29.637	31.2074	31.0355	21.4583	21.5979	22.8048	22.1297	22.3294	20.6453	29.2819	29.5771	28.2058	30.6999	30.1027	29.9057	31.3521	31.7094	31.2624	31.5279	31.2848	31.4106
J3HPU4	RecName: Full=Uncharacterized lipoprotein YbjP; Flags: Precursor	>tr|J3HPU4|J3HPU4_9GAMM DUF3828 domain-containing protein OS=Pantoea sp. YR343 OX=1144341 GN=PMI39_00572 PE=4 SV=1	12.8718	2.26e-12	30.415	31.3184	30.7812	29.953	29.6998	29.6928	21.1634	22.2178	23.377	22.5229	22.0929	22.2676	29.0882	28.9664	28.4811	28.9108	29.2159	29.3139	30.5913	31.8043	31.4011	30.8351	30.4538	30.6328
J2ULW1	RecName: Full=GMP reductase; AltName: Full=Guanosine 5'-monophosphate oxidoreductase; Short=Guanosine monophosphate reductase	>tr|J2ULW1|J2ULW1_9GAMM GMP reductase OS=Pantoea sp. YR343 OX=1144341 GN=guaC PE=3 SV=1	11.1192	5.55e-11	28.8627	28.4638	28.9495	30.4007	29.4493	29.527	20.6909	21.7893	22.2924	28.1798	27.9297	27.3361	29.138	28.9561	28.4899	29.0163	29.2227	28.4469	30.553	29.4147	29.7469	29.459	29.57	29.1588
J3C8K4	RecName: Full=Tellurium resistance protein TerD	>tr|J3C8K4|J3C8K4_9GAMM Putative stress response protein, TerZ-and CABP1 OS=Pantoea sp. YR343 OX=1144341 GN=PMI39_01236 PE=4 SV=1	16.3544	9.01e-15	30.7079	29.8179	30.1097	30.9618	31.331	31.2476	22.1099	22.3597	22.1735	21.1189	21.7994	21.4079	25.346	25.2716	26.3791	30.1301	29.3935	29.4463	31.9472	32.5695	32.4012	32.3767	32.3814	32.0828
J3HH29	RecName: Full=Probable transcriptional regulator ycf27; AltName: Full=OmpR-like protein	>tr|J3HH29|J3HH29_9GAMM Response regulator with CheY-like receiver domain and winged-helix DNA-binding domain OS=Pantoea sp. YR343 OX=1144341 GN=PMI39_03347 PE=4 SV=1	5.87799	2.21e-06	30.4214	30.2811	29.7893	27.9966	27.0812	27.9458	21.5168	22.3137	23.4634	27.4428	25.8659	21.2469	27.224	27.0002	23.9217	29.8889	29.9569	29.8175	32.1016	32.2622	32.1663	31.437	31.5449	31.5733
J3HPT2	RecName: Full=Phosphoserine aminotransferase; AltName: Full=Phosphohydroxythreonine aminotransferase; Short=PSAT	>tr|J3HPT2|J3HPT2_9GAMM Phosphoserine aminotransferase OS=Pantoea sp. YR343 OX=1144341 GN=serC PE=3 SV=1	12.8757	2.26e-12	30.0098	29.9246	30.4788	29.6053	30.9277	30.8407	21.604	22.658	21.6724	22.7541	21.77	23.1753	27.3345	27.1018	27.0788	29.42	30.5446	29.0172	31.1607	31.1164	31.363	31.6606	31.545	31.336
J3HAS0	RecName: Full=Protein YdgA; Flags: Precursor	>tr|J3HAS0|J3HAS0_9GAMM Uncharacterized protein OS=Pantoea sp. YR343 OX=1144341 GN=PMI39_04712 PE=4 SV=1	8.0257	2.44e-08	31.1417	31.1855	30.9948	21.8225	19.3569	19.6778	21.9499	21.1292	22.1924	28.4767	21.6048	25.6914	30.3359	30.3326	28.3415	30.9114	31.3292	31.2813	32.0728	32.9974	32.9455	32.5624	32.8577	32.4874
J2UX79	RecName: Full=Triokinase/FMN cyclase; AltName: Full=Bifunctional ATP-dependent dihydroxyacetone kinase/FAD-AMP lyase (cyclizing); Includes: RecName: Full=ATP-dependent dihydroxyacetone kinase; Short=DHA kinase; AltName: Full=Glycerone kinase; AltName: Full=Triokinase; AltName: Full=Triose kinase; Includes: RecName: Full=FAD-AMP lyase (cyclizing); AltName: Full=FAD-AMP lyase (cyclic FMN forming); …	>tr|J2UX79|J2UX79_9GAMM Dihydroxyacetone kinase OS=Pantoea sp. YR343 OX=1144341 GN=PMI39_02290 PE=4 SV=1	12.2386	7.01e-12	28.8027	28.4813	29.4174	28.0344	27.8224	28.2629	21.8743	22.2776	22.7267	26.5939	27.1924	27.5066	27.6432	28.1285	28.4939	26.8286	27.7222	28.0808	30.9969	31.6483	31.7613	31.1146	31.0156	31.2119
J2VNF0	RecName: Full=Phenylalanine--tRNA ligase beta subunit; AltName: Full=Phenylalanyl-tRNA synthetase beta subunit; Short=PheRS	>tr|J2VNF0|J2VNF0_9GAMM Phenylalanine--tRNA ligase beta subunit OS=Pantoea sp. YR343 OX=1144341 GN=pheT PE=3 SV=1	8.53982	8.55e-09	29.6748	27.3267	29.3494	29.0451	30.5472	30.4542	21.2196	22.7034	20.9924	26.3381	24.4733	22.831	28.4871	29.1114	28.1448	27.4679	27.7399	27.2631	32.0742	31.8061	31.5046	31.5662	31.5721	31.691
J3HLC6	RecName: Full=NADH-quinone oxidoreductase subunit F; AltName: Full=NADH dehydrogenase I subunit F; AltName: Full=NDH-1 subunit F	>tr|J3HLC6|J3HLC6_9GAMM NADH-quinone oxidoreductase subunit F OS=Pantoea sp. YR343 OX=1144341 GN=PMI39_01986 PE=3 SV=1	14.397	1.7e-13	29.6187	29.0784	29.0123	29.9488	30.6066	30.746	22.8657	21.122	21.4021	21.6746	21.4814	21.1832	28.7633	28.9562	28.3235	30.6417	30.4195	30.6947	31.0339	31.531	30.592	31.358	31.1888	31.14
J3HF72	RecName: Full=Outer membrane lipoprotein RcsF; Flags: Precursor	>tr|J3HF72|J3HF72_9GAMM Outer membrane lipoprotein RcsF OS=Pantoea sp. YR343 OX=1144341 GN=rcsF PE=3 SV=1	11.0464	6.43e-11	29.7799	30.0982	29.2196	29.0154	30.4811	30.1626	25.8598	26.0786	25.891	22.1453	21.1461	22.3432	28.2462	27.9789	27.1685	27.6594	28.8594	28.7937	30.0081	30.1077	30.7196	30.4305	30.3632	30.1189
J3BZ06	RecName: Full=Autoinducer 2-binding protein LsrB; Short=AI-2-binding protein LsrB; Flags: Precursor	>tr|J3BZ06|J3BZ06_9GAMM ABC-type sugar transport system, periplasmic component OS=Pantoea sp. YR343 OX=1144341 GN=PMI39_03310 PE=4 SV=1	6.19597	1.12e-06	25.4507	25.692	26.8218	28.5179	27.7705	28.2437	26.3586	26.2931	27.7537	25.0891	27.7002	28.3129	27.4497	28.6165	28.322	32.8651	32.4277	33.1388	27.9952	28.4826	27.8039	27.3524	26.8658	27.2826
J2VL45	RecName: Full=DNA-binding transcriptional regulator BolA	>tr|J2VL45|J2VL45_9GAMM Stress-induced morphogen OS=Pantoea sp. YR343 OX=1144341 GN=PMI39_01346 PE=3 SV=1	6.23901	1.02e-06	29.7358	29.7499	26.4346	29.0245	29.4232	29.376	21.8762	22.2167	20.9851	23.504	27.9262	25.9588	28.6449	28.6308	27.0959	29.1127	29.9555	29.6715	30.3012	30.6896	30.183	30.6972	30.78	30.5908
J2UU98	RecName: Full=ATP-dependent protease ATPase subunit HslU; AltName: Full=Heat shock protein HslU; AltName: Full=Unfoldase HslU	>tr|J2UU98|J2UU98_9GAMM ATP-dependent protease ATPase subunit HslU OS=Pantoea sp. YR343 OX=1144341 GN=hslU PE=3 SV=1	6.58954	4.93e-07	32.2559	31.9737	32.0719	31.0266	31.4584	30.742	20.0767	21.9585	22.1396	21.2336	21.2095	22.6176	28.3881	28.2551	21.0633	29.9954	29.3801	29.147	31.6817	31.713	31.4216	30.8956	30.9498	30.7684
J3HH35	RecName: Full=Malonate-semialdehyde dehydrogenase 2; Short=MSA dehydrogenase 2; AltName: Full=Methylmalonate-semialdehyde dehydrogenase 2; Short=MMSA dehydrogenase 2; Short=MSDH 2	>tr|J3HH35|J3HH35_9GAMM Methylmalonic acid semialdehyde dehydrogenase OS=Pantoea sp. YR343 OX=1144341 GN=PMI39_03367 PE=4 SV=1	2.48107	0.00376062	30.9642	30.4468	30.7838	21.5549	28.9512	28.5897	21.3018	22.5339	21.5016	28.7671	29.5169	20.7924	30.3895	30.2172	29.1192	30.5507	29.515	29.0211	30.2279	29.8549	29.803	29.4914	28.8557	29.4152
J3HRJ0	RecName: Full=Phosphatidylserine decarboxylase proenzyme; Contains: RecName: Full=Phosphatidylserine decarboxylase alpha chain; Contains: RecName: Full=Phosphatidylserine decarboxylase beta chain	>tr|J3HRJ0|J3HRJ0_9GAMM Phosphatidylserine decarboxylase proenzyme OS=Pantoea sp. YR343 OX=1144341 GN=psd PE=3 SV=1	4.68675	2.87e-05	26.7615	25.2709	28.3742	28.2734	29.2054	29.7609	26.3685	26.5625	26.1132	26.7781	23.3718	21.9325	27.3269	29.0061	27.7813	27.9912	28.2001	28.0793	30.4803	31.1786	30.5897	30.8028	30.8673	30.8574
J2VGH7	RecName: Full=Long-chain fatty acid transport protein; AltName: Full=Outer membrane FadL protein; AltName: Full=Outer membrane flp protein; Flags: Precursor	>tr|J2VGH7|J2VGH7_9GAMM Long-chain fatty acid transport protein OS=Pantoea sp. YR343 OX=1144341 GN=PMI39_00025 PE=4 SV=1	9.43049	1.41e-09	32.2413	32.4676	32.4785	29.3102	28.9495	28.4702	21.3474	21.1159	21.224	21.4616	21.9773	21.7928	27.2434	27.4993	22.7911	29.1363	29.5244	29.5192	31.003	32.5884	33.3437	32.1298	31.9977	32.1846
J3HA88	RecName: Full=Maltoporin; AltName: Full=Maltose-inducible porin; Flags: Precursor	>tr|J3HA88|J3HA88_9GAMM Maltoporin OS=Pantoea sp. YR343 OX=1144341 GN=lamB PE=2 SV=1	13.4633	8.08e-13	20.1049	19.8276	21.573	25.9437	27.2112	26.9922	21.5777	21.9059	20.9926	21.2024	22.912	20.9572	30.2708	29.6653	30.1416	28.7744	30.6645	31.3259	35.2309	37.0221	36.1043	37.0009	37.039	36.9829
J2UPN5	RecName: Full=5-deoxy-glucuronate isomerase; Short=5DG isomerase	>tr|J2UPN5|J2UPN5_9GAMM Putative enzyme involved in inositol metabolism OS=Pantoea sp. YR343 OX=1144341 GN=PMI39_03366 PE=4 SV=1	9.58541	1.05e-09	32.6488	30.7975	30.6468	27.7985	27.4664	26.9099	22.1576	22.5389	21.9224	27.2918	28.3682	26.3559	28.0855	28.6401	28.0095	29.5288	29.2322	29.4087	28.9312	29.6259	29.3265	28.4248	28.47	28.4275
J3HP14	RecName: Full=Putative aldehyde dehydrogenase AldA	>tr|J3HP14|J3HP14_9GAMM NAD-dependent aldehyde dehydrogenase OS=Pantoea sp. YR343 OX=1144341 GN=PMI39_00725 PE=3 SV=1	10.3117	2.51e-10	33.5784	33.1697	32.926	26.6799	28.9017	28.9049	22.6497	21.3773	23.1012	22.057	21.1757	22.5038	27.6658	27.4196	25.7355	25.9902	27.3926	27.4143	31.2269	33.0587	33.2082	31.5507	31.7763	31.5285
J3HFF9	RecName: Full=Proline--tRNA ligase; AltName: Full=Prolyl-tRNA synthetase; Short=ProRS	>tr|J3HFF9|J3HFF9_9GAMM Proline--tRNA ligase OS=Pantoea sp. YR343 OX=1144341 GN=proS PE=3 SV=1	13.079	1.6e-12	28.8993	28.434	28.4516	30.1022	30.6097	30.442	21.3336	22.1684	21.0117	25.3412	24.3284	23.7845	27.8815	28.7056	28.0233	29.0893	28.8825	28.7912	30.8688	31.2081	30.3333	30.915	30.6711	30.6432
J2UQW1	RecName: Full=Hemin transport protein HmuS	>tr|J2UQW1|J2UQW1_9GAMM Putative heme degradation protein OS=Pantoea sp. YR343 OX=1144341 GN=PMI39_03025 PE=4 SV=1	3.35278	0.000542266	30.6159	26.6917	30.9324	30.0528	29.0863	30.1758	26.9216	25.2185	23.2967	26.0849	26.8458	26.1533	27.2354	26.7205	27.1759	26.9398	27.2874	27.1836	30.6967	29.4707	29.7128	28.92	28.3986	28.6204
J3HAH0	RecName: Full=PTS system mannose-specific EIID component; AltName: Full=EII-M-Man; AltName: Full=EIID-Man; AltName: Full=Mannose permease IID component	>tr|J3HAH0|J3HAH0_9GAMM PTS system, mannose/fructose/sorbose family, IID component OS=Pantoea sp. YR343 OX=1144341 GN=PMI39_04820 PE=4 SV=1	11.2386	4.53e-11	30.3007	30.0323	30.4193	28.3305	28.7596	28.4676	20.1653	21.561	23.4184	22.4931	22.9084	22.0422	28.0284	28.2674	28.7989	29.1852	29.258	28.8796	30.826	31.8234	31.9228	31.5423	31.423	31.4301
J3HN36	---NA---	>tr|J3HN36|J3HN36_9GAMM Uncharacterized protein OS=Pantoea sp. YR343 OX=1144341 GN=PMI39_01223 PE=4 SV=1	10.6459	1.33e-10	29.2307	29.4967	29.0169	22.4272	20.4597	20.122	21.2691	21.0455	22.5257	29.1477	29.1041	29.3767	29.221	27.7713	30.4359	28.7719	30.0443	30.1288	30.5919	31.7785	31.7863	31.8499	32.3134	31.9611
J2VLY9	RecName: Full=Inner membrane protein YlaC	>tr|J2VLY9|J2VLY9_9GAMM Extracytoplasmic function sigma factor YlaC OS=Pantoea sp. YR343 OX=1144341 GN=PMI39_01021 PE=4 SV=1	11.6639	2e-11	29.2219	28.4469	28.193	31.2038	32.196	32.09	22.0308	22.0643	20.8387	28.1434	26.9844	28.1693	21.7293	20.7286	21.5051	30.7721	30.7775	29.7111	32.2576	30.5235	30.1061	31.0088	30.1463	31.0252
J3HH03	RecName: Full=N-acetylgalactosamine-6-sulfatase; AltName: Full=Chondroitinsulfatase; Short=Chondroitinase; AltName: Full=Galactose-6-sulfate sulfatase; AltName: Full=N-acetylgalactosamine-6-sulfate sulfatase; Short=GalNAc6S sulfatase; Flags: Precursor	>tr|J3HH03|J3HH03_9GAMM Arylsulfatase A family protein OS=Pantoea sp. YR343 OX=1144341 GN=PMI39_03130 PE=4 SV=1	8.15258	1.87e-08	30.8136	30.5892	30.0762	22.0442	27.5287	27.5752	21.8733	21.2156	21.5769	21.8138	21.6147	21.23	29.3988	28.873	26.9382	29.3678	29.1145	29.4066	31.6955	33.4088	33.3567	33.2486	33.4547	33.5918
J3C296	RecName: Full=Phosphate starvation-inducible protein PsiF; Flags: Precursor	>tr|J3C296|J3C296_9GAMM PsiF repeat containing protein OS=Pantoea sp. YR343 OX=1144341 GN=PMI39_02474 PE=4 SV=1	7.34596	1.03e-07	31.3808	32.2924	31.9269	22.1757	21.8611	20.5191	21.9724	22.6018	22.9933	27.471	26.5931	27.3603	27.6984	27.6938	26.24	24.0024	29.4719	30.2298	31.7355	32.628	33.4551	32.0769	32.5181	32.3302
J3HPL3	RecName: Full=Inner membrane protein YohC	>tr|J3HPL3|J3HPL3_9GAMM Uncharacterized protein OS=Pantoea sp. YR343 OX=1144341 GN=PMI39_00681 PE=4 SV=1	13.7663	5.2e-13	30.3423	30.3271	30.2852	27.9664	28.9856	29.2045	21.405	21.4354	21.9266	21.4479	21.0492	22.0927	29.6923	29.6829	28.8218	29.8382	31.0422	29.9692	30.0388	30.7573	30.8049	30.4076	31.0149	30.3743
J2UQ82	RecName: Full=N-acetylgalactosamine-6-sulfatase; AltName: Full=Chondroitinsulfatase; Short=Chondroitinase; AltName: Full=Galactose-6-sulfate sulfatase; AltName: Full=N-acetylgalactosamine-6-sulfate sulfatase; Short=GalNAc6S sulfatase; Flags: Precursor	>tr|J2UQ82|J2UQ82_9GAMM Arylsulfatase A family protein OS=Pantoea sp. YR343 OX=1144341 GN=PMI39_03131 PE=4 SV=1	6.26143	9.78e-07	31.5605	31.7187	30.6443	20.8599	28.2647	28.2873	20.9049	20.1403	21.9294	22.7816	22.4631	21.6718	29.5304	29.4781	27.7845	29.2573	28.8305	29.2177	31.3493	32.485	32.75	32.0654	31.8997	32.1957
J3HFK4	RecName: Full=LPS-assembly protein LptD; Flags: Precursor	>tr|J3HFK4|J3HFK4_9GAMM LPS-assembly protein LptD OS=Pantoea sp. YR343 OX=1144341 GN=lptD PE=3 SV=1	6.19007	1.14e-06	30.3674	28.7476	30.177	28.6436	26.942	28.4483	21.9952	24.1509	21.4786	26.5504	24.9099	21.8163	28.7268	28.032	28.1875	28.4295	28.5671	28.0754	30.7479	30.8578	31.0023	30.3287	30.6895	29.9945
J3HC18	RecName: Full=N-acetyl-gamma-glutamyl-phosphate reductase; Short=AGPR; AltName: Full=N-acetyl-glutamate semialdehyde dehydrogenase; Short=NAGSA dehydrogenase	>tr|J3HC18|J3HC18_9GAMM N-acetyl-gamma-glutamyl-phosphate reductase OS=Pantoea sp. YR343 OX=1144341 GN=argC PE=3 SV=1	1.93154	0.0127651	28.4673	25.5284	28.4093	28.5059	29.4775	29.2941	26.0098	26.5266	27.3474	26.7932	26.7509	26.9371	27.0441	28.3075	27.8738	29.217	28.6141	28.0855	26.7216	28.0137	27.9638	28.4734	28.4848	28.8866
J3HPV7	RecName: Full=Glutathione-binding protein GsiB; Flags: Precursor	>tr|J3HPV7|J3HPV7_9GAMM ABC-type dipeptide transport system, periplasmic component OS=Pantoea sp. YR343 OX=1144341 GN=PMI39_00603 PE=4 SV=1	10.4544	1.94e-10	29.1981	30.5293	29.8572	26.1173	26.5581	27.0964	20.4632	22.3039	21.5046	25.813	26.7002	27.0235	28.5384	28.5456	28.9361	28.8924	28.1575	28.8137	29.8973	31.042	31.3185	30.3655	30.2164	29.825
J3HK00	RecName: Full=Uncharacterized lipoprotein YedD; Flags: Precursor	>tr|J3HK00|J3HK00_9GAMM Uncharacterized protein OS=Pantoea sp. YR343 OX=1144341 GN=PMI39_02162 PE=4 SV=1	15.4994	2.75e-14	31.2282	31.0018	31.4626	29.8814	29.9918	29.7559	22.4247	22.4418	21.5697	21.174	22.117	21.6758	27.1377	27.525	26.5477	28.9344	28.5792	28.5756	29.7229	30.665	30.3619	31.3677	31.3792	31.4936
J2V685	RecName: Full=Protein HflK	>tr|J2V685|J2V685_9GAMM Protein HflK OS=Pantoea sp. YR343 OX=1144341 GN=PMI39_01177 PE=3 SV=1	11.4412	3.03e-11	30.7164	31.629	31.1294	29.5212	27.7666	29.5439	20.7716	22.165	21.0239	22.4166	22.9536	20.5949	28.2617	27.477	28.2207	28.5773	28.7213	28.3498	31.3645	31.8188	31.5857	30.7822	30.4563	30.8048
J2UMB0	RecName: Full=Uncharacterized protein YpfJ	>tr|J2UMB0|J2UMB0_9GAMM Putative metalloprotease OS=Pantoea sp. YR343 OX=1144341 GN=PMI39_03628 PE=4 SV=1	13.492	7.84e-13	30.071	30.1643	29.716	28.1897	28.9209	29.73	21.9408	22.4919	22.0042	22.5559	21.7125	21.2553	28.2489	28.6623	27.8232	29.0916	29.4889	29.3632	30.2256	31.0372	31.2545	30.8429	30.9196	30.7816
J2VGA6	RecName: Full=dCTP deaminase; AltName: Full=Deoxycytidine triphosphate deaminase	>tr|J2VGA6|J2VGA6_9GAMM dCTP deaminase OS=Pantoea sp. YR343 OX=1144341 GN=dcd PE=3 SV=1	7.08973	1.75e-07	27.9757	26.9593	27.8295	25.2831	26.9177	26.6466	25.3319	26.0568	25.0198	25.514	26.5893	25.5165	28.4736	28.6775	27.0625	29.1549	29.5911	28.9683	29.7308	29.7519	29.5604	29.7981	29.9258	29.8277
J3HEC9	RecName: Full=Xanthine phosphoribosyltransferase; AltName: Full=Xanthine-guanine phosphoribosyltransferase; Short=XGPRT	>tr|J3HEC9|J3HEC9_9GAMM Xanthine phosphoribosyltransferase OS=Pantoea sp. YR343 OX=1144341 GN=gpt PE=3 SV=1	9.51017	1.21e-09	29.6798	29.2851	29.2947	29.4315	30.7999	30.6611	21.4143	22.4513	21.6986	23.0981	22.6486	21.4582	26.4858	27.3146	23.376	30.3905	30.3676	30.1679	31.1255	30.9234	30.673	30.8445	30.8964	30.9726
J2V3F4	RecName: Full=Bacillolysin; AltName: Full=Neutral protease; Flags: Precursor	>tr|J2V3F4|J2V3F4_9GAMM Neutral metalloproteinase OS=Pantoea sp. YR343 OX=1144341 GN=PMI39_03591 PE=3 SV=1	12.9895	1.84e-12	25.9958	27.7689	27.811	30.5747	31.3042	30.3813	21.1512	22.0157	21.3603	22.0981	21.0099	21.1133	28.9387	28.9085	28.3739	29.1276	29.1907	29.5583	30.68	31.6439	31.8936	31.4826	31.6422	31.306
J3HI12	RecName: Full=Glutamine--fructose-6-phosphate aminotransferase [isomerizing]; AltName: Full=D-fructose-6-phosphate amidotransferase; AltName: Full=GFAT; AltName: Full=Glucosamine-6-phosphate synthase; AltName: Full=Hexosephosphate aminotransferase; AltName: Full=L-glutamine--D-fructose-6-phosphate amidotransferase	>tr|J3HI12|J3HI12_9GAMM Glutamine--fructose-6-phosphate aminotransferase [isomerizing] OS=Pantoea sp. YR343 OX=1144341 GN=glmS PE=3 SV=1	14.1164	2.8e-13	30.2971	29.6691	29.0253	31.0743	31.0686	31.1756	21.8799	20.3777	21.6196	22.2795	21.1991	22.1658	26.4857	26.821	26.4721	29.0007	28.0158	28.0854	31.5496	31.8168	31.7551	31.0864	30.9072	30.99
J3HD82	RecName: Full=6-phosphogluconolactonase; Short=6-P-gluconolactonase	>tr|J3HD82|J3HD82_9GAMM 3-carboxymuconate cyclase OS=Pantoea sp. YR343 OX=1144341 GN=PMI39_04219 PE=4 SV=1	9.16305	2.38e-09	27.9681	28.8781	28.0762	27.2525	27.8633	27.6376	20.8981	21.9509	22.9081	26.7251	25.7657	26.5051	26.2418	26.4622	23.1404	27.8347	27.955	28.1044	32.6893	32.3007	32.0716	31.706	31.7996	31.9943
J3HM21	RecName: Full=Murein hydrolase activator NlpD; Flags: Precursor	>tr|J3HM21|J3HM21_9GAMM Metalloendopeptidase-like membrane protein OS=Pantoea sp. YR343 OX=1144341 GN=PMI39_01648 PE=4 SV=1	6.83835	2.93e-07	29.1125	29.8283	29.7585	28.8207	28.1526	28.7842	21.8841	22.3313	22.9834	27.3071	26.635	26.6311	27.5995	25.6413	28.5283	27.7131	27.9696	27.7961	27.4614	30.2868	29.8698	29.7834	30.1535	29.5874
J2UQC9	RecName: Full=Citrate synthase	>tr|J2UQC9|J2UQC9_9GAMM Citrate synthase OS=Pantoea sp. YR343 OX=1144341 GN=PMI39_03084 PE=3 SV=1	11.6556	2.02e-11	30.8974	29.9318	30.1697	29.3643	29.3915	29.8529	19.912	22.1514	21.7135	21.3244	21.9651	20.8966	28.0142	27.0983	26.1078	27.8497	29.3206	28.9571	31.0495	31.9768	31.7792	31.6176	31.6896	31.4251
J2VIE3	RecName: Full=Sulfate adenylyltransferase subunit 1; AltName: Full=ATP-sulfurylase large subunit; AltName: Full=Sulfate adenylate transferase; Short=SAT	>tr|J2VIE3|J2VIE3_9GAMM Sulfate adenylyltransferase subunit 1 OS=Pantoea sp. YR343 OX=1144341 GN=cysN PE=3 SV=1	1.05337	0.0919142	26.9791	19.9437	27.288	24.7424	28.1073	27.4199	21.0531	27.7756	28.7586	29.5176	30.0891	30.103	29.7553	28.4589	29.6884	29.1143	29.9549	29.9692	28.2164	28.4471	27.8625	27.1476	26.639	26.8368
J2V3F6	RecName: Full=Probable cytosol aminopeptidase; AltName: Full=Leucine aminopeptidase; Short=LAP; AltName: Full=Leucyl aminopeptidase	>tr|J2V3F6|J2V3F6_9GAMM Probable cytosol aminopeptidase OS=Pantoea sp. YR343 OX=1144341 GN=pepA PE=3 SV=1	12.6752	3.22e-12	29.6941	29.6542	29.6867	29.3018	29.7818	29.7001	21.0991	20.5918	22.4307	23.1148	21.4566	22.5626	28.3859	28.4871	27.5393	28.898	28.5623	28.3449	30.8377	30.2509	30.9185	30.9211	30.7555	30.8263
J3HPZ1	RecName: Full=3-oxoacyl-[acyl-carrier-protein] reductase FabG; AltName: Full=3-ketoacyl-acyl carrier protein reductase; AltName: Full=Beta-Ketoacyl-acyl carrier protein reductase; AltName: Full=Beta-ketoacyl-ACP reductase	>tr|J3HPZ1|J3HPZ1_9GAMM Uncharacterized protein OS=Pantoea sp. YR343 OX=1144341 GN=PMI39_00683 PE=4 SV=1	12.6982	3.1e-12	28.5308	28.4798	27.9703	28.5261	28.1305	28.4553	22.2893	22.175	21.2283	21.1099	23.1536	21.6789	28.804	28.5413	28.0115	28.6573	29.1146	29.5154	31.0758	31.9137	32.0594	31.4602	31.5152	31.2454
J2V680	RecName: Full=Esterase YjfP	>tr|J2V680|J2V680_9GAMM Alpha/beta superfamily hydrolase OS=Pantoea sp. YR343 OX=1144341 GN=PMI39_01167 PE=4 SV=1	2.60135	0.00286964	28.6621	27.6694	26.536	28.9941	30.7025	30.7119	30.9816	28.9562	30.4579	22.4734	22.197	21.6957	27.0529	27.1761	21.5555	30.4385	28.313	21.6001	29.1371	30.247	30.0638	29.368	28.6664	29.0409
J3CAM8	RecName: Full=ATP-dependent Clp protease ATP-binding subunit ClpA homolog	>tr|J3CAM8|J3CAM8_9GAMM ATP-dependent Clp protease ATP-binding subunit clpA OS=Pantoea sp. YR343 OX=1144341 GN=PMI39_00563 PE=3 SV=1	11.7737	1.64e-11	28.4579	27.725	28.8458	30.5184	30.5443	30.7071	21.2697	23.1581	22.8344	21.6402	21.3179	21.9465	26.4801	26.5686	25.3086	30.4898	29.3656	28.4879	31.1423	31.6089	31.2294	31.0538	30.7867	31.1235
J3CFI0	---NA---	>tr|J3CFI0|J3CFI0_9GAMM Uncharacterized protein (Fragment) OS=Pantoea sp. YR343 OX=1144341 GN=PMI39_00109 PE=4 SV=1	13.3122	1.04e-12	31.5193	32.2074	31.4923	20.369	20.1155	20.0636	23.2641	21.5831	21.8625	22.1474	23.0376	21.5154	30.3436	30.0909	28.8237	28.4913	29.5008	29.7546	31.5832	32.894	33.217	32.8022	32.4694	33.1468
J2V2F3	RecName: Full=Acetyl-coenzyme A carboxylase carboxyl transferase subunit alpha; Short=ACCase subunit alpha; Short=Acetyl-CoA carboxylase carboxyltransferase subunit alpha	>tr|J2V2F3|J2V2F3_9GAMM Acetyl-coenzyme A carboxylase carboxyl transferase subunit alpha OS=Pantoea sp. YR343 OX=1144341 GN=accA PE=3 SV=1	5.80568	2.55e-06	30.9898	30.5662	30.3636	27.6412	28.0597	28.2315	21.1119	21.7457	21.5471	21.4149	20.8588	21.6022	28.4965	28.9268	20.1651	29.4951	29.1451	29.2023	31.932	32.4647	32.0112	32.0188	32.1377	32.1579
J2USN5	RecName: Full=Bifunctional protein GlmU; Includes: RecName: Full=UDP-N-acetylglucosamine pyrophosphorylase; AltName: Full=N-acetylglucosamine-1-phosphate uridyltransferase; Includes: RecName: Full=Glucosamine-1-phosphate N-acetyltransferase	>tr|J2USN5|J2USN5_9GAMM Bifunctional protein GlmU OS=Pantoea sp. YR343 OX=1144341 GN=glmU PE=3 SV=1	5.28229	7.94e-06	28.5172	29.3943	28.6718	28.8499	29.3335	29.1139	22.1625	22.3438	22.3478	26.8638	26.3274	21.0659	28.1611	28.201	28.1093	28.1842	28.6627	28.2471	29.8145	29.4533	29.4765	29.0916	29.5524	29.3199
J3HIG4	RecName: Full=Dihydroxy-acid dehydratase; Short=DAD	>tr|J3HIG4|J3HIG4_9GAMM Dihydroxy-acid dehydratase OS=Pantoea sp. YR343 OX=1144341 GN=ilvD PE=3 SV=1	6.53928	5.45e-07	29.2992	29.4431	29.6211	27.3469	29.5218	28.063	21.561	21.762	21.9093	26.8937	26.0943	27.0371	26.6561	28.0204	23.0482	27.9627	27.8834	27.3524	30.5525	30.5172	30.2562	30.1557	30.0533	30.1686
J2V0G8	RecName: Full=Methionine--tRNA ligase; AltName: Full=Methionyl-tRNA synthetase; Short=MetRS	>tr|J2V0G8|J2V0G8_9GAMM Methionine--tRNA ligase OS=Pantoea sp. YR343 OX=1144341 GN=metG PE=3 SV=1	15.7676	1.98e-14	33.4163	32.7596	32.7229	29.1746	28.6024	28.817	22.0716	21.405	23.2969	22.7789	21.9567	22.7402	19.9454	20.4963	19.5201	30.8498	30.5422	30.8718	31.4666	31.7488	31.3247	31.5003	31.4898	31.5604
J3C6N9	RecName: Full=Bacterioferritin; Short=BFR	>tr|J3C6N9|J3C6N9_9GAMM Bacterioferritin OS=Pantoea sp. YR343 OX=1144341 GN=PMI39_01772 PE=3 SV=1	9.82569	6.51e-10	28.4195	27.605	30.3934	28.9697	28.7851	29.2384	21.5646	22.9673	21.8295	22.3015	20.4208	20.8655	28.4682	28.6514	26.6513	29.1103	29.5929	28.8318	30.3774	30.9143	31.4361	31.3492	31.0007	31.0562
J2V2J1	RecName: Full=RNA polymerase-binding transcription factor DksA	>tr|J2V2J1|J2V2J1_9GAMM RNA polymerase-binding transcription factor DksA OS=Pantoea sp. YR343 OX=1144341 GN=dksA PE=3 SV=1	11.0674	6.14e-11	30.0475	28.2304	28.4678	29.5054	30.5835	30.6017	20.741	21.6728	22.4058	22.4506	20.7678	21.1005	27.4207	28.544	27.3972	29.7858	28.6952	28.7738	30.4051	30.9668	30.7315	30.4758	30.4506	30.4121
J2V0I0	RecName: Full=S-(hydroxymethyl)glutathione dehydrogenase; AltName: Full=Alcohol dehydrogenase class-3; AltName: Full=Alcohol dehydrogenase class-III; AltName: Full=Glutathione-dependent formaldehyde dehydrogenase; Short=FALDH; Short=FDH; Short=GSH-FDH	>tr|J2V0I0|J2V0I0_9GAMM S-(hydroxymethyl)glutathione dehydrogenase OS=Pantoea sp. YR343 OX=1144341 GN=PMI39_01900 PE=3 SV=1	11.5678	2.38e-11	29.3035	29.6988	29.8209	26.2376	25.825	26.568	21.3843	21.4914	22.3096	23.7473	26.1674	25.4672	26.6049	26.4949	26.3877	28.2897	28.1843	28.4078	30.9507	32.111	31.7926	31.1895	31.0667	31.0218
J3HG03	RecName: Full=Aminomethyltransferase; AltName: Full=Glycine cleavage system T protein	>tr|J3HG03|J3HG03_9GAMM Aminomethyltransferase OS=Pantoea sp. YR343 OX=1144341 GN=gcvT PE=3 SV=1	12.226	7.09e-12	29.4729	28.9279	29.0713	29.4417	29.9261	29.7166	20.8641	22.0872	22.6577	22.9767	22.2513	21.7436	28.3071	28.9903	27.6894	29.1474	28.9606	28.7077	29.6088	30.5625	30.019	29.9099	29.7111	29.6206
J2VCM9	RecName: Full=AsmA family protein YhjG	>tr|J2VCM9|J2VCM9_9GAMM AsmA domain-containing protein OS=Pantoea sp. YR343 OX=1144341 GN=PMI39_02340 PE=4 SV=1	9.29039	1.85e-09	26.8739	27.9571	26.8325	27.5159	28.8838	28.8325	21.6624	20.8413	22.0087	29.2176	29.5914	30.6085	26.3673	27.6711	26.6358	25.587	26.8678	26.5924	29.194	30.4319	30.6488	29.6212	29.9144	29.6561
J3HT32	RecName: Full=Acylphosphatase; AltName: Full=Acylphosphate phosphohydrolase	>tr|J3HT32|J3HT32_9GAMM Acylphosphatase OS=Pantoea sp. YR343 OX=1144341 GN=PMI39_00087 PE=3 SV=1	4.42624	5.06e-05	28.1119	28.399	27.9628	27.9187	28.6495	28.5356	21.3458	21.0655	21.7311	28.1481	26.6447	22.6361	29.026	28.3917	28.9436	29.1308	29.1974	29.1874	29.5846	29.4735	30.0955	25.5413	29.5042	30.5888
J2UQ16	RecName: Full=Ribosome-binding ATPase YchF	>tr|J2UQ16|J2UQ16_9GAMM Ribosome-binding ATPase YchF OS=Pantoea sp. YR343 OX=1144341 GN=ychF PE=3 SV=1	12.1876	7.49e-12	29.1422	28.0211	28.8887	29.6073	29.3661	29.8046	22.5495	22.0741	21.2927	21.9133	21.6804	21.0218	28.891	28.9825	26.9876	28.7249	28.2632	28.3536	31.0485	30.7946	30.4399	30.6953	30.4341	30.5559
J2V0M9	RecName: Full=Oxygen regulatory protein NreC; AltName: Full=Nitrogen regulation protein C	>tr|J2V0M9|J2V0M9_9GAMM Transcriptional regulatory protein RcsB OS=Pantoea sp. YR343 OX=1144341 GN=rcsB PE=3 SV=1	11.2473	4.48e-11	30.5442	30.0776	30.7451	28.5798	29.2106	28.6512	20.5767	22.5961	22.5233	22.2134	20.3788	21.798	26.4802	26.3351	26.6427	28.9994	28.1089	26.7589	31.5153	31.6777	31.7587	31.0342	31.1098	31.0365
J3HFV4	RecName: Full=GMP synthase [glutamine-hydrolyzing]; AltName: Full=GMP synthetase; AltName: Full=Glutamine amidotransferase	>tr|J3HFV4|J3HFV4_9GAMM GMP synthase [glutamine-hydrolyzing] OS=Pantoea sp. YR343 OX=1144341 GN=guaA PE=3 SV=1	14.9626	6.35e-14	28.9223	28.3835	28.3233	30.3511	30.3158	30.3316	22.1993	21.6999	20.7953	22.1052	21.6329	20.8617	28.3841	27.9711	27.8232	28.4959	28.8081	28.361	30.8357	30.8846	30.6811	30.2332	30.4217	30.2866
J3HHM1	RecName: Full=Uncharacterized protein YggT	>tr|J3HHM1|J3HHM1_9GAMM Putative integral membrane protein OS=Pantoea sp. YR343 OX=1144341 GN=PMI39_03041 PE=4 SV=1	2.79538	0.00186539	29.3244	20.3115	29.2208	28.683	29.4148	29.2121	21.2815	22.0571	21.8388	26.47	27.0189	27.1454	27.1552	28.4965	27.858	29.0317	28.6559	28.6577	29.4253	29.7592	29.3562	29.4261	29.5297	29.7513
J3HKE9	RecName: Full=Glycine--tRNA ligase beta subunit; AltName: Full=Glycyl-tRNA synthetase beta subunit; Short=GlyRS	>tr|J3HKE9|J3HKE9_9GAMM Glycine--tRNA ligase beta subunit OS=Pantoea sp. YR343 OX=1144341 GN=glyS PE=3 SV=1	10.9898	7.05e-11	28.382	28.6691	28.4688	28.955	28.5764	28.5217	20.5227	21.2448	23.0515	22.5322	21.8852	22.4788	28.4157	27.0783	26.6388	30.0873	29.4628	28.8059	30.1657	31.0391	30.8853	31.017	30.9907	31.1216
J3HIH4	RecName: Full=HTH-type transcriptional regulator CysB; AltName: Full=Cys regulon transcriptional activator	>tr|J3HIH4|J3HIH4_9GAMM Transcriptional regulator OS=Pantoea sp. YR343 OX=1144341 GN=PMI39_02709 PE=3 SV=1	10.3706	2.25e-10	28.3645	27.8923	28.3502	27.5947	29.1524	28.9398	21.3548	21.1838	23.2269	23.6221	21.4702	21.7557	28.3141	28.4692	27.6185	29.2796	29.3244	29.2552	30.3767	30.7529	30.7109	30.4564	30.4566	30.4944
J3CAV1	RecName: Full=Carnitine transport binding protein OpuCC; Flags: Precursor	>tr|J3CAV1|J3CAV1_9GAMM Periplasmic glycine betaine/choline-binding lipoprotein of an ABC-type transport system OS=Pantoea sp. YR343 OX=1144341 GN=PMI39_00669 PE=4 SV=1	4.42059	5.12e-05	27.6271	26.4157	26.1997	19.8773	27.4081	27.2516	22.0921	22.2587	22.5146	26.268	26.3928	26.2471	28.996	28.5227	27.2675	28.2491	28.0397	28.8354	31.4191	31.5087	31.5713	31.0598	31.1552	31.0584
J3CAM4	RecName: Full=Thioredoxin reductase; Short=TRXR	>tr|J3CAM4|J3CAM4_9GAMM Thioredoxin reductase OS=Pantoea sp. YR343 OX=1144341 GN=PMI39_00558 PE=3 SV=1	7.47707	7.84e-08	29.4766	28.9814	28.2291	29.7328	30.7466	30.6574	22.1087	21.1427	21.8797	22.1521	22.2552	20.724	25.9811	26.6778	20.5837	30.0913	29.8733	29.4013	31.4846	31.9997	31.7044	30.6232	30.659	30.5837
J2UAU9	RecName: Full=Mannose-6-phosphate isomerase; AltName: Full=Phosphohexomutase; AltName: Full=Phosphomannose isomerase; Short=PMI	>tr|J2UAU9|J2UAU9_9GAMM Mannose-6-phosphate isomerase OS=Pantoea sp. YR343 OX=1144341 GN=PMI39_04711 PE=3 SV=1	11.9458	1.18e-11	28.8433	28.6357	28.4412	28.8057	29.9173	29.8056	21.9473	21.7396	21.2382	25.4572	25.6328	26.3284	26.4252	27.2012	26.5802	28.1531	27.7602	28.1314	29.3168	30.4685	30.5042	28.6201	28.8851	28.8748
J3C5W7	RecName: Full=NADH-quinone oxidoreductase subunit B; AltName: Full=NADH dehydrogenase I subunit B; AltName: Full=NDH-1 subunit B	>tr|J3C5W7|J3C5W7_9GAMM NADH-quinone oxidoreductase subunit B OS=Pantoea sp. YR343 OX=1144341 GN=nuoB PE=3 SV=1	11.5111	2.65e-11	30.8945	31.5182	30.8653	30.2195	30.5032	30.3487	21.3852	22.0298	20.8982	22.847	22.0994	21.7618	25.9044	24.8589	26.8958	28.6368	28.703	28.3178	28.978	30.8697	31.0791	29.3214	29.3046	29.2251
J3HBR7	RecName: Full=Glycogen synthase; AltName: Full=Starch [bacterial glycogen] synthase	>tr|J3HBR7|J3HBR7_9GAMM Glycogen synthase OS=Pantoea sp. YR343 OX=1144341 GN=glgA PE=3 SV=1	7.06103	1.85e-07	29.4406	28.1469	28.509	26.8046	28.006	28.2963	21.5644	21.2242	21.8181	22.2338	26.5387	26.0822	27.7758	27.8067	27.964	28.2346	28.3533	28.4582	29.4583	30.5149	29.8753	30.1571	29.9328	30.1697
J2V0Q8	RecName: Full=Maleylacetoacetate isomerase; Short=MAAI; AltName: Full=GSTZ1-1; AltName: Full=Glutathione S-transferase zeta 1	>tr|J2V0Q8|J2V0Q8_9GAMM Glutathione S-transferase OS=Pantoea sp. YR343 OX=1144341 GN=PMI39_02002 PE=4 SV=1	14.0021	3.46e-13	29.0956	28.3215	29.3557	29.1376	30.305	30.1687	21.4067	21.8737	21.7052	21.505	21.5943	20.2645	26.538	25.7511	26.0471	28.9492	28.6882	28.7539	30.666	31.6789	31.3699	31.3607	31.1766	31.3462
J2USZ8	RecName: Full=Probable branched-chain-amino-acid aminotransferase; Short=BCAT	>tr|J2USZ8|J2USZ8_9GAMM Branched-chain-amino-acid aminotransferase OS=Pantoea sp. YR343 OX=1144341 GN=ilvE PE=3 SV=1	5.05278	1.3e-05	20.7919	28.6066	28.962	30.7522	30.1997	30.0182	20.5244	21.6002	21.9911	23.0026	22.2587	22.9014	28.3409	27.5338	27.3119	29.7763	29.5995	29.7986	30.7716	30.3946	30.4872	30.4807	30.5085	30.3959
J3HM75	RecName: Full=30S ribosomal protein S19	>tr|J3HM75|J3HM75_9GAMM 30S ribosomal protein S19 OS=Pantoea sp. YR343 OX=1144341 GN=rpsS PE=3 SV=1	4.03489	0.000119902	29.7699	19.9058	29.2762	29.4581	29.6816	30.0052	21.7778	23.1132	20.7485	21.4435	22.4498	22.6895	26.9285	28.189	27.7815	28.7518	28.9218	28.6941	30.8869	31.4626	31.2151	31.1934	31.1119	31.444
J2V7N6	RecName: Full=3-phosphoshikimate 1-carboxyvinyltransferase; AltName: Full=5-enolpyruvylshikimate-3-phosphate synthase; Short=EPSP synthase; Short=EPSPS	>tr|J2V7N6|J2V7N6_9GAMM 3-phosphoshikimate 1-carboxyvinyltransferase OS=Pantoea sp. YR343 OX=1144341 GN=aroA PE=3 SV=1	5.99952	1.69e-06	28.9689	29.5691	31.4147	28.4563	28.8942	28.7347	21.1438	21.5929	22.6523	26.2078	25.2648	20.9218	27.1805	27.0147	25.838	28.4952	28.1626	27.5803	29.4585	29.8152	29.6323	29.8002	29.9635	30.056
J2V7T2	RecName: Full=Carbonic anhydrase; AltName: Full=Carbonate dehydratase	>tr|J2V7T2|J2V7T2_9GAMM Carbonic anhydrase OS=Pantoea sp. YR343 OX=1144341 GN=PMI39_00597 PE=3 SV=1	6.00403	1.67e-06	28.6639	26.0052	28.2347	28.2625	28.6241	29.2646	26.2328	23.6421	21.1563	22.1419	23.473	21.7415	28.0743	27.6751	26.7437	28.6449	28.1744	27.9546	30.3298	30.7599	30.6513	29.9782	30.2122	30.1548
J2V7M0	RecName: Full=Chromosome partition protein MukB; AltName: Full=Structural maintenance of chromosome-related protein	>tr|J2V7M0|J2V7M0_9GAMM Chromosome partition protein MukB OS=Pantoea sp. YR343 OX=1144341 GN=mukB PE=3 SV=1	12.2152	7.19e-12	27.6944	27.7084	27.3956	28.1743	28.0938	28.4154	21.8431	21.9618	22.4302	22.2056	20.8606	20.7602	26.5682	26	25.9246	28.6628	28.6608	28.1818	35.9241	34.3513	32.8741	30.5291	30.7255	30.7489
J2V687	RecName: Full=5-dehydro-2-deoxygluconokinase; AltName: Full=2-deoxy-5-keto-D-gluconate kinase; Short=DKG kinase	>tr|J2V687|J2V687_9GAMM Uncharacterized protein OS=Pantoea sp. YR343 OX=1144341 GN=PMI39_03364 PE=4 SV=1	4.6165	3.34e-05	30.4011	29.7957	29.8502	26.2155	26.3129	25.6715	23.3168	21.7077	22.5261	27.6125	27.5495	21.7787	29.9841	29.6264	29.2736	29.5207	29.142	28.8374	28.1315	28.4268	28.6026	27.7698	27.4214	26.9039
J3HH24	RecName: Full=3-dehydroquinate synthase; Short=DHQS	>tr|J3HH24|J3HH24_9GAMM 3-dehydroquinate synthase OS=Pantoea sp. YR343 OX=1144341 GN=aroB PE=3 SV=1	7.39203	9.33e-08	26.3951	25.9808	27.0126	29.9621	27.9653	29.4064	21.4601	22.0001	21.9138	21.2424	25.6374	23.9957	29.6229	29.0907	29.3716	28.3546	28.1674	26.4016	29.5585	30.5566	30.7126	30.5268	30.5664	30.4427
J2V4R5	RecName: Full=PhoH-like protein	>tr|J2V4R5|J2V4R5_9GAMM Phosphate starvation-inducible protein PhoH, predicted ATPase OS=Pantoea sp. YR343 OX=1144341 GN=PMI39_01189 PE=4 SV=1	12.794	2.56e-12	31.1084	30.4525	30.4597	29.01	29.518	29.0158	20.535	20.2834	21.8497	22.3365	22.0806	22.1533	27.3344	27.1721	26.8941	27.6489	27.7658	27.343	29.3698	31.3432	31.0234	30.4493	30.8541	30.2439
J3HP77	RecName: Full=Dihydroorotase; Short=DHOase	>tr|J3HP77|J3HP77_9GAMM Dihydroorotase OS=Pantoea sp. YR343 OX=1144341 GN=pyrC PE=3 SV=1	11.5291	2.56e-11	29.3644	28.2674	28.6131	29.5482	29.7002	29.5351	22.6449	21.7366	20.9116	23.1831	21.089	21.0831	27.8109	28.2673	28.1836	28.8099	28.4643	28.3929	29.9844	30.5537	30.1739	29.9537	29.9898	29.8157
J3BWG1	RecName: Full=Glutamate-1-semialdehyde 2,1-aminomutase; Short=GSA; AltName: Full=Glutamate-1-semialdehyde aminotransferase; Short=GSA-AT	>tr|J3BWG1|J3BWG1_9GAMM Glutamate-1-semialdehyde 2,1-aminomutase OS=Pantoea sp. YR343 OX=1144341 GN=hemL PE=3 SV=1	13.4582	8.08e-13	28.863	28.0336	29.3457	29.3294	29.4681	29.4389	21.4331	21.6332	22.6976	21.6504	21.8971	20.8753	29.1655	28.7648	28.2319	29.4386	29.4409	29.0263	30.3261	30.0085	29.7819	28.9969	28.8771	28.9173
J2UAJ8	RecName: Full=HTH-type transcriptional repressor AllR; AltName: Full=Negative regulator of allantoin and glyoxylate utilization operons	>tr|J2UAJ8|J2UAJ8_9GAMM Transcriptional regulator OS=Pantoea sp. YR343 OX=1144341 GN=PMI39_04826 PE=4 SV=1	10.81	9.71e-11	27.97	28.527	28.0415	27.6962	28.2844	28.2974	20.7843	22.7845	23.1556	22.5522	22.261	21.2529	28.6325	28.1106	27.4351	28.1302	28.2201	28.6891	29.7824	30.812	30.9874	30.9466	31.0422	31.016
J2V7P0	RecName: Full=Pyruvate formate-lyase-activating enzyme; Short=PFL-activating enzyme	>tr|J2V7P0|J2V7P0_9GAMM Pyruvate formate-lyase-activating enzyme OS=Pantoea sp. YR343 OX=1144341 GN=PMI39_00551 PE=3 SV=1	4.74762	2.52e-05	26.3796	26.6293	25.9705	29.4714	29.8546	30.0426	21.3198	21.0862	21.5187	27.7479	25.7672	21.3105	26.7953	26.7059	20.8536	29.9314	29.9914	29.7898	30.2535	31.0344	30.7642	30.748	30.758	30.6652
J3HMY1	RecName: Full=Lipopolysaccharide export system protein LptA; Flags: Precursor	>tr|J3HMY1|J3HMY1_9GAMM Lipopolysaccharide export system protein LptA OS=Pantoea sp. YR343 OX=1144341 GN=lptA PE=3 SV=1	8.6654	6.59e-09	30.1894	30.7113	30.2749	28.2191	28.3768	28.6514	20.3352	21.7135	21.8724	22.4268	20.6913	20.9921	29.1478	28.9678	24.9743	27.8891	28.8563	28.576	30.2574	30.5145	30.8401	30.2792	30.3538	29.8464
J3HEC2	RecName: Full=Outer membrane protein assembly factor BamD; Flags: Precursor	>tr|J3HEC2|J3HEC2_9GAMM Outer membrane protein assembly factor BamD OS=Pantoea sp. YR343 OX=1144341 GN=bamD PE=3 SV=1	5.72037	3.07e-06	30.3406	29.3368	30.2423	29.8646	29.3874	29.29	21.541	21.0121	23.2529	21.7077	21.0282	21.005	28.0302	26.8848	19.9796	29.3724	29.4655	29.1439	30.4532	31.1246	31.0561	30.3226	30.7028	30.3009
J2VP58	RecName: Full=Low specificity L-threonine aldolase; Short=Low specificity L-TA	>tr|J2VP58|J2VP58_9GAMM Threonine aldolase OS=Pantoea sp. YR343 OX=1144341 GN=PMI39_00569 PE=4 SV=1	12.3838	5.39e-12	29.2487	28.2469	29.3306	28.6758	29.3133	29.3535	22.5254	22.3616	22.7129	25.4441	25.4373	25.6967	26.4325	26.1476	25.9756	27.982	28.5145	27.9544	29.6375	28.7383	28.8605	28.7692	28.5901	28.8058
J3HPE2	RecName: Full=Periplasmic trehalase; AltName: Full=Alpha,alpha-trehalase; AltName: Full=Alpha,alpha-trehalose glucohydrolase; Flags: Precursor	>tr|J3HPE2|J3HPE2_9GAMM Periplasmic trehalase OS=Pantoea sp. YR343 OX=1144341 GN=treA PE=3 SV=1	11.7816	1.61e-11	30.4645	30.2325	29.8504	19.1841	20.4509	20.482	20.111	21.6538	21.5093	24.9005	25.5102	26.115	27.5054	27.5965	27.716	27.2973	29.6193	30.4585	32.0926	32.9452	32.6963	32.1232	31.9802	32.0458
J3HBP2	RecName: Full=Single-stranded DNA-binding protein; Short=SSB	>tr|J3HBP2|J3HBP2_9GAMM Single-stranded DNA-binding protein OS=Pantoea sp. YR343 OX=1144341 GN=PMI39_04566 PE=3 SV=1	5.75636	2.84e-06	29.1793	28.1754	29.1262	28.9884	29.0709	29.1431	22.2049	20.627	21.5209	21.8137	21.339	22.7769	28.6251	27.4812	20.7757	29.2736	28.4076	28.7226	31.5298	31.757	31.3791	30.8324	30.8296	30.8125
J2V6E2	RecName: Full=Acyl carrier protein; Short=ACP	>tr|J2V6E2|J2V6E2_9GAMM Acyl carrier protein OS=Pantoea sp. YR343 OX=1144341 GN=acpP PE=3 SV=1	4.04798	0.000116413	27.9714	23.398	19.4531	21.3174	26.4248	27.8666	20.4075	21.5724	21.0195	22.1341	27.306	26.6995	29.2259	28.7434	27.3752	29.0555	29.6411	29.7279	31.1189	33.9615	31.4591	33.3016	31.9739	33.1228
J3C0V2	RecName: Full=Phosphate-binding protein PstS; Short=PBP; Flags: Precursor	>tr|J3C0V2|J3C0V2_9GAMM Phosphate-binding protein PstS OS=Pantoea sp. YR343 OX=1144341 GN=PMI39_02801 PE=3 SV=1	13.6754	5.65e-13	29.8724	30.4133	30.1014	27.9129	27.4843	27.7987	21.3321	20.5381	21.1302	22.8594	22.4458	20.8775	26.3467	26.9993	26.7521	28.6148	28.5936	28.8053	30.5089	31.2491	31.4122	30.7223	30.6281	30.5974
J2UDX1	RecName: Full=Cell division protein ZapB	>tr|J2UDX1|J2UDX1_9GAMM Cell division protein ZapB OS=Pantoea sp. YR343 OX=1144341 GN=zapB PE=3 SV=1	5.62107	3.8e-06	21.2528	19.6912	20.5778	22.3091	21.927	22.0772	21.5428	29.4626	29.5726	29.8246	28.1349	29.7312	26.5147	26.6505	24.667	30.8466	30.7433	30.3866	31.3644	30.6884	31.0157	31.2234	31.5686	31.7331
J2VJK6	RecName: Full=Transcription elongation factor GreA; AltName: Full=Transcript cleavage factor GreA	>tr|J2VJK6|J2VJK6_9GAMM Transcription elongation factor GreA OS=Pantoea sp. YR343 OX=1144341 GN=greA PE=3 SV=1	10.9249	7.91e-11	26.7353	28.8163	28.3891	29.4972	30.1849	30.3771	20.4438	22.0054	22.102	21.6892	22.8841	23.4976	23.067	22.5854	24.2066	29.9102	29.1927	28.3798	31.2744	31.7619	31.7773	31.526	31.6672	31.3955
J3BZB4	RecName: Full=Uncharacterized protein YicS	>tr|J3BZB4|J3BZB4_9GAMM Uncharacterized protein OS=Pantoea sp. YR343 OX=1144341 GN=PMI39_03133 PE=4 SV=1	11.7657	1.66e-11	29.4169	27.6623	28.6177	20.7962	20.363	20.8881	21.333	21.6835	22.1469	26.6576	26.0861	26.5538	28.9749	29.3765	28.5406	27.3696	29.2242	29.3927	30.4199	31.7142	32.118	30.9498	31.1985	31.3894
J3HNZ8	RecName: Full=Lipoprotein E; AltName: Full=Outer membrane protein P4; Short=OMP P4; Flags: Precursor	>tr|J3HNZ8|J3HNZ8_9GAMM 5'-nucleotidase, lipoprotein e(P4) family OS=Pantoea sp. YR343 OX=1144341 GN=PMI39_01091 PE=4 SV=1	13.7046	5.53e-13	30.9434	31.1177	30.9043	27.5296	28.5493	28.2458	21.5191	21.9732	21.8479	21.5429	20.747	20.4322	26.261	27.8223	27.995	28.7282	28.4471	28.483	30.4241	30.9234	31.0509	28.946	29.0442	28.9839
J3HNT8	RecName: Full=3-oxoacyl-[acyl-carrier-protein] synthase 2; AltName: Full=3-oxoacyl-[acyl-carrier-protein] synthase II; AltName: Full=Beta-ketoacyl-ACP synthase II; Short=KAS II	>tr|J3HNT8|J3HNT8_9GAMM 3-oxoacyl-[acyl-carrier-protein] synthase 2 OS=Pantoea sp. YR343 OX=1144341 GN=PMI39_00881 PE=3 SV=1	8.3994	1.14e-08	29.3099	28.9113	29.3101	29.4257	30.7956	30.7996	21.3286	22.3154	21.5156	24.1605	21.5156	21.3276	25.5433	25.4507	21.8812	29.2284	28.8462	28.2634	30.1058	30.1939	30.4721	30.5417	30.6067	30.5812
J2V666	RecName: Full=Metalloprotease TldD homolog	>tr|J2V666|J2V666_9GAMM Putative Zn-dependent protease-like protein OS=Pantoea sp. YR343 OX=1144341 GN=PMI39_01142 PE=4 SV=1	5.88535	2.17e-06	28.5508	29.0568	28.9838	29.7567	30.7659	30.4623	22.0261	21.3549	22.9966	21.0236	21.775	22.7335	26.8725	27.3627	20.4668	29.0101	27.8095	28.8578	29.8362	30.8664	30.4615	30.5058	30.4225	30.3964
J3HFC1	RecName: Full=Carbamoyl-phosphate synthase large chain; AltName: Full=Carbamoyl-phosphate synthetase ammonia chain	>tr|J3HFC1|J3HFC1_9GAMM Carbamoyl-phosphate synthase large chain OS=Pantoea sp. YR343 OX=1144341 GN=carB PE=3 SV=1	7.12653	1.62e-07	29.1558	26.6942	28.8482	29.6266	30.5581	30.3951	20.184	22.1014	21.0745	21.7306	21.1649	20.8983	26.7113	27.379	21.3232	30.6367	30.0553	29.8704	30.8489	30.846	30.2684	30.4589	30.5849	30.8792
J2UUB1	RecName: Full=Transcriptional regulatory protein WalR	>tr|J2UUB1|J2UUB1_9GAMM Response regulator with CheY-like receiver domain and winged-helix DNA-binding domain OS=Pantoea sp. YR343 OX=1144341 GN=PMI39_04405 PE=4 SV=1	11.6558	2.02e-11	29.0779	28.3687	27.8273	27.1751	27.8125	28.3911	21.7663	20.7096	22.2501	20.7584	20.419	22.6618	27.7546	28.081	27.6112	28.9193	28.5906	28.5764	30.5742	31.0085	30.8921	31.0643	30.7673	31.0129
J3HBV6	RecName: Full=Outer membrane protein YfaZ; Flags: Precursor	>tr|J3HBV6|J3HBV6_9GAMM YfaZ OS=Pantoea sp. YR343 OX=1144341 GN=PMI39_04584 PE=4 SV=1	10.3792	2.22e-10	28.1605	26.4281	27.6246	29.2877	29.3386	29.059	22.0206	20.5972	22.2924	22.3843	22.7157	22.0887	27.9691	28.0839	26.0144	29.2508	29.2023	28.1351	30.3377	30.2918	30.0118	30.1067	30.2717	30.0728
J2V9N6	RecName: Full=Periplasmic oligopeptide-binding protein; Flags: Precursor	>tr|J2V9N6|J2V9N6_9GAMM ABC-type oligopeptide transport system, periplasmic component OS=Pantoea sp. YR343 OX=1144341 GN=PMI39_02667 PE=4 SV=1	11.6918	1.91e-11	28.6567	29.279	29.3671	28.4702	29.2521	28.0018	21.6908	22.0546	20.991	21.8624	23.2363	20.5698	25.7469	25.426	26.5689	27.5432	27.4131	27.3418	31.1533	31.6942	31.5236	31.3825	31.2353	31.079
J2V0N3	RecName: Full=Ribonucleoside-diphosphate reductase subunit beta; AltName: Full=Ribonucleotide reductase small subunit	>tr|J2V0N3|J2V0N3_9GAMM Ribonucleotide reductase, beta subunit OS=Pantoea sp. YR343 OX=1144341 GN=PMI39_01972 PE=4 SV=1	9.50053	1.23e-09	27.9432	24.8532	27.0162	28.0869	29.1594	27.6815	22.0624	21.0054	22.509	21.63	22.9849	22.1213	27.5747	27.5746	26.507	29.2184	29.4163	29.1847	31.4955	30.8033	30.2092	30.7322	30.876	30.8932
J2VM66	RecName: Full=Glutathionyl-hydroquinone reductase YqjG; Short=GS-HQR	>tr|J2VM66|J2VM66_9GAMM Putative glutathione S-transferase OS=Pantoea sp. YR343 OX=1144341 GN=PMI39_01119 PE=4 SV=1	11.8451	1.43e-11	28.607	27.7599	26.7532	26.9848	27.9859	27.7571	21.8559	22.2073	20.7672	22.1157	22.5076	21.3206	27.6211	27.8213	27.3809	28.2543	28.691	28.7841	30.1463	31.3133	30.8715	30.9531	31.2761	31.4694
J3HFL5	RecName: Full=Cytoskeleton protein RodZ	>tr|J3HFL5|J3HFL5_9GAMM Cytoskeleton protein RodZ OS=Pantoea sp. YR343 OX=1144341 GN=rodZ PE=3 SV=1	6.93991	2.37e-07	25.4719	26.9714	26.8566	28.6563	28.8329	28.5842	21.9426	22.2547	22.3365	26.3755	25.4846	22.3297	28.3188	27.6739	26.7203	27.9617	28.0538	27.4324	28.9868	29.7443	29.7892	30.1185	30.201	30.0116
J2V091	RecName: Full=Galactofuranosyltransferase GlfT2; Short=GalTr 2; AltName: Full=Arabinogalactan galactosyltransferase 2; AltName: Full=Galactofuranosylgalactofuranosylrhamnosyl-N-acetylglucosaminyl-diphospho-decaprenol beta-1,5/1,6-galactofuranosyltransferase; AltName: Full=Polymerizing galactofuranosyltransferase GlfT2	>tr|J2V091|J2V091_9GAMM Uncharacterized protein OS=Pantoea sp. YR343 OX=1144341 GN=PMI39_01823 PE=4 SV=1	8.76719	5.33e-09	29.5318	29.9798	29.67	28.932	28.5251	29.0188	21.5199	21.838	21.376	22.2879	21.1587	22.582	26.119	25.8188	21.5173	28.9013	28.7908	28.9025	30.5902	30.6405	29.9441	31.0833	31.3118	31.0494
J3BT29	RecName: Full=Succinate-semialdehyde dehydrogenase [NADP(+)] 1; Short=SSADH 1; Short=SSDH 1	>tr|J3BT29|J3BT29_9GAMM NAD-dependent aldehyde dehydrogenase OS=Pantoea sp. YR343 OX=1144341 GN=PMI39_04236 PE=3 SV=1	11.3688	3.5e-11	23.5133	24.804	25.9868	29.2238	29.3772	29.3064	20.5375	22.8357	21.5432	22.4656	21.4206	22.6073	26.6722	26.3601	26.7603	29.2757	28.9203	28.4105	31.5186	32.382	32.3823	31.6455	31.6254	31.5003
J3HNT2	RecName: Full=External alternative NAD(P)H-ubiquinone oxidoreductase B1, mitochondrial; AltName: Full=External alternative NADH dehydrogenase NDB1; AltName: Full=NADH:ubiquinone reductase (non-electrogenic) NDB1; Flags: Precursor	>tr|J3HNT2|J3HNT2_9GAMM NADH dehydrogenase, FAD-containing subunit OS=Pantoea sp. YR343 OX=1144341 GN=PMI39_00866 PE=4 SV=1	14.3815	1.7e-13	29.8029	29.7087	29.3295	28.3171	29.0313	28.7184	21.5527	21.5893	22.88	21.8387	22.6188	22.1579	26.3036	26.3061	26.6478	26.3594	26.8074	26.9385	31.4274	31.0933	30.7826	30.3341	30.073	30.3693
J2UCQ3	RecName: Full=L-sorbosone dehydrogenase; Short=SNDH	>tr|J2UCQ3|J2UCQ3_9GAMM Glucose/sorbosone dehydrogenase OS=Pantoea sp. YR343 OX=1144341 GN=PMI39_04608 PE=4 SV=1	6.07672	1.44e-06	30.3601	30.2253	30.415	24.7345	27.9001	26.3949	21.716	21.6949	22.339	22.2541	23.3317	22.3376	26.743	26.4914	26.7317	21.4877	27.8831	27.6502	30.1636	32.1202	32.2435	31.9753	31.894	31.8946
J3HKA6	RecName: Full=Antigen Lp49; AltName: Full=Leptospiral 49 kilodalton protein; Short=Lp49; Flags: Precursor	>tr|J3HKA6|J3HKA6_9GAMM SGL domain-containing protein OS=Pantoea sp. YR343 OX=1144341 GN=PMI39_02291 PE=4 SV=1	8.12999	1.95e-08	30.3209	30.4582	30.5151	27.4559	27.7193	27.3325	21.8333	22.1634	23.0117	26.8009	21.6106	26.6204	20.156	20.0689	22.2721	27.3994	26.4566	26.789	31.4865	32.4595	32.1949	32.0261	31.9636	31.8385
J3HNH0	RecName: Full=Tellurium resistance protein TerE	>tr|J3HNH0|J3HNH0_9GAMM Putative stress response protein, TerZ-and CABP1 OS=Pantoea sp. YR343 OX=1144341 GN=PMI39_01235 PE=4 SV=1	3.41206	0.000475582	27.2549	28.1677	29.7468	25.5343	28.0558	27.0923	23.0397	21.2718	22.0459	21.1421	27.508	27.979	28.6005	25.7596	28.5401	26.0129	22.8218	26.5998	29.8721	30.9897	30.9257	30.7917	30.887	30.2645
J2VN43	RecName: Full=Urocanate reductase	>tr|J2VN43|J2VN43_9GAMM Urocanate reductase OS=Pantoea sp. YR343 OX=1144341 GN=PMI39_00729 PE=3 SV=1	13.6094	6.26e-13	29.1334	29.0971	28.9671	26.7128	28.2647	27.906	21.6608	21.5814	21.5159	21.8711	22.1926	21.3738	27.574	27.4996	26.94	27.6898	27.0863	27.6148	30.5155	31.6735	31.7175	30.8869	30.3629	30.7189
J2URD4	RecName: Full=Pyridoxine/pyridoxamine 5'-phosphate oxidase; AltName: Full=PNP/PMP oxidase; Short=PNPOx; AltName: Full=Pyridoxal 5'-phosphate synthase	>tr|J2URD4|J2URD4_9GAMM Pyridoxine/pyridoxamine 5'-phosphate oxidase OS=Pantoea sp. YR343 OX=1144341 GN=pdxH PE=3 SV=1	11.4875	2.79e-11	29.1992	29.1939	29.2719	28.5928	28.4103	28.9448	22.2786	20.7177	23.1283	21.6304	22.0758	20.6793	27.5793	27.3903	26.3233	28.5645	28.0273	28.0504	29.7148	30.0212	30.0153	30.0621	30.1582	30.1838
J3HIT9	RecName: Full=Protein TonB	>tr|J3HIT9|J3HIT9_9GAMM Protein TonB OS=Pantoea sp. YR343 OX=1144341 GN=PMI39_02731 PE=3 SV=1	9.91837	5.42e-10	27.8514	29.5755	29.4636	28.6005	28.5343	28.6041	22.725	21.6935	21.3482	20.849	22.6054	22.0547	27.4292	26.982	28.4018	28.168	26.7593	26.9846	29.1119	30.5618	30.5129	30.3682	30.5775	30.0498
J2V098	RecName: Full=Phosphoheptose isomerase; AltName: Full=Sedoheptulose 7-phosphate isomerase	>tr|J2V098|J2V098_9GAMM Phosphoheptose isomerase OS=Pantoea sp. YR343 OX=1144341 GN=gmhA PE=3 SV=1	12.8207	2.45e-12	29.6043	29.119	29.8875	26.6282	28.1228	27.8207	20.3691	20.7102	21.2225	21.3425	22.4353	20.1264	27.354	27.2823	27.2889	27.9944	28.2149	27.4696	30.9195	31.0428	31.0982	31.1478	31.2132	31.3284
J2VX00	RecName: Full=Outer membrane protein assembly factor BamE; Flags: Precursor	>tr|J2VX00|J2VX00_9GAMM Outer membrane protein assembly factor BamE OS=Pantoea sp. YR343 OX=1144341 GN=bamE PE=3 SV=1	7.54792	6.78e-08	27.4558	24.0536	25.8737	27.1301	28.3341	28.3349	21.2996	21.7014	22.0859	25.8897	26.2914	26.1914	27.8845	27.84	26.9998	28.0959	28.0798	28.7212	28.8094	30.4426	29.364	30.0641	29.0153	29.7019
J3BQW7	RecName: Full=NADP-dependent alcohol dehydrogenase C	>tr|J3BQW7|J3BQW7_9GAMM Zn-dependent alcohol dehydrogenase OS=Pantoea sp. YR343 OX=1144341 GN=PMI39_04564 PE=4 SV=1	8.1448	1.89e-08	29.0039	28.2875	25.7666	27.3768	29.3724	29.692	21.5514	20.6507	22.014	23.5338	21.2158	22.6517	26.5694	26.1956	26.9402	29.3764	29.413	28.1242	29.9457	30.5947	30.6594	30.2297	29.9884	30.2285
J2UN43	RecName: Full=Peptide chain release factor 2; Short=RF-2	>tr|J2UN43|J2UN43_9GAMM Peptide chain release factor 2 OS=Pantoea sp. YR343 OX=1144341 GN=prfB PE=3 SV=1	2.11377	0.00852418	29.0029	19.4789	28.5782	27.5103	28.9017	28.9547	20.3513	22.2264	23.2142	26.4788	27.5487	21.9793	26.7604	27.9236	27.3541	28.1131	27.4711	27.3826	29.9886	30.0766	30.0629	29.8765	30.0096	30.0944
J3HBN9	RecName: Full=Quinone oxidoreductase; AltName: Full=NADPH:quinone reductase; AltName: Full=Zeta-crystallin	>tr|J3HBN9|J3HBN9_9GAMM Zn-dependent oxidoreductase, NADPH:quinone reductase OS=Pantoea sp. YR343 OX=1144341 GN=PMI39_04556 PE=4 SV=1	6.46829	6.31e-07	30.3661	29.1171	23.9608	26.8422	27.4209	27.1924	21.0296	21.0473	22.8705	21.419	22.4399	21.0152	26.5666	27.6906	26.7584	29.2139	28.9534	29.4097	30.3793	31.6094	31.1866	31.0032	30.6747	30.7088
J3HNI2	RecName: Full=Thioredoxin; Short=Trx	>tr|J3HNI2|J3HNI2_9GAMM Thioredoxin domain-containing protein OS=Pantoea sp. YR343 OX=1144341 GN=PMI39_01286 PE=4 SV=1	5.18474	9.82e-06	30.1923	24.4725	29.9768	28.2298	29.0357	29.2688	21.6366	21.4836	21.3977	21.0967	22.2399	21.318	27.8126	27.6623	22.109	29.0879	29.9158	29.7236	30.2069	30.6726	30.3411	30.3508	30.1566	30.4523
J2V3I1	RecName: Full=Outer membrane protein assembly factor BamC; Flags: Precursor	>tr|J2V3I1|J2V3I1_9GAMM Outer membrane protein assembly factor BamC OS=Pantoea sp. YR343 OX=1144341 GN=bamC PE=3 SV=1	3.86779	0.00017315	29.6276	19.8957	29.2953	29.6542	29.8447	29.1046	21.5558	21.7532	21.8563	22.113	22.4498	22.8673	26.2674	26.7995	22.4822	28.4519	27.5447	28.4895	30.6814	31.9486	31.7865	31.4865	31.3595	31.4443
J3HP20	RecName: Full=3'(2'),5'-bisphosphate nucleotidase CysQ; AltName: Full=3'(2'),5-bisphosphonucleoside 3'(2')-phosphohydrolase; AltName: Full=3'-phosphoadenosine 5'-phosphate phosphatase; Short=PAP phosphatase	>tr|J3HP20|J3HP20_9GAMM 3'(2'),5'-bisphosphate nucleotidase CysQ OS=Pantoea sp. YR343 OX=1144341 GN=cysQ PE=3 SV=1	7.2823	1.17e-07	29.7554	29.3921	30.0327	26.3412	27.5474	27.3435	21.1484	22.5514	21.6424	21.1296	21.6618	22.7951	27.8899	26.7209	22.4193	28.5776	29.0095	28.6795	29.5131	30.8753	30.4548	30.7571	30.9625	30.8587
J2V7G6	RecName: Full=Flavodoxin	>tr|J2V7G6|J2V7G6_9GAMM Flavodoxin OS=Pantoea sp. YR343 OX=1144341 GN=PMI39_02948 PE=3 SV=1	15.1276	5.37e-14	30.3866	30.4761	30.3936	30.5802	30.3515	30.1008	21.1209	21.8535	23.1581	22.3318	21.4003	21.5123	21.4763	21.4514	21.5771	29.5549	29.4121	29.264	30.2098	30.394	30.6429	29.9864	30.2298	30.1447
J3HM73	RecName: Full=30S ribosomal protein S17	>tr|J3HM73|J3HM73_9GAMM 30S ribosomal protein S17 OS=Pantoea sp. YR343 OX=1144341 GN=rpsQ PE=3 SV=1	9.16838	2.36e-09	30.4354	30.6286	31.8904	31.6534	30.112	31.0205	22.3512	23.1507	22.0556	22.71	27.2477	26.4898	20.4292	21.0933	22.6759	20.0698	20.7228	21.6356	30.1205	32.5456	32.1161	32.2882	32.0686	32.4233
J3HFI4	RecName: Full=Bifunctional purine biosynthesis protein PurH; Includes: RecName: Full=Phosphoribosylaminoimidazolecarboxamide formyltransferase; AltName: Full=AICAR transformylase; Includes: RecName: Full=IMP cyclohydrolase; AltName: Full=ATIC; AltName: Full=IMP synthase; AltName: Full=Inosinicase	>tr|J3HFI4|J3HFI4_9GAMM Bifunctional purine biosynthesis protein PurH OS=Pantoea sp. YR343 OX=1144341 GN=purH PE=3 SV=1	7.44252	8.41e-08	29.3908	28.2349	29.6006	30.2356	26.5534	28.8657	22.6536	21.3585	21.9689	22.2491	22.9009	22.0809	27.0015	27.1823	24.4194	29.3635	30.0805	30.4832	28.0324	29.0895	28.3977	29.2811	29.0057	29.2982
J2VXS8	RecName: Full=3-hydroxydecanoyl-[acyl-carrier-protein] dehydratase; AltName: Full=3-hydroxyacyl-[acyl-carrier-protein] dehydratase FabA; AltName: Full=Beta-hydroxydecanoyl thioester dehydrase; AltName: Full=Trans-2-decenoyl-[acyl-carrier-protein] isomerase	>tr|J2VXS8|J2VXS8_9GAMM 3-hydroxydecanoyl-[acyl-carrier-protein] dehydratase OS=Pantoea sp. YR343 OX=1144341 GN=fabA PE=3 SV=1	8.00968	2.52e-08	29.3723	29.8875	29.5929	29.8408	29.5389	29.4266	21.3043	20.9086	21.6693	21.049	20.7567	21.2999	26.0705	22.417	28.4177	29.0378	29.0401	28.706	29.7122	30.0126	30.0214	29.7032	29.9154	29.8044
J2UTM2	RecName: Full=1,4-alpha-glucan branching enzyme GlgB; AltName: Full=1,4-alpha-D-glucan:1,4-alpha-D-glucan 6-glucosyl-transferase; AltName: Full=Alpha-(1-	>tr|J2UTM2|J2UTM2_9GAMM 1,4-alpha-glucan branching enzyme GlgB OS=Pantoea sp. YR343 OX=1144341 GN=glgB PE=3 SV=1	12.5256	4.21e-12	28.7758	27.8926	28.1507	27.779	28.6313	28.6535	21.632	21.8161	23.0155	22.6139	22.0929	21.8246	26.5441	26.8065	25.6117	28.3326	27.8759	27.8467	29.3421	29.8912	29.5219	30.7348	30.9194	30.9636
J2VNC8	RecName: Full=N-succinylglutamate 5-semialdehyde dehydrogenase; AltName: Full=Succinylglutamic semialdehyde dehydrogenase; Short=SGSD	>tr|J2VNC8|J2VNC8_9GAMM N-succinylglutamate 5-semialdehyde dehydrogenase OS=Pantoea sp. YR343 OX=1144341 GN=astD PE=3 SV=1	8.23501	1.58e-08	29.2925	28.7377	29.9157	27.7255	26.5695	24.4907	22.8905	20.8789	21.8388	22.6569	21.2944	21.2538	27.5821	27.6921	25.2199	28.9948	28.4293	28.119	30.0338	31.4735	31.5814	30.237	30.154	30.0268
J2ULX5	RecName: Full=Protein ApaG	>tr|J2ULX5|J2ULX5_9GAMM Protein ApaG OS=Pantoea sp. YR343 OX=1144341 GN=apaG PE=3 SV=1	8.4167	1.09e-08	28.1212	28.5209	28.0684	27.578	27.6957	27.8677	21.1983	22.6655	21.1172	26.7848	24.5939	27.0442	27.2564	27.4429	26.8912	27.2569	27.748	27.4981	28.3591	28.5877	28.9473	28.5008	28.8936	28.2808
J3HNL0	RecName: Full=Bifunctional protein HldE; Includes: RecName: Full=D-beta-D-heptose 7-phosphate kinase; AltName: Full=D-beta-D-heptose 7-phosphotransferase; AltName: Full=D-glycero-beta-D-manno-heptose-7-phosphate kinase; Includes: RecName: Full=D-beta-D-heptose 1-phosphate adenylyltransferase; AltName: Full=D-glycero-beta-D-manno-heptose 1-phosphate adenylyltransferase	>tr|J3HNL0|J3HNL0_9GAMM Bifunctional protein HldE OS=Pantoea sp. YR343 OX=1144341 GN=hldE PE=3 SV=1	13.491	7.84e-13	28.1483	28.3187	28.3954	28.087	28.8999	28.7575	21.1523	22.0772	22.5351	21.3912	22.4702	22.106	27.2201	27.8175	26.9933	27.6307	27.6763	27.6699	29.7347	30.3273	30.1886	29.7995	29.5602	29.7209
J2VG85	---NA---	>tr|J2VG85|J2VG85_9GAMM Uncharacterized protein OS=Pantoea sp. YR343 OX=1144341 GN=PMI39_01826 PE=4 SV=1	15.0721	5.53e-14	28.5287	28.1254	28.4316	29.5436	29.3196	29.1342	22.745	22.1803	22.9632	21.7594	21.6639	21.1717	26.6803	26.9643	26.3921	29.1483	29.2072	28.9536	29.68	28.896	28.5842	28.8991	28.7812	28.7921
J3HHN2	RecName: Full=Protease HtpX homolog	>tr|J3HHN2|J3HHN2_9GAMM Zn-dependent protease with chaperone function OS=Pantoea sp. YR343 OX=1144341 GN=PMI39_03071 PE=3 SV=1	3.68758	0.000257319	28.5288	20.5633	27.7992	28.3527	28.172	28.3593	20.8658	22.1147	21.9124	25.7292	23.2512	24.6069	28.0466	28.1859	28.1409	28.6973	28.4599	28.6754	29.6925	30.6143	29.767	28.7341	28.8268	28.4445
J3CAK1	RecName: Full=Puromycin-sensitive aminopeptidase; Short=PSA; AltName: Full=Cytosol alanyl aminopeptidase; Short=AAP-S	>tr|J3CAK1|J3CAK1_9GAMM Aminopeptidase N OS=Pantoea sp. YR343 OX=1144341 GN=PMI39_00523 PE=4 SV=1	9.70622	8.23e-10	29.3505	29.6834	29.5732	31.0078	27.9277	27.8962	20.5763	22.517	21.5687	21.7773	21.0566	21.5642	26.5118	26.177	26.1098	27.4573	27.248	26.9065	29.3306	30.5228	30.8096	30.2589	30.2409	30.2253
J3BXL6	RecName: Full=Glycine dehydrogenase (decarboxylating); AltName: Full=Glycine cleavage system P-protein; AltName: Full=Glycine decarboxylase; AltName: Full=Glycine dehydrogenase (aminomethyl-transferring)	>tr|J3BXL6|J3BXL6_9GAMM Glycine dehydrogenase (decarboxylating) OS=Pantoea sp. YR343 OX=1144341 GN=gcvP PE=3 SV=1	5.13249	1.1e-05	27.3522	24.4126	24.6048	30.1773	30.4402	30.2989	21.8774	21.9309	21.5144	21.8002	21.9566	21.8685	28.8843	29.3092	21.5841	28.5698	28.6466	28.6234	31.0953	30.9678	30.3696	30.2373	29.585	30.1858
J2V0R9	RecName: Full=Acetyl-coenzyme A carboxylase carboxyl transferase subunit beta; Short=ACCase subunit beta; Short=Acetyl-CoA carboxylase carboxyltransferase subunit beta	>tr|J2V0R9|J2V0R9_9GAMM Acetyl-coenzyme A carboxylase carboxyl transferase subunit beta OS=Pantoea sp. YR343 OX=1144341 GN=accD PE=3 SV=1	12.8221	2.45e-12	28.1879	29.2924	29.1052	28.4898	27.1654	27.3944	22.1427	21.0499	22.1143	22.0468	22.0686	22.2264	26.4042	26.7197	25.5676	27.5936	28.1643	27.8047	30.827	31.1264	30.8534	29.7181	30.095	30.0532
J3HMB0	RecName: Full=Organic hydroperoxide resistance protein-like	>tr|J3HMB0|J3HMB0_9GAMM Peroxiredoxin, Ohr subfamily OS=Pantoea sp. YR343 OX=1144341 GN=PMI39_01688 PE=4 SV=1	9.26853	1.93e-09	28.4101	30.8308	30.5482	29.6679	29.4993	29.26	22.17	22.011	22.4784	23.3031	23.5364	21.5068	25.8393	26.7082	25.9343	27.8359	26.4207	26.7099	29.9254	29.3085	29.8985	28.273	27.8442	28.1793
J3BX22	RecName: Full=Probable S-adenosyl-L-methionine-dependent methyltransferase TehB; AltName: Full=Tellurite resistance protein TehB homolog	>tr|J3BX22|J3BX22_9GAMM Tellurite resistance protein TehB OS=Pantoea sp. YR343 OX=1144341 GN=PMI39_03600 PE=4 SV=1	9.09084	2.77e-09	26.2222	24.6229	25.9138	29.1007	27.2265	27.6761	21.8496	21.7535	21.1914	24.5071	25.4322	25.207	28.7898	28.3871	28.5359	28.9491	28.5546	26.9681	29.47	29.0715	29.113	29.0452	29.0504	29.0298
J2V6R8	RecName: Full=Migration and invasion enhancer 1; Flags: Precursor	>tr|J2V6R8|J2V6R8_9GAMM SelT/selW/selH selenoprotein domain protein containing protein OS=Pantoea sp. YR343 OX=1144341 GN=PMI39_03023 PE=4 SV=1	6.80948	3.11e-07	28.3699	28.1927	28.1072	23.9131	28.8345	28.6441	21.0297	21.6461	23.2003	21.9178	22.3038	21.4111	27.5049	27.6994	28.0228	28.8537	28.5212	28.6796	29.3512	30.3217	30.1163	29.77	29.5906	29.3548
J3HP63	RecName: Full=3-oxoacyl-[acyl-carrier-protein] reductase FabG; AltName: Full=3-ketoacyl-acyl carrier protein reductase; AltName: Full=Beta-Ketoacyl-acyl carrier protein reductase; AltName: Full=Beta-ketoacyl-ACP reductase	>tr|J3HP63|J3HP63_9GAMM 3-oxoacyl-[acyl-carrier-protein] reductase OS=Pantoea sp. YR343 OX=1144341 GN=PMI39_00883 PE=3 SV=1	13.7651	5.2e-13	20.7499	18.8323	19.4021	30.4357	29.9051	30.0399	21.4402	21.5861	22.6684	23.3977	21.9181	21.8143	29.2419	29.0556	28.8115	30.5139	29.9967	29.6232	30.9252	31.2608	30.9424	30.9275	30.7637	30.9097
J2UTU1	RecName: Full=UvrABC system protein A; Short=UvrA protein; AltName: Full=Excinuclease ABC subunit A	>tr|J2UTU1|J2UTU1_9GAMM UvrABC system protein A OS=Pantoea sp. YR343 OX=1144341 GN=uvrA PE=3 SV=1	1.98564	0.0113173	26.9183	24.771	20.2939	27.0963	27.114	26.8975	26.988	26.4661	21.5971	23.9061	27.5746	26.6949	27.1263	26.3523	25.372	27.5687	27.3284	26.7645	29.5058	30.0506	29.8434	29.6488	29.648	29.6134
J3HKG2	RecName: Full=Small heat shock protein IbpA; AltName: Full=16 kDa heat shock protein A	>tr|J3HKG2|J3HKG2_9GAMM Small heat shock protein IbpA OS=Pantoea sp. YR343 OX=1144341 GN=ibpA PE=3 SV=1	10.5692	1.55e-10	34.7982	34.8554	34.8487	29.8069	30.3954	30.2259	21.1369	21.9566	21.7448	21.3047	22.8026	20.6836	21.2649	24.6806	20.8799	28.0594	27.771	26.5011	28.4456	28.6782	29.016	28.6132	28.253	28.376
J2VM61	RecName: Full=Protein YqjC; Flags: Precursor	>tr|J2VM61|J2VM61_9GAMM ATP-dependent 26S proteasome regulatory subunit OS=Pantoea sp. YR343 OX=1144341 GN=PMI39_01114 PE=4 SV=1	8.36979	1.2e-08	28.6367	25.3906	28.1471	28.1895	28.0773	28.202	21.3489	22.3581	21.4658	22.4814	22.504	21.155	28.1634	28.5951	28.3908	27.2818	29.3675	28.8172	28.7868	29.6371	30.085	29.2473	29.7184	29.0505
J3HP22	RecName: Full=30S ribosomal protein S18	>tr|J3HP22|J3HP22_9GAMM 30S ribosomal protein S18 OS=Pantoea sp. YR343 OX=1144341 GN=rpsR PE=3 SV=1	7.00557	2.08e-07	29.2101	29.6178	30.9028	31.1564	27.9326	28.8748	21.9968	21.6018	21.9077	22.042	21.8314	21.2066	21.673	22.2148	21.6973	29.0321	26.899	21.4683	31.9961	32.6752	32.3264	32.1081	32.1437	32.3513
J2VMP3	---NA---	>tr|J2VMP3|J2VMP3_9GAMM Uncharacterized protein OS=Pantoea sp. YR343 OX=1144341 GN=PMI39_00917 PE=4 SV=1	14.2214	2.27e-13	30.2901	29.3989	29.7034	22.0149	20.5493	19.8863	21.9361	21.8809	20.7609	21.251	20.8504	20.652	29.5679	30.0988	29.1903	29.8174	30.3152	30.0592	30.705	31.1009	31.3802	30.8701	31.2186	31.1994
J3HN67	RecName: Full=Multidrug resistance protein MdtC; AltName: Full=Multidrug transporter MdtC	>tr|J3HN67|J3HN67_9GAMM Efflux pump membrane transporter OS=Pantoea sp. YR343 OX=1144341 GN=PMI39_01316 PE=3 SV=1	12.8418	2.37e-12	31.3927	31.8158	31.7052	30.0842	30.6449	30.599	21.3502	21.1356	21.7118	20.5303	21.4446	22.0057	20.7708	19.1946	22.3705	28.6629	28.8758	28.3472	30.2671	30.8496	30.7119	30.0704	29.9937	30.0717
J2UX61	RecName: Full=Inositol 2-dehydrogenase; AltName: Full=Myo-inositol 2-dehydrogenase; Short=MI 2-dehydrogenase	>tr|J2UX61|J2UX61_9GAMM Putative dehydrogenase OS=Pantoea sp. YR343 OX=1144341 GN=PMI39_02270 PE=4 SV=1	11.4696	2.86e-11	27.2847	27.5324	27.2993	27.6315	27.8009	27.6041	22.403	21.1992	21.5364	27.1048	26.3517	27.2515	27.0353	26.7134	27.4969	26.8716	27.2625	27.1735	28.5089	28.4865	29.1164	28.2476	28.5854	27.9767
J2URG5	RecName: Full=Negative modulator of initiation of replication	>tr|J2URG5|J2URG5_9GAMM Negative modulator of initiation of replication OS=Pantoea sp. YR343 OX=1144341 GN=seqA PE=3 SV=1	8.89195	4.15e-09	30.5819	29.4081	29.6869	27.9083	28.2867	28.2545	20.6976	20.7709	21.0114	25.9883	24.6096	22.3602	26.45	26.8518	25.5917	27.4597	27.4566	26.9674	29.4853	29.0358	28.9423	28.9211	28.5164	28.9592
J2UZ93	RecName: Full=Uncharacterized protein YmaD	>tr|J2UZ93|J2UZ93_9GAMM Putative redox protein, regulator of disulfide bond formation OS=Pantoea sp. YR343 OX=1144341 GN=PMI39_04069 PE=4 SV=1	2.5061	0.00355196	28.8729	19.4478	28.6735	27.897	28.5234	28.5751	20.7409	20.5538	21.9156	26.8266	26.2706	26.8846	27.3009	27.9678	27.7248	28.1014	28.2106	28.2562	28.2896	28.9577	29.3061	28.2995	28.2734	28.2985
J3HMW5	RecName: Full=30S ribosomal protein S15	>tr|J3HMW5|J3HMW5_9GAMM Ribosomal protein S15P/S13E OS=Pantoea sp. YR343 OX=1144341 GN=PMI39_01513 PE=3 SV=1	6.51972	5.68e-07	27.9156	24.8385	27.1489	27.6815	27.4449	27.3276	21.4801	21.65	22.4016	22.0854	21.9791	20.7365	27.068	28.0434	21.993	28.5645	28.7753	28.7278	30.8178	32.0098	31.1492	31.7204	30.8461	31.7355
J3C8P1	RecName: Full=Adenine phosphoribosyltransferase; Short=APRT	>tr|J3C8P1|J3C8P1_9GAMM Adenine phosphoribosyltransferase OS=Pantoea sp. YR343 OX=1144341 GN=apt PE=3 SV=1	5.08242	1.22e-05	28.4266	28.9806	29.1104	29.1313	28.9024	28.8588	22.2089	21.4271	21.3811	23.0698	21.2207	20.9614	28.6349	27.9788	21.2184	28.8563	29.2125	29.1957	28.8368	29.5743	29.3903	29.1127	29.2705	29.1157
J2V1R9	RecName: Full=Carnitine operon protein CaiE	>tr|J2V1R9|J2V1R9_9GAMM Isoleucine patch superfamily enzyme, carbonic anhydrase/acetyltransferase OS=Pantoea sp. YR343 OX=1144341 GN=PMI39_01729 PE=4 SV=1	14.3543	1.78e-13	27.9074	27.5956	28.2738	28.0676	28.3135	28.2801	21.5178	22.1696	22.4034	22.0405	21.7661	20.8141	27.0331	26.5362	26.9164	28.5027	28.8104	28.6755	29.1864	29.8361	29.9652	29.8073	29.8789	29.6806
J3HPU9	RecName: Full=Spermidine/putrescine import ATP-binding protein PotA	>tr|J3HPU9|J3HPU9_9GAMM Spermidine/putrescine import ATP-binding protein PotA OS=Pantoea sp. YR343 OX=1144341 GN=potA PE=3 SV=1	12.3259	5.98e-12	27.9029	28.4756	27.5201	25.7914	27.3167	27.5209	21.0538	21.7788	21.9589	21.5536	21.89	21.0428	27.8462	28.2518	27.5963	28.2481	28.3344	28.4269	29.5296	30.7346	30.538	30.2451	29.9541	30.2321
J3HAF9	RecName: Full=Alanine racemase	>tr|J3HAF9|J3HAF9_9GAMM Alanine racemase OS=Pantoea sp. YR343 OX=1144341 GN=PMI39_04795 PE=3 SV=1	12.01	1.04e-11	28.5423	29.27	28.3236	28.2689	30.3246	30.0407	22.1282	21.5689	21.7132	20.6236	21.4765	21.5529	27.149	26.1164	26.583	28.3995	28.2343	27.8696	29.8677	29.6292	29.8903	28.6409	28.99	28.5041
J3HE58	RecName: Full=Sugar phosphatase YidA	>tr|J3HE58|J3HE58_9GAMM HAD-superfamily hydrolase, subfamily IIB OS=Pantoea sp. YR343 OX=1144341 GN=PMI39_04083 PE=4 SV=1	5.16754	1.02e-05	27.5791	19.6097	26.351	26.6684	27.1531	27.2341	22.7773	22.1816	22.7404	22.8648	21.132	22.0616	27.1918	27.679	27.5895	29.513	29.5413	29.4154	30.8413	31.0919	30.99	30.3131	30.2031	30.5457
J2UR16	RecName: Full=KHG/KDPG aldolase; Includes: RecName: Full=4-hydroxy-2-oxoglutarate aldolase; AltName: Full=2-keto-4-hydroxyglutarate aldolase; Short=KHG-aldolase; Includes: RecName: Full=2-dehydro-3-deoxy-phosphogluconate aldolase; AltName: Full=2-keto-3-deoxy-6-phosphogluconate aldolase; Short=KDPG-aldolase; AltName: Full=Phospho-2-dehydro-3-deoxygluconate aldolase; AltName: Full=Phospho-2-keto-3…	>tr|J2UR16|J2UR16_9GAMM Entner-Doudoroff aldolase OS=Pantoea sp. YR343 OX=1144341 GN=PMI39_04850 PE=4 SV=1	11.9191	1.25e-11	28.9172	29.2766	29.2726	27.9473	29.4531	29.3734	22.3599	20.965	21.8661	22.8782	22.0731	21.5864	26.516	26.966	26.3806	28.4452	28.2885	28.0539	29.0639	28.8069	29.1843	28.5516	28.6622	28.2447
J2UQX3	RecName: Full=Arabinose-proton symporter; AltName: Full=Arabinose transporter	>tr|J2UQX3|J2UQX3_9GAMM MFS transporter, sugar porter family OS=Pantoea sp. YR343 OX=1144341 GN=PMI39_03050 PE=3 SV=1	7.59702	6.1e-08	28.726	27.7993	28.7487	27.4416	28.2115	28.0012	20.757	20.8871	21.5011	25.0778	25.5702	21.8477	27.3651	26.9572	25.4088	27.9627	28.2436	27.5364	28.9688	28.9927	28.9494	29.282	29.3545	29.3457
J2VGV1	RecName: Full=Putative ribose/galactose/methyl galactoside import ATP-binding protein	>tr|J2VGV1|J2VGV1_9GAMM Ribose import ATP-binding protein RbsA OS=Pantoea sp. YR343 OX=1144341 GN=rbsA PE=3 SV=1	11.2342	4.56e-11	30.2351	29.1658	29.756	21.6006	20.4132	20.7007	22.3831	23.6779	21.7907	25.6884	26.0567	24.5316	29.2111	28.8558	28.093	28.9937	28.9818	29.024	28.7019	29.414	29.5864	28.7152	28.5029	28.6151
J3HNN0	RecName: Full=Penicillin-binding protein activator LpoA; Short=PBP activator LpoA; Flags: Precursor	>tr|J3HNN0|J3HNN0_9GAMM Penicillin-binding protein activator LpoA OS=Pantoea sp. YR343 OX=1144341 GN=lpoA PE=3 SV=1	9.57452	1.06e-09	28.9445	29.1912	29.5066	26.9842	27.0402	27.2994	21.6608	22.804	23.2438	22.5096	21.8517	20.6777	24.0231	24.4927	26.6595	28.0083	28.5729	28.689	29.2432	30.5721	30.6288	29.7872	30.0492	29.9712
J3HMM7	RecName: Full=3-isopropylmalate dehydrogenase; AltName: Full=3-IPM-DH; AltName: Full=Beta-IPM dehydrogenase; Short=IMDH	>tr|J3HMM7|J3HMM7_9GAMM Isocitrate/isopropylmalate dehydrogenase OS=Pantoea sp. YR343 OX=1144341 GN=PMI39_01611 PE=4 SV=1	6.94031	2.37e-07	28.2747	26.9588	27.6149	20.7831	26.7732	26.4587	22.6093	21.6208	22.0837	21.0992	21.8042	21.6842	27.0237	27.3247	27.1303	27.2803	27.62	28.3118	31.2747	32.142	32.8564	31.0379	31.1216	30.8741
J3CAL0	RecName: Full=UPF0434 protein YcaR	>tr|J3CAL0|J3CAL0_9GAMM UPF0434 protein PMI39_00538 OS=Pantoea sp. YR343 OX=1144341 GN=PMI39_00538 PE=3 SV=1	3.61407	0.000302058	27.3422	20.1457	26.332	26.9673	28.6223	28.7811	21.6327	22.7166	22.0721	25.5015	25.5338	21.8886	27.5114	27.9905	26.332	27.9485	27.672	28.2463	29.5935	30.4306	30.5629	29.3948	28.912	29.4145
J3HM18	RecName: Full=Protein RecA; AltName: Full=Recombinase A	>tr|J3HM18|J3HM18_9GAMM Protein RecA OS=Pantoea sp. YR343 OX=1144341 GN=recA PE=3 SV=1	10.7479	1.09e-10	29.5513	29.0667	29.4618	28.2598	28.9804	29.1936	21.9046	22.2801	22.0077	20.216	21.5584	22.793	26.8719	26.0789	25.7723	27.8942	27.5265	27.1649	29.783	29.1278	28.5568	29.3427	28.8061	29.1039
J2V3I6	RecName: Full=ATP-dependent zinc metalloprotease FtsH	>tr|J2V3I6|J2V3I6_9GAMM ATP-dependent zinc metalloprotease FtsH OS=Pantoea sp. YR343 OX=1144341 GN=ftsH PE=3 SV=1	4.15485	9.18e-05	31.0341	30.7127	31.0315	20.537	25.7013	25.7282	21.9661	22.1682	21.7437	25.7063	25.9575	20.9331	26.6319	26.4648	20.2062	26.518	26.6379	26.8983	30.5574	31.368	31.5776	30.4183	30.1714	30.3129
J3CDV2	RecName: Full=Metalloprotease TldD homolog	>tr|J3CDV2|J3CDV2_9GAMM Putative Zn-dependent protease-like protein OS=Pantoea sp. YR343 OX=1144341 GN=PMI39_00359 PE=4 SV=1	9.68068	8.62e-10	28.4938	28.4742	28.8294	26.8606	26.4063	26.4508	22.8939	21.9033	22.9256	21.9704	21.4332	21.3873	26.0367	25.8358	22.8128	28.1823	28.0725	29.3606	30.029	30.7521	30.5056	30.3896	30.2683	30.475
J3HM27	RecName: Full=Sulfite reductase [NADPH] hemoprotein beta-component; Short=SiR-HP; Short=SiRHP	>tr|J3HM27|J3HM27_9GAMM Sulfite reductase [NADPH] hemoprotein beta-component OS=Pantoea sp. YR343 OX=1144341 GN=cysI PE=3 SV=1	2.98519	0.00122198	27.393	19.6319	27.0075	27.3441	27.9822	28.1899	22.1818	20.7507	21.4666	24.6824	27.3466	27.7196	27.0972	27.5993	27.6453	28.1146	27.7111	28.177	29.6493	29.2702	28.2851	28.6882	28.0428	28.6447
J2UTY1	RecName: Full=Glycogen debranching enzyme; AltName: Full=Limit dextrin alpha-1,6-maltotetraose-hydrolase	>tr|J2UTY1|J2UTY1_9GAMM Glycogen debranching enzyme GlgX OS=Pantoea sp. YR343 OX=1144341 GN=PMI39_02620 PE=3 SV=1	3.9407	0.000147564	27.8607	27.7898	27.7316	26.8246	27.0906	27.5949	22.4669	22.2868	22.3152	26.5405	24.9759	22.1622	26.6598	26.6361	26.4223	27.411	27.1204	21.4025	29.279	30.1494	30.6282	29.6753	29.7372	29.7741
J3HF92	RecName: Full=3-isopropylmalate dehydratase large subunit; AltName: Full=Alpha-IPM isomerase; Short=IPMI; AltName: Full=Isopropylmalate isomerase	>tr|J3HF92|J3HF92_9GAMM Aconitate hydratase 2 OS=Pantoea sp. YR343 OX=1144341 GN=PMI39_03735 PE=4 SV=1	8.04966	2.32e-08	30.4414	29.5178	29.4287	29.8456	31.1461	31.012	22.9004	20.9417	22.6583	21.6642	21.1742	20.8233	25.8356	26.2789	26.0536	29.4572	28.3154	25.1336	28.0342	27.7982	28.3167	28.125	27.7299	27.8658
J3C6M8	RecName: Full=30S ribosomal protein S11	>tr|J3C6M8|J3C6M8_9GAMM 30S ribosomal protein S11 OS=Pantoea sp. YR343 OX=1144341 GN=rpsK PE=3 SV=1	17.1728	2.34e-15	31.7845	32.0613	32.1609	32.2327	32.2793	32.0774	21.38	21.0532	21.7481	20.3512	21.2593	21.1929	20.86	20.6242	21.8313	19.33	20.789	20.7962	32.7241	33.1574	32.9482	32.3596	32.7087	32.6262
J3HLU5	RecName: Full=50S ribosomal protein L36	>tr|J3HLU5|J3HLU5_9GAMM 50S ribosomal protein L36 OS=Pantoea sp. YR343 OX=1144341 GN=rpmJ PE=3 SV=1	11.4406	3.03e-11	28.7562	30.5338	30.7353	30.5166	29.1573	29.5755	21.5448	21.4945	21.2846	21.427	22.083	21.5646	21.509	22.4058	19.5801	29.7499	29.1298	29.0418	30.7053	29.8113	30.1454	29.4837	30.0149	29.9608
J2UX78	RecName: Full=Uncharacterized protein YccJ	>tr|J2UX78|J2UX78_9GAMM Uncharacterized protein OS=Pantoea sp. YR343 OX=1144341 GN=PMI39_04237 PE=4 SV=1	6.02277	1.61e-06	26.1867	19.426	25.9557	28.5588	26.51	27.4149	21.531	21.4582	21.8598	21.1781	22.066	21.5483	28.74	28.6953	26.3987	28.1707	28.883	28.8385	30.6619	31.7108	31.2088	30.9482	31.1149	31.0914
J3HNP6	RecName: Full=23S rRNA (guanosine-2'-O-)-methyltransferase RlmB; AltName: Full=23S rRNA (guanosine2251 2'-O)-methyltransferase; AltName: Full=23S rRNA Gm2251 2'-O-methyltransferase	>tr|J3HNP6|J3HNP6_9GAMM 23S rRNA (guanosine-2'-O-)-methyltransferase RlmB OS=Pantoea sp. YR343 OX=1144341 GN=rlmB PE=3 SV=1	4.8921	1.85e-05	28.9593	29.3423	28.3674	28.0565	30.2641	30.0693	21.7809	21.3962	20.7707	20.6157	22.8844	21.9924	28.1227	28.0262	20.9808	24.4103	27.1796	26.9241	29.8537	30.7363	30.5485	29.6479	29.6194	29.5784
J3HML1	RecName: Full=Ribosome hibernation promoting factor; Short=HPF; AltName: Full=Hibernation factor HPF	>tr|J3HML1|J3HML1_9GAMM Ribosomal subunit interface protein OS=Pantoea sp. YR343 OX=1144341 GN=PMI39_01564 PE=4 SV=1	4.72793	2.63e-05	28.863	19.9724	26.9591	26.0569	26.4134	27.3872	22.6826	21.0523	22.001	21.4631	21.7561	22.1025	27.977	27.1962	27.6728	28.2387	28.3691	28.7439	30.4316	31.3211	30.4886	31.0986	30.5958	31.0788
J3HBU8	RecName: Full=Uncharacterized protein YjbR	>tr|J3HBU8|J3HBU8_9GAMM Uncharacterized protein OS=Pantoea sp. YR343 OX=1144341 GN=PMI39_04563 PE=4 SV=1	10.8272	9.39e-11	27.221	26.1119	26.1198	27.1118	26.4519	25.9389	21.4389	21.7571	21.6081	22.0373	21.975	19.4633	27.6273	27.8747	26.5532	28.6476	28.9732	29.0408	30.2601	30.991	30.9483	30.4621	30.6721	30.5357
J3HN65	RecName: Full=D-galactose-binding periplasmic protein; Short=GBP; AltName: Full=D-galactose/ D-glucose-binding protein; Short=GGBP; Flags: Precursor	>tr|J3HN65|J3HN65_9GAMM ABC-type sugar transport system, periplasmic component OS=Pantoea sp. YR343 OX=1144341 GN=PMI39_01442 PE=4 SV=1	11.0779	6.04e-11	30.2122	30.2299	30.083	20.4646	19.9926	20.3316	21.6879	21.6267	22.0034	26.8208	26.4765	26.6763	28.6166	28.4648	27.1537	25.3541	27.3139	28.295	29.4725	30.0136	30.7082	29.1328	28.9782	29.7066
J2UTR7	RecName: Full=Glutathione hydrolase 1 proenzyme; AltName: Full=Gamma-glutamyltransferase 1; AltName: Full=Gamma-glutamyltranspeptidase 1; Short=GGT 1; AltName: Full=Leukotriene-C4 hydrolase; AltName: CD_antigen=CD224; Contains: RecName: Full=Glutathione hydrolase 1 heavy chain; Contains: RecName: Full=Glutathione hydrolase 1 light chain; Flags: Precursor	>tr|J2UTR7|J2UTR7_9GAMM Gamma-glutamyltranspeptidase OS=Pantoea sp. YR343 OX=1144341 GN=PMI39_04529 PE=4 SV=1	6.49924	5.92e-07	30.0713	29.8578	29.6055	20.7918	26.5003	26.2328	21.5377	21.7144	22.6636	22.5299	22.1662	20.8909	26.7974	25.5042	27.0211	27.0029	28.1697	27.7609	29.5975	30.8011	31.059	30.2202	30.5792	30.1725
J2V087	RecName: Full=Ribosome hibernation promotion factor; Short=HPF	>tr|J2V087|J2V087_9GAMM Ribosomal subunit interface protein OS=Pantoea sp. YR343 OX=1144341 GN=PMI39_04012 PE=4 SV=1	10.9245	7.91e-11	30.2351	29.3781	30.3663	27.1168	28.9814	25.2652	22.6052	21.9733	22.4784	22.9019	22.7732	21.4222	21.5207	21.8733	20.4251	24.9742	24.9106	25.8794	32.3139	32.3847	32.5846	31.9717	32.1653	32.2724
J3CBZ7	---NA---	>tr|J3CBZ7|J3CBZ7_9GAMM Uncharacterized protein OS=Pantoea sp. YR343 OX=1144341 GN=PMI39_00493 PE=4 SV=1	8.91118	3.98e-09	29.1349	29.1376	28.5124	27.9969	28.8386	28.4436	21.105	21.6142	21.9645	23.5694	22.1095	20.8933	27.4941	27.2317	25.5531	28.1407	27.5369	28.0835	28.1856	29.8453	29.4425	28.2827	27.7593	27.4726
J3HJW2	RecName: Full=sn-glycerol-3-phosphate-binding periplasmic protein UgpB; Flags: Precursor	>tr|J3HJW2|J3HJW2_9GAMM ABC-type sugar transport system, periplasmic component OS=Pantoea sp. YR343 OX=1144341 GN=PMI39_02264 PE=4 SV=1	7.92901	3.01e-08	27.8819	27.004	26.9177	24.8133	26.8712	27.385	25.6298	25.284	26.307	20.9446	21.2928	22.0426	26.9688	26.7424	25.5644	26.9934	27.4757	27.7792	28.5942	29.393	29.7445	28.643	29.0015	28.7557
J3HI54	RecName: Full=Ketol-acid reductoisomerase (NADP(+)); Short=KARI; AltName: Full=Acetohydroxy-acid isomeroreductase; Short=AHIR; AltName: Full=Alpha-keto-beta-hydroxylacyl reductoisomerase; AltName: Full=Ketol-acid reductoisomerase type 2; AltName: Full=Ketol-acid reductoisomerase type II	>tr|J3HI54|J3HI54_9GAMM Ketol-acid reductoisomerase (NADP(+)) OS=Pantoea sp. YR343 OX=1144341 GN=ilvC PE=3 SV=1	10.1522	3.38e-10	28.0391	28.8398	29.2747	28.9751	28.083	28.7133	20.8519	22.3423	22.356	21.8258	21.9119	22.6134	26.512	25.6205	26.7522	28.2161	27.3381	26.2349	29.1385	29.7738	29.2327	28.3105	28.3928	28.4666
J3C3W4	RecName: Full=D-cysteine desulfhydrase	>tr|J3C3W4|J3C3W4_9GAMM D-cysteine desulfhydrase OS=Pantoea sp. YR343 OX=1144341 GN=dcyD PE=3 SV=1	12.5977	3.69e-12	28.8328	28.8659	28.6934	27.3822	29.1607	28.9859	22.4477	22.6333	22.6626	22.0216	21.3924	22.932	21.3746	21.7842	22.6398	28.422	28.2198	28.388	29.607	30.3827	30.0865	30.0277	30.3685	30.3024
J3HML4	RecName: Full=Stringent starvation protein A	>tr|J3HML4|J3HML4_9GAMM Glutathione S-transferase OS=Pantoea sp. YR343 OX=1144341 GN=PMI39_01575 PE=3 SV=1	10.0939	3.77e-10	29.7792	27.123	30.0856	30.9259	29.2562	30.2608	22.6516	20.8704	22.4361	23.4975	21.4994	21.8215	20.9584	20.1812	21.0617	26.0245	26.7834	27.2435	30.0628	30.8168	30.7152	30.9201	31.1998	31.0718
J3HPF7	---NA---	>tr|J3HPF7|J3HPF7_9GAMM Uncharacterized protein OS=Pantoea sp. YR343 OX=1144341 GN=PMI39_00752 PE=4 SV=1	11.2647	4.32e-11	28.0152	27.8306	27.1575	28.3767	29.1651	28.7948	20.8493	22.1026	21.715	21.9116	21.5338	22.3272	26.9893	24.764	25.8083	27.3953	27.7648	28.0193	29.4947	29.2193	29.8608	29.2957	29.6709	29.1133
J3C5S0	RecName: Full=Galactose/methyl galactoside import ATP-binding protein MglA	>tr|J3C5S0|J3C5S0_9GAMM Galactose/methyl galactoside import ATP-binding protein MglA OS=Pantoea sp. YR343 OX=1144341 GN=PMI39_01892 PE=3 SV=1	5.37328	6.49e-06	27.5096	28.768	30.3427	27.6234	24.7496	27.0025	20.8848	21.6315	22.9838	21.8302	22.0198	22.2056	29.1954	28.4641	22.9049	25.7598	24.8504	24.7022	29.9063	31.0201	30.8035	30.6534	30.4286	30.791
J2UPL1	RecName: Full=Cell division protein DamX	>tr|J2UPL1|J2UPL1_9GAMM Cell division protein DamX OS=Pantoea sp. YR343 OX=1144341 GN=damX PE=3 SV=1	6.07953	1.43e-06	29.6801	30.2206	28.0183	26.2958	27.3361	26.9106	22.1303	21.4234	21.9864	22.2227	21.2553	20.3616	26.7025	25.6945	20.1852	27.7223	29.1492	28.7962	29.5152	30.5444	30.7013	30.0952	30.2378	29.8456
J3HHL6	RecName: Full=Vitamin B12-binding protein; Flags: Precursor	>tr|J3HHL6|J3HHL6_9GAMM ABC-type hemin transport system, periplasmic component OS=Pantoea sp. YR343 OX=1144341 GN=PMI39_03026 PE=4 SV=1	5.0433	1.33e-05	31.0035	31.3477	31.0245	20.9047	30.9316	30.0347	21.8128	21.7815	22.6445	28.2871	27.8008	27.8405	21.3272	19.5368	22.4171	21.0307	19.5586	21.9806	30.6147	30.8461	31.3044	31.2003	30.5221	31.1332
J3C1J5	RecName: Full=Probable protease SohB	>tr|J3C1J5|J3C1J5_9GAMM ClpP class periplasmic serine protease OS=Pantoea sp. YR343 OX=1144341 GN=PMI39_02712 PE=4 SV=1	12.4484	4.89e-12	27.6872	26.246	26.514	28.8593	28.2849	28.3497	21.4561	22.6409	22.1018	22.3704	22.2699	22.3255	27.9261	28.3502	29.1422	24.9315	24.4467	25.1268	29.3814	29.807	29.2385	29.6898	29.8924	29.8375
J3HLM7	RecName: Full=Tagatose-6-phosphate kinase; AltName: Full=Phosphotagatokinase	>tr|J3HLM7|J3HLM7_9GAMM Phosphofructokinase OS=Pantoea sp. YR343 OX=1144341 GN=PMI39_01911 PE=3 SV=1	6.92803	2.43e-07	30.9282	29.8945	30.9775	20.5201	19.419	22.5247	22.1254	21.8208	20.6319	21.5442	22.3653	21.8356	30.5332	29.1308	23.5708	30.9001	30.9352	31.1323	30.2411	30.3588	30.7574	28.4822	27.7035	28.5102
J3BR73	RecName: Full=Met repressor; AltName: Full=Met regulon regulatory protein MetJ	>tr|J3BR73|J3BR73_9GAMM Met repressor OS=Pantoea sp. YR343 OX=1144341 GN=metJ PE=3 SV=1	13.7038	5.53e-13	29.6185	28.8708	29.1274	29.6274	29.7816	29.8137	21.7	22.9767	20.9136	21.0243	21.0446	21.4623	22.4738	21.1703	22.0774	28.9412	29.4085	28.9066	30.2352	29.6729	29.8616	29.0897	29.3853	29.3171
J3BR66	RecName: Full=Probable hydrogen peroxide-inducible genes activator	>tr|J3BR66|J3BR66_9GAMM Transcriptional regulator OS=Pantoea sp. YR343 OX=1144341 GN=PMI39_04374 PE=3 SV=1	8.94514	3.71e-09	28.1754	28.5768	27.8334	28.5659	29.571	29.3998	21.7314	20.9448	22.8852	22.0346	20.5143	20.2443	26.3721	24.5788	22.5264	28.6948	28.2533	28.2614	29.0602	29.3311	29.3103	29.6578	29.8351	29.8075
J2UQE4	RecName: Full=Biopolymer transport protein ExbD	>tr|J2UQE4|J2UQE4_9GAMM Tol-Pal system protein TolR OS=Pantoea sp. YR343 OX=1144341 GN=tolR PE=3 SV=1	3.93246	0.000150277	28.4447	19.6977	27.3825	27.8487	28.7109	28.6664	21.5404	20.7988	21.7405	22.23	23.8519	21.0623	26.7839	28.1056	27.5868	27.7918	27.8841	27.6506	29.0386	30.367	29.7189	29.6856	29.7049	29.634
J3HLI0	RecName: Full=ATP phosphoribosyltransferase; Short=ATP-PRT; Short=ATP-PRTase	>tr|J3HLI0|J3HLI0_9GAMM ATP phosphoribosyltransferase OS=Pantoea sp. YR343 OX=1144341 GN=hisG PE=3 SV=1	5.0754	1.24e-05	28.6417	21.8781	28.5631	28.162	28.7463	28.8482	22.3187	20.424	21.7544	22.6069	21.6412	20.4936	26.8208	27.4643	27.2332	28.0981	27.9178	27.9206	29.7389	29.5861	29.3779	29.1782	29.016	29.2588
J2VFI6	RecName: Full=Elongation factor 4; Short=EF-4; AltName: Full=Ribosomal back-translocase LepA	>tr|J2VFI6|J2VFI6_9GAMM Elongation factor 4 OS=Pantoea sp. YR343 OX=1144341 GN=lepA PE=3 SV=1	9.0441	3.02e-09	28.6801	28.0564	28.188	29.3297	29.4475	29.2195	21.6718	21.0335	22.0917	22.3109	21.1086	21.6665	25.5693	23.9937	21.1188	27.4694	27.4977	27.2399	29.6567	30.3734	29.4788	30.0267	29.8736	30.1609
J2V0B6	---NA---	>tr|J2V0B6|J2V0B6_9GAMM ABC-type Fe3+ transport system, periplasmic component OS=Pantoea sp. YR343 OX=1144341 GN=PMI39_03989 PE=4 SV=1	7.07839	1.79e-07	31.1872	31.8022	31.0902	25.2704	25.797	24.7294	22.0117	21.4428	23.0022	21.7879	21.4026	21.1124	26.6003	27.3632	26.7605	26.9001	26.7895	26.2441	26.5545	31.3199	31.9338	27.7594	28.5546	27.674
J3HBP5	RecName: Full=Glutathione S-transferase 3; AltName: Full=GST-III	>tr|J3HBP5|J3HBP5_9GAMM Glutathione S-transferase OS=Pantoea sp. YR343 OX=1144341 GN=PMI39_04577 PE=3 SV=1	8.53565	8.6e-09	26.9983	23.5041	26.1974	26.6236	26.4954	26.7343	21.22	21.8641	22.8091	22.8183	22.506	21.8419	29.4081	29.3211	29.1526	26.841	27.3821	27.7461	28.8545	29.926	29.9827	28.9345	28.9449	28.9493
J2UQC1	RecName: Full=UPF0265 protein YeeX	>tr|J2UQC1|J2UQC1_9GAMM UPF0265 protein PMI39_04896 OS=Pantoea sp. YR343 OX=1144341 GN=PMI39_04896 PE=3 SV=1	17.689	1.07e-15	31.1543	31.661	31.5885	20.2376	20.6477	20.4417	21.6834	21.4865	21.7516	21.0637	21.7265	21.8169	27.0674	26.903	27.0567	25.6326	25.6981	25.4983	30.9306	32.4191	31.9173	32.1844	32.1479	32.301
J3HC41	RecName: Full=Orotate phosphoribosyltransferase; Short=OPRT; Short=OPRTase	>tr|J3HC41|J3HC41_9GAMM Orotate phosphoribosyltransferase OS=Pantoea sp. YR343 OX=1144341 GN=pyrE PE=3 SV=1	8.03433	2.4e-08	28.0954	24.3905	27.531	27.9977	28.7523	28.8995	21.9949	21.9173	21.5646	22.5009	22.0756	22.4566	27.1583	26.9734	26.0081	27.9867	27.6653	27.5036	29.2446	30.267	29.0342	28.3086	28.1555	28.2551
J2VKS9	RecName: Full=D-alanyl-D-alanine carboxypeptidase DacA; Short=DD-carboxypeptidase; Short=DD-peptidase; AltName: Full=Penicillin-binding protein 5; Short=PBP-5; Flags: Precursor	>tr|J2VKS9|J2VKS9_9GAMM D-alanyl-D-alanine carboxypeptidase OS=Pantoea sp. YR343 OX=1144341 GN=PMI39_01207 PE=3 SV=1	10.5115	1.74e-10	28.3748	28.4436	29.229	19.8793	21.8574	20.2436	21.0994	22.6101	22.0954	22.7259	23.1931	21.1908	24.4567	25.3036	21.8432	29.9771	30.4606	29.5837	31.4007	32.3071	32.3727	31.9956	32.0703	31.9994
J3HLI2	RecName: Full=1-(5-phosphoribosyl)-5-[(5-phosphoribosylamino)methylideneamino] imidazole-4-carboxamide isomerase; AltName: Full=Phosphoribosylformimino-5-aminoimidazole carboxamide ribotide isomerase	>tr|J3HLI2|J3HLI2_9GAMM 1-(5-phosphoribosyl)-5-[(5-phosphoribosylamino)methylideneamino] imidazole-4-carboxamide isomerase OS=Pantoea sp. YR343 OX=1144341 GN=hisA PE=3 SV=1	9.91587	5.44e-10	27.8564	27.5159	27.4911	26.0717	27.4746	27.5961	21.903	22.8144	22.1692	22.8899	22.3169	21.2475	27.0288	26.6659	24.9242	26.9694	27.0627	26.8988	29.8126	29.6906	29.5	29.6403	29.5084	29.5202
J2VY20	RecName: Full=Alpha-keto-acid decarboxylase; Short=KDC	>tr|J2VY20|J2VY20_9GAMM Thiamine pyrophosphate dependent decarboxylase, pyruvate decarboxylase OS=Pantoea sp. YR343 OX=1144341 GN=PMI39_00059 PE=3 SV=1	11.8554	1.4e-11	28.6328	27.038	27.951	28.2711	30.1447	30.121	22.2276	22.6339	22.9102	21.1242	22.3509	20.9233	22.0016	22.1052	21.9586	28.8183	28.1818	27.7953	30.1866	30.5093	30.4691	29.4865	29.318	29.225
J3CG67	RecName: Full=Glucokinase; AltName: Full=Glucose kinase	>tr|J3CG67|J3CG67_9GAMM Glucokinase OS=Pantoea sp. YR343 OX=1144341 GN=glk PE=3 SV=1	10.4574	1.93e-10	30.9689	30.5523	30.9655	29.1266	28.8884	29.3548	22.5494	22.0974	20.3943	22.0015	20.8093	21.1388	19.4185	21.639	22.7922	25.8823	27.4745	27.2129	29.7652	30.3661	30.6891	30.1185	30.0866	29.9189
J3HBK4	RecName: Full=3-oxoacyl-[acyl-carrier-protein] reductase FabG; AltName: Full=3-ketoacyl-acyl carrier protein reductase; AltName: Full=Beta-Ketoacyl-acyl carrier protein reductase; AltName: Full=Beta-ketoacyl-ACP reductase	>tr|J3HBK4|J3HBK4_9GAMM Uncharacterized protein OS=Pantoea sp. YR343 OX=1144341 GN=PMI39_04624 PE=3 SV=1	12.5893	3.71e-12	30.4468	30.0141	29.5818	30.5229	30.2848	31.2309	21.0706	21.4244	22.3552	22.1829	22.5725	21.3668	21.4855	20.9984	22.8686	25.4318	25.2821	26.57	30.2732	30.2388	30.2495	29.4156	28.9568	29.3472
J3C8L8	RecName: Full=Monoacylglycerol lipase; Short=MGL	>tr|J3C8L8|J3C8L8_9GAMM Lysophospholipase OS=Pantoea sp. YR343 OX=1144341 GN=PMI39_01261 PE=4 SV=1	9.81861	6.59e-10	28.2606	27.5664	27.8166	27.7648	27.4178	27.6819	21.2731	22.3641	20.6043	21.921	23.9002	21.1447	26.4795	26.9444	26.4009	28.0963	28.3895	28.3884	28.7485	28.7516	28.6455	28.3915	28.6848	28.4463
J2UWI0	RecName: Full=Xaa-Pro dipeptidase; Short=X-Pro dipeptidase; AltName: Full=Imidodipeptidase; AltName: Full=Proline dipeptidase; Short=Prolidase	>tr|J2UWI0|J2UWI0_9GAMM Xaa-Pro dipeptidase OS=Pantoea sp. YR343 OX=1144341 GN=pepQ PE=3 SV=1	9.455	1.35e-09	27.4672	28.078	27.8802	27.7936	27.5365	27.397	22.0198	21.0566	22.2184	22.4311	23.1598	20.074	28.1398	27.7222	28.1492	27.6174	27.7717	28.1497	27.9872	28.4627	28.4019	28.1889	28.1158	28.0233
J3HPV3	RecName: Full=D-alanyl-D-alanine carboxypeptidase DacA; Short=DD-carboxypeptidase; Short=DD-peptidase; AltName: Full=Penicillin-binding protein 5; Short=PBP-5; Flags: Precursor	>tr|J3HPV3|J3HPV3_9GAMM D-alanyl-D-alanine carboxypeptidase OS=Pantoea sp. YR343 OX=1144341 GN=PMI39_00593 PE=3 SV=1	10.0334	4.28e-10	27.9775	27.9654	26.5977	22.1976	25.3728	24.9436	21.411	21.9777	21.6619	22.5074	22.1481	21.6532	26.7538	26.6557	27.0792	27.6915	27.2414	27.6498	30.4029	31.2556	31.2968	30.4576	30.4248	30.2635
J2VP13	RecName: Full=Dihydroorotate dehydrogenase (quinone); AltName: Full=DHOdehase; Short=DHOD; Short=DHODase; AltName: Full=Dihydroorotate oxidase	>tr|J2VP13|J2VP13_9GAMM Dihydroorotate dehydrogenase (quinone) OS=Pantoea sp. YR343 OX=1144341 GN=pyrD PE=3 SV=1	6.44501	6.61e-07	26.2691	20.2177	25.578	28.0465	29.579	29.233	21.2507	21.9184	21.0363	20.6409	21.2246	21.8693	27.9376	27.7375	25.4435	28.2695	28.733	28.2309	30.0856	30.7	30.1436	29.6063	29.824	29.8075
J3HEK7	RecName: Full=Sigma factor-binding protein Crl	>tr|J3HEK7|J3HEK7_9GAMM Sigma factor-binding protein Crl OS=Pantoea sp. YR343 OX=1144341 GN=crl PE=3 SV=1	12.2088	7.23e-12	29.706	30.0303	28.5893	29.5172	30.5626	30.0932	21.6421	19.9073	21.8085	21.9424	21.0889	22.9092	20.8004	21.3656	21.4219	28.1382	27.5617	27.1795	30.0162	30.3443	30.3458	29.5541	29.2699	29.5576
J2UUH3	RecName: Full=DNA-binding transcriptional regulator NtrC; AltName: Full=Nitrogen regulation protein NR(I); AltName: Full=Nitrogen regulator I; Short=NRI	>tr|J2UUH3|J2UUH3_9GAMM DNA-binding transcriptional regulator NtrC OS=Pantoea sp. YR343 OX=1144341 GN=ntrC PE=4 SV=1	10.6919	1.22e-10	28.0404	27.5484	27.5062	27.2125	27.5678	27.5828	21.603	21.2159	22.8489	21.2001	23.1879	21.1549	26.9878	26.9363	26.8385	27.3816	27.6922	27.3425	28.413	28.7919	28.9723	28.9332	29.0486	29.2916
J3HJM6	RecName: Full=Fatty acid oxidation complex subunit alpha; Includes: RecName: Full=Enoyl-CoA hydratase/Delta(3)-cis-Delta(2)-trans-enoyl-CoA isomerase/3-hydroxybutyryl-CoA epimerase; Includes: RecName: Full=3-hydroxyacyl-CoA dehydrogenase	>tr|J3HJM6|J3HJM6_9GAMM Fatty acid oxidation complex subunit alpha OS=Pantoea sp. YR343 OX=1144341 GN=PMI39_02403 PE=3 SV=1	9.77121	7.2e-10	29.9562	29.442	29.7272	24.7237	25.9702	26.1731	23.389	22.3779	21.3374	21.4406	22.7018	21.2566	24.7156	25.7909	25.2218	27.6312	27.9631	26.322	29.0949	30.1113	30.2754	29.2608	29.1417	29.2543
J2UYM1	RecName: Full=Beta sliding clamp; Short=Beta clamp; Short=Sliding clamp; AltName: Full=Beta-clamp processivity factor; AltName: Full=DNA polymerase III beta sliding clamp subunit; AltName: Full=DNA polymerase III subunit beta	>tr|J2UYM1|J2UYM1_9GAMM Beta sliding clamp OS=Pantoea sp. YR343 OX=1144341 GN=PMI39_02117 PE=3 SV=1	14.4326	1.61e-13	28.5423	28.4073	28.7358	29.0482	29.5954	29.3312	21.7823	20.7959	21.4513	21.0667	20.9701	21.7822	26.921	28.1191	27.5329	25.0303	25.267	24.4231	29.151	29.1065	28.9741	28.9704	28.8742	29.0977
J3BWH0	RecName: Full=Hypoxanthine-guanine phosphoribosyltransferase; Short=HGPRT; Short=HGPRTase	>tr|J3BWH0|J3BWH0_9GAMM Hypoxanthine phosphoribosyltransferase OS=Pantoea sp. YR343 OX=1144341 GN=PMI39_03723 PE=3 SV=1	4.87291	1.92e-05	27.9137	27.0119	26.3599	25.8585	26.9032	27.2255	21.9955	23.4583	22.6033	21.6578	25.8227	26.2847	25.7489	26.0351	25.9322	25.7745	26.0049	26.1119	29.328	29.5492	29.192	28.8672	28.5068	28.7237
J2V0P1	RecName: Full=NADH-quinone oxidoreductase subunit J; AltName: Full=NADH dehydrogenase I subunit J; AltName: Full=NDH-1 subunit J	>tr|J2V0P1|J2V0P1_9GAMM NADH-quinone oxidoreductase subunit J OS=Pantoea sp. YR343 OX=1144341 GN=PMI39_01982 PE=3 SV=1	3.98373	0.000134391	29.6877	29.1613	29.6099	29.2813	28.6824	29.4017	22.7164	21.0125	22.5812	21.2638	21.293	22.0455	27.3319	28.2935	28.0462	28.3595	16.9856	20.0009	29.4131	29.5453	29.4729	29.5197	29.8346	29.2517
J3HK10	RecName: Full=Chain length determinant protein; AltName: Full=Polysaccharide antigen chain regulator	>tr|J3HK10|J3HK10_9GAMM ECA polysaccharide chain length modulation protein OS=Pantoea sp. YR343 OX=1144341 GN=wzzE PE=3 SV=1	6.53639	5.49e-07	28.4494	28.1205	28.6522	30.7586	30.9168	31.1766	21.4116	22.1298	23.0769	21.3634	22.5798	21.1588	24.4887	25.2642	20.4814	26.251	25.7315	21.5387	31.0787	30.2837	30.1629	29.1672	29.3242	29.0817
J3HH92	RecName: Full=Outer-membrane lipoprotein LolB; Flags: Precursor	>tr|J3HH92|J3HH92_9GAMM Outer-membrane lipoprotein LolB OS=Pantoea sp. YR343 OX=1144341 GN=lolB PE=3 SV=1	10.0704	3.94e-10	27.5197	28.3607	28.5967	27.6244	28.3692	28.2226	19.9655	21.6401	21.7253	23.0556	22.4644	21.9269	26.807	27.2063	26.437	27.1519	27.3415	27.125	28.2063	30.1168	29.6872	27.6009	27.6538	27.5013
J2VP41	RecName: Full=Probable formate transporter 1; AltName: Full=Formate channel 1	>tr|J2VP41|J2VP41_9GAMM Formate transporter FocA OS=Pantoea sp. YR343 OX=1144341 GN=PMI39_00549 PE=4 SV=1	10.1547	3.37e-10	20.0589	19.5553	18.8526	30.1454	27.1882	27.7465	21.4457	22.1944	23.4811	22.6942	23.287	22.4115	28.1058	28.1776	28.2793	30.22	29.6681	28.3691	29.6326	30.8109	30.3158	29.8967	30.2344	29.0823
J2VI69	RecName: Full=Uncharacterized protein YiaF	>tr|J2VI69|J2VI69_9GAMM Uncharacterized protein OS=Pantoea sp. YR343 OX=1144341 GN=PMI39_01706 PE=4 SV=1	8.55587	8.28e-09	30.1617	30.5737	30.0468	20.2224	20.0644	21.8159	21.704	21.6973	21.0618	22.3292	21.4876	21.9566	25.2099	26.1839	20.1395	28.928	29.875	29.7252	31.115	31.9225	31.9452	31.2214	31.2998	31.1604
J2UAF1	RecName: Full=Acylpyruvase FAHD1, mitochondrial; AltName: Full=Fumarylacetoacetate hydrolase domain-containing protein 1; AltName: Full=Oxaloacetate decarboxylase; Short=OAA decarboxylase; Flags: Precursor	>tr|J2UAF1|J2UAF1_9GAMM 2-keto-4-pentenoate hydratase/2-oxohepta-3-ene-1,7-dioic acid hydratase OS=Pantoea sp. YR343 OX=1144341 GN=PMI39_04801 PE=4 SV=1	7.7292	4.6e-08	29.5494	29.837	29.7803	25.8467	29.3355	29.6232	20.6519	22.4934	21.422	22.9233	22.234	21.5385	25.2194	24.9657	25.2413	24.2926	26.4462	26.1563	29.1279	29.3145	29.3699	28.6762	28.8666	28.6923
J3HIC3	RecName: Full=Uncharacterized protein YdcJ	>tr|J3HIC3|J3HIC3_9GAMM DUF1338 domain-containing protein OS=Pantoea sp. YR343 OX=1144341 GN=PMI39_02633 PE=4 SV=1	6.97543	2.21e-07	29.1777	29.5473	29.4054	25.9399	25.5303	20.3772	24.8195	21.7461	25.5548	22.3737	21.7017	21.2333	20.9586	21.9823	21.3336	27.3861	27.2305	27.5911	30.7625	31.3094	31.9337	31.214	31.169	31.3008
J3C8R7	RecName: Full=Probable aldo-keto reductase 1	>tr|J3C8R7|J3C8R7_9GAMM Putative oxidoreductase, aryl-alcohol dehydrogenase like protein OS=Pantoea sp. YR343 OX=1144341 GN=PMI39_01365 PE=4 SV=1	6.56586	5.18e-07	26.5182	20.9222	27.1081	25.6966	25.9427	26.6138	21.9571	20.9725	22.4598	22.0979	20.6707	21.664	26.413	26.6631	26.7645	27.1856	27.2993	27.6829	30.4882	31.6257	31.6085	31.0656	30.9423	30.8148
J3HL93	RecName: Full=NAD-dependent malic enzyme; Short=NAD-ME	>tr|J3HL93|J3HL93_9GAMM NAD-dependent malic enzyme OS=Pantoea sp. YR343 OX=1144341 GN=maeA PE=3 SV=1	6.39436	7.35e-07	28.3095	22.4683	27.6998	22.5809	26.0882	25.8745	21.1099	22.347	21.037	22.3121	22.9394	20.5669	25.3348	25.2217	25.9016	26.2227	26.8718	26.3194	32.3983	31.746	31.1657	32.1469	32.0659	32.4259
J3HNY2	RecName: Full=DNA topoisomerase 4 subunit A; AltName: Full=Topoisomerase IV subunit A	>tr|J3HNY2|J3HNY2_9GAMM DNA topoisomerase 4 subunit A OS=Pantoea sp. YR343 OX=1144341 GN=parC PE=3 SV=1	9.95026	5.08e-10	29.0532	28.616	28.5546	26.6302	29.4489	29.0662	21.3642	22.0379	21.1739	21.9193	21.7673	20.4708	24.6484	24.8848	24.6326	28.144	27.2636	27.2769	28.5791	29.6105	29.5704	28.9443	28.6637	28.7752
J3HBS9	RecName: Full=Signal recognition particle receptor FtsY; Short=SRP receptor	>tr|J3HBS9|J3HBS9_9GAMM Signal recognition particle receptor FtsY OS=Pantoea sp. YR343 OX=1144341 GN=ftsY PE=3 SV=1	12.0517	9.71e-12	28.6013	29.3818	28.8528	28.2047	28.1786	27.8593	20.887	22.2545	21.7048	21.577	21.2764	20.77	20.9721	23.4878	22.7834	27.8409	27.6323	27.2403	30.8695	32.0576	31.5526	28.906	29.0098	29.0176
J3BR78	RecName: Full=Glycerol kinase; AltName: Full=ATP:glycerol 3-phosphotransferase; AltName: Full=Glycerokinase; Short=GK	>tr|J3BR78|J3BR78_9GAMM Glycerol kinase OS=Pantoea sp. YR343 OX=1144341 GN=glpK PE=3 SV=1	13.1552	1.4e-12	30.7981	30.4992	30.6756	27.8212	27.384	27.8722	21.8203	22.2977	21.6109	21.0482	21.5341	21.484	21.1515	20.5667	22.3857	27.423	26.1631	26.7478	29.6791	30.7502	31.4676	29.9824	29.7046	29.8378
J3HL91	RecName: Full=Iron-sulfur cluster carrier protein	>tr|J3HL91|J3HL91_9GAMM Iron-sulfur cluster carrier protein OS=Pantoea sp. YR343 OX=1144341 GN=PMI39_01884 PE=3 SV=1	8.22756	1.6e-08	27.3869	28.0352	25.9936	26.1063	30.088	29.985	21.377	22.2535	21.1958	21.9027	22.3238	20.0858	22.9279	21.1731	22.1246	28.9388	28.2728	29.3453	29.6651	30.4967	30.1346	30.2802	30.3317	30.2765
J3HFV0	RecName: Full=Histidine--tRNA ligase; AltName: Full=Histidyl-tRNA synthetase; Short=HisRS	>tr|J3HFV0|J3HFV0_9GAMM Histidine--tRNA ligase OS=Pantoea sp. YR343 OX=1144341 GN=hisS PE=3 SV=1	6.07897	1.43e-06	29.0844	24.5736	29.4224	30.6503	30.403	31.0129	20.7083	21.927	23.4078	23.0763	21.3175	20.2689	24.1526	24.9126	20.97	25.2654	25.7511	25.3606	29.1992	29.5811	29.5561	30.0809	29.2208	30.3014
J3CDU4	RecName: Full=Oligoribonuclease	>tr|J3CDU4|J3CDU4_9GAMM Oligoribonuclease OS=Pantoea sp. YR343 OX=1144341 GN=orn PE=3 SV=1	12.2681	6.62e-12	29.3505	29.8933	28.783	27.9212	28.8264	29.1805	21.1546	20.5465	21.3608	22.2917	21.093	21.0607	19.5236	20.955	22.2074	29.1312	29.4172	29.2635	29.7985	29.7877	29.5591	29.6285	29.7965	29.6398
J2URF1	RecName: Full=HTH-type transcriptional repressor PurR; AltName: Full=Pur regulon repressor; AltName: Full=Purine nucleotide synthesis repressor	>tr|J2URF1|J2URF1_9GAMM HTH-type transcriptional repressor PurR OS=Pantoea sp. YR343 OX=1144341 GN=purR PE=3 SV=1	6.55108	5.33e-07	27.8121	26.9573	27.043	27.0532	27.7766	27.5303	20.7056	21.5803	22.6472	21.1102	21.5242	20.2723	27.5596	27.3689	22.1518	27.578	27.9188	27.8232	29.369	29.7822	29.3513	29.6712	29.7105	29.7088
J2V7W9	RecName: Full=Glutamine transport ATP-binding protein GlnQ	>tr|J2V7W9|J2V7W9_9GAMM ABC-type polar amino acid transport system, ATPase component OS=Pantoea sp. YR343 OX=1144341 GN=PMI39_00632 PE=4 SV=1	13.9681	3.57e-13	28.9669	29.0214	28.334	28.0618	29.0918	29.1295	21.7022	20.6425	21.8491	22.0216	21.3995	21.3431	21.3644	21.5904	20.3991	26.31	27.0719	26.2257	32.1363	32.411	31.3648	29.7157	29.9809	29.749
J3HAN2	RecName: Full=Membrane-bound lysozyme inhibitor of C-type lysozyme; Flags: Precursor	>tr|J3HAN2|J3HAN2_9GAMM Putative periplasmic protein OS=Pantoea sp. YR343 OX=1144341 GN=PMI39_04745 PE=4 SV=1	10.4097	2.09e-10	26.7759	28.2911	28.1905	27.3568	26.6875	26.8178	19.9956	20.985	22.1019	22.4759	22.0806	23.1274	27.5869	26.8264	27.1274	27.2474	27.481	27.6157	28.6648	28.9165	29.2264	27.9762	28.1693	28.0124
J2VG90	RecName: Full=Teichoic acids export ATP-binding protein TagH	>tr|J2VG90|J2VG90_9GAMM ABC-type polysaccharide/polyol phosphate transport system, ATPase component OS=Pantoea sp. YR343 OX=1144341 GN=PMI39_01831 PE=4 SV=1	5.92873	1.97e-06	27.5144	28.1896	28.4514	21.4751	27.7239	27.6911	22.4835	20.8539	20.9904	21.257	20.8491	21.8212	26.3604	26.6831	27.1149	26.1992	26.2955	25.6512	29.3601	31.0047	30.1967	30.3976	30.3899	30.5871
J2V2N3	RecName: Full=UDP-3-O-acyl-N-acetylglucosamine deacetylase; Short=UDP-3-O-acyl-GlcNAc deacetylase; AltName: Full=UDP-3-O-[R-3-hydroxymyristoyl]-N-acetylglucosamine deacetylase	>tr|J2V2N3|J2V2N3_9GAMM UDP-3-O-acyl-N-acetylglucosamine deacetylase OS=Pantoea sp. YR343 OX=1144341 GN=lpxC PE=3 SV=1	14.7847	8.36e-14	28.4057	28.7382	29.2405	29.8661	29.6557	29.5068	21.9494	22.2484	21.2491	21.9777	22.6417	21.9115	22.2905	21.7019	21.1325	27.3534	27.2741	26.8846	29.4496	29.0221	29.3361	29.3659	28.8735	29.0758
J2UC71	RecName: Full=Quinone oxidoreductase; AltName: Full=NADPH:quinone reductase; AltName: Full=Zeta-crystallin	>tr|J2UC71|J2UC71_9GAMM Zinc-type alcohol dehydrogenase-like protein OS=Pantoea sp. YR343 OX=1144341 GN=PMI39_04652 PE=3 SV=1	5.07992	1.23e-05	27.6793	20.8744	26.9745	27.1258	27.7381	27.3944	21.9422	21.4802	22.8155	21.793	21.5816	21.9061	25.8685	27.0768	25.1885	27.8373	27.7639	28.0443	30.3016	29.7177	29.5236	29.8205	29.0261	29.5883
J3HED0	RecName: Full=Galactokinase; AltName: Full=Galactose kinase	>tr|J3HED0|J3HED0_9GAMM Galactokinase OS=Pantoea sp. YR343 OX=1144341 GN=galK PE=3 SV=1	13.0564	1.63e-12	29.5027	29.247	29.1982	25.5945	25.1473	25.4498	21.0348	20.7793	21.6895	21.7137	20.0376	21.5729	25.5764	26.1758	26.0746	26.6578	26.9707	26.9795	29.0677	30.4038	30.236	29.9723	29.9475	30.017
J3HP07	RecName: Full=Uncharacterized protein YqjK	>tr|J3HP07|J3HP07_9GAMM Uncharacterized protein OS=Pantoea sp. YR343 OX=1144341 GN=PMI39_01117 PE=4 SV=1	11.2937	4.08e-11	27.6346	26.211	27.3145	26.0116	26.5417	26.2317	21.3953	21.6374	21.5391	21.4561	22.3002	22.8684	26.6803	27.1709	26.858	26.7642	27.6419	27.6854	28.4605	29.5813	29.5171	28.6074	29.0145	28.868
J3HEC7	RecName: Full=Putative glutamine amidotransferase YafJ	>tr|J3HEC7|J3HEC7_9GAMM Putative glutamine amidotransferase OS=Pantoea sp. YR343 OX=1144341 GN=PMI39_03970 PE=4 SV=1	4.36424	5.81e-05	21.9098	26.7709	27.1622	20.4396	25.2507	22.8887	21.3417	22.6214	21.4108	26.1489	25.7232	27.2143	27.2339	27.2422	27.4837	27.8988	27.7684	27.8583	28.8062	29.0387	28.9842	29.0312	28.8656	28.7457
J2UJW2	RecName: Full=Esterase FrsA	>tr|J2UJW2|J2UJW2_9GAMM Esterase FrsA OS=Pantoea sp. YR343 OX=1144341 GN=frsA PE=3 SV=1	5.201	9.49e-06	31.663	31.2999	31.6781	19.5348	25.0094	26.4242	21.5305	23.2085	21.2187	22.4327	21.3084	21.4579	25.3272	24.9348	19.4978	26.2573	26.6487	27.2491	32.3301	31.2806	30.3909	29.1017	28.732	29.3022
J3HH83	RecName: Full=2,5-diketo-D-gluconic acid reductase A; Short=2,5-DKG reductase A; Short=2,5-DKGR A; Short=25DKGR-A; AltName: Full=AKR5C	>tr|J3HH83|J3HH83_9GAMM Aldo/keto reductase, diketogulonate reductase OS=Pantoea sp. YR343 OX=1144341 GN=PMI39_03185 PE=4 SV=1	11.8991	1.3e-11	20.5983	20.1803	19.1055	21.8866	22.4991	19.8925	32.3185	32.2122	30.1957	21.9795	21.3585	22.3358	32.0241	31.631	31.8603	20.6717	19.2459	21.1288	31.7095	31.2824	29.7374	31.5495	30.8303	31.5631
J3HFJ7	RecName: Full=UDP-N-acetylmuramoylalanine--D-glutamate ligase; AltName: Full=D-glutamic acid-adding enzyme; AltName: Full=UDP-N-acetylmuramoyl-L-alanyl-D-glutamate synthetase	>tr|J3HFJ7|J3HFJ7_9GAMM UDP-N-acetylmuramoylalanine--D-glutamate ligase OS=Pantoea sp. YR343 OX=1144341 GN=murD PE=3 SV=1	5.34109	6.97e-06	27.8333	22.0022	27.3109	28.7716	28.0826	27.8876	21.8774	22.1517	23.089	22.9182	20.1005	20.9974	25.6267	26.602	25.6346	27.5069	26.8589	26.7441	28.9345	29.4926	29.4706	29.2773	29.3565	29.1984
J3C299	RecName: Full=Pyrroline-5-carboxylate reductase; Short=P5C reductase; Short=P5CR; AltName: Full=PCA reductase	>tr|J3C299|J3C299_9GAMM Pyrroline-5-carboxylate reductase OS=Pantoea sp. YR343 OX=1144341 GN=proC PE=3 SV=1	4.3355	6.19e-05	27.3382	28.5424	28.1321	21.0371	26.9705	27.3883	21.7721	21.2981	21.8811	21.3468	22.4645	22.3136	24.7104	28.6252	27.9429	27.9172	27.5157	27.7489	28.3653	29.3243	29.1978	29.2149	28.2066	28.3874
J3BRA1	RecName: Full=Ribonuclease PH; Short=RNase PH; AltName: Full=tRNA nucleotidyltransferase	>tr|J3BRA1|J3BRA1_9GAMM Ribonuclease PH OS=Pantoea sp. YR343 OX=1144341 GN=rph PE=3 SV=1	12.233	7.02e-12	26.565	26.5202	25.9899	27.7808	28.4362	28.3845	21.75	21.8937	20.7313	22.5364	20.905	22.1243	26.5922	26.3779	26.4378	27.8341	27.4781	27.0528	28.9405	29.1605	29.0298	28.3128	28.4712	28.2661
J2UM92	RecName: Full=Uracil phosphoribosyltransferase; AltName: Full=UMP pyrophosphorylase; AltName: Full=UPRTase	>tr|J2UM92|J2UM92_9GAMM Uracil phosphoribosyltransferase OS=Pantoea sp. YR343 OX=1144341 GN=upp PE=3 SV=1	8.59402	7.63e-09	20.1593	20.67	19.8206	27.3739	22.9956	27.8819	20.5525	21.7561	22.0636	22.2284	21.9693	20.2075	28.3513	28.7493	26.3468	29.3457	28.7799	29.1393	30.8384	32.0792	31.257	31.838	31.5696	31.5611
J3BRC5	RecName: Full=DNA polymerase I; Short=POL I	>tr|J3BRC5|J3BRC5_9GAMM DNA polymerase I OS=Pantoea sp. YR343 OX=1144341 GN=polA PE=3 SV=1	6.97492	2.21e-07	30.2621	28.5822	28.8845	21.827	26.4449	26.7902	21.113	22.16	20.3814	20.6236	21.7717	22.2882	26.5661	25.7104	26.2509	26.6003	26.9046	25.9983	29.8109	30.1675	30.3422	29.3776	29.3457	29.2766
J2VMK4	RecName: Full=PTS system glucose-specific EIICBA component; AltName: Full=EIICBA-Glc; Short=EII-Glc; AltName: Full=EIICBA-Glc 1; Includes: RecName: Full=Glucose permease IIC component; AltName: Full=PTS system glucose-specific EIIC component; Includes: RecName: Full=Glucose-specific phosphotransferase enzyme IIB component; AltName: Full=PTS system glucose-specific EIIB component; Includes: RecNam…	>tr|J2VMK4|J2VMK4_9GAMM PTS system, glucose-specific IIBC component OS=Pantoea sp. YR343 OX=1144341 GN=PMI39_00875 PE=4 SV=1	5.50888	4.85e-06	26.4138	26.7284	27.3285	30.163	29.8402	29.1409	21.8626	22.2806	21.8185	23.2087	22.3896	21.8871	28.0049	28.1449	19.9011	21.0376	19.4504	21.7386	30.3412	31.1232	31.0633	30.8941	31.1312	31.2996
J2UU83	RecName: Full=Argininosuccinate lyase; Short=ASAL; AltName: Full=Arginosuccinase	>tr|J2UU83|J2UU83_9GAMM Argininosuccinate lyase OS=Pantoea sp. YR343 OX=1144341 GN=argH PE=3 SV=1	4.52784	4.03e-05	22.9276	29.216	29.0789	20.6715	25.8608	25.8756	21.9663	20.9516	21.1485	21.1413	22.0818	21.0264	28.593	28.2471	27.7718	27.2706	28.1149	26.5788	28.8412	30.2728	29.4005	29.8252	29.8211	30.3412
J3CG50	RecName: Full=Fatty acid oxidation complex subunit alpha; Includes: RecName: Full=Enoyl-CoA hydratase/3-hydroxybutyryl-CoA epimerase; Includes: RecName: Full=3-hydroxyacyl-CoA dehydrogenase	>tr|J3CG50|J3CG50_9GAMM Fatty acid oxidation complex subunit alpha OS=Pantoea sp. YR343 OX=1144341 GN=PMI39_00022 PE=3 SV=1	10.4654	1.9e-10	28.765	28.5068	28.1359	24.5912	26.3479	26.6362	22.0285	21.9459	21.7111	20.789	21.5775	22.0155	25.9227	26.2053	25.6117	26.81	26.6096	27.14	28.4332	30.1103	30.1608	28.9675	28.8919	29.0436
J2VXW7	RecName: Full=Aspartate-semialdehyde dehydrogenase; Short=ASA dehydrogenase; Short=ASADH; AltName: Full=Aspartate-beta-semialdehyde dehydrogenase	>tr|J2VXW7|J2VXW7_9GAMM Aspartate-semialdehyde dehydrogenase OS=Pantoea sp. YR343 OX=1144341 GN=PMI39_00003 PE=3 SV=1	4.67668	2.93e-05	27.113	20.2075	26.6181	28.5949	27.4485	28.0971	21.8187	23.5186	22.6091	22.368	21.7426	21.1045	24.4864	24.8666	26.1439	28.2068	28.2593	27.9393	28.9785	29.3514	29.2671	29.4148	29.2413	29.3553
J3HT52	RecName: Full=CDP-diacylglycerol--glycerol-3-phosphate 3-phosphatidyltransferase; AltName: Full=Phosphatidylglycerophosphate synthase; Short=PGP synthase	>tr|J3HT52|J3HT52_9GAMM Phosphatidylserine/phosphatidylglycerophosphate/ cardiolipin synthase OS=Pantoea sp. YR343 OX=1144341 GN=PMI39_00202 PE=4 SV=1	7.77142	4.2e-08	27.5288	27.8123	27.3025	20.4605	24.6187	24.9315	22.9858	21.6859	21.5754	21.1504	22.3359	22.1255	26.1956	26.2794	26.297	27.5793	28.2782	28.2656	29.5983	30.0794	29.9646	29.8383	29.9943	29.7825
J3HD83	RecName: Full=Spermidine N(1)-acetyltransferase; Short=SAT; AltName: Full=Spermidine/spermine N(1)-acetyltransferase; Short=SSAT	>tr|J3HD83|J3HD83_9GAMM Acetyltransferase, ribosomal protein N-acetylase OS=Pantoea sp. YR343 OX=1144341 GN=PMI39_04260 PE=4 SV=1	10.5932	1.48e-10	30.8044	30.2523	32.0765	26.7586	28.8295	28.8776	21.3779	20.067	21.1447	21.5997	21.5178	21.5271	25.3019	25.4387	25.0836	27.6678	27.02	27.0072	27.9481	27.3939	26.6629	27.3725	27.2744	27.6078
J2V3G2	RecName: Full=Guanosine-5'-triphosphate,3'-diphosphate pyrophosphatase; AltName: Full=Guanosine pentaphosphate phosphohydrolase; AltName: Full=pppGpp-5'-phosphohydrolase	>tr|J2V3G2|J2V3G2_9GAMM Exopolyphosphatase OS=Pantoea sp. YR343 OX=1144341 GN=PMI39_03601 PE=3 SV=1	13.7165	5.53e-13	28.5081	28.0685	27.6136	27.6177	28.5919	28.5957	20.7681	21.5251	21.1947	21.9229	21.4326	20.8908	22.0834	20.5721	22.3582	27.5923	27.5956	27.3235	30.2261	30.4777	30.4258	30.3839	30.4242	30.3657
J2V506	RecName: Full=Adenylate kinase; Short=AK; AltName: Full=ATP-AMP transphosphorylase; AltName: Full=ATP:AMP phosphotransferase; AltName: Full=Adenylate monophosphate kinase	>tr|J2V506|J2V506_9GAMM Adenylate kinase OS=Pantoea sp. YR343 OX=1144341 GN=adk PE=3 SV=1	5.19193	9.68e-06	29.5107	29.8802	29.4856	28.1954	21.579	18.422	21.3263	22.3989	22.7369	28.6824	27.9198	26.7104	25.3487	24.0704	25.9495	19.1419	20.6736	20.2798	30.8521	30.5275	30.4065	30.6511	30.794	30.8151
J2UTT8	RecName: Full=Aspartate aminotransferase; Short=AspAT; AltName: Full=Transaminase A	>tr|J2UTT8|J2UTT8_9GAMM Aminotransferase OS=Pantoea sp. YR343 OX=1144341 GN=PMI39_04560 PE=3 SV=1	6.50938	5.78e-07	29.0868	29.5826	29.5477	29.9946	28.9542	28.3286	20.89	22.248	23.2955	21.8383	21.5493	21.8556	20.9068	20.9345	21.089	27.8285	27.6846	21.2841	30.3072	30.1618	30.1687	29.452	29.467	29.7292
J3HIG8	RecName: Full=Exoribonuclease 2; AltName: Full=Exoribonuclease II; Short=RNase II; Short=Ribonuclease II	>tr|J3HIG8|J3HIG8_9GAMM Exoribonuclease 2 OS=Pantoea sp. YR343 OX=1144341 GN=rnb PE=3 SV=1	4.56177	3.75e-05	25.2246	19.9504	23.5501	28.4514	29.2345	28.9184	20.43	22.5365	22.5615	22.8163	22.0407	19.3618	27.4166	27.5725	20.9097	29.1115	28.938	28.7733	29.7997	29.6401	29.3686	29.8697	29.9358	29.6708
J3HFV2	RecName: Full=Alcohol dehydrogenase (quinone), dehydrogenase subunit; Short=ADH; AltName: Full=Alcohol dehydrogenase (quinone), acceptor subunit; AltName: Full=Alcohol dehydrogenase (quinone), subunit I; AltName: Full=Ethanol:Q2 reductase; AltName: Full=G3-ADH subunit I; AltName: Full=Quinohemoprotein alcohol dehydrogenase; AltName: Full=Quinohemoprotein-cytochrome c complex; AltName: Full=Ubiqui…	>tr|J3HFV2|J3HFV2_9GAMM Membrane-bound PQQ-dependent dehydrogenase, glucose/quinate/shikimate family OS=Pantoea sp. YR343 OX=1144341 GN=PMI39_03589 PE=4 SV=1	10.7511	1.08e-10	28.7308	27.1876	28.0794	21.7755	19.557	21.0917	21.289	20.902	22.5263	22.4757	21.652	22.2431	27.0202	27.3594	26.4415	26.849	28.2176	28.0136	29.6811	31.3796	31.5186	30.6512	30.6702	30.6672
J3HNI0	RecName: Full=Cysteine--tRNA ligase; AltName: Full=Cysteinyl-tRNA synthetase; Short=CysRS	>tr|J3HNI0|J3HNI0_9GAMM Cysteine--tRNA ligase OS=Pantoea sp. YR343 OX=1144341 GN=cysS PE=3 SV=1	5.26343	8.26e-06	27.5135	26.5137	26.6623	27.3692	28.3428	28.0048	21.8351	22.0541	22.0635	22.7402	21.8125	21.5516	26.8479	26.5214	20.746	27.1977	27.5703	26.9737	28.607	28.4715	28.5964	29.4324	29.3071	29.2322
J2UDZ2	RecName: Full=L-threonine 3-dehydrogenase; Short=TDH	>tr|J2UDZ2|J2UDZ2_9GAMM L-threonine 3-dehydrogenase OS=Pantoea sp. YR343 OX=1144341 GN=tdh PE=3 SV=1	4.77602	2.37e-05	26.7796	21.0914	25.8074	20.6277	26.5278	26.9105	21.1471	21.9901	21.645	22.0656	22.7379	21.184	26.6937	26.2446	26.8029	28.3805	27.8165	28.1641	30.3245	31.1326	30.8431	30.3595	30.5947	30.0899
J3BYZ2	RecName: Full=Cell division protein ZipA	>tr|J3BYZ2|J3BYZ2_9GAMM Cell division protein ZipA OS=Pantoea sp. YR343 OX=1144341 GN=zipA PE=3 SV=1	6.41461	7.04e-07	29.1496	29.2212	29.3417	25.7439	26.8363	19.1281	21.3612	21.8504	21.8691	22.3616	21.6718	22.2208	19.7623	20.5438	21.9423	28.5199	29.4804	30.6755	30.176	31.147	30.7854	30.568	30.5973	30.701
J3HRN2	RecName: Full=Peptidyl-prolyl cis-trans isomerase A; Short=PPIase A; AltName: Full=Cyclophilin A; AltName: Full=Rotamase A; Flags: Precursor	>tr|J3HRN2|J3HRN2_9GAMM Peptidyl-prolyl cis-trans isomerase OS=Pantoea sp. YR343 OX=1144341 GN=PMI39_00270 PE=3 SV=1	5.87056	2.23e-06	25.2669	19.3949	25.8111	27.4658	27.8388	28.0022	20.3546	22.418	22.0528	21.1696	20.6704	22.1836	27.3839	27.691	26.8262	27.6871	27.5929	27.8144	29.3274	30.1545	29.6355	29.7231	29.6205	29.4457
J3HIR9	RecName: Full=UPF0283 membrane protein YcjF	>tr|J3HIR9|J3HIR9_9GAMM UPF0283 membrane protein PMI39_02675 OS=Pantoea sp. YR343 OX=1144341 GN=PMI39_02675 PE=3 SV=1	8.33467	1.3e-08	24.85	27.1439	26.9265	26.9411	27.8968	27.4483	20.7966	21.0769	21.6694	25.6625	24.6193	25.3138	25.9343	26.6019	25.982	26.957	26.4974	26.4146	29.5552	28.6786	28.3618	26.6671	26.6431	26.7344
J3HMS0	RecName: Full=Prostaglandin reductase 1; Short=PRG-1; AltName: Full=15-oxoprostaglandin 13-reductase; AltName: Full=NADP-dependent leukotriene B4 12-hydroxydehydrogenase	>tr|J3HMS0|J3HMS0_9GAMM Putative NADP-dependent oxidoreductase OS=Pantoea sp. YR343 OX=1144341 GN=PMI39_01415 PE=4 SV=1	4.43884	4.92e-05	26.8884	27.9227	26.7153	21.5378	28.2929	28.2577	22.5421	21.9423	21.679	21.6182	21.7832	21.9996	26.6095	25.6232	25.6851	26.7984	27.0353	27.3495	28.7485	29.965	30.276	28.7334	28.896	28.3192
J3HSR8	RecName: Full=Signal peptidase I; Short=SPase I; AltName: Full=Leader peptidase I	>tr|J3HSR8|J3HSR8_9GAMM Signal peptidase I OS=Pantoea sp. YR343 OX=1144341 GN=PMI39_00134 PE=3 SV=1	4.65705	3.05e-05	28.147	27.7768	27.928	28.078	29.2343	29.0522	22.5815	21.4694	21.1965	23.0358	21.981	21.8475	26.5099	27.2162	26.8282	25.652	26.0924	18.9137	28.4135	28.6599	28.4896	28.6575	28.6852	28.6794
J3HB24	RecName: Full=2-dehydropantoate 2-reductase; AltName: Full=Ketopantoate reductase; Short=KPR	>tr|J3HB24|J3HB24_9GAMM 2-dehydropantoate 2-reductase OS=Pantoea sp. YR343 OX=1144341 GN=PMI39_04688 PE=3 SV=1	11.6536	2.02e-11	30.6431	28.0276	30.503	28.1942	27.5365	27.2353	21.6674	21.8615	21.6225	20.3281	21.6421	20.1676	21.4435	20.528	21.2534	27.286	27.4188	27.5792	30.296	29.5164	30.1422	30.2991	30.3838	29.5117
J2VKS6	RecName: Full=Ribosomal silencing factor RsfS	>tr|J2VKS6|J2VKS6_9GAMM Ribosomal silencing factor RsfS OS=Pantoea sp. YR343 OX=1144341 GN=rsfS PE=3 SV=1	12.5042	4.39e-12	28.5342	28.3781	28.6026	28.8254	29.2605	29.3129	21.7941	21.1424	22.8054	22.5177	21.7228	22.1734	20.9639	20.1239	20.6708	26.0097	27.9826	27.7522	29.6296	29.5147	29.1035	29.0695	29.5052	29.3155
J3HLJ1	RecName: Full=UTP--glucose-1-phosphate uridylyltransferase; AltName: Full=Alpha-D-glucosyl-1-phosphate uridylyltransferase; AltName: Full=UDP-glucose pyrophosphorylase; Short=UDPGP; AltName: Full=Uridine diphosphoglucose pyrophosphorylase	>tr|J3HLJ1|J3HLJ1_9GAMM UDP-glucose pyrophosphorylase OS=Pantoea sp. YR343 OX=1144341 GN=PMI39_01834 PE=4 SV=1	13.6511	5.83e-13	27.4701	27.947	27.9176	27.9807	27.0938	26.3973	21.5494	22.2159	22.6523	21.8495	23.0247	22.007	21.5458	21.2863	20.8248	24.9758	25.875	25.462	31.1584	31.1917	31.3621	30.8835	30.6491	31.2051
J3C6Z5	RecName: Full=GTP pyrophosphokinase; AltName: Full=(p)ppGpp synthase; AltName: Full=ATP:GTP 3'-pyrophosphotransferase; AltName: Full=ppGpp synthase I	>tr|J3C6Z5|J3C6Z5_9GAMM (P)ppGpp synthetase, RelA/SpoT family OS=Pantoea sp. YR343 OX=1144341 GN=PMI39_01671 PE=3 SV=1	11.8732	1.36e-11	24.8768	25.2469	23.8583	27.2922	27.7518	27.9735	21.2813	21.4842	21.0003	21.2463	21.8774	21.8015	26.1097	24.7546	25.9243	28.7123	27.9005	27.0221	29.1509	29.7626	29.8475	29.8827	29.7308	30.0166
J3HMY7	RecName: Full=Aspartate ammonia-lyase; Short=Aspartase	>tr|J3HMY7|J3HMY7_9GAMM Aspartate ammonia-lyase OS=Pantoea sp. YR343 OX=1144341 GN=PMI39_01592 PE=3 SV=1	2.73061	0.00214866	29.6071	28.536	28.1639	28.7734	24.5754	24.1689	21.4601	21.9927	21.4718	21.5569	21.4478	21.2901	26.8441	26.3317	19.6877	29.7987	21.6476	30.21	30.5245	30.3784	30.3344	28.0958	28.8474	28.7429
J3HFL1	RecName: Full=HTH-type transcriptional regulator IscR	>tr|J3HFL1|J3HFL1_9GAMM HTH-type transcriptional regulator IscR OS=Pantoea sp. YR343 OX=1144341 GN=iscR PE=3 SV=1	10.4485	1.96e-10	26.7879	25.8452	26.6704	26.1353	25.9911	26.0402	26.7745	26.5314	27.1186	22.6266	22.1492	22.1499	20.5506	21.3203	22.7642	26.3537	27.3932	27.7099	28.8922	28.9251	29.2754	28.5615	28.819	28.505
J2UPX3	RecName: Full=Glyceraldehyde-3-phosphate dehydrogenase; Short=GAPDH; AltName: Full=NAD-dependent glyceraldehyde-3-phosphate dehydrogenase	>tr|J2UPX3|J2UPX3_9GAMM Glyceraldehyde-3-phosphate dehydrogenase, type I OS=Pantoea sp. YR343 OX=1144341 GN=PMI39_03169 PE=3 SV=1	4.5076	4.22e-05	30.8845	31.2701	31.3636	32.627	32.4752	32.6256	22.0766	21.138	21.969	21.9072	21.5765	21.7182	22.0627	20.3984	21.1844	19.5546	22.161	22.2908	32.7626	31.3079	30.6217	18.5476	30.4079	30.9138
J2USR0	RecName: Full=Ribokinase; Short=RK	>tr|J2USR0|J2USR0_9GAMM Ribokinase OS=Pantoea sp. YR343 OX=1144341 GN=rbsK PE=3 SV=1	5.5117	4.82e-06	26.8853	26.5349	26.4241	20.6843	27.8622	28.0285	20.8582	23.2436	20.8533	21.9346	22.3383	21.8678	21.826	20.9457	22.5439	30.7013	30.4403	30.8443	30.3058	29.7557	28.1776	30.1539	30.0856	30.4615
J2UWH7	RecName: Full=Peptidase E; AltName: Full=Alpha-aspartyl dipeptidase; AltName: Full=Asp-specific dipeptidase; AltName: Full=Dipeptidase E	>tr|J2UWH7|J2UWH7_9GAMM Peptidase E OS=Pantoea sp. YR343 OX=1144341 GN=PMI39_02399 PE=3 SV=1	6.02424	1.61e-06	27.242	24.2103	26.9195	26.8488	23.5598	25.8047	21.8651	21.5958	21.8991	21.8427	22.9987	21.783	25.8017	25.9968	21.9648	28.4371	28.9604	29.1328	29.7412	29.5579	29.0221	29.4974	29.3267	29.5714
J2V681	RecName: Full=Fe/S biogenesis protein NfuA	>tr|J2V681|J2V681_9GAMM Fe/S biogenesis protein NfuA OS=Pantoea sp. YR343 OX=1144341 GN=nfuA PE=3 SV=1	5.76043	2.81e-06	25.2659	20.9163	23.9871	28.4899	28.0108	28.2819	21.8851	21.039	22.1369	20.5233	22.1446	22.147	26.181	26.8881	21.2237	29.1177	28.9072	29.9478	29.3206	29.6995	29.2265	29.1846	29.3259	29.4939
J2V5K7	RecName: Full=Outer membrane protein assembly factor BamA; Flags: Precursor	>tr|J2V5K7|J2V5K7_9GAMM Outer membrane protein assembly factor BamA OS=Pantoea sp. YR343 OX=1144341 GN=bamA PE=3 SV=1	4.1998	8.32e-05	25.7822	21.0344	27.6147	28.3041	24.7721	25.4182	22.0421	21.7424	21.6465	22.8464	23.0313	22.2719	27.6011	27.749	27.0291	27.5006	27.8568	26.849	28.5752	28.9139	29.1122	28.4765	28.5133	28.2581
J2UDE3	RecName: Full=Diacylglycerol kinase; Short=DAGK; AltName: Full=Diglyceride kinase; Short=DGK	>tr|J2UDE3|J2UDE3_9GAMM Diacylglycerol kinase OS=Pantoea sp. YR343 OX=1144341 GN=PMI39_04547 PE=3 SV=1	11.0353	6.55e-11	27.3754	27.2815	27.3451	27.2171	27.61	27.4173	20.6633	21.4055	21.9764	22.3817	22.6193	20.6917	27.2447	26.8191	26.3757	26.9375	27.3482	27.1076	27.9015	27.7586	28.2502	27.6698	27.7782	27.6652
J3C2D5	RecName: Full=Putative amino-acid ABC transporter-binding protein YhdW; Flags: Precursor	>tr|J3C2D5|J3C2D5_9GAMM Periplasmic component of amino acid ABC-type transporter/signal transduction system OS=Pantoea sp. YR343 OX=1144341 GN=PMI39_02445 PE=3 SV=1	16.1291	1.19e-14	29.7332	29.7904	29.959	20.9304	21.363	21.8426	21.2381	21.1327	22.5673	21.288	21.4822	21.3981	21.5458	21.4792	22.3811	27.1418	27.1621	27.2261	31.5025	32.3591	32.5162	32.2796	32.1758	32.2921
J3HM19	RecName: Full=Membrane-bound lytic murein transglycosylase B; AltName: Full=35 kDa soluble lytic transglycosylase; AltName: Full=Murein hydrolase B; AltName: Full=Slt35; Flags: Precursor	>tr|J3HM19|J3HM19_9GAMM Lytic murein transglycosylase B OS=Pantoea sp. YR343 OX=1144341 GN=PMI39_01643 PE=4 SV=1	6.98222	2.19e-07	21.4988	25.946	25.5085	26.0826	27.6646	27.6622	21.4409	22.7332	22.033	21.8395	22.136	21.6879	27.5628	27.4189	27.2225	26.1895	26.1727	26.5952	29.237	29.7269	29.3469	28.8933	29.1332	28.7568
J3C9R0	RecName: Full=Protein YceI; Flags: Precursor	>tr|J3C9R0|J3C9R0_9GAMM UPF0312 protein PMI39_00921 OS=Pantoea sp. YR343 OX=1144341 GN=PMI39_00921 PE=3 SV=1	9.28867	1.86e-09	27.6169	26.8819	28.0572	20.4242	21.3359	21.164	22.7663	22.3735	21.4326	24.6403	25.7543	24.4635	25.9355	26.309	26.7003	26.3804	26.6272	27.0526	27.6013	30.3138	30.1941	29.3928	29.3951	29.574
J3HGU6	RecName: Full=Response regulator ArlR	>tr|J3HGU6|J3HGU6_9GAMM Response regulator with CheY-like receiver domain and winged-helix DNA-binding domain OS=Pantoea sp. YR343 OX=1144341 GN=PMI39_03292 PE=4 SV=1	9.46772	1.31e-09	19.6517	20.6215	21.2428	21.6483	22.0906	20.185	24.9151	25.9128	22.1356	25.0397	25.9132	25.1823	26.898	26.5268	26.8922	26.6981	27.6618	27.7831	32.0305	31.4526	31.223	30.0512	30.2355	30.3057
J2V6J5	RecName: Full=Glutamate decarboxylase 2; AltName: Full=65 kDa glutamic acid decarboxylase; Short=GAD-65; AltName: Full=Glutamate decarboxylase 65 kDa isoform	>tr|J2V6J5|J2V6J5_9GAMM PLP-dependent enzyme, glutamate decarboxylase OS=Pantoea sp. YR343 OX=1144341 GN=PMI39_03119 PE=3 SV=1	9.58398	1.05e-09	27.4437	29.6671	28.3407	26.4295	29.1199	29.0844	21.5878	22.8565	21.5274	21.8153	21.9368	21.0548	21.6393	21.7415	21.9916	27.8674	27.2563	27.1081	29.4362	28.8569	28.7923	28.9061	28.7574	28.9607
J2VJL8	RecName: Full=3-oxoacyl-[acyl-carrier-protein] reductase FabG; AltName: Full=3-ketoacyl-acyl carrier protein reductase; AltName: Full=Beta-Ketoacyl-acyl carrier protein reductase; AltName: Full=Beta-ketoacyl-ACP reductase	>tr|J2VJL8|J2VJL8_9GAMM Uncharacterized protein OS=Pantoea sp. YR343 OX=1144341 GN=PMI39_01543 PE=4 SV=1	6.0525	1.51e-06	25.4398	20.0986	22.5464	27.2883	27.8926	27.7316	25.3952	25.3075	25.4381	20.9614	22.0766	20.4555	26.5268	27.1879	26.6655	27.9099	27.175	26.9448	28.7059	28.1654	28.2379	27.9093	27.7317	28.3605
J2V2K1	RecName: Full=Cystathionine gamma-lyase; AltName: Full=Cysteine-protein sulfhydrase; AltName: Full=Gamma-cystathionase	>tr|J2V2K1|J2V2K1_9GAMM Cystathionine beta-lyase/cystathionine gamma-synthase OS=Pantoea sp. YR343 OX=1144341 GN=PMI39_03724 PE=3 SV=1	13.0951	1.55e-12	27.8872	27.2729	27.1888	25.2027	25.2575	25.8889	21.471	21.0528	20.8968	20.904	21.0095	22.4074	25.9635	25.5778	25.402	26.8174	26.7963	26.478	28.8884	29.6758	29.9529	29.9181	30.0358	29.9008
J3HKF2	RecName: Full=Leu/Ile/Val-binding protein homolog 1; Flags: Precursor	>tr|J3HKF2|J3HKF2_9GAMM ABC-type branched-chain amino acid transport system, periplasmic component OS=Pantoea sp. YR343 OX=1144341 GN=PMI39_02215 PE=4 SV=1	11.0107	6.79e-11	29.8695	31.247	31.3287	21.2221	20.4513	18.9787	20.1497	23.5562	21.3162	21.8466	21.6829	21.1934	20.6096	22.2165	21.5204	28.1761	28.4375	28.9705	30.5768	32.0767	32.2718	31.2148	31.3832	31.4279
J2VXU7	RecName: Full=Sulfite reductase [NADPH] flavoprotein alpha-component; Short=SIR-FP	>tr|J2VXU7|J2VXU7_9GAMM Flavodoxin OS=Pantoea sp. YR343 OX=1144341 GN=PMI39_00074 PE=4 SV=1	5.45427	5.44e-06	26.9308	21.269	25.7534	26.7899	27.3575	28.1116	22.2198	21.2068	19.846	21.5548	22.3938	21.1859	26.1935	26.0874	21.9777	27.9824	27.7829	27.8165	29.2706	30.0613	29.904	30.0359	30.0212	29.9604
J3BZA2	RecName: Full=Bifunctional polymyxin resistance protein ArnA; Includes: RecName: Full=UDP-4-amino-4-deoxy-L-arabinose formyltransferase; AltName: Full=ArnAFT; AltName: Full=UDP-L-Ara4N formyltransferase; Includes: RecName: Full=UDP-glucuronic acid oxidase, UDP-4-keto-hexauronic acid decarboxylating; AltName: Full=ArnADH; AltName: Full=UDP-GlcUA decarboxylase; AltName: Full=UDP-glucuronic acid deh…	>tr|J3BZA2|J3BZA2_9GAMM Bifunctional polymyxin resistance protein ArnA OS=Pantoea sp. YR343 OX=1144341 GN=arnA PE=3 SV=1	7.11161	1.67e-07	26.5661	26.7968	27.4131	27.7231	24.0087	25.7568	22.6366	22.7489	22.9259	20.7825	22.412	21.2107	26.8979	26.4779	25.7243	27.1572	25.9947	26.4528	27.9843	29.3221	28.6651	28.6774	28.5368	28.3043
J2UQV3	RecName: Full=PTS system mannose-specific EIIC component; AltName: Full=EII-P-Man; AltName: Full=EIIC-Man; AltName: Full=Mannose permease IIC component	>tr|J2UQV3|J2UQV3_9GAMM PTS system, mannose/fructose/sorbose family, IIC component OS=Pantoea sp. YR343 OX=1144341 GN=PMI39_04819 PE=4 SV=1	9.3051	1.8e-09	24.8834	26.7743	28.8743	20.3097	20.1349	19.7616	21.4034	22.2994	21.2783	21.8766	22.7479	21.1986	28.6005	28.6399	26.4461	27.7736	28.2946	28.3419	29.5062	30.7268	30.4754	30.3528	29.9757	30.2538
J3C5Z0	RecName: Full=Protein MICRORCHIDIA 4; Short=AtMORC4; AltName: Full=Protein CRT1-homolog 4; Short=CRT1-h4	>tr|J3C5Z0|J3C5Z0_9GAMM Histidine kinase OS=Pantoea sp. YR343 OX=1144341 GN=PMI39_01786 PE=4 SV=1	7.50457	7.43e-08	27.7717	27.6024	27.3922	25.594	26.5836	26.4237	21.4029	21.0254	21.9611	26.5993	23.8219	25.0666	26.2604	25.6967	26.3048	26.3131	26.3569	26.9271	28.0477	27.2505	27.5575	26.1888	26.395	26.26
J3HKV4	RecName: Full=tRNA modification GTPase MnmE	>tr|J3HKV4|J3HKV4_9GAMM tRNA modification GTPase MnmE OS=Pantoea sp. YR343 OX=1144341 GN=mnmE PE=3 SV=1	7.65081	5.43e-08	25.9018	22.4474	24.2126	27.4365	25.7299	26.3639	20.5202	21.9271	20.977	22.3175	22.3404	22.0747	30.5575	27.9732	30.3993	27.2117	27.5415	26.864	28.0647	27.7791	28.2452	27.7408	28.0666	27.9828
J3HFD3	RecName: Full=Multiple antibiotic resistance protein MarA	>tr|J3HFD3|J3HFD3_9GAMM DNA-binding domain-containing protein, AraC-type OS=Pantoea sp. YR343 OX=1144341 GN=PMI39_03828 PE=4 SV=1	10.3034	2.55e-10	27.3544	28.4033	26.8499	25.9322	25.32	25.1959	21.8324	21.7847	22.3085	21.132	22.1794	21.2534	25.6032	26.8194	25.4267	26.5763	25.9086	26.2765	28.0803	29.1835	29.7379	28.9858	29.3169	28.9899
J3HKF7	RecName: Full=Ribose operon repressor	>tr|J3HKF7|J3HKF7_9GAMM ABC-type sugar transport system, periplasmic component OS=Pantoea sp. YR343 OX=1144341 GN=PMI39_02225 PE=4 SV=1	10.6893	1.22e-10	28.9569	27.3645	27.5236	22.0218	21.1063	20.58	22.5187	21.4919	22.5158	25.9071	28.292	27.0632	26.8712	27.3167	27.3672	20.604	19.7641	20.3763	29.3954	31.589	31.2618	30.1276	30.0303	30.2671
J2V6G9	RecName: Full=Ferrioxamine B receptor; Flags: Precursor	>tr|J2V6G9|J2V6G9_9GAMM TonB-dependent siderophore receptor OS=Pantoea sp. YR343 OX=1144341 GN=PMI39_00934 PE=3 SV=1	6.73387	3.65e-07	27.8091	28.3766	29.4893	19.7295	19.8625	21.0922	21.6462	21.7275	20.4453	22.1345	21.1995	22.2774	27.4746	27.1989	20.5499	28.4077	28.7643	27.5735	30.9609	31.189	30.9584	30.4292	30.6056	30.3036
J2USP4	RecName: Full=Ribosomal RNA small subunit methyltransferase G; AltName: Full=16S rRNA 7-methylguanosine methyltransferase; Short=16S rRNA m7G methyltransferase	>tr|J2USP4|J2USP4_9GAMM Ribosomal RNA small subunit methyltransferase G OS=Pantoea sp. YR343 OX=1144341 GN=rsmG PE=3 SV=1	5.27677	8.03e-06	26.5874	21.2025	25.7691	28.6101	28.6789	28.598	22.7476	20.9588	20.9436	22.3244	21.9178	22.2511	26.9595	27.88	28.414	24.5376	26.6811	27.111	28.4339	27.8921	27.5603	28.0655	27.9489	28.0564
J3HPW6	RecName: Full=p-hydroxybenzoic acid efflux pump subunit AaeA; Short=pHBA efflux pump protein A	>tr|J3HPW6|J3HPW6_9GAMM Multidrug resistance efflux pump OS=Pantoea sp. YR343 OX=1144341 GN=PMI39_00623 PE=4 SV=1	10.3282	2.45e-10	28.4312	28.751	28.489	28.2543	28.5843	28.6863	22.4876	21.131	22.9634	22.4209	22.1005	20.9659	19.9231	19.3962	19.5945	28.8119	28.9651	25.8411	29.5564	29.2026	29.0025	28.8032	29.0628	28.6086
J2VNF9	RecName: Full=Phosphoenolpyruvate synthase regulatory protein; Short=PEP synthase regulatory protein; Short=PSRP; AltName: Full=Pyruvate, water dikinase regulatory protein	>tr|J2VNF9|J2VNF9_9GAMM Putative phosphoenolpyruvate synthase regulatory protein OS=Pantoea sp. YR343 OX=1144341 GN=PMI39_00830 PE=3 SV=1	5.92886	1.97e-06	27.0909	27.9911	26.9063	26.5129	21.0664	26.0802	22.4099	21.885	21.5891	21.8449	21.1798	21.0576	27.7278	26.7926	28.2275	25.9207	26.4799	26.2299	28.5116	29.3123	29.5084	28.668	28.7746	28.2502
J2V4C2	RecName: Full=Glycine cleavage system H protein	>tr|J2V4C2|J2V4C2_9GAMM Glycine cleavage system H protein OS=Pantoea sp. YR343 OX=1144341 GN=gcvH PE=3 SV=1	9.43249	1.4e-09	28.0691	28.7436	26.8579	27.2151	28.9348	27.7196	23.2404	21.2236	20.7574	20.8973	20.8902	20.8866	27.6323	25.4675	26.4624	20.0836	21.6151	22.6815	29.7842	29.7487	29.6916	30.3921	30.5603	30.4232
J3BWF5	RecName: Full=Uridylate kinase; Short=UK; AltName: Full=Uridine monophosphate kinase; Short=UMP kinase; Short=UMPK	>tr|J3BWF5|J3BWF5_9GAMM Uridylate kinase OS=Pantoea sp. YR343 OX=1144341 GN=pyrH PE=3 SV=1	7.76958	4.22e-08	27.2289	25.824	27.7655	27.7173	27.0362	27.2491	21.1365	21.3939	22.1668	20.2362	22.6178	21.548	25.4836	24.2504	21.6928	26.8848	27.6502	26.4754	28.794	29.0292	28.7692	29.801	29.6434	29.5779
J2UC27	RecName: Full=Ureidoacrylate amidohydrolase RutB	>tr|J2UC27|J2UC27_9GAMM Nicotinamidase-like amidase OS=Pantoea sp. YR343 OX=1144341 GN=PMI39_04686 PE=4 SV=1	5.49486	4.99e-06	26.3008	19.4767	24.5418	27.1831	28.1448	28.2319	21.3233	21.0523	22.3186	22.9026	20.9738	21.3423	25.7915	26.4283	26.2695	26.3324	26.9701	26.9544	28.9551	30.2807	29.2494	29.8727	29.138	29.919
J2V347	RecName: Full=Uroporphyrinogen decarboxylase; Short=UPD; Short=URO-D	>tr|J2V347|J2V347_9GAMM Uroporphyrinogen decarboxylase OS=Pantoea sp. YR343 OX=1144341 GN=hemE PE=3 SV=1	4.99597	1.47e-05	27.3957	27.0028	26.5845	27.6743	28.6033	28.0561	22.1588	21.0069	22.1871	22.6127	21.0501	22.7312	26.6058	21.2068	26.7954	26.8895	26.7772	26.4668	27.7352	27.9214	27.8352	28.172	28.1868	28.2852
J3HJ98	RecName: Full=Apoptosis-inducing factor 3; AltName: Full=Apoptosis-inducing factor-like protein	>tr|J3HJ98|J3HJ98_9GAMM NAD(FAD)-dependent dehydrogenase OS=Pantoea sp. YR343 OX=1144341 GN=PMI39_02478 PE=4 SV=1	9.45666	1.34e-09	26.2866	26.1712	25.8334	26.6692	27.2138	27.0128	23.1541	21.1914	22.9099	21.7046	22.8292	23.0613	24.0368	24.4989	24.0444	25.8025	26.9841	26.9912	28.3551	29.4109	28.8514	28.9958	28.5514	29.0923
J3HNL1	RecName: Full=Undecaprenyl-diphosphatase; AltName: Full=Bacitracin resistance protein; AltName: Full=Undecaprenyl pyrophosphate phosphatase	>tr|J3HNL1|J3HNL1_9GAMM Undecaprenyl-diphosphatase OS=Pantoea sp. YR343 OX=1144341 GN=uppP PE=3 SV=1	2.14439	0.00796069	30.8963	30.3389	29.6057	24.2907	25.7228	27.9923	29.0506	21.7708	28.9417	27.2445	28.2933	29.3109	26.3482	26.533	22.9946	27.6465	21.2952	25.0102	28.837	24.8026	22.1649	20.1971	19.9727	20.315
J3BQS2	RecName: Full=Aspartate-semialdehyde dehydrogenase; Short=ASA dehydrogenase; Short=ASADH; AltName: Full=Aspartate-beta-semialdehyde dehydrogenase	>tr|J3BQS2|J3BQS2_9GAMM Aspartate-semialdehyde dehydrogenase OS=Pantoea sp. YR343 OX=1144341 GN=asd PE=3 SV=1	10.923	7.91e-11	28.4768	26.329	27.6704	28.6289	29.365	29.0401	20.8509	22.4525	21.1864	22.3165	22.7956	22.507	21.2018	21.7169	21.2803	25.5008	24.6272	23.8097	29.3883	30.3856	30.5489	30.1925	29.0101	30.1209
J3BX34	RecName: Full=4-hydroxy-tetrahydrodipicolinate synthase; Short=HTPA synthase	>tr|J3BX34|J3BX34_9GAMM 4-hydroxy-tetrahydrodipicolinate synthase OS=Pantoea sp. YR343 OX=1144341 GN=dapA PE=3 SV=1	10.3833	2.2e-10	28.2084	25.4591	28.1703	28.2038	27.9751	27.465	21.1579	22.153	22.3929	21.9444	22.6215	22.0202	20.0583	21.2882	21.4251	27.565	26.7836	27.1881	29.8462	29.6946	29.6783	29.5958	29.2893	29.1981
J2UU46	---NA---	>tr|J2UU46|J2UU46_9GAMM Uncharacterized protein OS=Pantoea sp. YR343 OX=1144341 GN=PMI39_02505 PE=4 SV=1	6.82185	3.03e-07	28.119	27.7549	27.2923	21.9016	26.9193	26.2329	22.4715	20.9369	23.0273	23.2775	20.6801	22.4922	21.168	21.5892	22.0883	27.4722	28.6578	28.5282	29.2825	30.0749	30.4512	29.5595	29.8678	29.4836
J2V353	RecName: Full=Phosphoribosylamine--glycine ligase; AltName: Full=GARS; AltName: Full=Glycinamide ribonucleotide synthetase; AltName: Full=Phosphoribosylglycinamide synthetase	>tr|J2V353|J2V353_9GAMM Phosphoribosylamine--glycine ligase OS=Pantoea sp. YR343 OX=1144341 GN=purD PE=3 SV=1	11.4854	2.79e-11	26.2047	25.517	24.8228	27.2016	26.897	26.6343	21.5944	21.2365	22.3097	22.6628	22.5698	22.1145	26.1942	26.0548	25.006	25.8599	26.2142	26.1198	28.7813	29.2635	29.1605	29.0852	28.8178	28.4178
J2UTN9	RecName: Full=Transcriptional regulatory protein TyrR	>tr|J2UTN9|J2UTN9_9GAMM Transcriptional regulator of aromatic amino acids metabolism OS=Pantoea sp. YR343 OX=1144341 GN=PMI39_02674 PE=4 SV=1	9.51193	1.21e-09	26.5473	26.4259	27.6557	24.3781	25.8051	25.5028	22.1353	21.3353	20.4944	22.8415	21.5658	21.4176	25.8155	25.8308	25.4683	27.7506	27.7754	26.0173	29.1728	29.1962	29.2939	28.9121	28.8451	28.5115
J2UQY1	RecName: Full=Probable CtpA-like serine protease	>tr|J2UQY1|J2UQY1_9GAMM C-terminal processing peptidase OS=Pantoea sp. YR343 OX=1144341 GN=PMI39_04829 PE=3 SV=1	12.1452	8.1e-12	27.0146	25.4348	27.2053	27.0331	27.6074	27.3659	21.2614	19.8556	21.9279	21.4238	20.8636	21.6514	21.3498	21.8537	21.0417	26.9598	28.249	27.18	31.3134	31.1186	30.8683	29.883	30.1783	30.0463
J3C7N4	RecName: Full=Aspartate carbamoyltransferase; AltName: Full=Aspartate transcarbamylase; Short=ATCase	>tr|J3C7N4|J3C7N4_9GAMM Aspartate carbamoyltransferase OS=Pantoea sp. YR343 OX=1144341 GN=pyrB PE=3 SV=1	8.49503	9.33e-09	27.7606	27.4541	27.4057	29.3922	29.9058	29.2524	22.2582	21.5906	22.5268	21.0239	22.2854	22.2273	22.1847	20.6742	20.4114	27.8438	27.9683	24.4338	28.7953	29.3605	28.4042	28.7061	28.844	27.3841
J3HN89	RecName: Full=Queuine tRNA-ribosyltransferase; AltName: Full=Guanine insertion enzyme; AltName: Full=tRNA-guanine transglycosylase	>tr|J3HN89|J3HN89_9GAMM Queuine tRNA-ribosyltransferase OS=Pantoea sp. YR343 OX=1144341 GN=tgt PE=3 SV=1	13.6967	5.53e-13	20.8593	21.652	21.7341	27.5818	28.4402	28.3989	20.4124	21.5977	21.1695	22.2257	22.4621	21.1537	27.1256	27.2907	26.5036	27.5984	27.6044	27.2401	29.1934	29.4935	29.203	29.527	29.6618	29.7345
J3C992	RecName: Full=Peptide chain release factor 3; Short=RF-3	>tr|J3C992|J3C992_9GAMM Peptide chain release factor 3 OS=Pantoea sp. YR343 OX=1144341 GN=prfC PE=3 SV=1	4.80463	2.23e-05	28.0166	27.8305	25.1719	27.932	25.7713	27.938	20.846	21.098	22.5852	21.9555	22.6442	22.2618	26.5438	24.9339	20.4073	25.3649	26.47	25.4651	29.325	29.0627	29.1183	28.956	29.0035	29.0317
J3HC46	RecName: Full=Guanylate kinase; AltName: Full=GMP kinase	>tr|J3HC46|J3HC46_9GAMM Guanylate kinase OS=Pantoea sp. YR343 OX=1144341 GN=gmk PE=3 SV=1	8.15006	1.88e-08	27.6853	25.3705	26.004	27.3008	26.3092	27.2533	22.3755	21.3076	20.8555	22.3449	22.7998	21.3756	26.6317	26.1976	25.4815	27.3875	26.7873	26.7929	28.6134	28.0499	27.3293	27.6461	27.4739	27.7542
J2UM00	RecName: Full=Transcription termination/antitermination protein NusG	>tr|J2UM00|J2UM00_9GAMM Transcription termination/antitermination protein NusG OS=Pantoea sp. YR343 OX=1144341 GN=nusG PE=3 SV=1	6.97872	2.2e-07	27.1068	27.4385	28.7636	25.8483	29.7271	30.5224	21.6713	23.0492	22.5514	22.7142	22.3339	20.8418	21.9152	23.1215	21.8117	25.6734	24.4194	24.7096	30.2037	30.4935	31.0124	26.8418	27.0825	26.9902
J2UN57	RecName: Full=Ubiquinone biosynthesis monooxygenase COQ6, mitochondrial; AltName: Full=Coenzyme Q10 monooxygenase 6; Flags: Precursor	>tr|J2UN57|J2UN57_9GAMM Ubiquinone biosynthesis hydroxylase, UbiH/UbiF/VisC/COQ6 family OS=Pantoea sp. YR343 OX=1144341 GN=PMI39_03549 PE=4 SV=1	2.27181	0.00600678	27.1246	27.4883	27.6542	21.5094	27.4415	27.3296	29.6309	29.5894	21.4938	22.6005	21.8369	19.463	21.8489	21.8314	22.299	24.6596	26.475	26.8048	27.4025	28.2776	28.0078	28.6978	28.462	28.7191
J3C1J3	RecName: Full=GTP cyclohydrolase-2; AltName: Full=GTP cyclohydrolase II	>tr|J3C1J3|J3C1J3_9GAMM GTP cyclohydrolase-2 OS=Pantoea sp. YR343 OX=1144341 GN=ribA PE=3 SV=1	12.1543	8e-12	26.8424	26.7621	25.6527	28.6498	29.3214	28.7566	21.3127	22.2945	21.4616	21.4592	21.9591	20.1376	20.8594	20.127	20.6863	27.4926	28.8349	27.151	29.2898	29.2891	29.8009	29.5578	29.6047	29.1797
J3C9G8	RecName: Full=2',3'-cyclic-nucleotide 2'-phosphodiesterase/3'-nucleotidase; Flags: Precursor	>tr|J3C9G8|J3C9G8_9GAMM 2'',3''-cyclic-nucleotide 2''-phosphodiesterase OS=Pantoea sp. YR343 OX=1144341 GN=PMI39_01159 PE=3 SV=1	8.50657	9.11e-09	19.8269	20.6018	21.8071	21.4163	21.939	21.0068	22.159	21.425	21.5701	27.0732	25.3461	21.8925	28.8281	28.6103	27.8675	29.1457	29.2554	29.2048	29.9529	30.5135	30.3152	28.7857	29.0413	28.7861
J2VU50	RecName: Full=Biotin carboxyl carrier protein of acetyl-CoA carboxylase; Short=BCCP	>tr|J2VU50|J2VU50_9GAMM Biotin carboxyl carrier protein of acetyl-CoA carboxylase OS=Pantoea sp. YR343 OX=1144341 GN=PMI39_00370 PE=4 SV=1	5.79942	2.59e-06	30.3556	30.2784	30.2522	29.8342	19.1838	27.7173	22.3538	20.6548	21.7481	21.8239	21.3634	20.6072	20.7376	21.4874	21.4874	21.2026	21.3902	21.2974	31.8496	32.3327	32.5565	31.5787	32.3882	31.732
J2UYG0	RecName: Full=Glycine--tRNA ligase alpha subunit; AltName: Full=Glycyl-tRNA synthetase alpha subunit; Short=GlyRS	>tr|J2UYG0|J2UYG0_9GAMM Glycine--tRNA ligase alpha subunit OS=Pantoea sp. YR343 OX=1144341 GN=glyQ PE=3 SV=1	3.95917	0.000141771	26.5337	19.1877	25.8665	25.8559	27.4383	27.7416	22.5996	21.2492	20.871	22.2463	21.0785	22.6281	26.5988	27.0519	25.3968	27.7435	27.7049	27.2908	28.2428	28.9582	28.3113	28.6338	28.215	28.6261
J2V683	RecName: Full=Ribonuclease R; Short=RNase R; AltName: Full=VacB protein homolog	>tr|J2V683|J2V683_9GAMM Ribonuclease R OS=Pantoea sp. YR343 OX=1144341 GN=rnr PE=3 SV=1	9.50408	1.22e-09	29.944	30.1388	29.8235	24.9438	24.2001	24.0046	21.3586	21.3611	21.8561	22.3717	20.5944	21.7932	22.1842	20.5005	20.3353	24.8947	24.5615	20.2092	31.365	31.9903	31.9268	31.7866	31.8962	31.9964
J2VCH1	RecName: Full=Protein HemY	>tr|J2VCH1|J2VCH1_9GAMM HemY protein OS=Pantoea sp. YR343 OX=1144341 GN=PMI39_02362 PE=4 SV=1	2.86128	0.00161087	26.8059	28.6492	19.2155	27.0147	25.616	26.4217	21.7397	22.5484	21.2299	20.9186	22.1089	21.2372	27.0775	25.9539	21.512	27.5984	27.984	27.7181	28.7893	29.1927	29.3616	29.0937	28.9941	29.1163
J3HPE7	RecName: Full=L(+)-tartrate dehydratase subunit beta; Short=L-TTD beta	>tr|J3HPE7|J3HPE7_9GAMM Fumarate hydratase class I OS=Pantoea sp. YR343 OX=1144341 GN=PMI39_00727 PE=3 SV=1	5.80884	2.54e-06	23.4432	26.0784	25.2259	27.1499	29.684	29.3273	21.562	22.4078	20.7847	22.5171	22.4178	21.5696	24.7856	23.4143	20.2756	29.1776	28.7167	28.4707	30.323	27.0357	28.6979	27.8069	27.1092	27.7531
J2VMA3	RecName: Full=Outer membrane protein MIP; AltName: Full=Macrophage infectivity potentiator; AltName: Full=Peptidyl-prolyl cis-trans isomerase; Short=PPIase; AltName: Full=Rotamase; Flags: Precursor	>tr|J2VMA3|J2VMA3_9GAMM Peptidyl-prolyl cis-trans isomerase OS=Pantoea sp. YR343 OX=1144341 GN=PMI39_01160 PE=3 SV=1	10.3776	2.22e-10	28.4904	27.0719	27.4096	26.9162	28.1817	27.9563	21.7133	23.5	21.5709	21.6794	22.2102	21.6569	20.0793	19.9922	21.8203	28.0466	27.3923	27.0879	28.6895	28.2464	28.3884	28.8484	29.5137	29.1957
J3HLK7	RecName: Full=Mannitol 2-dehydrogenase; Short=M2DH; Short=MDH	>tr|J3HLK7|J3HLK7_9GAMM Mannitol-1-phosphate/altronate dehydrogenase OS=Pantoea sp. YR343 OX=1144341 GN=PMI39_01870 PE=3 SV=1	12.2177	7.19e-12	20.1237	20.8009	20.6169	27.3404	27.6839	28.0964	22.4367	22.3228	23.844	21.6481	22.0984	20.7034	25.8733	26.9575	27.1411	27.8544	28.028	27.6214	28.8302	29.2071	29.3443	29.0762	28.6264	29.3561
J3HMV5	RecName: Full=DNA double-strand break repair helicase HerA; AltName: Full=Helicase repair of Archaea	>tr|J3HMV5|J3HMV5_9GAMM Putative ATPase OS=Pantoea sp. YR343 OX=1144341 GN=PMI39_01482 PE=4 SV=1	13.0577	1.63e-12	29.5459	30.8646	29.9584	26.2234	28.2873	27.8817	21.4457	21.3718	22.1251	21.415	20.6393	21.609	20.1011	20.5016	21.4667	21.7273	20.6027	21.2235	30.6143	31.8159	31.967	31.3379	31.336	31.3365
J2V4B4	RecName: Full=Thiol:disulfide interchange protein DsbC; Flags: Precursor	>tr|J2V4B4|J2V4B4_9GAMM Thiol:disulfide interchange protein OS=Pantoea sp. YR343 OX=1144341 GN=PMI39_03537 PE=3 SV=1	8.07619	2.19e-08	27.9921	27.2531	26.8336	24.9811	25.4532	24.6313	21.3768	22.0198	22.1417	20.1901	21.8547	22.5513	27.214	26.2391	23.184	24.0909	23.6864	23.9435	29.5455	29.8841	29.2113	30.3385	30.1775	30.4441
J3HAT1	RecName: Full=Pyridoxal kinase PdxY; Short=PL kinase	>tr|J3HAT1|J3HAT1_9GAMM Pyridoxal kinase PdxY OS=Pantoea sp. YR343 OX=1144341 GN=pdxY PE=3 SV=1	5.78078	2.7e-06	26.2034	22.0972	26.7228	27.0983	28.1899	27.8511	21.7986	22.3	22.4549	22.0621	21.9423	20.79	25.8585	27.2051	27.0948	27.1485	27.2486	26.9195	27.4646	27.5581	27.292	27.2056	27.3481	27.2583
J3HBN5	RecName: Full=Glycerol-3-phosphate acyltransferase; Short=GPAT	>tr|J3HBN5|J3HBN5_9GAMM Glycerol-3-phosphate acyltransferase OS=Pantoea sp. YR343 OX=1144341 GN=plsB PE=3 SV=1	12.2077	7.23e-12	27.5277	27.2054	28.1313	20.9282	19.6556	20.7527	22.6575	20.9493	22.5408	22.1129	20.5881	21.4455	27.4957	27.233	26.6577	27.2602	27.6523	26.99	29.5084	29.6255	29.2012	29.5587	29.6796	29.7042
J2ULW9	RecName: Full=Acetolactate synthase small subunit; AltName: Full=Acetohydroxy-acid synthase small subunit; Short=AHAS; Short=ALS	>tr|J2ULW9|J2ULW9_9GAMM Acetolactate synthase, small subunit OS=Pantoea sp. YR343 OX=1144341 GN=PMI39_03776 PE=4 SV=1	9.36618	1.6e-09	28.7534	28.9587	29.2715	28.089	27.7488	26.1846	21.4842	22.5966	22.5793	22.4905	22.0738	22.2174	25.741	24.7723	21.994	20.5179	20.9109	20.1697	29.1602	30.5697	30.2398	29.4456	29.3871	29.5836
J2UUS6	RecName: Full=L-lactate dehydrogenase	>tr|J2UUS6|J2UUS6_9GAMM L-lactate dehydrogenase OS=Pantoea sp. YR343 OX=1144341 GN=lldD PE=3 SV=1	10.2112	3.04e-10	27.5362	26.8972	28.1122	26.6268	27.5583	27.4558	22.1247	21.0627	22.205	21.0236	22.0245	20.2322	20.4278	23.1684	21.0986	27.6825	27.4125	27.6437	29.1087	29.6686	29.8359	28.6742	28.7491	28.567
J3BR75	RecName: Full=ATP-dependent protease subunit HslV; AltName: Full=Heat shock protein HslV	>tr|J3BR75|J3BR75_9GAMM ATP-dependent protease subunit HslV OS=Pantoea sp. YR343 OX=1144341 GN=hslV PE=3 SV=1	3.00377	0.00117279	28.2071	19.7062	27.4099	29.1207	29.5702	29.7025	21.4209	21.4939	22.3105	22.0141	21.6944	22.1998	26.0675	26.0165	21.5853	27.3881	26.7749	25.3144	26.8446	26.694	26.7721	29.037	28.6988	28.8171
J3C3Z5	RecName: Full=Glucosyl-3-phosphoglycerate synthase; Short=GpgS	>tr|J3C3Z5|J3C3Z5_9GAMM Uncharacterized protein OS=Pantoea sp. YR343 OX=1144341 GN=PMI39_02195 PE=4 SV=1	11.7545	1.69e-11	27.1849	27.2077	26.9	27.1516	27.9248	28.1741	21.7766	20.3744	21.4431	22.7326	21.9196	22.2474	20.813	18.9382	21.603	25.8752	26.0528	25.9073	29.9464	30.4616	30.6435	30.0714	29.5923	29.6949
J2UDX5	RecName: Full=NADH-cytochrome b5 reductase 1; AltName: Full=Microsomal cytochrome b reductase	>tr|J2UDX5|J2UDX5_9GAMM Flavodoxin reductase family protein OS=Pantoea sp. YR343 OX=1144341 GN=PMI39_04397 PE=4 SV=1	4.77169	2.39e-05	19.6142	23.9375	26.8704	28.0826	24.6197	26.4414	21.5889	21.8363	21.3302	20.5688	21.8142	21.7006	27.063	26.6716	26.9656	27.2353	27.9647	26.1917	28.6769	29.2863	29.2468	29.0143	28.9651	28.945
J3HPS8	RecName: Full=3-deoxy-manno-octulosonate cytidylyltransferase; AltName: Full=CMP-2-keto-3-deoxyoctulosonic acid synthase; Short=CKS; Short=CMP-KDO synthase	>tr|J3HPS8|J3HPS8_9GAMM 3-deoxy-manno-octulosonate cytidylyltransferase OS=Pantoea sp. YR343 OX=1144341 GN=kdsB PE=3 SV=1	13.1054	1.53e-12	27.0299	27.8615	26.9187	28.122	27.5645	28.0585	21.2537	22.5656	22.1344	21.7091	22.2863	22.0901	21.1817	19.6563	20.8449	27.6023	27.4899	27.8603	28.5493	29.0184	28.9968	28.601	28.6906	28.4035
J3HBE3	RecName: Full=Mannonate dehydratase; AltName: Full=D-mannonate hydro-lyase	>tr|J3HBE3|J3HBE3_9GAMM Mannonate dehydratase OS=Pantoea sp. YR343 OX=1144341 GN=uxuA PE=3 SV=1	10.8765	8.56e-11	29.1227	29.0398	29.2925	20.9583	19.612	21.4208	21.1623	22.0512	22.9748	22.6867	23.6608	22.8957	25.4158	25.1718	26.6298	25.8581	26.7012	26.8896	29.4316	29.1353	29.0583	28.1017	28.5334	28.4268
J3C046	RecName: Full=Glutamine--tRNA ligase; AltName: Full=Glutaminyl-tRNA synthetase; Short=GlnRS	>tr|J3C046|J3C046_9GAMM Glutamine--tRNA ligase OS=Pantoea sp. YR343 OX=1144341 GN=glnS PE=3 SV=1	11.5888	2.3e-11	29.0821	27.45	28.6972	26.9239	29.1452	28.7429	22.5461	23.2531	20.9673	22.2118	22.0624	22.6181	20.663	21.2476	21.0811	21.4016	21.8902	21.2599	30.4669	30.3481	30.6152	30.4459	30.3248	30.3502
J3C1G3	RecName: Full=Thermostable carboxypeptidase 1; AltName: Full=TthCP1	>tr|J3C1G3|J3C1G3_9GAMM Metal-dependent carboxypeptidase OS=Pantoea sp. YR343 OX=1144341 GN=PMI39_02646 PE=3 SV=1	3.32427	0.000576866	26.2928	17.9512	25.3202	26.3234	26.6069	26.8539	19.822	22.4971	23.4991	22.1595	22.1339	22.2695	25.7755	26.6566	24.467	26.9843	27.1862	27.0192	28.2056	29.6418	29.1372	29.1723	28.7227	28.98
J2V7N0	RecName: Full=Lipid A export ATP-binding/permease protein MsbA	>tr|J2V7N0|J2V7N0_9GAMM Lipid A export ATP-binding/permease protein MsbA OS=Pantoea sp. YR343 OX=1144341 GN=msbA PE=3 SV=1	15.072	5.53e-14	27.7112	27.1364	26.6642	27.3246	28.6115	28.1666	21.8283	22.0819	21.6295	21.7304	21.8042	21.1623	20.3901	20.2516	20.3813	26.5459	26.6927	26.506	28.8083	29.5956	29.5018	29.6084	29.9068	29.6192
J2VAA2	RecName: Full=Probable GMP synthase [glutamine-hydrolyzing]; AltName: Full=GMP synthetase; AltName: Full=Glutamine amidotransferase	>tr|J2VAA2|J2VAA2_9GAMM Acetyltransferase, ribosomal protein N-acetylase OS=Pantoea sp. YR343 OX=1144341 GN=PMI39_02543 PE=4 SV=1	5.87446	2.21e-06	24.5961	24.3303	25.9929	27.4101	29.271	29.5891	22.5768	21.0303	21.678	22.4529	22.4997	20.5161	26.1765	26.2717	22.4152	26.7236	27.3257	27.0907	28.2206	27.5359	27.8517	27.2336	27.3284	27.3326
J2V074	RecName: Full=Protein YeeZ; Flags: Precursor	>tr|J2V074|J2V074_9GAMM Nucleoside-diphosphate-sugar epimerase OS=Pantoea sp. YR343 OX=1144341 GN=PMI39_01807 PE=4 SV=1	10.221	2.98e-10	28.0711	28.4293	28.2427	25.1426	27.8345	27.6027	21.481	22.3599	21.5054	22.0337	22.8511	21.7602	21.1225	21.4233	21.4353	26.4341	26.1446	24.8255	29.6651	29.6324	29.4058	28.4728	28.9121	28.6049
J2V3E7	---NA---	>tr|J2V3E7|J2V3E7_9GAMM Uncharacterized protein OS=Pantoea sp. YR343 OX=1144341 GN=PMI39_01476 PE=4 SV=1	9.13991	2.5e-09	26.7204	27.3945	28.1087	28.2843	26.7076	27.08	22.744	23.6726	23.8578	21.9257	20.6103	22.823	22.6988	21.6491	21.8442	26.9582	26.7477	26.4176	27.7601	28.0928	28.1454	27.5904	27.8977	27.568
J3BZS2	RecName: Full=Leukotoxin translocation ATP-binding protein LktB	>tr|J3BZS2|J3BZS2_9GAMM Type I secretion system ATPase, LssB family OS=Pantoea sp. YR343 OX=1144341 GN=PMI39_03057 PE=4 SV=1	11.032	6.55e-11	20.3931	20.1566	21.4378	26.3582	27.4138	26.836	22.841	22.0182	22.0224	21.0183	22.8022	21.9205	25.1749	26.3283	25.289	26.9917	26.6159	26.5207	28.772	30.7187	30.6133	30.3422	30.1569	30.5393
J2V4V6	RecName: Full=Tellurium resistance protein TerD	>tr|J2V4V6|J2V4V6_9GAMM TerD domain-containing protein OS=Pantoea sp. YR343 OX=1144341 GN=PMI39_01239 PE=4 SV=1	4.89009	1.85e-05	23.9238	20.7631	26.1227	26.4107	25.5781	26.2109	21.4721	22.3563	21.0848	22.6598	23.1457	21.7242	26.1628	25.7968	21.0195	26.8033	27.1336	26.9143	29.1739	29.9539	29.9055	29.8184	29.6752	29.4509
J3CAL7	RecName: Full=Ribosomal protein S12 methylthiotransferase accessory factor YcaO	>tr|J3CAL7|J3CAL7_9GAMM YcaO domain-containing protein OS=Pantoea sp. YR343 OX=1144341 GN=PMI39_00548 PE=4 SV=1	8.92205	3.9e-09	26.9346	24.4818	26.0074	28.513	28.9363	27.6428	21.783	21.076	24.0373	20.6411	20.9339	21.8974	22.2798	21.6785	20.9784	27.6852	26.869	26.9219	28.8785	29.3904	28.838	28.977	28.9477	28.9125
J3HBU4	---NA---	>tr|J3HBU4|J3HBU4_9GAMM Uncharacterized protein OS=Pantoea sp. YR343 OX=1144341 GN=PMI39_04553 PE=4 SV=1	4.73106	2.61e-05	26.4635	26.5139	21.239	20.6693	25.4772	24.9134	22.9111	21.6071	22.3511	23.6103	21.2739	21.4464	24.7256	25.5392	22.5459	26.1821	26.3356	26.4661	30.5262	30.9047	31.1799	30.0292	30.0439	29.8038
J3HIY3	RecName: Full=Uncharacterized protein BUsg_175; AltName: Full=yba2	>tr|J3HIY3|J3HIY3_9GAMM Uncharacterized protein OS=Pantoea sp. YR343 OX=1144341 GN=PMI39_02481 PE=4 SV=1	10.2613	2.75e-10	20.6663	19.0167	21.4522	28.871	29.3254	29.4506	22.166	21.6529	22.055	21.7218	23.048	20.2951	26.9809	26.3511	26.4976	27.3745	27.7299	27.3916	28.086	28.6222	29.238	28.0832	28.5227	28.0318
J3C9L9	RecName: Full=NAD-dependent protein deacylase; AltName: Full=Regulatory protein SIR2 homolog	>tr|J3C9L9|J3C9L9_9GAMM NAD-dependent protein deacylase OS=Pantoea sp. YR343 OX=1144341 GN=cobB PE=3 SV=1	4.25092	7.43e-05	25.2	25.0757	26.0149	25.0788	28.0843	25.7286	22.1254	20.8594	21.6968	22.9245	22.4654	20.6221	26.6937	26.9073	26.3749	21.6566	27.3436	27.0796	28.6814	28.4181	28.5542	28.1592	28.3515	28.2583
J3HNL8	RecName: Full=Protein translocase subunit SecF	>tr|J3HNL8|J3HNL8_9GAMM Protein-export membrane protein SecF OS=Pantoea sp. YR343 OX=1144341 GN=secF PE=3 SV=1	11.6409	2.08e-11	27.7977	28.0895	28.7637	27.6704	25.721	26.8536	20.8056	21.8587	22.8496	22.1906	21.7624	21.8307	21.2336	20.864	21.0718	28.0958	28.2232	28.1625	29.5802	29.2931	29.3569	26.7082	26.9259	26.4356
J2VXZ0	RecName: Full=Intermembrane phospholipid transport system lipoprotein MlaA; Flags: Precursor	>tr|J2VXZ0|J2VXZ0_9GAMM Surface lipoprotein OS=Pantoea sp. YR343 OX=1144341 GN=PMI39_00028 PE=4 SV=1	9.23599	2.06e-09	28.5134	25.6358	29.0069	26.4469	26.2943	27.0388	21.3578	20.5287	22.2669	21.6407	20.9771	19.752	19.6178	21.2938	21.5484	26.8198	27.7034	27.54	29.8754	30.1633	30.3671	29.2555	29.4027	28.723
J3HC23	RecName: Full=Glycerol uptake facilitator protein; AltName: Full=Aquaglyceroporin	>tr|J3HC23|J3HC23_9GAMM MIP family channel protein OS=Pantoea sp. YR343 OX=1144341 GN=PMI39_04393 PE=3 SV=1	4.46306	4.67e-05	26.1146	22.3396	28.5053	26.701	26.6773	27.0084	21.8887	22.3754	22.114	20.9174	21.2264	21.835	26.0976	26.575	27.0407	27.0504	26.6056	26.7466	26.9914	27.5917	29.4366	26.8441	25.9575	27.0333
J2V2F8	RecName: Full=3-hydroxyacyl-[acyl-carrier-protein] dehydratase FabZ; AltName: Full=(3R)-hydroxymyristoyl-[acyl-carrier-protein] dehydratase; Short=(3R)-hydroxymyristoyl-ACP dehydrase; AltName: Full=Beta-hydroxyacyl-ACP dehydratase	>tr|J2V2F8|J2V2F8_9GAMM 3-hydroxyacyl-[acyl-carrier-protein] dehydratase FabZ OS=Pantoea sp. YR343 OX=1144341 GN=fabZ PE=3 SV=1	3.37344	0.000517973	19.5924	24.9872	26.4701	28.1654	24.781	24.896	23.0072	20.0114	22.6883	23.6339	20.8714	21.2272	27.3874	27.032	21.9334	25.5026	25.3821	24.2797	29.9552	30.8292	30.5312	29.4186	29.4112	29.6783
J3BQU3	RecName: Full=Cell division ATP-binding protein FtsE	>tr|J3BQU3|J3BQU3_9GAMM Cell division ATP-binding protein FtsE OS=Pantoea sp. YR343 OX=1144341 GN=ftsE PE=3 SV=1	10.8684	8.7e-11	27.5538	28.3215	27.8964	28.4646	27.2989	27.2298	20.2753	21.449	22.7757	20.9812	22.0102	22.2297	20.9178	21.2917	21.8385	27.2152	27.3682	27.2409	28.0693	28.2626	28.5882	28.1542	28.1561	28.0187
J3HFN0	RecName: Full=Phosphoribosylaminoimidazole-succinocarboxamide synthase; AltName: Full=SAICAR synthetase	>tr|J3HFN0|J3HFN0_9GAMM Phosphoribosylaminoimidazole-succinocarboxamide synthase OS=Pantoea sp. YR343 OX=1144341 GN=purC PE=3 SV=1	5.2563	8.39e-06	19.731	19.774	19.6131	22.206	27.0609	27.3398	22.5269	21.6871	21.2257	22.183	24.8966	27.5952	27.4322	27.4938	26.6498	27.1302	26.5623	26.9966	27.9644	29.4612	28.4124	29.4208	28.8484	29.3852
J3HAD6	RecName: Full=2-dehydropantoate 2-reductase; AltName: Full=Ketopantoate reductase; Short=KPR	>tr|J3HAD6|J3HAD6_9GAMM 2-dehydropantoate 2-reductase OS=Pantoea sp. YR343 OX=1144341 GN=PMI39_04899 PE=3 SV=1	4.16063	9.07e-05	29.1456	28.7723	27.0885	20.0842	28.3715	27.6905	21.4686	21.4934	23.1428	22.124	21.861	21.3343	21.4176	21.5872	21.8334	27.0526	28.3869	27.9918	28.0417	27.8548	28.3931	28.9505	28.9101	28.5763
J3HBX9	RecName: Full=Deoxyuridine 5'-triphosphate nucleotidohydrolase; Short=dUTPase; AltName: Full=dUTP pyrophosphatase	>tr|J3HBX9|J3HBX9_9GAMM Deoxyuridine 5'-triphosphate nucleotidohydrolase OS=Pantoea sp. YR343 OX=1144341 GN=dut PE=3 SV=1	8.4709	9.75e-09	27.0818	27.9187	28.047	28.8468	29.4021	28.8446	21.6651	21.5244	22.6561	22.062	22.6909	21.2485	21.5952	19.4462	20.9743	28.5057	28.5211	25.2837	27.0226	26.0883	26.948	28.1926	28.611	28.3234
J3HT39	RecName: Full=SsrA-binding protein; AltName: Full=Small protein B	>tr|J3HT39|J3HT39_9GAMM SsrA-binding protein OS=Pantoea sp. YR343 OX=1144341 GN=smpB PE=3 SV=1	11.5207	2.6e-11	28.1768	29.1838	28.4061	27.493	28.2215	28.166	21.2991	21.0088	22.9686	21.3409	21.1187	22.1822	21.0431	20.3808	21.6444	25.1976	26.055	26.323	28.5881	28.634	28.8378	28.3421	28.365	28.1204
J2V7X9	RecName: Full=Imidazolonepropionase; AltName: Full=Imidazolone-5-propionate hydrolase	>tr|J2V7X9|J2V7X9_9GAMM Imidazolonepropionase OS=Pantoea sp. YR343 OX=1144341 GN=hutI PE=3 SV=1	11.2198	4.66e-11	21.6885	20.2389	19.3382	28.9099	29.3935	29.6576	23.2341	22.0854	22.257	22.3017	21.2224	20.8254	26.8521	26.0272	26.7259	28.5018	28.3509	28.3026	27.1182	27.49	26.6742	27.8066	27.913	28.0987
J2V557	RecName: Full=UPF0234 protein YajQ	>tr|J2V557|J2V557_9GAMM UPF0234 protein PMI39_01358 OS=Pantoea sp. YR343 OX=1144341 GN=PMI39_01358 PE=3 SV=1	13.1985	1.32e-12	21.8093	20.9	20.5428	29.379	28.9869	28.9385	21.1816	22.5641	22.8139	22.1978	21.5773	21.864	20.0531	20.1766	21.9383	27.3456	27.186	26.4583	30.9934	31.231	31.0297	30.6237	30.6359	30.5691
J3HF87	RecName: Full=Penicillin-binding protein 1A; Short=PBP1a; Includes: RecName: Full=Penicillin-insensitive transglycosylase; AltName: Full=Peptidoglycan TGase; Includes: RecName: Full=Penicillin-sensitive transpeptidase; AltName: Full=DD-transpeptidase	>tr|J3HF87|J3HF87_9GAMM Penicillin-binding protein 1B OS=Pantoea sp. YR343 OX=1144341 GN=PMI39_03710 PE=3 SV=1	13.4161	8.61e-13	20.9148	20.2149	21.4036	28.4173	27.9761	27.9524	21.8216	21.3875	22.3287	20.5092	21.9874	21.3311	25.4244	26.2363	26.4225	27.0448	26.6046	26.3164	29.3769	29.834	29.6693	29.2764	29.4344	29.1037
J3CD50	RecName: Full=Rifampicin monooxygenase; Short=RIFMO	>tr|J3CD50|J3CD50_9GAMM 2-polyprenyl-6-methoxyphenol hydroxylase-like oxidoreductase OS=Pantoea sp. YR343 OX=1144341 GN=PMI39_00388 PE=4 SV=1	9.81657	6.6e-10	30.834	31.2663	31.0961	22.2972	20.5207	20.2807	25.7377	26.3957	29.0576	22.4501	22.7699	21.2881	21.9743	22.7109	21.8255	21.2119	19.82	21.6104	28.6176	30.2031	30.2202	29.7743	29.4478	29.4874
J2UQV8	RecName: Full=Uncharacterized protein YebO	>tr|J2UQV8|J2UQV8_9GAMM Uncharacterized protein OS=Pantoea sp. YR343 OX=1144341 GN=PMI39_04824 PE=4 SV=1	13.0177	1.74e-12	27.2187	27.186	27.3764	27.5467	28.8189	28.5968	22.4031	21.4158	21.3014	22.5022	21.73	21.7857	20.3422	20.227	21.3002	27.295	27.8154	27.1856	28.2681	28.2035	27.9507	28.1942	28.1333	27.6299
J3HHI6	RecName: Full=GTP cyclohydrolase 1 type 2 homolog	>tr|J3HHI6|J3HHI6_9GAMM Dinuclear metal center protein, YbgI/SA1388 family OS=Pantoea sp. YR343 OX=1144341 GN=PMI39_02939 PE=4 SV=1	3.53335	0.000362038	27.5829	18.826	27.6725	27.7718	28.5899	28.2881	20.6994	23.2315	22.2208	22.2244	22.8085	21.9947	21.4816	20.2957	22.499	28.7006	28.6018	27.7335	28.5211	28.4121	27.9705	28.126	27.8682	28.299
J3HT72	RecName: Full=UPF0381 protein YfcZ	>tr|J3HT72|J3HT72_9GAMM Uncharacterized protein OS=Pantoea sp. YR343 OX=1144341 GN=PMI39_00024 PE=4 SV=1	9.93184	5.29e-10	20.2742	20.532	20.7899	30.4413	27.4465	28.9627	23.1412	20.7719	22.3765	22.1028	22.3976	22.6994	21.3628	22.9383	23.7196	27.3441	27.6425	27.5426	30.0056	30.0076	29.9615	29.3104	29.1423	29.4949
J3HIW6	RecName: Full=Putative maltooligosyl trehalose synthase; AltName: Full=(1,4)-alpha-D-glucan 1-alpha-D-glucosylmutase	>tr|J3HIW6|J3HIW6_9GAMM Malto-oligosyltrehalose synthase OS=Pantoea sp. YR343 OX=1144341 GN=PMI39_02621 PE=4 SV=1	6.02555	1.6e-06	23.47	24.7023	25.6147	27.3583	21.7469	22.9105	20.8594	22.954	21.7952	22.1654	21.4237	21.4356	26.1285	25.0084	26.0472	25.5059	25.7788	25.2337	29.3025	30.5928	31.0489	29.8914	29.7792	29.5565
J3HFL6	RecName: Full=GTPase Der; AltName: Full=GTP-binding protein EngA	>tr|J3HFL6|J3HFL6_9GAMM GTPase Der OS=Pantoea sp. YR343 OX=1144341 GN=der PE=3 SV=1	9.21214	2.16e-09	26.9561	25.5183	27.2406	27.3178	28.0196	28.1589	23.1789	19.7293	21.3239	21.4192	20.8489	20.0107	20.6939	20.396	22.7684	26.2349	26.4688	26.104	29.392	29.6158	29.6304	29.7582	29.6254	29.864
J2URE2	RecName: Full=Probable aldo-keto reductase 2	>tr|J2URE2|J2URE2_9GAMM Putative oxidoreductase OS=Pantoea sp. YR343 OX=1144341 GN=PMI39_04754 PE=4 SV=1	5.73177	2.99e-06	24.8211	21.7249	25.382	27.3275	24.5952	26.6005	22.545	21.2827	22.1474	21.4459	22.0306	21.2115	24.8835	26.6396	26.8202	25.4663	26.7384	25.9405	26.847	29.1003	29.2206	28.8861	28.7726	29.835
J2UDE8	RecName: Full=Peroxide-responsive repressor PerR	>tr|J2UDE8|J2UDE8_9GAMM Fe2+/Zn2+ uptake regulation protein OS=Pantoea sp. YR343 OX=1144341 GN=PMI39_04552 PE=3 SV=1	10.7597	1.07e-10	24.9367	23.1495	24.317	27.4324	27.9283	27.6469	20.7812	22.3246	20.9098	21.5206	20.2183	20.443	26.933	27.2818	27.4487	24.5722	24.3662	25.6493	28.3915	28.975	29.1905	28.4781	28.5729	28.6778
J3BX08	RecName: Full=Inositol-1-monophosphatase; Short=I-1-Pase; Short=IMPase; Short=Inositol-1-phosphatase	>tr|J3BX08|J3BX08_9GAMM Inositol-1-monophosphatase OS=Pantoea sp. YR343 OX=1144341 GN=PMI39_03570 PE=3 SV=1	10.1463	3.4e-10	26.5215	28.2261	27.8969	27.3279	27.4184	27.0774	22.5126	21.6452	22.9606	22.3159	21.4045	21.8796	22.4133	20.3371	21.1622	26.5253	25.4193	25.0059	29.0282	28.5862	28.8626	28.5071	28.5885	28.4396
J3BX15	RecName: Full=UPF0070 protein YfgM	>tr|J3BX15|J3BX15_9GAMM TPR_21 domain-containing protein OS=Pantoea sp. YR343 OX=1144341 GN=PMI39_03585 PE=4 SV=1	7.87462	3.37e-08	26.0057	24.2655	24.7176	25.8392	28.1493	27.7397	21.6239	20.9291	23.2241	22.153	21.9229	21.3511	20.6156	20.6432	20.9759	26.8276	28.0862	28.6791	26.7805	30.1886	29.9351	29.7785	29.7529	29.6671
J3HNM6	RecName: Full=Protein ElaB	>tr|J3HNM6|J3HNM6_9GAMM Uncharacterized protein OS=Pantoea sp. YR343 OX=1144341 GN=PMI39_01115 PE=4 SV=1	8.26152	1.5e-08	25.7177	30.2694	29.3656	29.5718	29.7801	30.1484	21.4222	22.2024	22.1958	22.0718	22.6095	21.9647	21.8979	20.9118	22.3216	20.5961	20.1665	20.9244	26.7534	29.4856	29.5986	28.9555	30.3329	30.2312
J3HH40	RecName: Full=DNA ligase; AltName: Full=Polydeoxyribonucleotide synthase [NAD(+)]	>tr|J3HH40|J3HH40_9GAMM DNA ligase OS=Pantoea sp. YR343 OX=1144341 GN=ligA PE=3 SV=1	9.79471	6.89e-10	28.0136	26.3795	28.1077	27.2361	27.4087	27.6568	21.5982	22.3363	21.009	23.1269	20.7719	20.5315	21.1461	20.7229	21.965	25.7316	25.202	24.6317	28.7708	29.82	29.6654	29.0969	29.1139	28.9621
J2UTM9	RecName: Full=D-lactate dehydrogenase; Short=D-LDH; AltName: Full=D-specific 2-hydroxyacid dehydrogenase	>tr|J2UTM9|J2UTM9_9GAMM Lactate dehydrogenase-like oxidoreductase OS=Pantoea sp. YR343 OX=1144341 GN=PMI39_02659 PE=3 SV=1	5.02594	1.38e-05	24.9806	19.6466	27.6616	28.2741	28.4794	28.2825	21.6436	21.4313	22.7473	23.0012	21.8102	20.9889	21.2687	22.2045	21.0621	28.0033	28.2071	27.5239	28.2985	28.5831	28.6803	28.8183	28.6057	28.8014
J3HIR7	RecName: Full=Thiol peroxidase; Short=Tpx; AltName: Full=Peroxiredoxin tpx; Short=Prx; AltName: Full=Thioredoxin peroxidase	>tr|J3HIR7|J3HIR7_9GAMM Thiol peroxidase OS=Pantoea sp. YR343 OX=1144341 GN=tpx PE=3 SV=1	7.32028	1.08e-07	29.9251	30.5252	30.5302	22.5562	29.4567	29.558	20.754	21.7072	21.0233	21.4916	22.8149	21.3951	20.6694	21.409	21.6423	19.8738	20.6677	20.1543	30.747	31.0611	30.8836	30.0397	30.0449	30.0335
J3C6M2	RecName: Full=Methionyl-tRNA formyltransferase	>tr|J3C6M2|J3C6M2_9GAMM Methionyl-tRNA formyltransferase OS=Pantoea sp. YR343 OX=1144341 GN=fmt PE=3 SV=1	7.6816	5.08e-08	27.1844	28.6453	26.4643	27.7369	28.3461	28.6489	22.4676	20.38	20.6412	21.9969	21.4415	20.3057	19.8476	23.7947	22.24	27.5446	27.8561	27.5908	27.5328	28.0621	28.1544	27.2002	27.3678	27.502
J2V220	RecName: Full=Cellulose synthase operon protein C; Flags: Precursor	>tr|J2V220|J2V220_9GAMM Putative N-acetylglucosaminyl transferase OS=Pantoea sp. YR343 OX=1144341 GN=PMI39_01676 PE=4 SV=1	9.63044	9.49e-10	27.3258	27.4695	27.267	19.4284	20.2735	20.1583	22.2558	21.3367	21.747	25.7228	23.9164	22.0668	25.4657	25.175	25.6317	26.8265	27.1722	27.1072	28.4259	29.369	29.3918	28.4645	28.5254	28.4001
J3BYW6	RecName: Full=Shikimate kinase 1; Short=SK 1	>tr|J3BYW6|J3BYW6_9GAMM Shikimate kinase 1 OS=Pantoea sp. YR343 OX=1144341 GN=aroK PE=3 SV=1	10.7866	1.01e-10	27.9572	26.0218	26.9112	26.8126	27.2625	26.9178	21.5268	20.9764	20.7121	21.8445	20.5921	22.6534	20.5288	21.9767	21.6885	27.7776	27.5373	27.069	28.3534	28.6124	28.282	28.6556	28.6072	29.2472
J3HIF2	RecName: Full=Uncharacterized serine protease YdgD; Flags: Precursor	>tr|J3HIF2|J3HIF2_9GAMM Serine protease OS=Pantoea sp. YR343 OX=1144341 GN=PMI39_02648 PE=3 SV=1	3.90996	0.000157805	27.4679	25.9959	27.2525	24.9512	25.8849	25.8767	21.753	22.2688	23.8675	21.4004	22.4365	22.1179	26.0586	26.1648	20.3335	24.7322	25.8123	24.9155	27.5805	28.7716	28.249	28.1345	28.2655	28.1777
J2VY10	RecName: Full=Universal stress protein in QAH/OAS sulfhydrylase 3'region; Short=USP	>tr|J2VY10|J2VY10_9GAMM Universal stress protein UspA-like protein OS=Pantoea sp. YR343 OX=1144341 GN=PMI39_00049 PE=4 SV=1	7.28255	1.17e-07	26.6385	21.5895	26.5964	26.6455	27.4424	27.4245	21.3303	21.5484	22.009	20.395	20.2429	22.3057	21.5164	20.6905	21.706	27.2391	28.2061	27.7122	29.4006	29.9317	30.24	29.0679	29.1138	29.3582
J2UAN3	RecName: Full=Putative cystathionine beta-lyase; Short=CBL; AltName: Full=Beta-cystathionase; AltName: Full=Cysteine lyase; AltName: Full=Cysteine-S-conjugate beta-lyase	>tr|J2UAN3|J2UAN3_9GAMM Bifunctional PLP-dependent enzyme with beta-cystathionase and maltose regulon repressor activities OS=Pantoea sp. YR343 OX=1144341 GN=PMI39_04872 PE=4 SV=1	11.1451	5.32e-11	26.4529	25.6464	26.5846	27.0991	26.8316	26.6138	21.0641	21.5429	21.9471	22.1388	22.0336	20.8049	25.1635	25.7815	24.9319	26.3116	26.4597	25.8784	27.2942	27.7495	27.9108	27.4308	27.1521	27.4249
J3HT46	RecName: Full=Protein ElaB	>tr|J3HT46|J3HT46_9GAMM Uncharacterized protein OS=Pantoea sp. YR343 OX=1144341 GN=PMI39_00187 PE=4 SV=1	15.2626	4.39e-14	31.1494	31.6345	31.033	20.9219	19.8754	20.9705	22.0212	22.1105	21.3068	23.0329	21.2669	21.9649	21.3721	21.3732	21.8061	20.3328	20.0592	21.3754	32.0824	32.7765	33.139	32.3469	32.2325	31.9965
J3CA58	RecName: Full=Arginine N-succinyltransferase; Short=AST; AltName: Full=AOST	>tr|J3CA58|J3CA58_9GAMM Arginine N-succinyltransferase OS=Pantoea sp. YR343 OX=1144341 GN=astA PE=3 SV=1	10.5805	1.52e-10	27.1461	26.4573	27.2714	21.0901	24.1869	22.8121	21.6909	22.0337	21.9682	28.8093	28.8216	27.6643	21.7923	21.6101	22.2196	19.8161	20.8433	19.7015	30.5782	31.1957	31.9028	30.1616	28.2383	30.0034
J3HAJ0	RecName: Full=Holliday junction ATP-dependent DNA helicase RuvA	>tr|J3HAJ0|J3HAJ0_9GAMM Holliday junction ATP-dependent DNA helicase RuvA OS=Pantoea sp. YR343 OX=1144341 GN=ruvA PE=3 SV=1	13.4611	8.08e-13	27.9897	27.5825	27.9547	26.8837	27.5671	27.5827	21.9379	21.9927	22.4625	23.0187	21.8221	22.7107	21.8765	21.0326	20.8002	26.5657	26.4845	26.5687	27.8348	27.6201	27.6818	27.2631	27.377	27.3367
J3HR32	RecName: Full=Glutamate--tRNA ligase; AltName: Full=Glutamyl-tRNA synthetase; Short=GluRS	>tr|J3HR32|J3HR32_9GAMM Glutamate--tRNA ligase OS=Pantoea sp. YR343 OX=1144341 GN=gltX PE=3 SV=1	10.2664	2.72e-10	19.5764	20.1808	20.5867	29.2146	26.9796	27.6386	21.1146	19.7484	21.5906	22.465	21.2989	20.3981	25.4566	26.1092	25.0437	27.43	27.2793	25.326	30.3163	29.96	30.0972	29.8887	30.4647	29.7218
J3HAC1	RecName: Full=Probable cation-transporting ATPase F	>tr|J3HAC1|J3HAC1_9GAMM Cation transport ATPase OS=Pantoea sp. YR343 OX=1144341 GN=PMI39_04921 PE=4 SV=1	12.7119	3.02e-12	28.8547	29.0551	28.8777	20.9162	20.3572	19.8972	22.1334	20.5748	22.1647	21.7785	20.295	21.7487	25.2081	26.2261	25.4238	20.9753	21.2611	20.192	30.4462	32.3871	32.77	32.0531	32.0538	32.2188
J2VU27	RecName: Full=Small ribosomal subunit biogenesis GTPase RsgA	>tr|J2VU27|J2VU27_9GAMM Small ribosomal subunit biogenesis GTPase RsgA OS=Pantoea sp. YR343 OX=1144341 GN=rsgA PE=3 SV=1	8.88871	4.17e-09	25.4513	23.5208	25.7905	25.5496	26.4466	26.7519	21.8463	22.6777	21.4317	21.8018	22.3357	21.6302	25.9015	25.0147	25.5528	25.6792	26.2335	25.9254	27.9908	27.8711	28.2189	28.0169	28.1124	28.056
J2VPC2	RecName: Full=Histidine-binding periplasmic protein; Short=HBP; Flags: Precursor	>tr|J2VPC2|J2VPC2_9GAMM Periplasmic component of amino acid ABC-type transporter/signal transduction system OS=Pantoea sp. YR343 OX=1144341 GN=PMI39_00630 PE=3 SV=1	7.79335	4.01e-08	19.8029	19.2247	20.1971	21.0234	21.2686	22.2611	23.8462	21.6534	21.6109	22.4195	22.2367	22.4963	27.6509	27.8059	22.3592	28.1089	27.4221	28.4341	29.7625	32.2592	31.9101	31.242	31.4916	31.2935
J2URG9	RecName: Full=Ferric uptake regulation protein; Short=Ferric uptake regulator	>tr|J2URG9|J2URG9_9GAMM Ferric uptake regulation protein OS=Pantoea sp. YR343 OX=1144341 GN=fur PE=3 SV=1	14.2412	2.22e-13	28.7855	28.7665	28.2317	26.6955	27.5324	28.1898	20.5048	20.287	21.2376	22.025	20.1768	21.6798	21.0771	21.4581	21.2101	20.9446	20.8191	20.8213	30.5723	31.7136	31.3905	31.3621	31.0366	31.2522
J3C1J8	RecName: Full=Threonylcarbamoyl-AMP synthase; Short=TC-AMP synthase; AltName: Full=L-threonylcarbamoyladenylate synthase; AltName: Full=t(6)A37 threonylcarbamoyladenosine biosynthesis protein TsaC; AltName: Full=tRNA threonylcarbamoyladenosine biosynthesis protein TsaC	>tr|J3C1J8|J3C1J8_9GAMM Sua5/YciO/YrdC/YwlC family protein OS=Pantoea sp. YR343 OX=1144341 GN=PMI39_02717 PE=3 SV=1	7.44068	8.44e-08	25.1498	22.3995	20.9519	27.381	28.2831	27.9003	20.0994	20.5667	23.7353	21.7557	20.9655	21.9642	21.0618	22.5513	22.8635	27.5615	27.7706	27.1002	28.8707	29.7925	29.6339	29.7512	29.7546	29.8052
J2V4T9	RecName: Full=Aminoalkylphosphonate N-acetyltransferase	>tr|J2V4T9|J2V4T9_9GAMM Acetyltransferase OS=Pantoea sp. YR343 OX=1144341 GN=PMI39_01219 PE=4 SV=1	3.50278	0.000387519	26.8301	19.6204	26.9968	27.3161	26.0942	26.7348	22.6434	21.9515	22.3073	20.5171	20.5033	20.4274	25.5385	26.2334	27.253	26.2573	26.1275	26.6433	26.0734	28.8027	29.0736	27.9022	27.5745	28.084
J3HMS6	RecName: Full=Alcohol dehydrogenase (quinone), dehydrogenase subunit; Short=ADH; AltName: Full=Alcohol dehydrogenase (quinone), acceptor subunit; AltName: Full=Alcohol dehydrogenase (quinone), subunit I; AltName: Full=Ethanol:Q2 reductase; AltName: Full=G3-ADH subunit I; AltName: Full=Quinohemoprotein alcohol dehydrogenase; AltName: Full=Quinohemoprotein-cytochrome c complex; AltName: Full=Ubiqui…	>tr|J3HMS6|J3HMS6_9GAMM Membrane-bound PQQ-dependent dehydrogenase, glucose/quinate/shikimate family OS=Pantoea sp. YR343 OX=1144341 GN=PMI39_01430 PE=4 SV=1	9.9601	5e-10	29.1395	30.0681	29.8517	25.5914	23.5028	23.575	22.0025	23.0613	21.3941	21.5427	23.0459	20.8883	20.4756	21.1029	21.6845	25.0318	25.679	24.9553	28.7297	29.6415	30.0383	28.6961	28.817	28.8577
J3HA74	RecName: Full=Multidrug resistance protein MdtA; AltName: Full=Multidrug transporter MdtA; Flags: Precursor	>tr|J3HA74|J3HA74_9GAMM RND family efflux transporter, MFP subunit OS=Pantoea sp. YR343 OX=1144341 GN=PMI39_04919 PE=3 SV=1	11.3652	3.52e-11	27.2654	27.8944	26.7657	20.9784	20.3648	21.0738	21.9969	22.2489	22.5359	21.7382	22.2694	21.4973	25.1956	25.9757	25.6964	25.1986	26.1211	26.9689	27.9793	29.4512	29.781	29.3669	29.5382	29.2507
J2VK26	RecName: Full=Glutathione-binding protein GsiB; Flags: Precursor	>tr|J2VK26|J2VK26_9GAMM ABC-type dipeptide transport system, periplasmic component OS=Pantoea sp. YR343 OX=1144341 GN=PMI39_01404 PE=4 SV=1	6.26461	9.73e-07	27.8611	26.8074	27.0642	24.1092	29.6677	29.4022	21.9121	21.4882	22.0103	23.2956	22.5277	21.4146	27.1082	26.9782	26.8978	20.9712	19.8213	19.9836	28.6081	28.7766	27.8892	27.424	27.4098	27.6646
J2USP1	RecName: Full=ATP synthase subunit delta; AltName: Full=ATP synthase F(1) sector subunit delta; AltName: Full=F-type ATPase subunit delta; Short=F-ATPase subunit delta	>tr|J2USP1|J2USP1_9GAMM ATP synthase subunit delta OS=Pantoea sp. YR343 OX=1144341 GN=atpH PE=3 SV=1	12.2746	6.56e-12	20.1339	19.6078	21.2893	20.5336	20.5852	21.2926	21.9325	22.7553	22.7609	22.4884	20.7543	22.5275	27.81	27.1742	26.8679	26.7251	28.3476	27.5658	29.67	30.9158	29.9956	31.6554	31.5098	31.9484
J3HLR1	RecName: Full=Amidophosphoribosyltransferase; Short=ATase; AltName: Full=Glutamine phosphoribosylpyrophosphate amidotransferase; Short=GPATase	>tr|J3HLR1|J3HLR1_9GAMM Amidophosphoribosyltransferase OS=Pantoea sp. YR343 OX=1144341 GN=purF PE=3 SV=1	5.69884	3.21e-06	27.4194	25.2603	27.3611	20.2961	20.816	21.1415	20.6057	23.4843	22.6113	22.6997	20.3067	20.7454	27.039	26.6269	21.5122	28.2007	25.7751	25.3982	30.7202	29.2907	29.5025	29.934	29.9087	30.1034
J3HC20	RecName: Full=Cystathionine gamma-synthase; Short=CGS; AltName: Full=O-succinylhomoserine (thiol)-lyase	>tr|J3HC20|J3HC20_9GAMM O-succinylhomoserine (Thiol)-lyase OS=Pantoea sp. YR343 OX=1144341 GN=PMI39_04383 PE=3 SV=1	3.28319	0.000631335	24.6162	26.8499	27.414	19.8124	27.4145	27.3058	22.3275	22.0918	22.1881	20.6977	20.1132	21.9411	25.0616	25.0989	25.1721	27.134	26.4081	26.2946	27.6587	28.5628	28.3066	28.1698	27.8729	28.2435
J3HLQ0	RecName: Full=NADH-quinone oxidoreductase subunit I; AltName: Full=NADH dehydrogenase I subunit I; AltName: Full=NDH-1 subunit I	>tr|J3HLQ0|J3HLQ0_9GAMM NADH-quinone oxidoreductase subunit I OS=Pantoea sp. YR343 OX=1144341 GN=nuoI PE=3 SV=1	4.76372	2.43e-05	25.7751	25.354	20.1874	27.2837	28.0076	27.3091	21.0201	21.7485	21.0368	22.5066	23.1062	21.1366	26.6561	27.3689	26.3733	25.2636	26.1451	26.1878	26.6392	26.6699	27.228	28.1139	28.3181	27.3135
J3HHB4	RecName: Full=Agmatinase; AltName: Full=Agmatine ureohydrolase; Short=AUH	>tr|J3HHB4|J3HHB4_9GAMM Agmatinase OS=Pantoea sp. YR343 OX=1144341 GN=speB PE=3 SV=1	6.7647	3.42e-07	21.9559	23.4833	25.6596	26.6039	24.67	25.1365	22.1903	23.2253	22.0949	22.2487	21.2325	21.5087	26.323	26.4709	25.724	26.1071	26.5724	25.8673	28.3857	28.3949	27.9504	28.6014	27.6121	28.5164
J3HBR1	RecName: Full=HTH-type transcriptional repressor AllR; AltName: Full=Negative regulator of allantoin and glyoxylate utilization operons	>tr|J3HBR1|J3HBR1_9GAMM Transcriptional regulator OS=Pantoea sp. YR343 OX=1144341 GN=PMI39_04486 PE=4 SV=1	10.3966	2.15e-10	29.1156	30.0087	29.7642	29.587	28.7678	28.6191	22.7812	21.6049	22.2363	22.6396	20.3535	21.3208	20.6677	21.6302	21.1374	20.4038	20.8063	23.2743	30.2061	29.5143	29.7269	27.2512	27.6114	26.9468
J3HS19	RecName: Full=Phosphoserine phosphatase; Short=PSP; Short=PSPase; AltName: Full=O-phosphoserine phosphohydrolase	>tr|J3HS19|J3HS19_9GAMM Phosphoserine phosphatase SerB OS=Pantoea sp. YR343 OX=1144341 GN=PMI39_00257 PE=4 SV=1	6.23671	1.03e-06	28.0201	21.6686	26.9399	28.1531	28.4309	28.5454	21.6742	20.9854	20.7774	21.3495	21.4678	21.1498	22.1222	20.2475	21.671	27.221	27.3995	26.5991	28.1489	29.0003	28.4135	28.4885	28.2016	28.5513
J2V530	RecName: Full=Acyl-CoA thioesterase 2; AltName: Full=Acyl-CoA thioesterase II; Short=TEII	>tr|J2V530|J2V530_9GAMM Acyl-CoA thioesterase II OS=Pantoea sp. YR343 OX=1144341 GN=PMI39_01328 PE=4 SV=1	13.1759	1.38e-12	28.3841	27.4029	27.4314	26.6342	27.8826	27.7373	22.1697	21.1334	22.0382	22.3487	21.23	22.0806	21.2607	22.2572	20.7408	21.1579	21.6697	21.4055	29.7842	30.1367	30.0607	30.0086	30.0462	29.9491
J3HAN9	RecName: Full=Ribonuclease T; AltName: Full=Exoribonuclease T; Short=RNase T	>tr|J3HAN9|J3HAN9_9GAMM Ribonuclease T OS=Pantoea sp. YR343 OX=1144341 GN=rnt PE=3 SV=1	6.92384	2.45e-07	26.8988	25.5277	26.8078	26.4589	26.7762	26.5913	22.5485	23.0543	21.9832	21.5624	20.7097	20.4053	25.6397	25.894	22.4776	26.0374	26.3088	26.3473	27.1772	27.3396	27.2092	27.0005	27.1991	26.9354
J2V7Y4	RecName: Full=Urocanate hydratase; Short=Urocanase; AltName: Full=Imidazolonepropionate hydrolase	>tr|J2V7Y4|J2V7Y4_9GAMM Urocanate hydratase OS=Pantoea sp. YR343 OX=1144341 GN=hutU PE=3 SV=1	9.71789	8.04e-10	27.0276	26.8697	27.4804	28.2592	26.2648	27.6837	20.9747	21.8702	23.3198	21.9184	21.1907	21.6258	21.1719	21.5699	21.7069	26.3336	25.9347	25.5594	28.9847	27.9253	27.7645	27.7102	27.6817	27.9138
J3CA47	RecName: Full=Trehalose-phosphate phosphatase; Short=TPP; AltName: Full=Trehalose-6-phosphate phosphatase	>tr|J3CA47|J3CA47_9GAMM Trehalose 6-phosphate phosphatase OS=Pantoea sp. YR343 OX=1144341 GN=PMI39_00768 PE=3 SV=1	9.24177	2.04e-09	25.293	26.3624	26.0042	26.6711	28.1262	27.9354	22.1075	21.4232	21.42	23.1837	21.3708	21.8324	19.9587	22.5787	21.7719	26.9016	26.369	26.5043	28.5167	29.0417	28.9495	27.5915	27.3567	27.3401
J3HAG3	RecName: Full=Cell division topological specificity factor	>tr|J3HAG3|J3HAG3_9GAMM Cell division topological specificity factor OS=Pantoea sp. YR343 OX=1144341 GN=minE PE=3 SV=1	11.152	5.26e-11	28.7715	27.0106	27.8374	26.6717	28.9894	28.8787	22.1689	21.1201	21.7781	21.2071	22.6939	22.0645	21.4793	20.6473	22.0822	21.081	19.9395	20.2652	29.7105	30.2989	30.4219	29.8147	29.8563	29.8074
J3HAJ3	RecName: Full=Copper homeostasis protein CutC	>tr|J3HAJ3|J3HAJ3_9GAMM Copper homeostasis protein CutC OS=Pantoea sp. YR343 OX=1144341 GN=cutC PE=3 SV=1	5.39825	6.15e-06	21.6549	22.704	26.0519	26.004	26.9007	27.0696	22.733	23.073	22.4489	21.6251	22.0062	22.1761	24.6613	24.697	21.861	27.7077	26.5757	26.0934	28.0358	28.0851	28.427	27.9789	27.7705	28.0175
J2V2R6	RecName: Full=RNA polymerase-associated protein RapA; AltName: Full=ATP-dependent helicase HepA	>tr|J2V2R6|J2V2R6_9GAMM RNA polymerase-associated protein RapA OS=Pantoea sp. YR343 OX=1144341 GN=rapA PE=3 SV=1	3.46179	0.000425374	26.2456	18.6036	25.2473	26.0609	29.0697	27.135	22.1171	21.106	22.4889	21.8033	21.3982	20.7195	26.4898	26.053	25.3549	26.3821	25.9727	25.6423	28.4287	28.1056	27.7047	27.6488	27.0109	27.1931
J2UHY2	RecName: Full=Voltage-gated potassium channel subunit beta-1; AltName: Full=K(+) channel subunit beta-1; AltName: Full=Kv-beta-1	>tr|J2UHY2|J2UHY2_9GAMM Putative oxidoreductase, aryl-alcohol dehydrogenase like protein OS=Pantoea sp. YR343 OX=1144341 GN=PMI39_04145 PE=4 SV=1	7.8889	3.28e-08	27.1597	27.8288	27.8475	30.2095	24.8821	28.3627	21.6735	22.407	22.0799	22.1666	22.7728	21.964	23.1637	21.9546	20.6378	20.8898	20.6112	20.5596	30.0064	29.8699	29.8793	29.0049	28.9212	28.9402
J2V0C9	RecName: Full=Multidrug resistance protein MdtA; AltName: Full=Multidrug transporter MdtA; Flags: Precursor	>tr|J2V0C9|J2V0C9_9GAMM Multidrug resistance protein MdtA OS=Pantoea sp. YR343 OX=1144341 GN=mdtA PE=3 SV=1	4.10619	0.000102001	26.5173	20.7964	25.117	25.342	26.6543	26.7372	22.5391	21.8597	21.2522	20.9601	21.2621	21.2612	25.99	25.3686	21.2474	27.9933	25.9092	27.692	28.2389	28.4558	28.2547	27.9063	28.2954	28.0731
J3HTJ7	RecName: Full=Divalent metal cation transporter MntH	>tr|J3HTJ7|J3HTJ7_9GAMM Divalent metal cation transporter MntH OS=Pantoea sp. YR343 OX=1144341 GN=mntH PE=3 SV=1	6.12145	1.31e-06	21.0995	19.5926	21.0495	27.7428	21.1715	26.7458	21.1523	21.3572	21.8567	21.8814	21.5368	21.4053	27.4807	27.4297	27.0526	27.0745	28.0535	27.534	28.9401	28.3294	29.244	28.6696	28.6815	28.4593
J2V3K9	RecName: Full=Lipopolysaccharide export system protein LptC	>tr|J2V3K9|J2V3K9_9GAMM Lipopolysaccharide export system protein LptC OS=Pantoea sp. YR343 OX=1144341 GN=lptC PE=3 SV=1	4.76247	2.44e-05	27.0161	19.0646	27.39	20.8944	20.8439	21.2046	21.6869	22.3998	21.3153	21.236	20.5203	21.024	27.5695	26.8838	25.7857	27.395	28.3325	28.1722	28.9562	28.9748	29.2389	29.075	29.4049	28.9408
J2UUB4	RecName: Full=Protein-export protein SecB	>tr|J2UUB4|J2UUB4_9GAMM Protein-export protein SecB OS=Pantoea sp. YR343 OX=1144341 GN=secB PE=3 SV=1	6.40383	7.2e-07	29.4011	29.6526	29.7526	22.268	29.5573	29.6774	20.8278	20.4819	20.9079	20.0121	20.8044	20.1765	21.247	22.2535	21.5318	20.515	23.4824	20.6542	30.3045	30.1969	30.3763	29.8025	29.8148	29.6261
J2VMB1	RecName: Full=Short-chain specific acyl-CoA dehydrogenase, mitochondrial; Short=SCAD; AltName: Full=Butyryl-CoA dehydrogenase; Flags: Precursor	>tr|J2VMB1|J2VMB1_9GAMM Acyl-CoA dehydrogenase OS=Pantoea sp. YR343 OX=1144341 GN=PMI39_01170 PE=3 SV=1	4.60041	3.45e-05	27.7999	27.0147	24.034	20.253	24.5853	23.8886	21.3183	21.9052	21.8558	21.14	21.4728	23.0547	24.2322	22.9909	20.6006	26.0738	27.104	20.9372	28.7803	30.6492	30.8957	30.5865	31.0948	30.794
J3HLM3	RecName: Full=S-formylglutathione hydrolase YeiG; Short=FGH	>tr|J3HLM3|J3HLM3_9GAMM S-formylglutathione hydrolase OS=Pantoea sp. YR343 OX=1144341 GN=PMI39_01901 PE=3 SV=1	9.18754	2.26e-09	24.7677	22.6576	25.6392	25.9992	24.9441	25.8952	22.2841	21.5505	22.4862	22.943	21.7804	21.9686	22.0828	21.3635	20.7867	25.6896	26.8537	26.7073	28.9225	29.8293	29.5863	29.7349	29.5736	28.9305
J3HIU2	RecName: Full=Glutathione-binding protein GsiB; Flags: Precursor	>tr|J3HIU2|J3HIU2_9GAMM ABC-type oligopeptide transport system, periplasmic component OS=Pantoea sp. YR343 OX=1144341 GN=PMI39_02741 PE=4 SV=1	8.90295	4.05e-09	27.2142	26.5696	26.7226	26.6883	27.1334	25.891	20.6113	21.55	23.5259	20.8471	21.2631	22.7665	22.1021	19.5517	20.8117	24.8614	24.3502	24.6982	29.0485	29.8764	29.6834	28.9324	29.1464	28.8444
J2V4X8	RecName: Full=Type I restriction enzyme EcoEI M protein; Short=M.EcoEI	>tr|J2V4X8|J2V4X8_9GAMM Type I restriction-modification system methyltransferase subunit OS=Pantoea sp. YR343 OX=1144341 GN=PMI39_01269 PE=4 SV=1	7.49987	7.5e-08	24.4444	24.807	26.5213	27.0861	25.7361	25.0938	21.0661	21.9921	21.0638	22.2254	22.2549	20.9059	25.8308	25.7484	24.5957	26.8786	26.1535	26.8773	27.9942	27.8892	27.2204	26.8494	26.9387	26.421
J3HIS1	RecName: Full=Phage shock protein A	>tr|J3HIS1|J3HIS1_9GAMM Phage shock protein A OS=Pantoea sp. YR343 OX=1144341 GN=PMI39_02680 PE=4 SV=1	6.67382	4.13e-07	25.4012	25.5524	25.1802	30.5298	29.4321	29.3104	20.5718	22.1144	22.3264	22.0915	20.8058	21.58	22.9349	20.2782	25.149	21.3409	20.3823	20.2722	29.5732	29.5102	29.2984	31.3957	26.4913	31.0607
J3HJL4	RecName: Full=Diaminopimelate epimerase; Short=DAP epimerase; AltName: Full=PLP-independent amino acid racemase	>tr|J3HJL4|J3HJL4_9GAMM Diaminopimelate epimerase OS=Pantoea sp. YR343 OX=1144341 GN=dapF PE=3 SV=1	6.04972	1.52e-06	24.0469	20.3614	24.8736	28.0481	28.4236	28.1368	21.8088	22.2694	22.3777	22.0828	22.0061	22.5534	21.0491	20.7772	21.1439	28.9275	28.2557	24.0704	28.7668	28.5719	28.6142	28.5335	28.5636	28.2558
J2V3E0	RecName: Full=Thiosulfate sulfurtransferase; AltName: Full=Rhodanese	>tr|J2V3E0|J2V3E0_9GAMM Sulfurtransferase OS=Pantoea sp. YR343 OX=1144341 GN=PMI39_03576 PE=4 SV=1	9.41002	1.46e-09	20.6548	20.0704	21.6943	27.1222	25.4771	26.3319	21.9515	21.4497	21.7094	21.5873	23.1746	20.1634	25.2791	24.7791	26.1165	27.1751	27.1061	27.3126	28.6836	29.7031	29.8825	28.6328	28.2207	28.2138
J3C9F2	RecName: Full=Osmotically-inducible protein Y; Flags: Precursor	>tr|J3C9F2|J3C9F2_9GAMM Putative periplasmic or secreted lipoprotein OS=Pantoea sp. YR343 OX=1144341 GN=PMI39_01129 PE=4 SV=1	13.0554	1.63e-12	30.3535	30.9426	30.4539	20.556	21.0247	20.7029	21.2053	22.5676	22.8391	22.3657	22.6665	22.0399	22.9416	20.6295	21.2729	20.0081	21.5667	21.4795	31.0461	31.7689	31.7274	30.6812	30.8748	30.7024
J3BNG3	RecName: Full=6,7-dimethyl-8-ribityllumazine synthase; Short=DMRL synthase; Short=LS; Short=Lumazine synthase	>tr|J3BNG3|J3BNG3_9GAMM 6,7-dimethyl-8-ribityllumazine synthase OS=Pantoea sp. YR343 OX=1144341 GN=ribH PE=3 SV=1	9.3652	1.61e-09	29.4166	27.2172	28.8225	25.0539	26.8247	26.8572	20.8874	22.3076	22.3723	21.9661	22.4404	22.5082	22.5567	20.7368	22.9771	19.6848	20.6619	21.3959	30.1913	29.9124	29.6536	29.7091	28.2133	29.7074
J3HMY3	RecName: Full=Ferredoxin-dependent glutamate synthase; AltName: Full=Fd-GOGAT	>tr|J3HMY3|J3HMY3_9GAMM Glutamate synthase family protein OS=Pantoea sp. YR343 OX=1144341 GN=PMI39_01572 PE=4 SV=1	8.02225	2.45e-08	24.462	25.5363	22.8277	27.8001	28.036	27.6225	21.9595	21.4959	22.492	21.8691	21.0111	22.3629	22.3326	19.4759	21.725	27.6385	26.9351	26.4038	27.078	29.0112	28.6571	28.3987	28.423	28.4492
J2VGA9	RecName: Full=Porin B; AltName: Full=Glucose porin; AltName: Full=Outer membrane protein D1; Flags: Precursor	>tr|J2VGA9|J2VGA9_9GAMM Porin OS=Pantoea sp. YR343 OX=1144341 GN=PMI39_01856 PE=3 SV=1	6.85173	2.85e-07	25.5749	21.6762	24.1275	26.8749	26.1245	27.1516	20.8076	22.1056	22.6474	22.8021	21.913	22.0941	20.235	19.6339	22.0316	26.9172	23.814	27.6374	30.7183	29.9214	29.8717	29.2484	28.748	28.9977
J2V4S2	RecName: Full=LPS-assembly lipoprotein LptE; Flags: Precursor	>tr|J2V4S2|J2V4S2_9GAMM LPS-assembly lipoprotein LptE OS=Pantoea sp. YR343 OX=1144341 GN=lptE PE=3 SV=1	11.5838	2.32e-11	24.7525	25.8966	25.6753	25.8535	25.2435	26.0028	21.2635	22.5346	22.3556	22.9656	21.6691	21.027	21.0663	20.902	22.7066	21.0991	22.4611	21.4154	31.848	31.0186	31.3754	30.753	30.8655	30.7692
J3HK08	RecName: Full=Guanosine-5'-triphosphate,3'-diphosphate pyrophosphatase; AltName: Full=Guanosine pentaphosphate phosphohydrolase; AltName: Full=pppGpp-5'-phosphohydrolase	>tr|J3HK08|J3HK08_9GAMM Guanosine-5'-triphosphate,3'-diphosphate pyrophosphatase OS=Pantoea sp. YR343 OX=1144341 GN=gppA PE=3 SV=1	12.6758	3.22e-12	25.9251	25.6864	25.9307	26.3189	26.5604	27.1085	20.7333	21.2311	21.8891	22.382	21.7676	22.964	21.3755	20.3765	21.4949	26.1563	25.8287	25.1455	28.6161	28.881	28.7364	28.6887	28.7935	28.6751
J2V4C9	RecName: Full=HTH-type transcriptional regulator ArgP	>tr|J2V4C9|J2V4C9_9GAMM HTH-type transcriptional regulator ArgP OS=Pantoea sp. YR343 OX=1144341 GN=argP PE=3 SV=1	5.72848	3.02e-06	27.9437	24.8259	28.0264	20.5315	26.7365	26.4984	20.2899	21.4491	21.8568	21.189	21.735	21.3331	21.0937	21.1572	21.511	25.4776	26.1461	25.9932	29.5778	29.6793	29.3862	29.3346	29.5682	29.5324
J3HMJ3	RecName: Full=Lipoprotein NlpI; Flags: Precursor	>tr|J3HMJ3|J3HMJ3_9GAMM Lipoprotein NlpI OS=Pantoea sp. YR343 OX=1144341 GN=PMI39_01510 PE=4 SV=1	3.97875	0.000135856	27.6483	21.1608	27.3173	21.8043	27.7574	27.825	22.4934	21.8141	21.9338	22.1844	21.6206	21.7685	20.391	20.7523	20.1041	27.67	27.6522	27.8177	28.1054	28.9588	28.5308	28.4397	28.6641	28.3811
J3HL70	RecName: Full=Uridine kinase; AltName: Full=Cytidine monophosphokinase; AltName: Full=Uridine monophosphokinase	>tr|J3HL70|J3HL70_9GAMM Uridine kinase OS=Pantoea sp. YR343 OX=1144341 GN=udk PE=3 SV=1	12.4281	5.09e-12	23.1768	23.2035	22.4289	26.0375	27.3214	27.2852	22.9062	21.8651	22.5393	21.3249	21.5659	21.042	22.3723	21.6413	20.8086	27.2301	27.6193	27.3242	28.6971	29.0108	28.6588	28.649	29.1338	28.8874
J3CDW6	RecName: Full=4-hydroxy-tetrahydrodipicolinate synthase; Short=HTPA synthase	>tr|J3CDW6|J3CDW6_9GAMM Dihydrodipicolinate synthase/N-acetylneuraminate lyase OS=Pantoea sp. YR343 OX=1144341 GN=PMI39_00324 PE=3 SV=1	7.6869	5.03e-08	26.986	28.2403	29.0179	24.8875	25.6036	25.8475	22.0491	21.7649	20.6143	23.0972	21.818	21.4587	20.3969	20.3783	23.3068	26.2486	25.208	24.6747	27.7612	28.6442	28.9607	27.9702	27.8194	27.7455
J2V2G1	RecName: Full=Phosphatidate cytidylyltransferase; AltName: Full=CDP-DAG synthase; AltName: Full=CDP-DG synthase; AltName: Full=CDP-diacylglycerol synthase; Short=CDS; AltName: Full=CDP-diglyceride pyrophosphorylase; AltName: Full=CDP-diglyceride synthase; AltName: Full=CTP:phosphatidate cytidylyltransferase	>tr|J2V2G1|J2V2G1_9GAMM Phosphatidate cytidylyltransferase OS=Pantoea sp. YR343 OX=1144341 GN=PMI39_03683 PE=3 SV=1	4.26936	7.14e-05	26.7364	20.3808	25.989	25.5296	24.7852	25.081	21.4282	23.2533	21.4435	21.4317	20.7891	20.4327	26.105	26.0502	25.3517	26.5067	26.2327	26.2839	27.4468	28.1111	27.6643	27.7689	27.5144	27.7854
J2V626	RecName: Full=Dihydroneopterin aldolase; Short=DHNA; AltName: Full=7,8-dihydroneopterin 2'-epimerase; AltName: Full=7,8-dihydroneopterin aldolase; AltName: Full=7,8-dihydroneopterin epimerase; AltName: Full=Dihydroneopterin epimerase	>tr|J2V626|J2V626_9GAMM 7,8-dihydroneopterin aldolase OS=Pantoea sp. YR343 OX=1144341 GN=PMI39_01074 PE=3 SV=1	6.21235	1.08e-06	27.1283	27.7921	27.4483	27.8428	28.0305	27.958	22.9211	20.9202	22.338	22.0867	22.6206	22.907	20.8258	26.5494	26.1709	18.4439	20.2558	19.9365	27.9661	28.3382	28.1725	27.8606	27.752	27.6551
J3HBL3	RecName: Full=Glycogen debranching enzyme; AltName: Full=Limit dextrin alpha-1,6-maltotetraose-hydrolase	>tr|J3HBL3|J3HBL3_9GAMM Glycogen debranching enzyme OS=Pantoea sp. YR343 OX=1144341 GN=glgX PE=3 SV=1	9.81536	6.6e-10	26.7782	25.3943	26.6608	26.3452	26.9704	26.7028	21.8344	19.4182	21.619	22.001	21.5857	21.1825	25.5691	25.2691	24.3639	22.1515	19.9341	21.1337	28.9454	29.4479	29.3953	29.0348	28.8842	29.1944
J3BWE8	RecName: Full=Acyl-[acyl-carrier-protein]--UDP-N-acetylglucosamine O-acyltransferase; Short=UDP-N-acetylglucosamine acyltransferase	>tr|J3BWE8|J3BWE8_9GAMM Acyl-[acyl-carrier-protein]--UDP-N-acetylglucosamine O-acyltransferase OS=Pantoea sp. YR343 OX=1144341 GN=lpxA PE=3 SV=1	7.49821	7.51e-08	23.9218	25.1733	19.96	27.985	28.4534	28.6161	21.2104	20.8523	22.6552	21.4545	21.5772	21.2988	21.0103	21.554	21.6711	27.0532	27.1018	27.0372	28.1967	28.9018	29.143	28.4277	28.1626	28.3362
J2UDZ9	RecName: Full=D-inositol 3-phosphate glycosyltransferase; AltName: Full=N-acetylglucosamine-inositol-phosphate N-acetylglucosaminyltransferase; Short=GlcNAc-Ins-P N-acetylglucosaminyltransferase	>tr|J2UDZ9|J2UDZ9_9GAMM Glycosyltransferase OS=Pantoea sp. YR343 OX=1144341 GN=PMI39_04427 PE=4 SV=1	11.8802	1.35e-11	25.8102	27.0023	26.043	25.6886	25.269	25.8146	20.9326	21.2328	21.4495	22.8187	22.5391	21.0549	21.4879	21.9515	21.6031	26.2925	25.9056	25.4251	28.2863	28.7293	28.7415	28.5197	28.6137	28.4318
J3HNL6	RecName: Full=Riboflavin biosynthesis protein RibD; Includes: RecName: Full=Diaminohydroxyphosphoribosylaminopyrimidine deaminase; Short=DRAP deaminase; AltName: Full=Riboflavin-specific deaminase; Includes: RecName: Full=5-amino-6-(5-phosphoribosylamino)uracil reductase; AltName: Full=HTP reductase	>tr|J3HNL6|J3HNL6_9GAMM Riboflavin biosynthesis protein RibD OS=Pantoea sp. YR343 OX=1144341 GN=PMI39_01369 PE=3 SV=1	5.36683	6.58e-06	25.6679	26.9337	26.2253	20.0295	27.1361	26.771	22.3381	21.3799	21.3364	22.4485	22.1233	21.2357	25.4308	24.953	22.7113	20.0683	20.1633	21.9046	28.9886	29.2234	29.0637	31.11	30.5634	31.67
J3BWK5	RecName: Full=Ribosomal RNA small subunit methyltransferase H; AltName: Full=16S rRNA m(4)C1402 methyltransferase; AltName: Full=rRNA (cytosine-N(4)-)-methyltransferase RsmH	>tr|J3BWK5|J3BWK5_9GAMM Ribosomal RNA small subunit methyltransferase H OS=Pantoea sp. YR343 OX=1144341 GN=rsmH PE=3 SV=1	12.2455	6.94e-12	26.5834	25.5111	25.0642	25.3493	25.0367	26.2453	21.7325	20.7362	20.5692	22.236	20.9887	21.2264	20.4676	21.1719	20.9014	27.4835	27.7492	27.3098	29.7792	29.361	29.1805	28.3691	28.046	28.2828
J3HAF7	RecName: Full=UPF0229 protein YeaH	>tr|J3HAF7|J3HAF7_9GAMM UPF0229 protein PMI39_04790 OS=Pantoea sp. YR343 OX=1144341 GN=PMI39_04790 PE=3 SV=1	4.31043	6.53e-05	27.5657	19.4402	26.4739	20.6663	19.4716	21.2686	22.7371	22.1542	22.2305	21.1089	22.1924	21.9703	26.5421	26.2411	23.6368	27.7732	27.3114	26.9357	28.8492	29.6202	29.4501	28.6194	28.4899	28.4249
J3BZR3	RecName: Full=Uncharacterized protein YggN	>tr|J3BZR3|J3BZR3_9GAMM Uncharacterized protein OS=Pantoea sp. YR343 OX=1144341 GN=PMI39_03037 PE=4 SV=1	6.06816	1.47e-06	29.1695	29.0404	29.0498	20.6564	20.9109	20.1971	21.0866	22.4981	22.0413	23.7742	22.8338	21.7248	24.43	24.2487	22.1139	19.3033	25.1422	25.5072	29.6965	28.9651	28.9983	29.1146	29.2624	29.3393
J2UTQ2	RecName: Full=Peptide transporter CstA; AltName: Full=Carbon starvation protein A homolog	>tr|J2UTQ2|J2UTQ2_9GAMM Carbon starvation protein, predicted membrane protein OS=Pantoea sp. YR343 OX=1144341 GN=PMI39_02695 PE=4 SV=1	5.96547	1.82e-06	30.016	29.9178	29.2788	19.5711	20.1605	21.8466	21.7117	22.3595	22.5814	21.2711	22.6469	21.7583	22.0727	22.0046	21.3793	19.7318	26.7057	26.5269	28.529	30.4753	31.0911	29.2211	28.9903	29.1784
J3HN85	RecName: Full=Transcription antitermination protein NusB; AltName: Full=Antitermination factor NusB	>tr|J3HN85|J3HN85_9GAMM Transcription antitermination protein NusB OS=Pantoea sp. YR343 OX=1144341 GN=nusB PE=3 SV=1	11.1689	5.11e-11	25.0467	25.9271	24.8198	25.6992	26.4785	25.9069	21.3967	20.6466	22.0203	21.1382	22.296	20.8498	22.6215	20.7739	20.9167	25.0137	25.7424	25.5029	29.6704	29.8236	29.9471	28.9585	28.8629	28.8998
J3C5R2	RecName: Full=Beta-hexosaminidase subunit alpha; AltName: Full=Beta-N-acetylhexosaminidase subunit alpha; Short=Hexosaminidase subunit A; AltName: Full=N-acetyl-beta-glucosaminidase subunit alpha; Flags: Precursor	>tr|J3C5R2|J3C5R2_9GAMM N-acetyl-beta-hexosaminidase OS=Pantoea sp. YR343 OX=1144341 GN=PMI39_01877 PE=4 SV=1	6.25808	9.84e-07	25.3447	27.5608	25.6636	20.0466	24.1036	23.3783	21.9712	20.7202	21.6122	22.4104	21.8917	21.367	25.0973	25.4994	26.8718	23.928	24.7406	26.0211	28.7533	29.2104	28.967	27.8474	27.8104	28.1283
J3BXM3	RecName: Full=Ribose-5-phosphate isomerase A; AltName: Full=Phosphoriboisomerase A; Short=PRI	>tr|J3BXM3|J3BXM3_9GAMM Ribose-5-phosphate isomerase A OS=Pantoea sp. YR343 OX=1144341 GN=rpiA PE=3 SV=1	12.6481	3.35e-12	28.5355	27.167	28.1387	28.3415	28.592	28.4764	20.9905	20.8111	21.496	22.4793	22.5421	22.0433	20.5595	20.5559	21.6496	21.5317	19.0482	20.3219	29.4866	29.6052	29.9298	28.9094	28.8601	28.7677
J3C9N5	RecName: Full=Malonyl CoA-acyl carrier protein transacylase; Short=MCT	>tr|J3C9N5|J3C9N5_9GAMM Malonyl CoA-acyl carrier protein transacylase OS=Pantoea sp. YR343 OX=1144341 GN=PMI39_00884 PE=3 SV=1	2.11222	0.00855002	27.0434	26.7507	18.8831	23.6101	27.3925	26.9936	22.8619	21.9074	21.6655	21.9919	22.6662	21.3594	23.4947	25.2658	22.4651	26.768	25.5416	25.3794	26.6085	27.7562	27.8845	28.3293	28.2193	27.9574
J2VCE5	---NA---	>tr|J2VCE5|J2VCE5_9GAMM Conjugative coupling factor TraD, SXT/TOL subfamily (Fragment) OS=Pantoea sp. YR343 OX=1144341 GN=PMI39_02415 PE=4 SV=1	13.05	1.63e-12	19.9722	19.7354	20.6955	30.6077	30.5554	31.008	22.1037	22.9004	23.272	22.1069	21.1173	22.4354	32.3289	31.818	32.8637	21.8522	20.272	21.7205	31.3924	30.2678	29.5129	19.5115	19.5649	21.1228
J3BNS7	RecName: Full=D-alanyl-D-alanine dipeptidase; Short=D-Ala-D-Ala dipeptidase	>tr|J3BNS7|J3BNS7_9GAMM D-alanyl-D-alanine dipeptidase OS=Pantoea sp. YR343 OX=1144341 GN=ddpX PE=3 SV=1	3.24707	0.000682903	26.486	19.5537	26.2494	26.3797	26.9756	26.7405	21.955	21.5526	21.5454	20.931	22.3016	21.7346	25.3835	25.88	25.6436	26.6418	26.7455	26.2977	26.9133	26.7999	26.81	26.3248	26.4435	26.3339
J3BP19	RecName: Full=Selenide, water dikinase; AltName: Full=Selenium donor protein; AltName: Full=Selenophosphate synthase	>tr|J3BP19|J3BP19_9GAMM Selenide, water dikinase OS=Pantoea sp. YR343 OX=1144341 GN=selD PE=3 SV=1	12.0195	1.03e-11	27.4993	28.2808	27.8176	28.0962	27.4919	27.3969	21.8945	21.4112	22.6919	21.699	20.9386	20.7703	20.9594	21.8621	20.136	20.3194	20.4534	21.9508	28.7726	30.2185	29.7169	29.4797	29.2526	29.2961
J3HM62	RecName: Full=Shikimate dehydrogenase (NADP(+)); Short=SDH	>tr|J3HM62|J3HM62_9GAMM Shikimate dehydrogenase (NADP(+)) OS=Pantoea sp. YR343 OX=1144341 GN=aroE PE=3 SV=1	6.58916	4.93e-07	25.9407	18.9335	22.08	27.3152	28.2852	28.2796	21.2966	21.3489	21.2323	20.7438	21.1767	21.1292	21.6278	22.3729	21.1631	27.5567	27.0129	26.4371	28.6679	29.3397	28.993	29.2104	29.108	29.0828
J3HME1	RecName: Full=6-carboxy-5,6,7,8-tetrahydropterin synthase; Short=CPH4 synthase; AltName: Full=Queuosine biosynthesis protein QueD	>tr|J3HME1|J3HME1_9GAMM 6-carboxy-5,6,7,8-tetrahydropterin synthase OS=Pantoea sp. YR343 OX=1144341 GN=PMI39_01665 PE=3 SV=1	5.60752	3.91e-06	27.2493	24.1811	27.2332	27.4619	27.5347	27.567	20.3154	22.0929	22.916	21.3829	22.8156	21.5601	20.672	20.4359	21.2175	20.8004	26.142	25.4085	28.4687	28.5202	27.9723	28.7845	28.7844	28.4685
J3HMJ8	RecName: Full=D-alanyl-D-alanine carboxypeptidase DacB; Short=DD-carboxypeptidase; Short=DD-peptidase; AltName: Full=D-alanyl-D-alanine endopeptidase; Short=DD-endopeptidase; AltName: Full=Penicillin-binding protein 4; Short=PBP-4; Flags: Precursor	>tr|J3HMJ8|J3HMJ8_9GAMM D-alanyl-D-alanine carboxypeptidase, serine-type, PBP4 family OS=Pantoea sp. YR343 OX=1144341 GN=PMI39_01529 PE=4 SV=1	6.56198	5.22e-07	27.5806	28.3178	28.1384	27.0852	28.3195	29.021	22.6375	20.0127	22.6677	23.255	22.118	20.7075	21.3561	20.269	20.9735	21.5742	25.4084	24.6312	27.5248	27.2312	26.5964	27.2423	27.4047	27.5011
J3HFK7	RecName: Full=Bifunctional riboflavin kinase/FMN adenylyltransferase; AltName: Full=Riboflavin biosynthesis protein RibF; Includes: RecName: Full=Riboflavin kinase; AltName: Full=Flavokinase; Includes: RecName: Full=FMN adenylyltransferase; AltName: Full=FAD pyrophosphorylase; AltName: Full=FAD synthase	>tr|J3HFK7|J3HFK7_9GAMM Riboflavin biosynthesis protein OS=Pantoea sp. YR343 OX=1144341 GN=PMI39_03809 PE=3 SV=1	10.6002	1.46e-10	26.6491	27.1213	26.7003	27.3793	27.7159	27.2056	21.6925	21.651	22.7572	22.6736	22.2943	21.9039	23.7156	23.3651	21.7034	21.8822	20.117	21.2033	27.8862	28.6202	28.5521	28.2402	28.1184	28.3389
J3HB42	RecName: Full=Multidrug resistance protein MdtF	>tr|J3HB42|J3HB42_9GAMM Efflux pump membrane transporter OS=Pantoea sp. YR343 OX=1144341 GN=PMI39_04675 PE=3 SV=1	9.19559	2.23e-09	20.4913	20.6154	21.4023	20.4454	20.4815	20.4098	21.396	21.668	21.0953	26.8641	31.4973	30.3276	30.0683	29.4968	29.6761	29.2076	28.4834	30.1276	22.0261	20.2245	19.8932	26.4739	27.8375	27.1107
J3HIG7	RecName: Full=Inner membrane protein YhjD	>tr|J3HIG7|J3HIG7_9GAMM Ribonuclease, putative OS=Pantoea sp. YR343 OX=1144341 GN=PMI39_02767 PE=4 SV=1	4.57225	3.67e-05	25.8446	26.1523	25.9224	25.552	25.1707	25.6615	21.3918	21.6543	23.452	21.2551	21.1968	22.7114	25.0084	25.0544	20.5989	26.7305	26.148	25.5698	26.9064	27.5319	27.2983	26.8155	26.9513	26.7277
J2V676	RecName: Full=33 kDa chaperonin; AltName: Full=Heat shock protein 33 homolog; Short=HSP33	>tr|J2V676|J2V676_9GAMM 33 kDa chaperonin OS=Pantoea sp. YR343 OX=1144341 GN=hslO PE=3 SV=1	10.1514	3.38e-10	26.2914	26.7837	26.2691	28.6123	27.8334	28.252	20.8026	21.8393	20.8008	22.5518	21.7388	20.8515	20.4103	21.0114	20.1604	26.9958	25.8328	24.2089	28.3371	28.2975	28.3367	26.643	26.9112	26.9625
J3BV32	RecName: Full=Bifunctional chorismate mutase/prephenate dehydratase; AltName: Full=Chorismate mutase-prephenate dehydratase; AltName: Full=P-protein; Includes: RecName: Full=Chorismate mutase; Short=CM; Includes: RecName: Full=Prephenate dehydratase; Short=PDT	>tr|J3BV32|J3BV32_9GAMM Chorismate mutase domain of proteobacterial P-protein, clade 1 OS=Pantoea sp. YR343 OX=1144341 GN=PMI39_04011 PE=4 SV=1	12.2863	6.43e-12	28.8112	29.1098	29.2311	27.851	26.6295	26.8576	21.6234	22.2612	21.9759	22.1955	21.7321	21.7556	22.8963	22.602	21.0739	20.2449	21.3266	21.2553	27.8402	28.0348	28.33	27.7885	27.6921	27.472
J2UE45	RecName: Full=Der GTPase-activating protein YihI	>tr|J2UE45|J2UE45_9GAMM Der GTPase-activating protein YihI OS=Pantoea sp. YR343 OX=1144341 GN=yihI PE=3 SV=1	5.07932	1.23e-05	27.9845	28.1037	28.0062	29.2089	19.0984	26.0966	21.8605	21.8585	21.9779	22.2256	21.3492	21.5105	20.8706	21.0378	21.7973	20.7893	21.0458	20.5335	29.7359	30.5947	30.6012	29.8769	30.1584	30.1198
J3C1N3	---NA---	>tr|J3C1N3|J3C1N3_9GAMM Uncharacterized protein OS=Pantoea sp. YR343 OX=1144341 GN=PMI39_02597 PE=4 SV=1	9.6553	9.09e-10	28.0982	25.8449	26.6048	25.9697	26.6248	27.6215	21.8673	22.5306	23.6739	22.3773	21.4556	22.257	21.8546	21.5475	21.8766	18.9535	20.0093	21.0412	28.223	29.8123	30.0852	29.3961	29.2839	29.353
J3C9F9	RecName: Full=UDP-N-acetylmuramate--L-alanine ligase; AltName: Full=UDP-N-acetylmuramoyl-L-alanine synthetase	>tr|J3C9F9|J3C9F9_9GAMM UDP-N-acetylmuramate--L-alanyl-gamma-D-glutamyl-meso-2,6-diaminoheptandioate ligase OS=Pantoea sp. YR343 OX=1144341 GN=mpl PE=3 SV=1	8.03288	2.4e-08	26.6994	27.3039	28.0318	29.777	26.5639	25.5289	19.4939	22.1168	22.6194	22.0194	20.6518	20.7218	22.0653	21.9506	21.1311	20.5329	21.512	21.3033	29.2263	29.5731	29.8506	29.1263	29.176	29.3438
J2UPP8	RecName: Full=Phosphocarrier protein HPr; AltName: Full=Histidine-containing protein	>tr|J2UPP8|J2UPP8_9GAMM Phosphotransferase system HPr (HPr) family protein OS=Pantoea sp. YR343 OX=1144341 GN=PMI39_03288 PE=4 SV=1	12.9854	1.85e-12	20.515	21.3351	20.0877	19.1583	20.7479	19.5359	20.7995	22.0329	20.9705	21.4572	22.5018	21.6267	27.349	26.9956	27.6499	28.0296	28.9665	29.5979	29.1845	29.5164	29.4785	29.3289	29.853	29.4415
J2V2P5	RecName: Full=UDP-N-acetylmuramoyl-tripeptide--D-alanyl-D-alanine ligase; AltName: Full=D-alanyl-D-alanine-adding enzyme; AltName: Full=UDP-MurNAc-pentapeptide synthetase	>tr|J2V2P5|J2V2P5_9GAMM UDP-N-acetylmuramoyl-tripeptide--D-alanyl-D-alanine ligase OS=Pantoea sp. YR343 OX=1144341 GN=murF PE=3 SV=1	6.21431	1.08e-06	26.8404	26.4186	22.1661	25.8495	27.562	26.482	20.1531	21.9104	22.3438	21.7409	22.3022	22.4965	21.1467	21.615	21.335	25.6931	25.0586	24.7897	27.9419	28.8857	29.1415	28.1828	27.894	28.1539
J3CFZ9	RecName: Full=Peptidyl-lysine N-acetyltransferase PatZ; AltName: Full=Protein lysine acetyltransferase	>tr|J3CFZ9|J3CFZ9_9GAMM Putative CoA-binding protein OS=Pantoea sp. YR343 OX=1144341 GN=PMI39_00090 PE=4 SV=1	8.76359	5.36e-09	25.9705	21.4835	23.9365	21.6281	21.2204	21.0526	21.4486	22.5827	22.6511	22.5956	21.1994	22.1419	21.3767	20.739	22.2821	26.9521	28.0954	28.1042	29.5621	30.7648	30.4741	29.7805	29.9364	29.9701
J3BUQ4	RecName: Full=Galactose-1-phosphate uridylyltransferase; Short=Gal-1-P uridylyltransferase; AltName: Full=UDP-glucose--hexose-1-phosphate uridylyltransferase	>tr|J3BUQ4|J3BUQ4_9GAMM Galactose-1-phosphate uridylyltransferase OS=Pantoea sp. YR343 OX=1144341 GN=PMI39_04030 PE=3 SV=1	14.6967	9.99e-14	28.6285	28.6509	28.373	20.7634	19.9246	20.739	21.982	20.3434	20.5084	21.6385	21.2114	21.2796	21.6728	20.4844	21.1236	27.2452	27.48	27.6718	29.5874	29.4068	29.4598	29.1592	29.2733	29.1747
J2VI46	RecName: Full=Septum site-determining protein MinD; AltName: Full=Cell division inhibitor MinD	>tr|J2VI46|J2VI46_9GAMM Cellulose synthase operon protein YhjQ OS=Pantoea sp. YR343 OX=1144341 GN=PMI39_01679 PE=4 SV=1	11.8104	1.52e-11	19.3841	19.8668	20.6346	25.1779	24.9474	25.6018	22.4916	21.598	22.3801	22.2665	21.5012	22.1686	25.8878	26.0698	25.1132	25.2337	25.9481	25.9522	27.7208	29.3069	29.1799	29.2841	28.8538	29.2032
J3HDI5	RecName: Full=Phosphoenolpyruvate-protein phosphotransferase; AltName: Full=Phosphotransferase system, enzyme I	>tr|J3HDI5|J3HDI5_9GAMM Phosphoenolpyruvate-protein phosphotransferase OS=Pantoea sp. YR343 OX=1144341 GN=PMI39_04149 PE=3 SV=1	2.70284	0.00228673	25.9366	20.8619	25.7246	22.1709	27.1124	25.4933	21.7949	21.5928	23.1117	20.9725	22.1554	21.2941	25.7338	26.2708	22.5024	26.6916	26.6457	26.102	27.0264	27.557	28.1437	26.9048	27.0114	26.8485
J2UIW9	RecName: Full=High-affinity heme uptake system protein IsdE; AltName: Full=Iron-regulated surface determinant protein E; AltName: Full=Staphylococcal iron-regulated protein F; Flags: Precursor	>tr|J2UIW9|J2UIW9_9GAMM ABC-type Fe3+-hydroxamate transport system, periplasmic component OS=Pantoea sp. YR343 OX=1144341 GN=PMI39_04087 PE=4 SV=1	3.2845	0.000629797	21.3016	28.3833	28.0874	20.1868	26.9319	25.6692	22.4967	20.8717	19.9554	22.4624	22.2285	21.6655	20.3248	21.6788	21.5005	28.0517	27.7557	28.175	28.2243	29.0626	28.7339	27.3335	27.2252	27.2734
J3BYY1	RecName: Full=3D-(3,5/4)-trihydroxycyclohexane-1,2-dione hydrolase; Short=THcHDO hydrolase	>tr|J3BYY1|J3BYY1_9GAMM Acetolactate synthase OS=Pantoea sp. YR343 OX=1144341 GN=PMI39_03363 PE=3 SV=1	4.32772	6.29e-05	29.327	28.7818	28.843	19.9145	19.9957	20.5418	21.9027	21.9076	21.1435	25.6019	26.3064	22.1145	26.7274	26.3879	21.0122	26.2909	26.1175	25.6861	25.6727	28.1236	28.1018	25.2545	24.8844	24.8703
J2U9C5	RecName: Full=Quercetin 2,3-dioxygenase; Short=Quercetinase; AltName: Full=Pirin-like protein YhhW	>tr|J2U9C5|J2U9C5_9GAMM Pirin-related protein OS=Pantoea sp. YR343 OX=1144341 GN=PMI39_04968 PE=3 SV=1	4.66234	3.02e-05	26.6894	24.6482	26.02	20.8319	27.3687	27.0562	21.2589	22.7818	20.4737	22.6769	21.5214	21.8864	21.3105	20.14	20.9827	26.6044	26.2138	26.6229	27.4313	28.9658	29.2686	28.206	28.151	28.2671
J3HH22	RecName: Full=Tryptophan--tRNA ligase; AltName: Full=Tryptophanyl-tRNA synthetase; Short=TrpRS	>tr|J3HH22|J3HH22_9GAMM Tryptophan--tRNA ligase OS=Pantoea sp. YR343 OX=1144341 GN=trpS PE=3 SV=1	12.2975	6.3e-12	29.4774	29.2339	29.5582	29.1268	29.9292	29.9587	21.8657	23.0991	22.8009	21.2725	22.123	21.5391	19.8631	21.2383	20.011	21.415	22.8383	21.2036	27.4528	27.6015	27.9276	24.9646	25.0388	25.7435
J3HE75	RecName: Full=Magnesium transport protein CorA	>tr|J3HE75|J3HE75_9GAMM Magnesium transport protein CorA OS=Pantoea sp. YR343 OX=1144341 GN=corA PE=3 SV=1	11.3885	3.36e-11	26.5134	25.8373	26.3359	26.3749	27.1395	26.9712	21.3113	21.5735	21.3585	20.3452	21.6923	22.2326	21.8416	22.188	20.8665	25.3697	25.8758	25.8357	28.1315	28.4734	28.2361	26.6769	26.9188	27.0895
J3C1H1	RecName: Full=Protein MgtC	>tr|J3C1H1|J3C1H1_9GAMM Protein MgtC OS=Pantoea sp. YR343 OX=1144341 GN=PMI39_02661 PE=3 SV=1	6.52232	5.66e-07	26.0603	22.5195	26.3273	25.2166	24.7247	24.6427	21.5313	21.5835	21.3958	21.3591	21.9756	21.8533	24.3487	24.1492	25.4081	24.3888	25.4247	25.0465	27.5158	27.6413	28.4596	27.7677	27.9969	27.6964
J3HI18	RecName: Full=Ubiquinone biosynthesis O-methyltransferase; AltName: Full=2-polyprenyl-6-hydroxyphenol methylase; AltName: Full=3-demethylubiquinone 3-O-methyltransferase	>tr|J3HI18|J3HI18_9GAMM Uncharacterized protein OS=Pantoea sp. YR343 OX=1144341 GN=PMI39_02818 PE=4 SV=1	3.367	0.000525104	25.5051	19.645	25.3434	25.4537	25.8231	25.3852	22.5152	21.4609	21.5747	22.3814	22.0057	21.6706	24.6709	25.704	21.5206	27.1366	26.1083	25.8494	27.8449	27.831	28.1481	27.1147	27.1473	27.1256
J3HH94	RecName: Full=Serine/threonine-protein kinase PknB	>tr|J3HH94|J3HH94_9GAMM Serine/threonine protein kinase OS=Pantoea sp. YR343 OX=1144341 GN=PMI39_03230 PE=4 SV=1	2.9839	0.0012249	21.073	27.2545	26.0667	23.3068	26.2747	25.9804	22.916	20.8402	22.1204	22.5096	22.5335	21.082	25.109	25.451	25.8332	26.3318	26.2273	26.3247	27.6247	28.4083	28.0646	24.4023	24.5744	24.5392
J3CA61	RecName: Full=Periplasmic chaperone Spy; AltName: Full=Spheroplast protein Y; Flags: Precursor	>tr|J3CA61|J3CA61_9GAMM P pilus assembly/Cpx signaling pathway, periplasmic inhibitor/zinc-resistance associated protein OS=Pantoea sp. YR343 OX=1144341 GN=PMI39_00798 PE=4 SV=1	6.89971	2.59e-07	27.5186	28.0465	27.577	23.3099	21.9879	21.4396	21.7295	21.1363	20.0315	22.4686	21.0565	22.3331	21.6289	20.9805	20.6746	22.1769	27.5197	27.4673	29.9652	29.598	29.8723	28.8625	28.9996	28.365
J3C0W5	RecName: Full=Low affinity potassium transport system protein kup; AltName: Full=Kup system potassium uptake protein	>tr|J3C0W5|J3C0W5_9GAMM Low affinity potassium transport system protein kup OS=Pantoea sp. YR343 OX=1144341 GN=kup PE=3 SV=1	2.81809	0.0017753	25.9261	25.9011	27.0004	27.4673	23.5166	21.1551	22.2563	21.0152	22.0215	23.6072	21.4094	21.518	26.384	27.0826	21.3425	24.1101	23.6096	20.5561	28.3596	28.0875	28.2485	27.9549	28.2082	28.003
J2V3H5	RecName: Full=Alkanal monooxygenase alpha chain; AltName: Full=Bacterial luciferase alpha chain	>tr|J2V3H5|J2V3H5_9GAMM Luciferase family oxidoreductase, group 1 OS=Pantoea sp. YR343 OX=1144341 GN=PMI39_01506 PE=4 SV=1	7.2841	1.17e-07	25.8166	23.4348	25.707	27.0625	27.1018	27.7574	22.7783	20.3	22.4487	21.8661	21.5008	19.6741	22.3159	22.6737	21.3399	26.9246	25.9551	25.8545	27.9575	27.7807	27.6598	26.934	26.7162	27.1538
J3HN55	RecName: Full=N5-carboxyaminoimidazole ribonucleotide mutase; Short=N5-CAIR mutase; AltName: Full=5-(carboxyamino)imidazole ribonucleotide mutase	>tr|J3HN55|J3HN55_9GAMM N5-carboxyaminoimidazole ribonucleotide mutase OS=Pantoea sp. YR343 OX=1144341 GN=purE PE=3 SV=1	3.3683	0.000523832	27.7339	27.3233	26.2068	20.6469	27.7278	28.4239	22.7025	21.4066	21.6255	22.9073	20.5786	22.086	22.0484	20.5086	21.1842	26.7474	26.409	26.4406	26.7975	27.316	26.8175	26.7639	27.0869	26.9905
J2V5K2	RecName: Full=Serotonin N-acetyltransferase 1, chloroplastic; Short=OsSNAT1; AltName: Full=Nuclear shuttle protein-interacting protein homolog; AltName: Full=Probable acetyltransferase NSI; Flags: Precursor	>tr|J2V5K2|J2V5K2_9GAMM Acetyltransferase OS=Pantoea sp. YR343 OX=1144341 GN=PMI39_03419 PE=4 SV=1	9.36418	1.61e-09	25.4394	25.3111	25.7526	26.5548	26.7651	26.7039	20.7442	22.04	23.0505	22.572	21.7801	21.457	22.3568	20.6151	21.8688	26.3887	26.3455	25.8839	27.452	27.4313	27.2121	26.7929	26.9958	26.8938
J3HMW3	RecName: Full=HTH-type transcriptional activator RhaS; AltName: Full=L-rhamnose operon regulatory protein RhaS	>tr|J3HMW3|J3HMW3_9GAMM DNA-binding domain-containing protein, AraC-type OS=Pantoea sp. YR343 OX=1144341 GN=PMI39_01507 PE=4 SV=1	9.51242	1.21e-09	26.3552	26.4641	25.5302	20.4301	21.5486	19.3662	21.1413	20.8294	21.6319	21.5035	22.9467	20.7582	20.2467	22.9439	22.2922	29.811	30.3073	30.3806	29.8842	28.2677	28.0383	27.8767	28.3416	27.4476
J2USD9	---NA---	>tr|J2USD9|J2USD9_9GAMM Uncharacterized protein OS=Pantoea sp. YR343 OX=1144341 GN=PMI39_02842 PE=4 SV=1	4.69509	2.82e-05	28.2255	26.2401	29.4378	28.3753	24.4545	25.9637	22.4259	22.6294	22.1508	20.8236	21.538	21.3167	21.2242	22.0306	23.1998	20.3332	24.3451	25.1873	26.9449	27.4795	27.7029	27.4409	27.5265	27.1411
J3BXL9	RecName: Full=Probable Xaa-Pro aminopeptidase pepP; AltName: Full=Aminoacylproline aminopeptidase; AltName: Full=Prolidase	>tr|J3BXL9|J3BXL9_9GAMM Xaa-Pro aminopeptidase OS=Pantoea sp. YR343 OX=1144341 GN=PMI39_03551 PE=4 SV=1	4.72494	2.64e-05	28.4649	19.9597	28.7802	29.1402	28.1548	28.8768	21.5056	21.4232	21.9524	22.2502	21.745	21.5428	20.4611	20.267	20.7596	21.8158	22.2474	21.1534	28.6515	29.6308	29.4576	28.9642	28.1193	28.6262
J3HIJ8	RecName: Full=Uncharacterized protein YmdF	>tr|J3HIJ8|J3HIJ8_9GAMM Stress-induced acidophilic repeat motif-containing protein OS=Pantoea sp. YR343 OX=1144341 GN=PMI39_02594 PE=4 SV=1	3.24981	0.000679006	28.5469	29.4011	18.9062	21.2251	18.7098	20.9958	21.5969	23.2111	22.0276	22.7317	23.3633	22.8943	20.7803	22.188	22.3607	26.2218	27.4364	27.7344	29.3521	29.7637	30.4563	28.125	28.2989	27.5517
J3BZ82	---NA---	>tr|J3BZ82|J3BZ82_9GAMM Uncharacterized protein OS=Pantoea sp. YR343 OX=1144341 GN=PMI39_03231 PE=4 SV=1	3.75608	0.000220967	25.6599	20.4446	26.3611	25.8482	22.9511	24.1343	21.9835	20.7167	21.4972	21.734	22.4666	21.5022	24.0566	26.1817	22.4227	25.8687	26.2485	26.1221	29.0314	28.4604	28.8274	27.1993	27.0198	26.9392
J3CAW9	RecName: Full=Uncharacterized protein YbhP	>tr|J3CAW9|J3CAW9_9GAMM Metal-dependent hydrolase OS=Pantoea sp. YR343 OX=1144341 GN=PMI39_00694 PE=4 SV=1	7.06824	1.82e-07	24.4146	20.7213	23.43	25.1811	27.628	27.2748	22.4094	22.1331	19.7836	21.2484	22.3321	20.4798	21.1145	20.7902	22.4615	26.4851	25.9629	26.729	28.4855	29.101	29.0991	28.7453	28.7858	28.5594
J3C3E4	RecName: Full=ATP-dependent RNA helicase RhlB	>tr|J3C3E4|J3C3E4_9GAMM ATP-dependent RNA helicase RhlB OS=Pantoea sp. YR343 OX=1144341 GN=rhlB PE=3 SV=1	6.11219	1.34e-06	20.8453	20.4594	19.6007	28.4954	26.8472	20.8193	21.621	21.5311	21.9299	22.5384	21.0904	21.6324	21.9809	21.9254	21.0069	27.7978	27.3323	27	29.4724	30.0119	29.6596	29.8539	29.8566	29.8206
J3CA80	RecName: Full=Cysteine desulfurase; AltName: Full=Selenocysteine beta-lyase; Short=SCL; AltName: Full=Selenocysteine lyase; AltName: Full=Selenocysteine reductase	>tr|J3CA80|J3CA80_9GAMM Cysteine desulfurase OS=Pantoea sp. YR343 OX=1144341 GN=PMI39_00840 PE=3 SV=1	9.12078	2.6e-09	26.3717	26.7596	26.7741	28.7494	27.8013	27.8861	21.9357	20.9482	23.3273	21.0781	23.4485	21.4152	22.3765	21.3478	21.2478	20.1604	20.0676	22.0247	28.7707	28.4688	28.0065	28.2366	27.7516	28.1662
J2VGC6	RecName: Full=Intermembrane transport protein PqiB; AltName: Full=Paraquat-inducible protein B	>tr|J2VGC6|J2VGC6_9GAMM Qaraquat-inducible protein B OS=Pantoea sp. YR343 OX=1144341 GN=PMI39_00103 PE=4 SV=1	5.39629	6.17e-06	26.3885	22.7067	26.1033	24.8335	19.8438	24.3218	23.3595	22.4185	21.8942	21.7487	20.7278	21.997	22.2058	21.513	20.1954	27.3378	27.3615	27.1028	29.0642	29.4138	29.1745	27.9305	27.1418	28.1051
J3HFA7	RecName: Full=UDP-N-acetylmuramoyl-L-alanyl-D-glutamate--2,6-diaminopimelate ligase; AltName: Full=Meso-A2pm-adding enzyme; AltName: Full=Meso-diaminopimelate-adding enzyme; AltName: Full=UDP-MurNAc-L-Ala-D-Glu:meso-diaminopimelate ligase; AltName: Full=UDP-MurNAc-tripeptide synthetase; AltName: Full=UDP-N-acetylmuramyl-tripeptide synthetase	>tr|J3HFA7|J3HFA7_9GAMM UDP-N-acetylmuramoyl-L-alanyl-D-glutamate--2,6-diaminopimelate ligase OS=Pantoea sp. YR343 OX=1144341 GN=murE PE=3 SV=1	8.52671	8.75e-09	25.1917	23.6586	26.1377	21.8908	20.8569	21.14	20.2799	22.6478	21.918	23.1279	23.9612	21.2189	21.8887	22.2678	21.4811	27.6376	27.5521	27.1744	28.548	29.0614	27.9409	29.1018	29.1765	28.997
J2V6F5	RecName: Full=Inositol 2-dehydrogenase; AltName: Full=Myo-inositol 2-dehydrogenase; Short=MI 2-dehydrogenase	>tr|J2V6F5|J2V6F5_9GAMM Putative dehydrogenase OS=Pantoea sp. YR343 OX=1144341 GN=PMI39_00909 PE=4 SV=1	5.70328	3.18e-06	19.9404	21.2901	21.2215	29.8079	26.626	26.7039	23.4073	23.0148	21.9537	20.9775	22.7326	23.2583	21.1027	21.1933	21.3438	26.0321	25.7398	20.0012	29.0629	29.6968	29.4303	29.4486	29.4364	29.4064
J3HN78	RecName: Full=Uncharacterized lipoprotein YajG; Flags: Precursor	>tr|J3HN78|J3HN78_9GAMM Putative lipoprotein OS=Pantoea sp. YR343 OX=1144341 GN=PMI39_01347 PE=4 SV=1	3.26692	0.000653916	20.3325	25.5427	29.1031	23.2481	20.9556	22.2317	21.4351	20.8945	22.9797	20.8451	23.338	21.7105	24.9662	23.822	21.1294	24.7069	26.4051	20.651	29.9201	29.8917	29.7962	29.5307	29.8319	29.5529
J3HJA8	RecName: Full=Pyrimidine/purine nucleoside phosphorylase; AltName: Full=Adenosine phosphorylase; AltName: Full=Cytidine phosphorylase; AltName: Full=Guanosine phosphorylase; AltName: Full=Inosine phosphorylase; AltName: Full=Thymidine phosphorylase; AltName: Full=Uridine phosphorylase; AltName: Full=Xanthosine phosphorylase	>tr|J3HJA8|J3HJA8_9GAMM Pyrimidine/purine nucleoside phosphorylase OS=Pantoea sp. YR343 OX=1144341 GN=ppnP PE=3 SV=1	11.9912	1.08e-11	21.2844	22.2943	19.9526	28.9395	29.0226	29.2973	20.2811	23.0886	22.1874	21.137	21.7201	21.3258	21.4513	21.2295	21.1549	20.9404	19.562	21.2421	30.9287	31.1941	31.243	30.879	31.3808	30.9845
J3HH91	RecName: Full=Peptidyl-tRNA hydrolase; Short=PTH	>tr|J3HH91|J3HH91_9GAMM Peptidyl-tRNA hydrolase OS=Pantoea sp. YR343 OX=1144341 GN=pth PE=3 SV=1	11.4264	3.12e-11	27.5374	26.7099	27.5058	27.566	28.0289	27.9918	21.7365	22.7229	22.1911	21.2354	22.5986	20.8532	20.4182	20.168	22.0977	20.3079	20.7133	21.0519	28.6908	28.2003	28.5904	28.7829	28.968	27.8661
J3HN75	RecName: Full=7-cyano-7-deazaguanine synthase; AltName: Full=7-cyano-7-carbaguanine synthase; AltName: Full=PreQ(0) synthase; AltName: Full=Queuosine biosynthesis protein QueC	>tr|J3HN75|J3HN75_9GAMM 7-cyano-7-deazaguanine synthase OS=Pantoea sp. YR343 OX=1144341 GN=queC PE=3 SV=1	3.87183	0.00017165	20.562	24.3046	25.8117	26.7454	23.0118	24.6195	21.8127	21.5584	21.7511	22.9464	20.6972	21.5635	25.3232	25.4229	25.117	26.36	26.4268	26.1583	26.9548	26.9633	27.277	26.8496	26.9934	27.0768
J3HBX3	RecName: Full=ADP-heptose--LPS heptosyltransferase 2; AltName: Full=ADP-heptose--LPS heptosyltransferase II	>tr|J3HBX3|J3HBX3_9GAMM Lipopolysaccharide heptosyltransferase I OS=Pantoea sp. YR343 OX=1144341 GN=PMI39_04421 PE=4 SV=1	3.82354	0.000190791	25.5343	20.6899	24.6127	26.0741	23.839	24.0725	21.2191	22.9115	21.8814	21.2866	22.0953	22.1549	25.6796	25.3613	22.9018	26.4269	25.9478	26.0363	26.7332	28.3571	27.8435	26.8404	26.7782	26.9943
J3HP18	RecName: Full=Translocation and assembly module subunit TamB; AltName: Full=Autotransporter assembly factor TamB	>tr|J3HP18|J3HP18_9GAMM Uncharacterized protein OS=Pantoea sp. YR343 OX=1144341 GN=PMI39_01153 PE=4 SV=1	8.04533	2.34e-08	25.2566	25.5875	25.6629	25.7375	25.2575	25.4521	22.6454	22.3147	21.3433	23.5774	22.7681	20.2884	21.2835	21.1946	22.0463	25.1062	25.5198	25.3638	27.8196	28.2616	28.4527	26.9647	27.1096	27.2508
J3BP25	RecName: Full=MltA-interacting protein; Flags: Precursor	>tr|J3BP25|J3BP25_9GAMM Outer membrane protein V OS=Pantoea sp. YR343 OX=1144341 GN=PMI39_04788 PE=4 SV=1	10.5666	1.56e-10	28.4712	25.5544	27.3947	26.9441	26.967	27.3473	22.1078	21.3465	21.5403	22.0548	21.1433	21.9048	23.1241	20.9853	21.7078	20.0766	20.3007	19.399	28.9718	28.8473	28.7989	28.7914	29.0747	29.2705
J3HFA5	RecName: Full=UDP-N-acetylglucosamine--N-acetylmuramyl-(pentapeptide) pyrophosphoryl-undecaprenol N-acetylglucosamine transferase; AltName: Full=Undecaprenyl-PP-MurNAc-pentapeptide-UDPGlcNAc GlcNAc transferase	>tr|J3HFA5|J3HFA5_9GAMM UDP-N-acetylglucosamine--N-acetylmuramyl-(pentapeptide) pyrophosphoryl-undecaprenol N-acetylglucosamine transferase OS=Pantoea sp. YR343 OX=1144341 GN=murG PE=3 SV=1	7.78117	4.12e-08	28.5349	28.3485	28.286	21.7039	27.4392	27.4681	21.9584	21.2903	20.6048	21.3382	21.7865	21.5286	20.7609	20.6912	19.651	19.0217	20.9132	20.1003	29.3929	30.4052	30.8197	29.9943	29.9896	30.0547
J2UM73	RecName: Full=4-hydroxy-3-methylbut-2-en-1-yl diphosphate synthase (flavodoxin); AltName: Full=1-hydroxy-2-methyl-2-(E)-butenyl 4-diphosphate synthase	>tr|J2UM73|J2UM73_9GAMM 4-hydroxy-3-methylbut-2-en-1-yl diphosphate synthase (flavodoxin) OS=Pantoea sp. YR343 OX=1144341 GN=ispG PE=3 SV=1	3.8291	0.000188593	26.5155	19.782	24.9035	27.2023	27.9726	27.7173	21.0011	21.4883	22.6504	22.9112	21.9576	22.6584	20.9583	20.6756	22.5427	22.7559	26.0987	26.6724	26.6959	27.5764	27.8307	27.7239	27.6729	27.972
J3HH00	RecName: Full=UDP-4-amino-4-deoxy-L-arabinose--oxoglutarate aminotransferase; AltName: Full=UDP-(beta-L-threo-pentapyranosyl-4''-ulose diphosphate) aminotransferase; Short=UDP-Ara4O aminotransferase; AltName: Full=UDP-4-amino-4-deoxy-L-arabinose aminotransferase	>tr|J3HH00|J3HH00_9GAMM UDP-4-amino-4-deoxy-L-arabinose--oxoglutarate aminotransferase OS=Pantoea sp. YR343 OX=1144341 GN=arnB PE=3 SV=1	9.17063	2.35e-09	26.2913	25.355	25.2682	23.7941	24.9361	24.8098	21.5868	23.3846	21.5011	22.9804	22.1565	22.3754	21.5182	20.1329	20.8565	25.3411	24.7838	24.9201	27.6967	28.2845	29.5005	28.2256	28.1155	28.0619
J3HT38	RecName: Full=NAD kinase; AltName: Full=ATP-dependent NAD kinase	>tr|J3HT38|J3HT38_9GAMM NAD kinase OS=Pantoea sp. YR343 OX=1144341 GN=nadK PE=3 SV=1	11.007	6.83e-11	27.8307	25.6572	27.1403	25.296	26.1488	26.1551	21.4651	22.0704	21.7479	21.7073	21.9696	21.0575	21.3823	20.7608	21.8291	23.6317	23.811	23.5983	28.2275	28.8961	28.8894	27.5088	27.387	27.5297
J3CE06	RecName: Full=Phosphoribulokinase; Short=PRK; Short=PRKase; AltName: Full=Phosphopentokinase	>tr|J3CE06|J3CE06_9GAMM Phosphoribulokinase OS=Pantoea sp. YR343 OX=1144341 GN=PMI39_00278 PE=3 SV=1	9.64138	9.33e-10	24.1488	24.2572	25.0645	21.1551	20.1229	20.3504	21.1506	21.7715	22.9471	22.5908	23.1627	21.5041	25.204	25.3546	24.9373	27.4785	26.0482	27.8501	28.1687	28.1027	28.0851	27.3485	27.5094	27.177
J3HAK1	RecName: Full=Long-chain-fatty-acid--CoA ligase; AltName: Full=Long-chain acyl-CoA synthetase	>tr|J3HAK1|J3HAK1_9GAMM Acyl-CoA synthetase (AMP-forming)/AMP-acid ligase II OS=Pantoea sp. YR343 OX=1144341 GN=PMI39_04807 PE=4 SV=1	10.1728	3.26e-10	29.1664	30.4324	29.6179	21.1869	19.6636	21.4318	19.5441	21.3411	21.2137	22.189	20.9066	22.3211	24.2464	24.0697	22.3229	21.6069	21.1164	21.4854	27.9112	30.3972	30.0492	29.8253	29.5502	29.8353
J3BPR6	RecName: Full=Uncharacterized protein YmdF	>tr|J3BPR6|J3BPR6_9GAMM Stress-induced acidophilic repeat motif-containing protein OS=Pantoea sp. YR343 OX=1144341 GN=PMI39_04694 PE=4 SV=1	12.1167	8.49e-12	21.3808	19.7959	21.3786	21.0234	20.1453	19.9482	21.5253	21.4077	22.117	22.0951	20.4045	22.2235	26.5424	27.9288	28.1126	20.8576	19.8505	21.9287	31.6345	32.8647	33.3505	31.5479	31.6792	31.4766
J2ULS3	RecName: Full=Ribonuclease HII; Short=RNase HII	>tr|J2ULS3|J2ULS3_9GAMM Ribonuclease HII OS=Pantoea sp. YR343 OX=1144341 GN=rnhB PE=3 SV=1	6.01957	1.62e-06	20.4874	19.9495	21.0593	20.6768	21.3755	20.7483	28.9026	29.6689	21.7858	29.7029	29.5895	30.7147	29.9762	29.058	30.0555	27.3007	29.454	29.8408	21.2619	18.9653	18.8102	22.1033	19.2387	20.4927
J3HGJ3	RecName: Full=Probable low-affinity inorganic phosphate transporter	>tr|J3HGJ3|J3HGJ3_9GAMM Phosphate transporter OS=Pantoea sp. YR343 OX=1144341 GN=PMI39_03469 PE=3 SV=1	4.25882	7.31e-05	25.4858	20.3402	25.9931	27.1996	21.0861	25.57	21.2332	23.0336	21.8422	21.4244	21.5105	21.0134	26.9555	26.996	27.499	21.3995	20.7929	21.3084	28.1065	27.3716	28.0893	28.9425	29.0679	28.8228
J2UUA7	RecName: Full=CDP-diacylglycerol pyrophosphatase; AltName: Full=CDP-diacylglycerol phosphatidylhydrolase; AltName: Full=CDP-diglyceride hydrolase	>tr|J2UUA7|J2UUA7_9GAMM CDP-diacylglycerol pyrophosphatase OS=Pantoea sp. YR343 OX=1144341 GN=PMI39_04400 PE=4 SV=1	9.57739	1.06e-09	26.2515	26.867	26.4567	26.5584	26.6685	26.3189	21.1656	22.7933	22.7798	21.7064	22.1447	21.6641	19.4498	20.342	21.6836	25.4118	26.5637	26.082	27.3455	27.8615	28.1588	25.581	25.4862	25.2774
J2ULY1	RecName: Full=Probable phosphoglycerate mutase GpmB; AltName: Full=PGAM; AltName: Full=Phosphoglyceromutase	>tr|J2ULY1|J2ULY1_9GAMM Probable phosphoglycerate mutase GpmB OS=Pantoea sp. YR343 OX=1144341 GN=gpmB PE=3 SV=1	11.3416	3.7e-11	20.8577	20.1363	21.5358	27.9582	27.0156	27.9506	20.2667	21.2313	21.7386	23.4154	21.3039	21.7569	21.3992	22.1451	21.2634	26.4271	26.177	25.7795	28.804	28.8436	28.906	28.5318	28.493	28.577
J2UPN3	RecName: Full=Inosose dehydratase; AltName: Full=2-keto-myo-inositol dehydratase; Short=2KMI dehydratase	>tr|J2UPN3|J2UPN3_9GAMM Inosose dehydratase OS=Pantoea sp. YR343 OX=1144341 GN=iolE PE=3 SV=1	6.51753	5.71e-07	26.6115	27.5136	27.7062	21.3804	19.8831	18.9832	21.1764	20.8794	23.0163	23.6755	25.375	21.1319	23.9673	24.9319	23.4696	24.583	22.8554	24.341	28.9677	28.804	27.972	27.8432	27.8577	27.5367
J2V2N8	RecName: Full=UDP-N-acetylmuramate--L-alanine ligase; AltName: Full=UDP-N-acetylmuramoyl-L-alanine synthetase	>tr|J2V2N8|J2V2N8_9GAMM UDP-N-acetylmuramate--L-alanine ligase OS=Pantoea sp. YR343 OX=1144341 GN=murC PE=3 SV=1	4.57565	3.65e-05	28.2	28.7938	27.8251	20.8582	27.4722	27.3482	20.0545	22.3182	21.0713	21.217	21.9771	21.4281	20.4035	22.2354	20.7669	23.3574	25.2027	25.1677	28.0027	27.3497	27.341	27.281	27.3499	27.3923
J3HB25	RecName: Full=Hydroxynaphthalene reductase-like protein Arp2	>tr|J3HB25|J3HB25_9GAMM Uncharacterized protein OS=Pantoea sp. YR343 OX=1144341 GN=PMI39_04693 PE=4 SV=1	10.5892	1.49e-10	28.4791	28.1903	27.8526	21.4602	23.3864	24.4668	21.7952	20.7698	21.0205	22.6163	21.7691	21.2549	21.2716	21.6778	22.3669	21.1525	21.7244	21.8759	28.8552	30.2445	29.7832	29.2683	29.5106	29.2022
J2UWU1	RecName: Full=Catecholate siderophore receptor Fiu; AltName: Full=Ferric iron uptake protein; AltName: Full=TonB-dependent receptor Fiu; Flags: Precursor	>tr|J2UWU1|J2UWU1_9GAMM TonB-dependent siderophore receptor OS=Pantoea sp. YR343 OX=1144341 GN=PMI39_04277 PE=3 SV=1	10.4883	1.81e-10	28.3263	28.733	28.1949	21.5018	24.3592	23.2017	21.3223	22.2776	21.8545	20.6882	22.4117	22.0763	20.0305	20.9843	21.0061	19.953	21.4787	22.1582	30.2179	30.2494	30.0806	29.5318	29.164	30.1465
J3BZR7	RecName: Full=Ribosomal RNA small subunit methyltransferase E; AltName: Full=16S rRNA m3U1498 methyltransferase	>tr|J3BZR7|J3BZR7_9GAMM Ribosomal RNA small subunit methyltransferase E OS=Pantoea sp. YR343 OX=1144341 GN=PMI39_03047 PE=3 SV=1	6.63952	4.44e-07	26.4709	27.4934	26.5932	26.649	27.2467	26.8539	21.7086	21.0843	22.1557	21.2677	21.8169	21.2642	21.8519	22.463	22.6824	23.7803	24.0848	19.3924	27.5251	27.7573	27.8172	27.2019	27.2938	27.2429
J2UAW3	RecName: Full=Ribose import ATP-binding protein RbsA	>tr|J2UAW3|J2UAW3_9GAMM ABC-type sugar transport system, ATPase component OS=Pantoea sp. YR343 OX=1144341 GN=PMI39_04726 PE=4 SV=1	4.28025	6.97e-05	26.3417	20.0122	25.4258	21.744	20.3477	20.8505	19.4797	21.8708	22.5292	24.0237	22.6768	22.2732	23.5429	25.8966	25.8255	24.7566	25.5791	25.496	27.8407	29.1186	29.9016	28.0288	28.0063	28.0806
J2VG61	RecName: Full=Lactose phosphotransferase system repressor	>tr|J2VG61|J2VG61_9GAMM Transcriptional regulator of sugar metabolism OS=Pantoea sp. YR343 OX=1144341 GN=PMI39_01800 PE=4 SV=1	10.2735	2.69e-10	26.7051	25.4521	25.3817	24.1033	24.8068	25.3513	21.6544	21.5594	22.5709	21.9043	21.8863	20.668	21.7806	20.8961	21.6968	24.9091	25.6502	25.1085	28.0259	28.5621	28.9584	27.2679	27.264	27.2757
J3HL67	RecName: Full=Putative polysaccharide export protein wza; Flags: Precursor	>tr|J3HL67|J3HL67_9GAMM Periplasmic protein involved in polysaccharide export OS=Pantoea sp. YR343 OX=1144341 GN=PMI39_01847 PE=4 SV=1	10.8993	8.23e-11	27.4398	27.7766	26.2521	20.8173	21.2403	20.396	21.3295	21.4412	22.4009	21.8736	20.8217	21.8575	25.2448	25.0395	27.1121	18.5993	20.7563	19.5898	29.0759	30.0709	30.4257	29.9863	29.4985	30.1766
J3HG64	RecName: Full=Murein tetrapeptide carboxypeptidase; AltName: Full=LD-carboxypeptidase A; AltName: Full=Muramoyltetrapeptide carboxypeptidase	>tr|J3HG64|J3HG64_9GAMM Putative MccF-like protein (Microcin C7 resistance) OS=Pantoea sp. YR343 OX=1144341 GN=PMI39_03509 PE=4 SV=1	5.45403	5.44e-06	24.7067	25.9481	25.2034	26.2115	26.2121	26.2107	21.6986	22.486	21.7627	23.2049	22.173	21.8054	21.7589	24.5094	24.6582	25.5899	25.5405	24.9667	25.9147	25.7133	26.086	25.6072	25.361	25.4605
J3BWK1	RecName: Full=Phospho-N-acetylmuramoyl-pentapeptide-transferase; AltName: Full=UDP-MurNAc-pentapeptide phosphotransferase	>tr|J3BWK1|J3BWK1_9GAMM Phospho-N-acetylmuramoyl-pentapeptide-transferase OS=Pantoea sp. YR343 OX=1144341 GN=mraY PE=3 SV=1	11.5941	2.28e-11	20.2788	19.394	19.0359	25.6861	27.5075	26.8202	21.9653	23.0034	22.3182	23.0836	21.3438	21.837	21.9715	21.7777	21.7503	26.2282	26.2598	25.6352	29.1072	28.3558	28.9073	28.6455	28.5907	28.7035
J2UDW3	RecName: Full=Bifunctional aspartokinase/homoserine dehydrogenase; Short=AK-HD; Includes: RecName: Full=Aspartokinase; Includes: RecName: Full=Homoserine dehydrogenase	>tr|J2UDW3|J2UDW3_9GAMM Bifunctional aspartokinase/homoserine dehydrogenase OS=Pantoea sp. YR343 OX=1144341 GN=PMI39_04382 PE=3 SV=1	10.9198	7.93e-11	26.5958	27.1206	26.9309	25.9726	26.6011	26.0271	21.0624	21.4475	21.7899	22.4658	22.763	21.2189	20.7293	19.9589	19.5719	26.3936	25.8521	25.4311	28.09	26.6383	27.27	26.0597	26.0071	26.2078
J3HN31	RecName: Full=UPF0250 protein YbeD	>tr|J3HN31|J3HN31_9GAMM UPF0250 protein PMI39_01208 OS=Pantoea sp. YR343 OX=1144341 GN=PMI39_01208 PE=3 SV=1	11.2425	4.51e-11	26.5594	26.6388	26.7555	26.8032	28.485	28.2349	21.4829	20.91	22.837	21.9566	21.9074	22.2555	21.6719	20.1975	20.9773	20.8422	21.015	21.3727	27.8628	27.5926	28.3522	27.9234	27.9412	27.5825
J2VD94	RecName: Full=Gluconate 2-dehydrogenase subunit 3; Short=GA 2-DH subunit 3; Short=GADH subunit 3; Flags: Precursor	>tr|J2VD94|J2VD94_9GAMM Uncharacterized protein OS=Pantoea sp. YR343 OX=1144341 GN=PMI39_02288 PE=4 SV=1	8.69053	6.26e-09	29.1033	27.8031	28.4163	25.0639	27.8062	27.707	21.3751	21.6412	21.9418	23.5403	21.7757	21.1143	20.6899	21.3954	21.7951	21.5253	20.9099	20.9384	28.1079	26.8801	27.2317	26.9741	27.0785	27.2886
J2V6U9	RecName: Full=Succinylglutamate desuccinylase	>tr|J2V6U9|J2V6U9_9GAMM Succinylglutamate desuccinylase OS=Pantoea sp. YR343 OX=1144341 GN=astE PE=3 SV=1	5.59175	4.04e-06	20.4763	20.4935	21.6784	20.7496	26.6228	25.6216	21.3804	21.9331	21.8561	21.6147	21.282	21.8144	26.4181	25.0007	25.5402	26.2812	26.1511	26.2054	27.782	27.5803	28.362	27.7359	27.9303	27.5743
J3CAK7	RecName: Full=Chromosome partition protein MukF	>tr|J3CAK7|J3CAK7_9GAMM Chromosome partition protein MukF OS=Pantoea sp. YR343 OX=1144341 GN=mukF PE=3 SV=1	11.4726	2.85e-11	26.8727	26.4417	26.2027	26.7379	27.6796	27.7686	21.4613	21.8488	22.7365	22.4409	21.57	20.6103	20.9303	21.8621	21.6427	21.4133	20.7242	20.2451	27.8946	28.7452	28.0963	28.076	28.0227	28.0474
J2V6D3	RecName: Full=UPF0227 protein YcfP	>tr|J2V6D3|J2V6D3_9GAMM UPF0227 protein PMI39_00867 OS=Pantoea sp. YR343 OX=1144341 GN=PMI39_00867 PE=3 SV=1	11.7108	1.84e-11	26.4483	26.6754	26.7008	21.8068	20.3907	21.205	22.4149	20.5563	20.8285	22.4308	20.9177	21.4006	21.6998	22.3477	22.2205	25.162	25.5037	24.9811	28.9697	29.6265	29.6172	28.6724	28.6161	28.4759
J3C6N2	RecName: Full=30S ribosomal protein S14	>tr|J3C6N2|J3C6N2_9GAMM 30S ribosomal protein S14 OS=Pantoea sp. YR343 OX=1144341 GN=rpsN PE=3 SV=1	11.2274	4.62e-11	29.5904	30.1156	30.1413	20.6156	21.6608	18.4144	22.0347	21.725	20.8805	22.3353	21.8	21.6462	19.9252	20.0005	22.2387	20.147	21.4002	20.0804	30.4616	31.0514	30.5402	30.4615	30.1534	30.2202
J3HLM0	RecName: Full=Ribose import permease protein RbsC	>tr|J3HLM0|J3HLM0_9GAMM ABC-type glucose/galactose transport system, permease component OS=Pantoea sp. YR343 OX=1144341 GN=PMI39_01891 PE=3 SV=1	8.77806	5.22e-09	29.0424	26.2392	28.993	21.1533	18.4792	21.1746	22.8139	21.5002	22.9128	23.0765	21.9212	20.4821	23.2743	21.3254	22.412	20.2291	20.7041	20.8249	29.0988	30.1614	30.8856	30.0645	30.4176	30.3008
J3HQP1	RecName: Full=3-oxoacyl-[acyl-carrier-protein] synthase 2; AltName: Full=3-oxoacyl-[acyl-carrier-protein] synthase II; AltName: Full=Beta-ketoacyl-ACP synthase II; Short=KAS II	>tr|J3HQP1|J3HQP1_9GAMM 3-oxoacyl-(Acyl-carrier-protein) synthase OS=Pantoea sp. YR343 OX=1144341 GN=PMI39_00477 PE=3 SV=1	8.392	1.15e-08	26.3896	26.5761	25.8773	24.7257	27.0805	26.7782	22.8391	21.6614	22.2917	21.9802	21.2453	21.6822	21.6432	21.6796	22.4927	25.7019	25.2928	25.4113	26.242	25.9781	26.2761	25.8018	25.8022	25.8847
J2UDB7	RecName: Full=Ribosomal RNA large subunit methyltransferase K/L; Includes: RecName: Full=23S rRNA m2G2445 methyltransferase; AltName: Full=rRNA (guanine-N(2)-)-methyltransferase RlmL; Includes: RecName: Full=23S rRNA m7G2069 methyltransferase; AltName: Full=rRNA (guanine-N(7)-)-methyltransferase RlmK	>tr|J2UDB7|J2UDB7_9GAMM Ribosomal RNA small subunit methyltransferase D OS=Pantoea sp. YR343 OX=1144341 GN=PMI39_04511 PE=3 SV=1	2.93747	0.00135927	25.4648	20.3917	25.8179	25.854	26.3796	26.0764	22.0453	22.1546	21.4129	22.3654	21.2923	22.1285	24.0507	25.753	21.9537	25.0684	25.3877	25.8166	26.8294	26.8601	26.8974	25.6648	25.847	25.7818
J2V9S7	RecName: Full=Tryptophan synthase beta chain	>tr|J2V9S7|J2V9S7_9GAMM Tryptophan synthase beta chain OS=Pantoea sp. YR343 OX=1144341 GN=trpB PE=3 SV=1	3.97623	0.000136563	26.0974	20.839	24.8839	26.1729	26.8727	26.9971	21.4009	21.4742	22.2413	22.1976	20.6747	22.2001	24.1797	24.6773	21.3241	24.9864	24.1328	24.1781	27.1914	27.7645	27.6433	26.331	26.3474	26.3131
J3C2B9	RecName: Full=Recombination-associated protein RdgC	>tr|J3C2B9|J3C2B9_9GAMM Recombination-associated protein RdgC OS=Pantoea sp. YR343 OX=1144341 GN=rdgC PE=3 SV=1	4.99004	1.49e-05	25.8318	20.2793	26.9617	20.1184	21.9513	21.2655	21.3187	21.763	21.5067	22.41	22.0448	22.2048	25.101	24.2933	23.5149	24.3725	25.7066	24.5148	28.9202	29.2109	28.8772	28.2592	28.4628	28.1993
J3CAW2	RecName: Full=Trehalase; AltName: Full=Alpha,alpha-trehalase; AltName: Full=Alpha,alpha-trehalose glucohydrolase	>tr|J3CAW2|J3CAW2_9GAMM Glycosyl hydrolase, glucoamylase OS=Pantoea sp. YR343 OX=1144341 GN=PMI39_00684 PE=4 SV=1	7.22318	1.32e-07	24.1172	24.7429	25.7823	27.0583	26.7157	24.9674	21.2656	22.279	22.0347	20.478	22.4518	21.8133	26.6081	25.8772	27.8805	20.9779	20.5546	22.0154	26.8698	26.0321	26.698	26.5711	26.3302	26.8651
J3BQF2	RecName: Full=Vitamin B12-binding protein; Flags: Precursor	>tr|J3BQF2|J3BQF2_9GAMM ABC-type Fe3+-hydroxamate transport system, periplasmic component OS=Pantoea sp. YR343 OX=1144341 GN=PMI39_04610 PE=4 SV=1	9.63527	9.43e-10	22.0301	19.4575	20.2731	20.6515	18.9382	20.7871	21.6395	22.6815	22.3223	22.0241	21.9891	21.4309	28.0009	27.6752	25.7279	26.757	27.6978	27.7049	28.873	28.7403	28.5698	27.4831	27.8461	27.6684
J3HLQ9	RecName: Full=Histidine transport ATP-binding protein HisP	>tr|J3HLQ9|J3HLQ9_9GAMM ABC-type histidine transport system, ATPase component OS=Pantoea sp. YR343 OX=1144341 GN=PMI39_02008 PE=4 SV=1	10.1962	3.13e-10	25.714	25.02	27.0737	20.8102	20.8216	20.8363	22.8645	22.7763	20.845	22.2111	21.4012	20.9537	27.6153	26.9563	26.5172	19.8685	20.94	21.0163	28.4276	29.4779	29.9911	28.1791	28.3286	28.0641
J3HLY6	---NA---	>tr|J3HLY6|J3HLY6_9GAMM Uncharacterized protein OS=Pantoea sp. YR343 OX=1144341 GN=PMI39_01680 PE=4 SV=1	13.5418	7.14e-13	19.3883	19.1627	18.978	26.7726	28.3514	28.2874	21.8581	21.702	21.3958	22.695	22.7715	22.0749	21.5264	20.3301	21.4141	26.9352	26.6928	26.7804	28.8097	28.8098	29.2368	27.1861	27.9824	27.4838
J2VCL4	RecName: Full=Protein-methionine-sulfoxide reductase catalytic subunit MsrP; Flags: Precursor	>tr|J2VCL4|J2VCL4_9GAMM Protein-methionine-sulfoxide reductase catalytic subunit MsrP OS=Pantoea sp. YR343 OX=1144341 GN=msrP PE=3 SV=1	8.74102	5.63e-09	21.4574	20.2342	20.9131	20.5478	21.148	22.414	22.4379	22.8416	20.396	22.9653	21.9565	21.7548	25.6081	25.0064	26.0492	24.3593	26.0707	26.1645	28.0489	28.9478	30.0546	29.2294	29.1406	28.8754
J2VXY0	RecName: Full=50S ribosomal protein L3 glutamine methyltransferase; Short=L3 MTase; AltName: Full=N5-glutamine methyltransferase PrmB	>tr|J2VXY0|J2VXY0_9GAMM 50S ribosomal protein L3 glutamine methyltransferase OS=Pantoea sp. YR343 OX=1144341 GN=prmB PE=3 SV=1	5.86602	2.25e-06	25.6634	20.5431	24.5654	24.4935	27.211	27.0476	21.5412	21.6476	21.9032	20.1755	21.7621	21.5067	20.7686	21.0392	21.8944	25.7167	26.1068	25.7365	28.3638	28.9748	28.5839	26.9682	27.0617	27.1785
J3C3A9	RecName: Full=Glyceraldehyde 3-phosphate phosphatase	>tr|J3C3A9|J3C3A9_9GAMM Haloacid dehalogenase superfamily enzyme, subfamily IA OS=Pantoea sp. YR343 OX=1144341 GN=PMI39_02371 PE=4 SV=1	5.8078	2.54e-06	25.5033	21.6064	24.9673	26.2815	26.7564	26.5497	22.2289	21.5799	21.1276	22.6036	23.9351	20.2623	21.2573	21.1661	21.3544	25.1882	24.7343	24.8011	27.3668	27.7734	27.7357	27.2519	26.9681	27.4054
J3CA73	RecName: Full=Glutathione peroxidase homolog BsaA	>tr|J3CA73|J3CA73_9GAMM Thioredoxin/glutathione peroxidase BtuE OS=Pantoea sp. YR343 OX=1144341 GN=btuE PE=3 SV=1	12.3543	5.7e-12	20.1369	18.8134	20.1264	30.5995	30.3055	30.4636	21.1543	20.0531	22.8696	21.8444	22.168	21.2998	20.8523	21.7825	20.8562	21.1164	21.8977	20.1243	29.6523	29.9691	29.5792	30.3111	29.9773	30.2922
J3C5N4	RecName: Full=Tyrosine-protein kinase CpsD	>tr|J3C5N4|J3C5N4_9GAMM Capsular exopolysaccharide biosynthesis protein OS=Pantoea sp. YR343 OX=1144341 GN=PMI39_01845 PE=4 SV=1	12.2008	7.31e-12	26.7197	27.3414	26.3067	20.2794	19.8784	21.4823	22.5869	21.0053	21.6741	22.4213	22.579	21.4888	20.8415	21.3957	22.7343	20.8302	21.2211	21.1426	30.8712	30.4887	30.7543	30.877	29.9988	31.3144
J2V6U4	RecName: Full=Outer membrane porin PhoE; AltName: Full=Outer membrane pore protein E; Flags: Precursor	>tr|J2V6U4|J2V6U4_9GAMM Outer membrane protein (Porin) OS=Pantoea sp. YR343 OX=1144341 GN=PMI39_00791 PE=4 SV=1	11.2981	4.06e-11	25.9086	26.0237	26.3649	20.6202	21.4459	21.5909	21.7984	21.7531	21.8191	21.496	22.1158	19.6527	21.9369	20.8345	21.836	27.1412	27.5125	28.061	28.1316	28.0401	28.0494	27.8729	28.0624	28.0248
J2UJT3	RecName: Full=Glutamate--cysteine ligase; AltName: Full=Gamma-ECS; Short=GCS; AltName: Full=Gamma-glutamylcysteine synthetase	>tr|J2UJT3|J2UJT3_9GAMM Glutamate--cysteine ligase OS=Pantoea sp. YR343 OX=1144341 GN=gshA PE=3 SV=1	10.964	7.41e-11	19.464	21.0198	20.8509	26.0721	26.7597	26.0205	21.3134	21.7798	21.1197	21.6374	21.7817	21.4345	19.3169	20.8617	22.144	26.7664	26.0868	25.4163	28.7723	29.77	29.5058	29.4797	29.1523	29.5137
J2VM39	RecName: Full=D-alanine--D-alanine ligase; AltName: Full=D-Ala-D-Ala ligase; AltName: Full=D-alanylalanine synthetase	>tr|J2VM39|J2VM39_9GAMM D-alanine--D-alanine ligase OS=Pantoea sp. YR343 OX=1144341 GN=ddl PE=3 SV=1	8.31828	1.34e-08	26.1209	24.5842	25.4389	27.1816	26.9849	26.8447	22.7025	22.0774	20.8013	21.3928	23.015	21.5481	20.4353	20.7747	21.5985	26.2139	24.9331	25.8149	26.2265	26.4995	27.0667	26.1119	25.9118	25.6007
J3BWF9	RecName: Full=Deoxyguanosinetriphosphate triphosphohydrolase; Short=dGTP triphosphohydrolase; Short=dGTPase	>tr|J3BWF9|J3BWF9_9GAMM Deoxyguanosinetriphosphate triphosphohydrolase OS=Pantoea sp. YR343 OX=1144341 GN=dgt PE=3 SV=1	2.90325	0.00146658	25.1435	18.9819	24.9176	25.5506	27.2634	27.5381	21.9795	22.5011	22.525	21.8826	20.7235	22.028	24.0653	23.6748	19.6675	25.9546	25.5642	25.2443	26.8629	26.92	27.0466	26.5385	26.7293	26.3862
J3CAR6	RecName: Full=ATP-binding cassette sub-family F member 3	>tr|J3CAR6|J3CAR6_9GAMM ATPase component of ABC transporters with duplicated ATPase domain OS=Pantoea sp. YR343 OX=1144341 GN=PMI39_00619 PE=4 SV=1	3.5303	0.000364367	26.2639	17.9996	27.5464	29.892	26.9127	26.5902	21.7663	21.89	21.2512	22.1088	23.626	21.7235	21.8204	20.8528	20.7689	21.7398	21.0543	21.0329	28.8385	28.7759	28.2792	27.6735	27.958	29.316
J3HT34	RecName: Full=Methylglyoxal synthase; Short=MGS	>tr|J3HT34|J3HT34_9GAMM Methylglyoxal synthase OS=Pantoea sp. YR343 OX=1144341 GN=mgsA PE=3 SV=1	4.8588	1.98e-05	26.8895	19.2209	26.12	22.1059	19.9093	19.665	21.9281	22.0519	22.3245	21.938	21.7204	22.9185	22.0154	19.6099	21.1461	26.4707	26.4253	27.3623	31.0767	30.5497	28.4542	28.6708	28.4487	28.6481
J3HH05	RecName: Full=Probable aldo-keto reductase 1	>tr|J3HH05|J3HH05_9GAMM Putative oxidoreductase, aryl-alcohol dehydrogenase like protein OS=Pantoea sp. YR343 OX=1144341 GN=PMI39_03140 PE=4 SV=1	10.6451	1.33e-10	27.7244	26.507	26.8029	21.7486	20.1242	21.6504	21.7052	22.077	23.2351	22.6478	21.0193	22.4719	19.7989	20.5638	21.1831	22.3689	20.723	20.7219	29.2843	30.7569	31.3092	30.4071	30.4324	30.3389
J2UTR6	RecName: Full=Ribosomal large subunit pseudouridine synthase B; AltName: Full=23S rRNA pseudouridine(2605) synthase; AltName: Full=rRNA pseudouridylate synthase B; AltName: Full=rRNA-uridine isomerase B	>tr|J2UTR6|J2UTR6_9GAMM Pseudouridine synthase OS=Pantoea sp. YR343 OX=1144341 GN=PMI39_02715 PE=3 SV=1	4.94885	1.63e-05	26.0297	23.3829	25.0426	22.1112	26.9768	27.1823	21.6949	19.9193	20.8085	22.555	21.7389	22.1112	20.2587	20.9056	22.4974	26.2686	26.0436	25.5279	27.7211	27.428	27.4191	27.1536	27.3312	27.3501
J3HA92	RecName: Full=HTH-type transcriptional repressor PurR; AltName: Full=Pur regulon repressor; AltName: Full=Purine nucleotide synthesis repressor	>tr|J3HA92|J3HA92_9GAMM Transcriptional regulator OS=Pantoea sp. YR343 OX=1144341 GN=PMI39_04897 PE=4 SV=1	3.84666	0.000181449	24.9025	25.1621	20.383	24.0875	25.2793	25.4798	21.5325	22.1081	21.3536	22.4265	22.5572	22.0512	24.752	24.3457	24.3861	24.4366	25.3411	25.3897	27.098	26.4649	27.5362	26.278	26.275	25.7991
J3C8S0	RecName: Full=Transcriptional repressor NrdR	>tr|J3C8S0|J3C8S0_9GAMM Transcriptional repressor NrdR OS=Pantoea sp. YR343 OX=1144341 GN=nrdR PE=3 SV=1	10.9355	7.81e-11	24.338	24.3125	25.9386	26.4346	27.0844	27.1496	21.1355	22.13	22.1759	21.5578	22.1089	20.9192	21.2788	21.201	21.7253	19.7881	21.2499	21.8667	28.4696	29.2252	28.9467	28.7671	28.7727	28.8051
J3HP57	RecName: Full=Phosphoglycolate phosphatase; Short=PGP; Short=PGPase	>tr|J3HP57|J3HP57_9GAMM Haloacid dehalogenase superfamily protein, subfamily IA, variant 3 with third motif having DD or ED OS=Pantoea sp. YR343 OX=1144341 GN=PMI39_00810 PE=4 SV=1	9.28183	1.88e-09	26.7345	26.5484	26.026	21.3107	21.1129	20.5721	20.5145	21.9293	21.7297	22.4583	23.2745	19.9801	21.2036	21.7576	22.3635	26.4387	26.5521	26.4893	28.1114	27.8416	28.3534	27.8445	27.7687	28.2145
J2UWH3	RecName: Full=Sec-independent protein translocase protein TatA	>tr|J2UWH3|J2UWH3_9GAMM Sec-independent protein translocase protein TatA OS=Pantoea sp. YR343 OX=1144341 GN=tatA PE=3 SV=1	15.0086	6.02e-14	30.7651	30.1733	30.8519	30.3336	29.7781	29.3516	22.5066	21.4619	21.1434	21.4741	21.7446	20.5052	19.7039	20.5978	20.3721	19.7118	20.8452	20.1518	31.326	31.3669	31.9052	19.5529	20.2093	19.1992
J3HNL4	RecName: Full=1-deoxy-D-xylulose-5-phosphate synthase; AltName: Full=1-deoxyxylulose-5-phosphate synthase; Short=DXP synthase; Short=DXPS	>tr|J3HNL4|J3HNL4_9GAMM 1-deoxy-D-xylulose-5-phosphate synthase OS=Pantoea sp. YR343 OX=1144341 GN=dxs PE=3 SV=1	9.28027	1.89e-09	20.3704	20.5072	18.1149	25.7328	26.5704	27.1191	21.8567	20.9607	20.4843	22.4568	21.2781	22.2746	23.1918	20.0896	20.5998	26.8708	26.2753	26.113	29.0606	29.3269	28.8325	28.7088	29.0066	29.1281
J3HT58	RecName: Full=3-hydroxyisobutyrate dehydrogenase, mitochondrial; Short=HIBADH; Flags: Precursor	>tr|J3HT58|J3HT58_9GAMM 2-hydroxy-3-oxopropionate reductase OS=Pantoea sp. YR343 OX=1144341 GN=garR PE=3 SV=1	8.20225	1.68e-08	24.939	25.7773	25.0554	20.4884	20.8218	19.8389	22.1417	21.7596	21.8981	20.7424	21.4534	21.7107	26.0581	25.3307	22.3769	26.4507	26.5597	27.0904	27.8526	28.2219	28.2516	27.0543	26.8879	26.1581
J3HAF1	RecName: Full=DNA-(apurinic or apyrimidinic site) lyase; AltName: Full=APEX nuclease; Short=APEN; AltName: Full=Apurinic-apyrimidinic endonuclease 1; Short=AP endonuclease 1; AltName: Full=REF-1; AltName: Full=Redox factor-1; Contains: RecName: Full=DNA-(apurinic or apyrimidinic site) lyase, mitochondrial	>tr|J3HAF1|J3HAF1_9GAMM Exodeoxyribonuclease III OS=Pantoea sp. YR343 OX=1144341 GN=PMI39_04775 PE=4 SV=1	5.52961	4.63e-06	22.0693	19.9648	26.4306	21.9836	21.3121	20.9954	21.544	21.7907	21.1283	21.611	22.7034	21.1681	23.8559	24.7539	25.5081	24.9131	25.8143	25.7488	28.7179	29.4162	29.2163	28.1059	27.7693	28.3221
J2VP85	RecName: Full=HHIP-like protein 1; Flags: Precursor	>tr|J2VP85|J2VP85_9GAMM Glucose/sorbosone dehydrogenase OS=Pantoea sp. YR343 OX=1144341 GN=PMI39_00595 PE=4 SV=1	10.0915	3.78e-10	20.6978	21.4786	20.5638	20.6545	23.7441	20.926	22.1369	20.5925	22.0171	20.6704	22.3575	21.8646	21.5223	20.6521	21.3188	26.174	26.3678	26.9054	29.9461	31.8701	31.9173	30.2643	30.2078	29.9267
J2USF4	RecName: Full=Putative carboxymethylenebutenolidase; AltName: Full=Dienelactone hydrolase; Short=DLH	>tr|J2USF4|J2USF4_9GAMM Dienelactone hydrolase-like enzyme OS=Pantoea sp. YR343 OX=1144341 GN=PMI39_02872 PE=4 SV=1	13.3048	1.05e-12	28.8859	29.3085	28.8132	28.2379	29.0622	29.2289	22.527	21.9382	21.8289	21.2554	21.4603	22.6982	20.5092	21.7204	21.1656	21.0581	20.7727	21.3432	28.1284	27.7982	28.0314	23.3515	22.876	22.7
J2V3G1	RecName: Full=Regulator of ribonuclease activity B	>tr|J2V3G1|J2V3G1_9GAMM Regulator of ribonuclease activity B OS=Pantoea sp. YR343 OX=1144341 GN=rraB PE=3 SV=1	11.6701	1.99e-11	28.7722	27.846	28.4292	21.8047	20.2686	20.4208	20.544	21.8833	22.4708	21.4995	20.9334	21.4571	21.6081	21.3265	20.878	21.3328	20.3824	18.9876	29.3207	31.1486	30.9151	30.5425	31.0981	30.8233
J2UTL7	RecName: Full=Aspartokinase; AltName: Full=Aspartate kinase	>tr|J2UTL7|J2UTL7_9GAMM Aspartokinase OS=Pantoea sp. YR343 OX=1144341 GN=PMI39_04494 PE=3 SV=1	5.70557	3.16e-06	20.1921	26.0666	27.0923	20.4367	20.3038	21.0675	23.3452	21.2785	21.406	22.7176	22.3641	21.0761	21.6947	21.1393	20.7363	26.6574	26.1316	26.0906	30.7696	30.1696	29.6347	27.9907	28.1246	28.1839
J3HFL3	RecName: Full=Alpha-2-macroglobulin; Flags: Precursor	>tr|J3HFL3|J3HFL3_9GAMM Alpha-2-macroglobulin OS=Pantoea sp. YR343 OX=1144341 GN=PMI39_03577 PE=3 SV=1	8.33604	1.29e-08	24.4347	25.8211	25.2989	25.1171	26.2259	25.9978	21.1397	22.6277	21.211	23.6999	21.791	21.3537	22.3976	22.2921	21.5811	19.7545	21.7662	21.6208	28.1553	29.2662	29.8001	27.9743	27.9233	27.4075
J2ULX6	RecName: Full=Carbamoyl-phosphate synthase small chain; AltName: Full=Carbamoyl-phosphate synthetase glutamine chain	>tr|J2ULX6|J2ULX6_9GAMM Carbamoyl-phosphate synthase small chain OS=Pantoea sp. YR343 OX=1144341 GN=carA PE=3 SV=1	5.15145	1.06e-05	25.1902	21.6516	21.2593	21.8249	28.7758	28.5144	21.9953	22.2417	21.0932	23.454	21.8072	21.2757	20.8535	20.4981	21.7917	21.4065	20.6188	20.8348	29.3285	30.85	28.651	30.57	29.6119	30.4993
J3HGT7	RecName: Full=Bifunctional protein glk; Includes: RecName: Full=Glucokinase; AltName: Full=Glucose kinase; Includes: RecName: Full=Putative HTH-type transcriptional regulator	>tr|J3HGT7|J3HGT7_9GAMM Transcriptional regulator OS=Pantoea sp. YR343 OX=1144341 GN=PMI39_03365 PE=4 SV=1	3.54826	0.000350232	19.1698	20.4957	21.0729	21.0452	20.69	20.518	21.5382	21.4796	21.7728	22.4386	20.6005	22.331	27.9616	27.6862	28.7311	26.9955	29.5341	20.9195	26.7991	28.1103	27.375	31.9711	24.4295	30.8871
J3C3T5	RecName: Full=Oxygen-dependent choline dehydrogenase; Short=CDH; Short=CHD; AltName: Full=Betaine aldehyde dehydrogenase; Short=BADH	>tr|J3C3T5|J3C3T5_9GAMM Choline dehydrogenase-like flavoprotein OS=Pantoea sp. YR343 OX=1144341 GN=PMI39_02287 PE=4 SV=1	8.28909	1.42e-08	28.9402	29.4679	28.6986	29.3425	26.7127	27.1784	21.7054	21.7545	21.4953	19.635	22.1654	21.7331	21.2243	20.0146	21.5529	20.4452	21.6629	22.1751	26.3534	24.1922	25.8598	27.5721	26.8732	27.515
J2VG93	RecName: Full=Ribosomal RNA large subunit methyltransferase I; AltName: Full=23S rRNA m5C1962 methyltransferase; AltName: Full=rRNA (cytosine-C(5)-)-methyltransferase RlmI	>tr|J2VG93|J2VG93_9GAMM Ribosomal RNA large subunit methyltransferase I OS=Pantoea sp. YR343 OX=1144341 GN=rlmI PE=3 SV=1	4.94668	1.64e-05	25.9799	21.8	25.4502	20.7088	19.0358	21.3638	22.9017	22.3148	20.85	22.7804	22.7523	22.171	25.7786	24.6702	21.7145	25.2706	26.0375	25.8199	27.2215	27.9863	27.3748	28.1207	27.8734	28.1851
J2UTQ8	RecName: Full=Lipopolysaccharide assembly protein A	>tr|J2UTQ8|J2UTQ8_9GAMM Lipopolysaccharide assembly protein A OS=Pantoea sp. YR343 OX=1144341 GN=lapA PE=3 SV=1	10.9601	7.44e-11	26.5012	27.1501	26.7728	26.5007	26.3963	26.288	21.2751	21.9104	22.7533	22.4433	21.9736	21.9471	21.6244	21.9151	21.0123	24.3554	24.8944	24.4771	25.6833	25.9898	26.5275	25.1285	25.3055	25.2103
J2VNA7	RecName: Full=Trehalose-6-phosphate synthase; Short=TPS; AltName: Full=Alpha,alpha-trehalose-phosphate synthase [UDP-forming]; AltName: Full=Osmoregulatory trehalose synthesis protein A; Short=OtsA; AltName: Full=UDP-glucose-glucosephosphate glucosyltransferase	>tr|J2VNA7|J2VNA7_9GAMM Trehalose-6-phosphate synthase OS=Pantoea sp. YR343 OX=1144341 GN=PMI39_00769 PE=3 SV=1	7.22954	1.31e-07	27.4114	28.237	27.3961	26.2364	21.0831	22.3954	23.4374	21.4169	22.6628	21.2544	22.7229	20.4782	21.5269	20.5982	20.8885	20.4333	20.4374	20.44	28.193	30.1443	30.112	28.6263	28.677	28.6616
J3C1H8	RecName: Full=Uncharacterized protein YcjX	>tr|J3C1H8|J3C1H8_9GAMM Putative ATPase OS=Pantoea sp. YR343 OX=1144341 GN=PMI39_02676 PE=4 SV=1	5.50011	4.93e-06	24.8739	24.7709	19.9735	25.5699	25.5642	25.0595	22.5646	21.0511	21.4252	21.8569	22.945	22.7015	21.4388	20.3885	21.1918	25.6856	25.8153	25.4129	27.0135	27.9909	27.8565	27.3713	27.2801	27.6469
J2VA68	RecName: Full=Oxygen regulatory protein NreC; AltName: Full=Nitrogen regulation protein C	>tr|J2VA68|J2VA68_9GAMM Response regulator containing a CheY-like receiver domain and an HTH DNA-binding domain OS=Pantoea sp. YR343 OX=1144341 GN=PMI39_02508 PE=4 SV=1	6.45116	6.53e-07	27.2615	27.5666	27.0025	22.0426	26.7481	25.8903	22.1804	20.9915	22.2048	21.2646	20.8182	22.2931	22.1776	22.3788	21.782	19.619	22.4881	20.4944	27.3505	28.7748	28.4456	28.0223	27.6051	27.9684
J2UUD4	RecName: Full=Phosphopantetheine adenylyltransferase; AltName: Full=Dephospho-CoA pyrophosphorylase; AltName: Full=Pantetheine-phosphate adenylyltransferase; Short=PPAT	>tr|J2UUD4|J2UUD4_9GAMM Phosphopantetheine adenylyltransferase OS=Pantoea sp. YR343 OX=1144341 GN=coaD PE=3 SV=1	6.58039	5.02e-07	24.0715	19.6684	25.2941	26.0281	26.6739	26.8236	22.0934	21.5052	20.4367	20.573	22.0741	21.6392	20.3218	20.3985	20.8456	24.2089	24.5137	24.9528	28.0668	28.9139	28.752	28.329	28.474	28.6934
J3HN62	RecName: Full=Ferrochelatase; AltName: Full=Heme synthase; AltName: Full=Protoheme ferro-lyase	>tr|J3HN62|J3HN62_9GAMM Ferrochelatase OS=Pantoea sp. YR343 OX=1144341 GN=hemH PE=3 SV=1	7.35898	1e-07	21.4189	20.2805	19.8726	27.4957	26.9452	27.2556	22.4244	22.3208	22.5076	22.0063	21.0207	20.6013	26.4305	25.8868	21.0418	20.4306	19.5053	21.39	28.3476	28.5309	28.4153	29.6084	29.7233	29.7272
J3HN87	RecName: Full=Uncharacterized lipoprotein YajI; Flags: Precursor	>tr|J3HN87|J3HN87_9GAMM DUF3251 domain-containing protein OS=Pantoea sp. YR343 OX=1144341 GN=PMI39_01372 PE=4 SV=1	8.98952	3.38e-09	29.4209	29.3201	28.8157	20.7958	20.1965	22.501	22.6195	22.0289	22.7906	21.1407	22.5766	22.1115	20.9522	19.9684	21.5678	22.0348	20.4559	20.93	25.9465	28.0824	29.788	29.5591	29.5949	29.8386
J2V2R1	RecName: Full=Thiamine-binding periplasmic protein; Flags: Precursor	>tr|J2V2R1|J2V2R1_9GAMM Thiamine ABC transporter, periplasmic binding protein OS=Pantoea sp. YR343 OX=1144341 GN=PMI39_03786 PE=4 SV=1	4.35413	5.94e-05	27.5643	27.3115	27.2274	21.3734	21.3549	20.7708	20.8823	20.938	21.8844	21.0166	21.2053	21.6703	20.1849	19.8798	22.3218	28.6403	28.7163	20.4067	26.7446	28.5664	28.2197	28.5759	28.3779	29.1464
J2UTT6	RecName: Full=DNA-binding protein H-NS; AltName: Full=Histone-like protein HLP-II; AltName: Full=Protein B1; AltName: Full=Protein H1	>tr|J2UTT6|J2UTT6_9GAMM DNA-binding protein OS=Pantoea sp. YR343 OX=1144341 GN=PMI39_02745 PE=3 SV=1	9.34848	1.65e-09	28.655	29.1182	27.5526	21.1643	20.6904	22.1889	22.8201	21.9848	21.1364	21.3638	22.9122	21.0117	22.5753	23.074	20.2654	21.5222	20.9125	20.0927	27.8232	28.5639	28.802	29.2302	29.7192	29.5748
J3HMA9	RecName: Full=Dipeptide transport ATP-binding protein DppD	>tr|J3HMA9|J3HMA9_9GAMM Oligopeptide/dipeptide ABC transporter, ATP-binding protein OS=Pantoea sp. YR343 OX=1144341 GN=PMI39_01682 PE=3 SV=1	10.619	1.41e-10	26.3179	26.7898	27.1495	21.2534	21.661	20.4239	20.3151	21.7253	21.1425	21.8614	20.7205	22.2546	20.7059	20.3516	20.2913	26.6392	24.2353	26.3101	28.2645	29.2125	29.2238	28.6648	28.6563	28.4778
J2VNG4	RecName: Full=Iron-binding protein IscA; AltName: Full=Iron-sulfur cluster assembly protein	>tr|J2VNG4|J2VNG4_9GAMM FeS assembly scaffold SufA OS=Pantoea sp. YR343 OX=1144341 GN=PMI39_00836 PE=3 SV=1	9.97961	4.82e-10	25.9555	26.3783	26.2705	27.3241	26.3938	25.7818	20.6514	21.5353	22.8255	21.4781	22.9358	20.613	20.5276	20.9368	20.0411	21.7212	20.7356	20.1348	28.0803	27.6559	28.0904	28.6293	28.9503	28.9737
J3HFB8	RecName: Full=Ribosomal RNA small subunit methyltransferase A; AltName: Full=16S rRNA (adenine(1518)-N(6)/adenine(1519)-N(6))-dimethyltransferase; AltName: Full=16S rRNA dimethyladenosine transferase; AltName: Full=16S rRNA dimethylase; AltName: Full=S-adenosylmethionine-6-N', N'-adenosyl(rRNA) dimethyltransferase	>tr|J3HFB8|J3HFB8_9GAMM Ribosomal RNA small subunit methyltransferase A OS=Pantoea sp. YR343 OX=1144341 GN=rsmA PE=3 SV=1	8.39731	1.14e-08	20.0426	18.6523	21.418	26.8034	26.5853	26.5617	21.4455	21.1553	22.2433	22.1343	21.7604	19.6268	19.7728	22.4929	22.5615	27.1294	26.9231	26.3993	27.8317	28.1889	28.2823	28.0422	28.1366	28.2231
J3BPE1	RecName: Full=N-ethylmaleimide reductase; Short=NEM reductase; AltName: Full=N-ethylmaleimide reducing enzyme	>tr|J3BPE1|J3BPE1_9GAMM NADH:flavin oxidoreductase OS=Pantoea sp. YR343 OX=1144341 GN=PMI39_04758 PE=4 SV=1	8.26071	1.5e-08	26.9466	28.1788	27.975	28.2253	26.8268	27.372	22.6869	21.5496	22.5107	21.7854	21.8849	21.57	20.8251	22.9156	21.6761	20.5899	20.6653	20.8713	28.6542	25.623	26.8648	25.9802	24.8761	25.1153
J2UUT7	---NA---	>tr|J2UUT7|J2UUT7_9GAMM Peptidase inhibitor I78 family OS=Pantoea sp. YR343 OX=1144341 GN=PMI39_02466 PE=4 SV=1	10.6681	1.28e-10	29.3612	29.6159	29.3812	20.8937	21.6043	18.3418	22.1285	21.8341	21.7072	23.0053	21.9096	20.9432	21.129	19.6585	21.1936	21.738	20.5739	20.4026	29.3735	29.4398	29.8155	29.2978	29.4063	29.3321
J2UXE8	RecName: Full=Blue light- and temperature-regulated antirepressor BluF; Short=Blrp	>tr|J2UXE8|J2UXE8_9GAMM EAL domain-containing protein OS=Pantoea sp. YR343 OX=1144341 GN=PMI39_02173 PE=4 SV=1	8.78057	5.2e-09	27.1151	23.4331	25.8649	25.9837	25.5176	25.6161	20.9526	22.2796	22.0243	21.3092	21.4158	22.4579	21.7409	20.4197	21.7902	20.6118	21.0276	21.3464	28.4505	28.6128	28.6841	28.3802	28.5817	28.4484
J3HLI6	---NA---	>tr|J3HLI6|J3HLI6_9GAMM Uncharacterized protein OS=Pantoea sp. YR343 OX=1144341 GN=PMI39_01824 PE=4 SV=1	3.81795	0.00019291	21.1591	18.9403	20.1595	19.6652	28.3058	27.1539	21.7415	20.8023	22.7886	22.2701	21.4324	22.4346	20.7077	20.8554	21.5183	27.774	25.9038	21.3796	28.1909	29.9297	29.2739	29.9847	29.627	30.0489
J3HP66	RecName: Full=UPF0051 protein ycf24	>tr|J3HP66|J3HP66_9GAMM FeS assembly protein SufB OS=Pantoea sp. YR343 OX=1144341 GN=PMI39_00837 PE=4 SV=1	8.84708	4.52e-09	27.0364	27.3975	26.339	27.7609	27.8223	27.7218	22.8726	20.0587	22.8934	21.1116	22.5189	21.8058	19.8771	22.3123	20.952	19.8244	20.3128	20.2911	27.8629	26.7932	27.3444	26.9166	27.1718	26.8349
J2UUY8	RecName: Full=Homoserine kinase; Short=HK; Short=HSK	>tr|J2UUY8|J2UUY8_9GAMM Putative homoserine kinase type II (Protein kinase fold) OS=Pantoea sp. YR343 OX=1144341 GN=PMI39_02492 PE=4 SV=1	9.21381	2.16e-09	27.0461	25.6574	26.227	21.9547	21.4623	20.777	22.1115	21.8715	22.728	21.8365	21.4442	23.2353	21.8157	21.6205	22.4226	23.8195	25.2322	24.526	26.7229	28.0479	27.808	27.7736	27.5764	28.0437
J3BQV2	RecName: Full=Probable gluconokinase; AltName: Full=Gluconate kinase	>tr|J3BQV2|J3BQV2_9GAMM Gluconokinase OS=Pantoea sp. YR343 OX=1144341 GN=PMI39_04534 PE=3 SV=1	9.0287	3.11e-09	21.4457	20.1841	22.656	19.7276	19.8302	21.1766	20.0787	21.2789	20.9491	20.7431	21.4852	21.6305	28.2867	27.1189	25.1006	25.6416	26.527	26.4212	29.4997	28.2328	28.1052	28.4696	28.6047	28.4267
J2UUF9	RecName: Full=GTP pyrophosphokinase; AltName: Full=(p)ppGpp synthase; AltName: Full=ATP:GTP 3'-pyrophosphotransferase; AltName: Full=ppGpp synthase I	>tr|J2UUF9|J2UUF9_9GAMM (P)ppGpp synthetase, RelA/SpoT family OS=Pantoea sp. YR343 OX=1144341 GN=PMI39_04455 PE=3 SV=1	9.04972	2.98e-09	19.9896	20.3527	20.3427	26.3824	25.3835	25.5154	21.7351	22.5283	21.6328	22.9254	20.8959	21.7825	19.8967	22.2295	22.399	26.1621	24.2829	26.4178	28.4792	28.7362	28.7304	28.3246	28.1207	28.3354
J2VK93	RecName: Full=NADP-dependent 3-hydroxy acid dehydrogenase YdfG; AltName: Full=L-allo-threonine dehydrogenase; AltName: Full=Malonic semialdehyde reductase	>tr|J2VK93|J2VK93_9GAMM Short-chain alcohol dehydrogenase OS=Pantoea sp. YR343 OX=1144341 GN=PMI39_01469 PE=3 SV=1	12.6564	3.32e-12	27.3999	28.2675	28.5488	27.4628	27.8095	27.3735	22.3319	21.5943	21.903	21.5238	21.6928	21.7484	20.6063	21.4212	21.9466	25.8155	26.9056	26.354	20.4962	19.8209	20.3356	26.8006	27.1058	26.1796
J3HIP7	RecName: Full=Uncharacterized HTH-type transcriptional regulator YdfH	>tr|J3HIP7|J3HIP7_9GAMM Transcriptional regulator OS=Pantoea sp. YR343 OX=1144341 GN=PMI39_02544 PE=4 SV=1	9.6957	8.36e-10	25.7019	26.102	25.5946	20.5	21.0146	20.0508	22.9075	21.9883	22.7363	22.1419	22.1252	20.5952	25.3284	24.6684	24.8651	25.011	26.0597	25.6793	26.373	26.2642	27.1428	25.9523	26.5752	26.0413
J3HT84	RecName: Full=Voltage-gated potassium channel subunit beta-1; AltName: Full=K(+) channel subunit beta-1; AltName: Full=Kv-beta-1	>tr|J3HT84|J3HT84_9GAMM Putative oxidoreductase, aryl-alcohol dehydrogenase like protein OS=Pantoea sp. YR343 OX=1144341 GN=PMI39_00060 PE=4 SV=1	8.37042	1.2e-08	27.2782	27.1696	27.8371	21.3629	24.4854	24.3014	22.0068	21.4333	22.6832	22.4439	21.582	20.8998	19.684	21.1196	21.9933	21.6952	21.2744	19.4307	28.5622	28.9833	29.1735	28.5719	28.8944	28.5287
J3HGZ4	---NA---	>tr|J3HGZ4|J3HGZ4_9GAMM Type VI secretion system FHA domain protein OS=Pantoea sp. YR343 OX=1144341 GN=PMI39_03233 PE=4 SV=1	5.74394	2.92e-06	27.0513	20.3774	26.3945	26.768	27.4306	27.281	21.0515	22.5503	21.3437	21.8914	20.4614	21.2536	21.0981	21.4856	21.2449	21.3145	21.2288	19.9112	28.1225	28.7982	28.8487	28.3504	28.3947	28.6775
J3BZS0	RecName: Full=Biosynthetic arginine decarboxylase; Short=ADC	>tr|J3BZS0|J3BZS0_9GAMM Biosynthetic arginine decarboxylase OS=Pantoea sp. YR343 OX=1144341 GN=speA PE=3 SV=1	11.6085	2.23e-11	26.5202	25.3764	25.6288	26.3199	27.5721	26.9356	21.4174	22.2202	21.6575	21.3534	21.4065	20.6617	20.4429	21.2414	20.8386	19.7369	21.1023	21.0582	27.6204	29.2135	28.4575	28.3207	27.7934	28.2753
J3C0G4	RecName: Full=Catabolite control protein A	>tr|J3C0G4|J3C0G4_9GAMM ABC-type sugar transport system, periplasmic component OS=Pantoea sp. YR343 OX=1144341 GN=PMI39_02911 PE=4 SV=1	4.90853	1.78e-05	25.4534	22.2675	25.7584	25.5166	26.3113	25.165	23.5423	21.2495	21.4168	21.9902	22.2632	20.4631	22.0923	22.0256	22.1255	24.9789	25.4467	25.6188	26.5252	25.9263	26.845	25.7635	26.2535	25.9709
[truncated: 1,157 more rows]
