# Supplementary material for: Metaproteomics reveals insights into microbial structure, interactions, and dynamic regulation in defined communities as they respond to environmental disturbance
Source: BMC Microbiol. 2021 Nov 8;21:308. doi: 10.1186/s12866-021-02370-4 (PMC8574000; doi:10.1186/s12866-021-02370-4)
Supplement: Supplementary file 6 — Additional file 6. [file 12866_2021_2370_MOESM6_ESM.xlsx]

## Sheet: Supplemental Table 5
Supplementary Table 5: Summary of Bacillus sp. BC15 cellular metaproteomic results for R2A samples. The Excel sheet titled, "R2A cellular proteomes", contains a data matrix for protein quantification and statistical analysis. It contains protein accession, description of the protein, statistical values and log2 abundance value for each sample. Excel sheet titled, "Spore-related Proteins", is a da…

## Sheet:  R2A cellular proteomes
Accession	Description_based on Omicsbox	Description based on PMI	ANOVA p value (-log)	ANOVA q-value	R0_rep1	R0_rep2	R0_rep3	R1_rep1	R1_rep2	R1_rep3	R2_rep1	R2_rep2	R2_rep3	R3_rep1	R3_rep2	R3_rep3	R4_rep1	R4_rep2	R4_rep3	R5_rep1	R5_rep2	R5_rep3	R10_rep1	R10_rep2	R10_rep3	R15_rep1	R15_rep2	R15_rep3
A0A1M7FDF8	RecName: Full=Small, acid-soluble spore protein 1; Short=SASP	>tr|A0A1M7FDF8|A0A1M7FDF8_9BACI Small, acid-soluble spore protein, alpha/beta type OS=Bacillus sp. bc15 OX=1761758 GN=SAMN04487918_10587 PE=4 SV=1	7.94741	4.74e-08	40.1727	40.388	39.8422	36.9696	37.646	37.9306	36.6761	35.829	36.7263	37.574	37.6253	37.7851	38.049	38.523	37.6129	35.7367	35.9968	36.3722	32.5394	33.5495	29.5057	31.8513	29.6249	29.3973
A0A1M7C0T3	RecName: Full=Small, acid-soluble spore protein 1; Short=SASP	>tr|A0A1M7C0T3|A0A1M7C0T3_9BACI Small acid-soluble spore protein B (Major beta-type SASP) OS=Bacillus sp. bc15 OX=1761758 GN=SAMN04487918_102673 PE=4 SV=1	7.78967	6.43e-08	39.2823	37.7773	38.7558	35.9617	36.541	36.9611	37.2271	36.3943	36.2021	36.1068	37.2167	36.9157	36.8503	38.0056	36.6956	34.3733	35.3559	35.8311	32.6763	33.5789	32.2883	32.9097	31.8231	32.087
A0A1M6WX11	---NA---	>tr|A0A1M6WX11|A0A1M6WX11_9BACI Uncharacterized protein OS=Bacillus sp. bc15 OX=1761758 GN=SAMN04487918_101919 PE=4 SV=1	4.80139	2.76e-05	37.8395	37.5974	38.7885	35.9291	35.9794	35.483	34.2399	34.8247	33.7166	33.7202	34.9086	35.1351	36.4176	37.1268	36.7144	32.4816	36.6958	36.9127	31.1492	34.9446	33.0845	30.3975	29.507	29.6313
A0A1M7IP63	RecName: Full=Enolase; AltName: Full=2-phospho-D-glycerate hydro-lyase; AltName: Full=2-phosphoglycerate dehydratase	>tr|A0A1M7IP63|A0A1M7IP63_9BACI Enolase OS=Bacillus sp. bc15 OX=1761758 GN=eno PE=3 SV=1	5.94759	2.59e-06	36.7536	36.2327	36.4471	33.4889	34.2905	34.2849	35.0278	34.5593	35.2777	35.0181	35.189	35.079	34.4577	34.5795	33.1805	34.5731	33.7814	33.5482	33.7311	33.5967	32.9798	33.0816	33.0162	33.095
A0A1M6VBR5	RecName: Full=Small, acid-soluble spore protein 1; Short=SASP	>tr|A0A1M6VBR5|A0A1M6VBR5_9BACI Small, acid-soluble spore protein, alpha/beta type OS=Bacillus sp. bc15 OX=1761758 GN=SAMN04487918_101262 PE=4 SV=1	10.2045	6.01e-10	38.5516	38.4105	38.2352	35.594	36.6479	36.8371	35.9724	34.9391	35.6582	35.2687	35.93	35.7881	36.4788	37.1464	35.5596	33.541	33.7097	34.5283	30.3813	31.0695	28.1076	28.1494	27.5526	27.3473
A0A1M7LVX3	RecName: Full=Elongation factor Tu; Short=EF-Tu	>tr|A0A1M7LVX3|A0A1M7LVX3_9BACI Elongation factor Tu OS=Bacillus sp. bc15 OX=1761758 GN=tuf PE=3 SV=1	2.42257	0.00470728	35.7031	34.2504	35.4863	33.1358	33.7254	33.8609	34.8545	34.386	33.7014	34.511	35.1276	34.4894	34.2193	34.2616	33.8698	33.4645	33.505	33.5145	33.6481	34.3513	33.6775	34.4761	34.0192	34.2278
A0A1M7FTB4	RecName: Full=Lon protease; AltName: Full=ATP-dependent protease La	>tr|A0A1M7FTB4|A0A1M7FTB4_9BACI Lon protease OS=Bacillus sp. bc15 OX=1761758 GN=lon PE=2 SV=1	4.13966	0.000113445	31.3524	31.1772	31.5002	32.7831	33.8679	32.768	33.7504	34.3498	34.5133	34.1898	33.5259	33.4277	33.8363	33.6676	35.2346	33.5511	35.0542	34.8269	33.3791	34.4033	34.8614	35.1062	34.5065	34.6813
A0A1M7LW56	RecName: Full=Elongation factor G; Short=EF-G	>tr|A0A1M7LW56|A0A1M7LW56_9BACI Elongation factor G OS=Bacillus sp. bc15 OX=1761758 GN=fusA PE=3 SV=1	5.76896	3.73e-06	35.6196	35.3136	35.4299	33.2141	32.9094	33.983	33.5485	33.5977	33.8202	34.2917	34.1283	34.1468	33.4107	33.3791	32.2152	33.2808	31.7629	32.0284	32.5119	32.9078	32.4979	32.204	32.2429	32.2247
A0A1M7INZ0	RecName: Full=Glyceraldehyde-3-phosphate dehydrogenase; Short=GAPDH; AltName: Full=NAD-dependent glyceraldehyde-3-phosphate dehydrogenase	>tr|A0A1M7INZ0|A0A1M7INZ0_9BACI Glyceraldehyde-3-phosphate dehydrogenase OS=Bacillus sp. bc15 OX=1761758 GN=SAMN04487918_108222 PE=3 SV=1	3.8366	0.000217017	35.694	35.1331	35.3479	32.4422	33.0172	33.5277	34.0832	33.5025	34.092	33.6076	34.0714	33.7758	33.7349	33.7728	31.4841	34.0887	32.477	32.7578	32.9663	31.8284	31.6288	31.6746	31.6016	31.6065
A0A1M7FS38	RecName: Full=ATP-dependent Clp protease ATP-binding subunit ClpX	>tr|A0A1M7FS38|A0A1M7FS38_9BACI ATP-dependent Clp protease ATP-binding subunit ClpX OS=Bacillus sp. bc15 OX=1761758 GN=clpX PE=3 SV=1	1.62954	0.0268681	33.8873	34.2205	34.0143	32.6389	33.5025	32.9515	33.0254	33.6441	33.5587	33.3079	32.5185	32.9026	32.9746	33.4876	34.0017	32.649	33.7442	33.8567	32.3285	32.8615	32.9026	33.2759	32.4125	32.5797
A0A1M7ING1	RecName: Full=Triosephosphate isomerase; Short=TIM; Short=TPI; AltName: Full=Triose-phosphate isomerase	>tr|A0A1M7ING1|A0A1M7ING1_9BACI Triosephosphate isomerase OS=Bacillus sp. bc15 OX=1761758 GN=tpiA PE=3 SV=1	5.20175	1.21e-05	34.9253	34.802	34.5346	32.6198	33.4623	33.3298	33.6901	33.0358	33.9645	33.8158	33.6755	33.9421	32.8041	32.9721	32.4561	34.0202	33.0678	32.7159	32.9832	32.7506	31.9072	31.7367	31.7764	31.4338
A0A1M7GZB7	RecName: Full=Dihydrolipoyl dehydrogenase; AltName: Full=Dihydrolipoamide dehydrogenase; AltName: Full=E3 component of pyruvate complex; AltName: Full=Membrane-bound ribosome protein complex 50 kDa subunit	>tr|A0A1M7GZB7|A0A1M7GZB7_9BACI Dihydrolipoyl dehydrogenase OS=Bacillus sp. bc15 OX=1761758 GN=SAMN04487918_106265 PE=3 SV=1	7.74743	7e-08	35.4855	34.631	35.1397	34.22	34.7139	35.1605	34.6215	34.2576	34.3881	33.865	34.3569	34.2956	33.9645	34.348	32.4509	32.5855	33.2516	33.1636	31.9106	30.5185	29.944	29.616	29.7943	29.2146
A0A1M7HSD9	RecName: Full=Glutathione-binding protein GsiB; Flags: Precursor	>tr|A0A1M7HSD9|A0A1M7HSD9_9BACI Oligopeptide transport system substrate-binding protein OS=Bacillus sp. bc15 OX=1761758 GN=SAMN04487918_107179 PE=4 SV=1	8.62387	1.24e-08	30.3498	30.3916	30.1746	33.796	33.6425	34.2683	34.3778	34.079	33.9518	33.8732	34.5296	33.8755	33.8756	33.9539	32.9334	33.5595	33.1331	32.925	33.6116	32.8901	33.0279	32.0262	31.7348	32.0862
A0A1M7B6E3	RecName: Full=Major biofilm matrix component; AltName: Full=Spore coat-associated protein N; AltName: Full=Translocation-dependent antimicrobial spore component; Flags: Precursor	>tr|A0A1M7B6E3|A0A1M7B6E3_9BACI Camelysin. Metallo peptidase. MEROPS family M73 OS=Bacillus sp. bc15 OX=1761758 GN=SAMN04487918_102289 PE=4 SV=1	8.57986	1.36e-08	30.5816	30.797	30.8485	30.094	31.0581	30.3151	33.4986	32.4784	32.6858	31.8063	32.0913	32.1715	34.3062	35.0266	34.7068	33.3134	34.3135	34.6735	35.6895	36.3074	35.0552	33.111	34.0099	33.8774
A0A1M7LXW7	RecName: Full=50S ribosomal protein L5	>tr|A0A1M7LXW7|A0A1M7LXW7_9BACI 50S ribosomal protein L5 OS=Bacillus sp. bc15 OX=1761758 GN=rplE PE=3 SV=1	8.19786	2.93e-08	34.135	33.7183	34.1179	33.0269	32.1231	32.1846	34.3581	35.1201	33.9183	34.499	33.9044	34.3311	34.6197	34.6663	34.6449	33.2329	34.6104	33.7141	28.9557	30.1338	30.5941	30.9086	30.1914	30.3567
A0A1M6V9D5	RecName: Full=Putative nitroreductase HBN1; AltName: Full=Homologous to bacterial nitroreductases protein 1	>tr|A0A1M6V9D5|A0A1M6V9D5_9BACI Nitroreductase domain-containing protein OS=Bacillus sp. bc15 OX=1761758 GN=SAMN04487918_101226 PE=4 SV=1	4.68002	3.57e-05	33.0009	32.5837	31.6934	31.6945	32.2023	32.5459	32.3924	32.6342	32.4549	32.4268	32.465	32.5689	32.742	32.7337	32.6425	33.3232	33.1227	33.4435	34.0388	34.9648	33.8124	33.6244	33.8831	33.6874
A0A1M7GLC7	RecName: Full=Elongation factor Ts; Short=EF-Ts	>tr|A0A1M7GLC7|A0A1M7GLC7_9BACI Elongation factor Ts OS=Bacillus sp. bc15 OX=1761758 GN=tsf PE=3 SV=1	6.32528	1.19e-06	36.537	36.1795	36.3039	32.1887	33.7613	33.7896	32.8721	32.1483	32.7342	33.4183	33.1572	33.4407	32.8027	33.1157	31.4391	32.4528	30.7128	31.2349	31.9326	32.2908	31.8507	31.5702	31.5648	31.4912
A0A1M7JSU0	RecName: Full=Alkyl hydroperoxide reductase C; AltName: Full=Peroxiredoxin; AltName: Full=Thioredoxin peroxidase	>tr|A0A1M7JSU0|A0A1M7JSU0_9BACI Alkyl hydroperoxide reductase C OS=Bacillus sp. bc15 OX=1761758 GN=SAMN04487918_11064 PE=3 SV=1	5.12007	1.43e-05	35.9157	35.1195	35.8803	31.7173	32.1536	32.2336	32.0082	30.9601	31.6432	31.1045	32.1772	32.1275	32.5154	32.3235	30.8598	33.5322	31.3397	31.1603	34.5927	34.3248	33.8711	33.5978	33.4767	33.5996
A0A1M7GN09	RecName: Full=Acyl carrier protein; Short=ACP	>tr|A0A1M7GN09|A0A1M7GN09_9BACI Acyl carrier protein OS=Bacillus sp. bc15 OX=1761758 GN=acpP PE=3 SV=1	4.91819	2.18e-05	34.3195	34.1493	34.1933	32.4484	33.009	32.9151	32.6457	32.7259	33.4464	33.1535	32.5993	33.0433	32.537	33.2705	32.0431	33.1438	32.7643	33.0214	32.3671	32.5684	32.0709	31.588	31.9344	31.4042
A0A1M7AJP6	RecName: Full=Nucleoside diphosphate kinase; Short=NDK; Short=NDP kinase; AltName: Full=Nucleoside-2-P kinase	>tr|A0A1M7AJP6|A0A1M7AJP6_9BACI Nucleoside diphosphate kinase OS=Bacillus sp. bc15 OX=1761758 GN=ndk PE=3 SV=1	2.03702	0.0109724	33.3125	32.2966	32.7351	32.1742	33.621	33.82	33.4107	32.7307	33.0359	33.1905	33.6121	33.2753	32.1943	32.3298	31.8065	33.0593	33.5302	33.0904	31.8526	32.7654	31.7741	32.0435	32.1128	32.3354
A0A1M7LV54	RecName: Full=50S ribosomal protein L7/L12	>tr|A0A1M7LV54|A0A1M7LV54_9BACI 50S ribosomal protein L7/L12 OS=Bacillus sp. bc15 OX=1761758 GN=rplL PE=3 SV=1	9.28221	3.51e-09	35.1751	35.3089	35.4181	32.4574	31.7257	32.095	32.6672	31.3498	31.7797	33.772	33.779	33.7793	32.2226	32.0716	32.0378	33.8517	33.3405	33.1044	31.4028	31.5471	32.0214	31.0166	30.9601	30.8242
A0A1M7E5D0	RecName: Full=Chaperone protein DnaK; AltName: Full=HSP70; AltName: Full=Heat shock 70 kDa protein; AltName: Full=Heat shock protein 70	>tr|A0A1M7E5D0|A0A1M7E5D0_9BACI Chaperone protein DnaK OS=Bacillus sp. bc15 OX=1761758 GN=dnaK PE=2 SV=1	6.58447	6.98e-07	35.3876	35.2234	35.1434	32.6549	32.7377	33.4255	32.7794	32.6889	32.2024	33.2055	33.3486	33.1488	32.8018	32.9112	32.1197	33.1967	31.1152	31.234	32.0331	32.5132	31.8294	30.089	30.4836	30.0829
A0A1M7LVB7	RecName: Full=50S ribosomal protein L1	>tr|A0A1M7LVB7|A0A1M7LVB7_9BACI 50S ribosomal protein L1 OS=Bacillus sp. bc15 OX=1761758 GN=rplA PE=3 SV=1	4.78256	2.86e-05	34.8306	35.2361	34.9021	32.4858	32.7203	32.9392	31.9892	31.966	32.5572	32.7775	32.8733	32.9258	32.7396	32.8924	31.0738	33.232	31.588	31.5033	32.1254	31.9953	31.9896	31.2912	31.4568	31.2237
A0A1M7FCR1	RecName: Full=30S ribosomal protein S4	>tr|A0A1M7FCR1|A0A1M7FCR1_9BACI 30S ribosomal protein S4 OS=Bacillus sp. bc15 OX=1761758 GN=rpsD PE=3 SV=1	8.65876	1.18e-08	35.3453	35.3129	35.3743	32.648	33.5627	32.7987	31.938	31.9201	31.9726	32.2781	32.2827	32.3425	33.0688	32.8954	32.1797	33.0536	32.0517	31.8502	31.6378	31.1576	31.4325	30.6627	30.7803	30.186
A0A1M6VG27	RecName: Full=Glutathione-binding protein GsiB; Flags: Precursor	>tr|A0A1M6VG27|A0A1M6VG27_9BACI Oligopeptide transport system substrate-binding protein OS=Bacillus sp. bc15 OX=1761758 GN=SAMN04487918_101303 PE=4 SV=1	9.86377	1.1e-09	30.6215	30.4089	30.5357	32.6871	32.82	33.251	32.977	33.1682	32.6183	33.8044	34.0787	33.6729	34.8646	35.0844	35.4046	32.6608	32.7928	32.2837	32.8608	31.6294	30.8765	28.8885	28.9552	28.8632
A0A1M7FHP0	RecName: Full=Pyruvate kinase; Short=PK	>tr|A0A1M7FHP0|A0A1M7FHP0_9BACI Pyruvate kinase OS=Bacillus sp. bc15 OX=1761758 GN=SAMN04487918_105133 PE=3 SV=1	9.83544	1.17e-09	34.412	34.1962	34.2236	32.7179	33.3279	33.589	33.2452	32.764	33.2494	33.4673	33.1828	33.4294	32.7665	32.7068	31.8124	32.7079	32.2945	31.9717	30.7941	30.6165	29.8859	29.3612	29.3922	29.4452
A0A1M7FNW6	RecName: Full=Thioredoxin; Short=Trx	>tr|A0A1M7FNW6|A0A1M7FNW6_9BACI Thioredoxin OS=Bacillus sp. bc15 OX=1761758 GN=SAMN04487918_105219 PE=3 SV=1	3.59031	0.000372501	33.61	33.372	33.7245	31.8468	31.7372	31.6791	31.7953	31.9972	31.6479	31.9177	31.9673	32.3903	32.5457	32.487	31.5581	32.5666	32.3241	32.0421	32.4215	32.1292	31.9917	31.8048	33.0076	32.548
A0A1M7J7E5	RecName: Full=Glutathione-binding protein GsiB; Flags: Precursor	>tr|A0A1M7J7E5|A0A1M7J7E5_9BACI Peptide/nickel transport system substrate-binding protein OS=Bacillus sp. bc15 OX=1761758 GN=SAMN04487918_10967 PE=4 SV=1	7.04948	2.76e-07	30.5705	30.1187	30.404	33.2269	33.5285	33.7202	33.3318	33.0607	33.1406	33.2302	34.1439	33.6619	33.55	33.6071	32.2793	32.4504	32.0502	31.7679	32.3484	32.656	31.1419	30.1139	30.1596	30.1183
A0A1M7LYL0	RecName: Full=30S ribosomal protein S13	>tr|A0A1M7LYL0|A0A1M7LYL0_9BACI 30S ribosomal protein S13 OS=Bacillus sp. bc15 OX=1761758 GN=rpsM PE=3 SV=1	5.73629	3.99e-06	34.5019	34.4349	34.5517	31.6658	31.5229	31.7011	31.8583	33.2058	31.7929	33.0497	32.9885	33.0594	32.9571	33.1229	31.1989	32.4777	32.7754	32.2925	30.8563	31.1819	30.6508	30.3944	31.0127	30.2994
A0A1M7HRV1	RecName: Full=Glutathione-binding protein GsiB; Flags: Precursor	>tr|A0A1M7HRV1|A0A1M7HRV1_9BACI Oligopeptide transport system substrate-binding protein OS=Bacillus sp. bc15 OX=1761758 GN=SAMN04487918_107178 PE=4 SV=1	7.52886	1.07e-07	31.6263	31.5943	32.0128	31.9791	32.5433	32.5235	32.7824	32.8492	32.8273	33.5624	33.5162	33.7723	33.7206	32.9466	32.0559	33.5935	33.1495	32.6755	33.0818	32.8472	31.6888	28.3783	29.0001	28.7813
A0A1M7LW65	RecName: Full=50S ribosomal protein L2	>tr|A0A1M7LW65|A0A1M7LW65_9BACI 50S ribosomal protein L2 OS=Bacillus sp. bc15 OX=1761758 GN=rplB PE=3 SV=1	6.72962	5.22e-07	34.6165	34.3789	34.7005	31.6883	32.1702	32.4788	32.1922	31.0794	32.09	32.112	32.7453	32.888	32.6248	32.9618	32.02	31.3507	30.6891	30.7258	31.5214	31.785	31.4302	31.7561	31.3948	31.4863
A0A1M7MFT7	RecName: Full=60 kDa chaperonin; AltName: Full=GroEL protein; AltName: Full=Protein Cpn60	>tr|A0A1M7MFT7|A0A1M7MFT7_9BACI 60 kDa chaperonin OS=Bacillus sp. bc15 OX=1761758 GN=groL PE=3 SV=1	5.81699	3.38e-06	35.0185	34.9709	34.948	31.1701	31.3577	31.0281	31.8902	31.2592	32.8779	32.6028	32.2581	32.8101	31.645	30.7353	29.9999	33.1832	31.5446	31.2344	32.8806	33.1622	33.3005	30.7333	30.8187	30.4966
A0A1M7H0V1	RecName: Full=Dihydrolipoyllysine-residue acetyltransferase component of pyruvate dehydrogenase complex; AltName: Full=Dihydrolipoamide acetyltransferase component of pyruvate dehydrogenase complex; AltName: Full=E2	>tr|A0A1M7H0V1|A0A1M7H0V1_9BACI Dihydrolipoamide acetyltransferase component of pyruvate dehydrogenase complex OS=Bacillus sp. bc15 OX=1761758 GN=SAMN04487918_106266 PE=3 SV=1	15.5418	1.14e-13	35.4101	35.5328	35.5506	34.8419	34.9714	35.2391	33.9452	33.6255	33.7031	34.3997	34.1234	34.5329	34.2152	34.0405	33.4665	33.0595	33.0241	33.0696	29.9516	28.4799	28.944	22.8897	21.7037	22.8989
A0A1M7EGB4	RecName: Full=Leucine dehydrogenase; Short=LeuDH	>tr|A0A1M7EGB4|A0A1M7EGB4_9BACI Leucine dehydrogenase OS=Bacillus sp. bc15 OX=1761758 GN=SAMN04487918_104216 PE=3 SV=1	6.39492	1.03e-06	32.8587	32.9714	33.039	32.9525	33.0092	32.9002	32.6042	32.6094	32.5316	32.9276	31.9889	32.8455	31.2127	30.8974	30.1395	33.4333	33.369	33.7575	31.6256	31.8133	30.0209	30.2156	30.1979	30.0347
A0A1M7GHR0	RecName: Full=Basic membrane protein B; Flags: Precursor	>tr|A0A1M7GHR0|A0A1M7GHR0_9BACI Nucleoside-binding protein OS=Bacillus sp. bc15 OX=1761758 GN=SAMN04487918_10679 PE=4 SV=1	8.83583	8.4e-09	27.7681	28.675	29.3627	33.559	33.8155	33.6704	32.0141	32.7963	32.3164	33.3928	33.2217	33.2174	32.5337	32.4012	32.1394	32.1395	32.6177	32.9201	31.7849	31.7932	31.664	32.2451	31.4744	31.6085
A0A1M7DB59	RecName: Full=Fructose-bisphosphate aldolase; Short=FBP aldolase; Short=FBPA; AltName: Full=Fructose-1,6-bisphosphate aldolase	>tr|A0A1M7DB59|A0A1M7DB59_9BACI Fructose-bisphosphate aldolase OS=Bacillus sp. bc15 OX=1761758 GN=SAMN04487918_103179 PE=4 SV=1	8.74109	1e-08	34.9269	34.5866	34.8186	31.9791	32.2236	32.3688	32.4435	32.0775	32.5467	32.5243	32.4714	32.5636	32.1503	31.9008	31.4904	32.4164	31.0683	31.2638	31.1438	30.4494	29.982	29.5955	29.9441	29.5684
A0A1M7LW29	RecName: Full=30S ribosomal protein S3	>tr|A0A1M7LW29|A0A1M7LW29_9BACI 30S ribosomal protein S3 OS=Bacillus sp. bc15 OX=1761758 GN=rpsC PE=3 SV=1	6.64181	6.19e-07	35.2717	34.8056	34.995	31.883	32.5631	32.6473	31.8716	30.9191	31.5751	31.908	32.2424	32.1526	32.158	32.3761	30.5218	31.5895	30.5285	31.0569	31.1436	31.1163	30.6255	30.8028	30.4642	30.5237
A0A1M7LXU1	RecName: Full=50S ribosomal protein L14	>tr|A0A1M7LXU1|A0A1M7LXU1_9BACI 50S ribosomal protein L14 OS=Bacillus sp. bc15 OX=1761758 GN=rplN PE=3 SV=1	4.19057	0.000101684	34.1127	33.8209	34.1321	31.5838	31.5101	31.5669	31.9466	31.4748	31.146	31.6028	32.1781	32.7041	32.6562	32.3623	30.4522	32.662	31.4379	31.6023	31.591	31.5516	31.3497	30.4301	30.5198	30.1334
A0A1M7GIM5	RecName: Full=Uncharacterized protein YmfJ	>tr|A0A1M7GIM5|A0A1M7GIM5_9BACI Uncharacterized protein OS=Bacillus sp. bc15 OX=1761758 GN=SAMN04487918_10672 PE=4 SV=1	12.5875	1.2e-11	36.9781	35.9328	36.7627	34.1576	33.9799	34.4504	34.5661	33.3543	34.0476	33.4393	34.2819	34.2576	34.6535	34.6185	32.753	29.9661	31.0005	31.6829	28.002	27.6121	28.6012	22.5111	23.0279	22.9614
A0A1M7HPA1	RecName: Full=Retinal dehydrogenase 2; Short=RALDH 2; Short=RalDH2; AltName: Full=Aldehyde dehydrogenase family 1 member A2; AltName: Full=Retinaldehyde-specific dehydrogenase type 2; Short=RALDH(II)	>tr|A0A1M7HPA1|A0A1M7HPA1_9BACI Aldehyde dehydrogenase (Acceptor) OS=Bacillus sp. bc15 OX=1761758 GN=SAMN04487918_107145 PE=3 SV=1	3.69209	0.000297668	33.6489	33.0778	32.9795	28.2042	29.779	29.7625	28.8467	27.2197	30.3357	30.182	29.635	31.3404	34.3605	33.512	29.3918	33.7036	33.3349	33.4408	35.5635	34.7639	33.7521	31.4547	32.3145	32.799
A0A1M6VEQ1	RecName: Full=DNA protection during starvation protein	>tr|A0A1M6VEQ1|A0A1M6VEQ1_9BACI Starvation-inducible DNA-binding protein OS=Bacillus sp. bc15 OX=1761758 GN=SAMN04487918_101287 PE=3 SV=1	4.14124	0.000113239	32.9704	33.2478	33.2625	32.6018	32.583	31.9088	30.7149	31.7787	30.4134	32.2216	31.6989	32.5129	30.8969	30.2221	28.9626	32.8699	33.5652	32.2625	31.527	31.7005	30.5567	31.0901	31.4358	31.0977
A0A1M7IHG5	RecName: Full=Bacillolysin; AltName: Full=Neutral protease; Flags: Precursor	>tr|A0A1M7IHG5|A0A1M7IHG5_9BACI Neutral metalloproteinase OS=Bacillus sp. bc15 OX=1761758 GN=SAMN04487918_108153 PE=3 SV=1	7.87864	5.41e-08	25.8394	25.5813	26.4834	27.5386	28.0215	27.8098	34.9885	32.4607	34.8636	33.675	32.2114	33.4748	34.5377	34.8798	34.1757	33.6838	34.4461	34.9492	31.6286	34.978	32.4267	30.3169	31.5617	31.4847
A0A1M7AK01	RecName: Full=DNA-binding protein HU	>tr|A0A1M7AK01|A0A1M7AK01_9BACI Bacterial nucleoid protein Hbs OS=Bacillus sp. bc15 OX=1761758 GN=SAMN04487918_10256 PE=3 SV=1	11.504	5.65e-11	35.9467	35.8123	35.5638	33.2423	34.2661	34.0494	33.1043	32.7483	33.2004	33.0731	33.5392	33.116	33.9163	33.739	32.4765	33.5931	33.0982	33.3376	28.978	29.4599	26.7205	22.5405	23.805	22.5851
A0A1M6XJ85	RecName: Full=Probable endopeptidase p60; AltName: Full=Invasion-associated protein p60; Flags: Precursor	>tr|A0A1M6XJ85|A0A1M6XJ85_9BACI NlpC/P60 family protein OS=Bacillus sp. bc15 OX=1761758 GN=SAMN04487918_1011168 PE=4 SV=1	4.79529	2.79e-05	32.0366	32.4284	32.5259	31.2384	32.5096	32.0549	32.5778	32.0889	33.4061	31.4347	31.0441	31.3938	32.0823	32.862	32.6736	31.208	32.5272	32.6882	33.3036	33.6043	31.0532	28.093	28.6419	28.4111
A0A1M7ENS2	RecName: Full=Thymidine phosphorylase; AltName: Full=TdRPase	>tr|A0A1M7ENS2|A0A1M7ENS2_9BACI Pyrimidine-nucleoside phosphorylase OS=Bacillus sp. bc15 OX=1761758 GN=SAMN04487918_104298 PE=3 SV=1	4.02121	0.000146398	33.1787	33.0499	33.1878	31.9024	32.0558	32.5894	32.4019	31.8838	32.2493	32.3859	32.6505	32.4703	31.1959	31.7407	30.535	31.1613	29.3007	31.1221	30.5968	31.3967	31.3688	31.2131	31.1427	30.9546
A0A1M7LW37	RecName: Full=30S ribosomal protein S7	>tr|A0A1M7LW37|A0A1M7LW37_9BACI 30S ribosomal protein S7 OS=Bacillus sp. bc15 OX=1761758 GN=rpsG PE=3 SV=1	3.66813	0.000313683	34.6296	33.673	33.9554	30.5	31.9495	32.2234	31.6491	30.8855	31.3888	31.691	32.2736	32.0578	31.8064	32.7174	31.0367	32.8685	30.9034	31.3013	31.1115	31.1762	30.3509	30.4756	30.2514	30.507
A0A1M7B3E6	RecName: Full=Small, acid-soluble spore protein 1; Short=SASP	>tr|A0A1M7B3E6|A0A1M7B3E6_9BACI Small acid-soluble spore protein D (Minor alpha/beta-type SASP) OS=Bacillus sp. bc15 OX=1761758 GN=SAMN04487918_102258 PE=4 SV=1	12.0359	2.48e-11	35.2682	33.9954	35.1666	32.7295	33.6494	33.8974	33.778	33.0687	32.9938	33.4178	34.0331	33.7209	34.4534	34.8498	34.1365	31.2593	32.2115	33.1889	25.3735	26.0636	26.2313	26.2667	25.5599	25.3699
A0A1M7JZ94	---NA---	>tr|A0A1M7JZ94|A0A1M7JZ94_9BACI Uncharacterized protein OS=Bacillus sp. bc15 OX=1761758 GN=SAMN04487918_110142 PE=4 SV=1	2.89466	0.00168659	31.8681	31.1994	31.8269	32.7664	33.1325	33.3612	32.8244	32.4967	32.354	33.5121	32.5839	32.9625	32.936	32.7587	31.7089	33.0238	32.1672	32.5001	31.3457	32.468	31.2231	21.5249	28.6431	28.8834
A0A1M7LD98	RecName: Full=Transketolase; Short=TK	>tr|A0A1M7LD98|A0A1M7LD98_9BACI Transketolase OS=Bacillus sp. bc15 OX=1761758 GN=SAMN04487918_11547 PE=3 SV=1	4.89204	2.29e-05	33.748	33.7779	33.6839	30.6546	31.0745	31.3392	32.2725	31.6608	31.6955	32.157	32.2105	31.9859	31.9223	31.9448	30.7095	32.4183	30.7322	30.6398	31.6274	31.6758	30.9979	30.1166	30.0567	30.2856
A0A1M7D7Z9	RecName: Full=ATP synthase subunit beta; AltName: Full=ATP synthase F1 sector subunit beta; AltName: Full=F-ATPase subunit beta	>tr|A0A1M7D7Z9|A0A1M7D7Z9_9BACI ATP synthase subunit beta OS=Bacillus sp. bc15 OX=1761758 GN=atpD PE=3 SV=1	4.95268	2.02e-05	33.5253	32.6449	32.8168	30.7358	32.5593	32.8048	32.933	31.7898	32.5464	32.1831	33.3837	32.8559	30.8722	31.7478	30.8702	32.9888	32.3883	32.3508	29.0068	30.0969	28.5136	29.0687	29.7723	30.3721
A0A1M7GLP1	RecName: Full=GTP-sensing transcriptional pleiotropic repressor CodY	>tr|A0A1M7GLP1|A0A1M7GLP1_9BACI GTP-sensing transcriptional pleiotropic repressor CodY OS=Bacillus sp. bc15 OX=1761758 GN=codY PE=3 SV=1	3.29936	0.000703488	34.6079	33.9751	34.4799	31.7558	31.3148	32.3016	31.4054	31.0274	30.8799	31.4667	31.7002	31.464	32.1791	32.5786	28.8561	30.6053	30.1921	30.0876	31.4967	31.4939	31.3288	30.7966	31.1587	31
A0A1M7FRV4	RecName: Full=Trigger factor; Short=TF; AltName: Full=PPIase	>tr|A0A1M7FRV4|A0A1M7FRV4_9BACI Trigger factor OS=Bacillus sp. bc15 OX=1761758 GN=tig PE=3 SV=1	4.42724	6.12e-05	35.3675	35.05	34.8755	30.7111	31.662	31.6793	31.3035	31.0282	31.8547	31.9235	31.1967	31.8505	31.5852	31.495	29.2163	32.3871	30.178	29.9543	30.7719	31.1066	31.2851	30.5452	30.8992	30.0104
A0A1M7LVI1	RecName: Full=DNA-directed RNA polymerase subunit beta'; Short=RNAP subunit beta'; AltName: Full=RNA polymerase subunit beta'; AltName: Full=Transcriptase subunit beta'	>tr|A0A1M7LVI1|A0A1M7LVI1_9BACI DNA-directed RNA polymerase subunit beta' OS=Bacillus sp. bc15 OX=1761758 GN=rpoC PE=3 SV=1	1.70828	0.0226086	33.4689	33.2658	33.1348	29.8827	30.6276	30.4306	32.3396	30.5655	30.4472	30.1446	32.2009	30.6644	31.4463	31.6573	29.1785	31.468	31.0987	32.126	30.9115	33.013	32.0766	33.05	31.346	32.6406
A0A1M7GBL7	RecName: Full=RNA-binding protein Hfq	>tr|A0A1M7GBL7|A0A1M7GBL7_9BACI RNA-binding protein Hfq OS=Bacillus sp. bc15 OX=1761758 GN=hfq PE=3 SV=1	6.01039	2.28e-06	30.5021	33.4434	30.8935	33.0003	33.9224	33.5193	32.4872	32.6366	32.9623	32.5035	32.7445	32.6377	32.7217	32.5869	32.0978	30.3137	32.7983	32.7544	30.8312	30.7115	30.0125	26.835	26.7786	27.1304
A0A1M7D8V3	RecName: Full=ATP synthase subunit alpha; AltName: Full=ATP synthase F1 sector subunit alpha; AltName: Full=F-ATPase subunit alpha	>tr|A0A1M7D8V3|A0A1M7D8V3_9BACI ATP synthase subunit alpha OS=Bacillus sp. bc15 OX=1761758 GN=atpA PE=3 SV=1	7.89361	5.24e-08	33.2201	33.008	32.3254	32.371	33.3215	33.149	32.7123	32.6628	32.8066	33.0028	32.5482	32.8946	32.0337	31.5411	31.0469	31.5256	30.9683	30.6301	29.7181	30.4831	28.6513	28.7056	28.5791	28.5567
A0A1M7EUJ1	RecName: Full=Maltose/maltodextrin-binding periplasmic protein; AltName: Full=MMBP; AltName: Full=Maltodextrin-binding protein; AltName: Full=Maltose-binding protein; Short=MBP; Flags: Precursor	>tr|A0A1M7EUJ1|A0A1M7EUJ1_9BACI Maltodextrin-binding protein OS=Bacillus sp. bc15 OX=1761758 GN=SAMN04487918_104371 PE=3 SV=1	12.2799	1.7e-11	33.8322	34.7505	32.695	32.5345	32.1499	32.6875	33.1305	32.7995	32.926	33.6492	34.0771	34.0198	33.8512	33.6408	32.8078	32.7174	32.6808	32.2577	31.1513	30.4871	29.8467	21.5834	22.4262	23.1464
A0A1M7JPV1	RecName: Full=1-pyrroline-5-carboxylate dehydrogenase; Short=P5C dehydrogenase; AltName: Full=L-glutamate gamma-semialdehyde dehydrogenase	>tr|A0A1M7JPV1|A0A1M7JPV1_9BACI 1-pyrroline-5-carboxylate dehydrogenase OS=Bacillus sp. bc15 OX=1761758 GN=rocA PE=3 SV=1	3.2589	0.000768795	32.8544	31.8815	32.4101	30.0167	30.1287	30.6893	31.2553	30.5655	30.7221	31.7233	32.507	31.9599	30.7333	30.845	29.9395	32.3441	30.5586	30.1766	31.7862	33.0669	32.3669	32.2463	32.1073	32.513
A0A1M7LXJ8	RecName: Full=50S ribosomal protein L22	>tr|A0A1M7LXJ8|A0A1M7LXJ8_9BACI 50S ribosomal protein L22 OS=Bacillus sp. bc15 OX=1761758 GN=rplV PE=3 SV=1	5.01196	1.79e-05	33.3709	33.0464	33.4326	30.9413	30.7508	30.9507	31.2588	31.4537	30.7888	31.2771	31.7073	32.1254	31.8292	31.9814	30.8646	32.0251	31.0735	31.1487	31.491	31.9318	30.6182	29.8365	29.954	30.156
A0A1M7E508	RecName: Full=30S ribosomal protein S20	>tr|A0A1M7E508|A0A1M7E508_9BACI 30S ribosomal protein S20 OS=Bacillus sp. bc15 OX=1761758 GN=rpsT PE=3 SV=1	8.30541	2.35e-08	33.1556	33.3986	33.4273	31.4672	31.9863	31.6877	31.1614	31.1097	31.5762	31.5407	31.5652	31.8786	31.4438	31.8788	31.6955	31.9496	30.9181	31.2106	30.4894	30.1814	30.3701	30.1698	30.0273	29.721
A0A1M7LEB8	RecName: Full=Glutamine synthetase; Short=GS; AltName: Full=Glutamate--ammonia ligase; AltName: Full=Glutamine synthetase I alpha; Short=GSI alpha	>tr|A0A1M7LEB8|A0A1M7LEB8_9BACI Glutamine synthetase OS=Bacillus sp. bc15 OX=1761758 GN=SAMN04487918_11560 PE=3 SV=1	10.8633	1.8e-10	31.9761	32.2954	32.8431	33.2104	33.8539	33.8275	31.9864	32.266	32.0847	32.8774	32.9667	33.0273	32.2025	31.9968	31.83	30.4533	31.4101	30.6063	29.4395	29.6221	28.5834	27.9606	28.2614	28.0449
A0A1M7LW46	RecName: Full=50S ribosomal protein L23	>tr|A0A1M7LW46|A0A1M7LW46_9BACI 50S ribosomal protein L23 OS=Bacillus sp. bc15 OX=1761758 GN=rplW PE=3 SV=1	5.15302	1.34e-05	33.9107	33.2908	33.5881	29.5744	30.8837	30.9174	30.8027	30.5933	30.2545	30.3187	31.4541	31.0438	31.6548	32.2822	31.0576	31.77	31.3234	31.3314	31.1234	31.4613	31.1814	30.9664	31.0168	30.4895
A0A1M7GH36	RecName: Full=Stage V sporulation protein S	>tr|A0A1M7GH36|A0A1M7GH36_9BACI Stage V sporulation protein S OS=Bacillus sp. bc15 OX=1761758 GN=SAMN04487918_10664 PE=4 SV=1	4.44685	5.88e-05	30.972	30.4573	30.1284	31.8794	33.0551	33.0541	33.2113	31.976	31.9629	30.8596	32.8557	31.5872	32.2206	32.871	31.0097	32.0075	32.0519	32.7666	30.6343	31.115	29.739	28.7771	27.918	28.9808
A0A1M7J1T3	RecName: Full=Probable quinol oxidase subunit 2; AltName: Full=Quinol oxidase polypeptide II; Flags: Precursor	>tr|A0A1M7J1T3|A0A1M7J1T3_9BACI Quinol oxidase subunit 2 OS=Bacillus sp. bc15 OX=1761758 GN=SAMN04487918_10918 PE=3 SV=1	8.77665	9.49e-09	30.8836	31.0576	31.2672	33.2019	34.412	33.9696	32.3739	32.6414	32.4016	31.2002	31.8193	32.1477	31.4214	31.7791	31.8514	31.4327	32.4433	32.2314	30.1278	29.7438	28.5543	27.8221	27.8533	28.1458
A0A1M7FNK2	RecName: Full=Enoyl-CoA hydratase, mitochondrial; AltName: Full=Enoyl-CoA hydratase 1; AltName: Full=Short-chain enoyl-CoA hydratase; Short=SCEH; Flags: Precursor	>tr|A0A1M7FNK2|A0A1M7FNK2_9BACI Short chain enoyl-CoA hydratase OS=Bacillus sp. bc15 OX=1761758 GN=SAMN04487918_105216 PE=3 SV=1	1.32268	0.0534973	31.9719	30.7543	31.3718	30.45	31.5851	31.9236	31.1871	31.1396	31.3088	32.0423	31.72	31.121	31.3494	30.7172	30.8866	31.3081	30.849	31.2004	32.2543	32.1136	31.5668	30.504	30.7041	30.6326
A0A1M6W1T4	RecName: Full=Malonate-semialdehyde dehydrogenase; Short=MSA dehydrogenase; AltName: Full=Methylmalonate-semialdehyde dehydrogenase; Short=MMSA dehydrogenase; Short=MSDH	>tr|A0A1M6W1T4|A0A1M6W1T4_9BACI Malonate-semialdehyde dehydrogenase OS=Bacillus sp. bc15 OX=1761758 GN=iolA PE=3 SV=1	3.22458	0.000828374	32.6497	32.0828	32.3692	31.2515	32.6115	32.4007	31.3553	31.2037	31.2123	30.1576	30.5861	30.7342	30.1714	29.8695	28.3563	32.0499	31.7337	30.3263	32.3084	31.8818	31.1343	31.327	31.2012	31.6218
A0A1M7LPR9	RecName: Full=Hypoxanthine-guanine phosphoribosyltransferase; Short=HGPRT; Short=HGPRTase	>tr|A0A1M7LPR9|A0A1M7LPR9_9BACI Hypoxanthine phosphoribosyltransferase OS=Bacillus sp. bc15 OX=1761758 GN=SAMN04487918_11715 PE=3 SV=1	6.26093	1.35e-06	33.3426	32.8217	33.3057	31.4334	32.4368	32.4836	32.1647	31.8673	32.1404	31.8824	32.1051	32.0586	31.6788	31.6233	29.9601	31.2556	31.2485	31.633	30.6442	30.4373	28.8308	28.5197	28.2293	28.4294
A0A1M7D9Y2	RecName: Full=50S ribosomal protein L31 type B	>tr|A0A1M7D9Y2|A0A1M7D9Y2_9BACI 50S ribosomal protein L31 type B OS=Bacillus sp. bc15 OX=1761758 GN=rpmE2 PE=3 SV=1	7.14263	2.3e-07	33.7247	33.1736	33.3439	31.2279	31.7724	31.5473	30.6694	30.7787	30.7386	30.9029	31.7888	31.8678	31.5297	31.8034	31.2695	31.8493	30.8738	30.7721	30.6403	30.4839	30.314	29.7407	30.0718	29.6427
A0A1M7BH40	RecName: Full=Catalase	>tr|A0A1M7BH40|A0A1M7BH40_9BACI Catalase OS=Bacillus sp. bc15 OX=1761758 GN=SAMN04487918_102403 PE=3 SV=1	10.9916	1.42e-10	32.8097	32.5285	32.5032	33.4316	34.3267	34.1056	32.3161	32.1101	32.4036	32.3208	32.3963	32.3312	30.9083	30.6367	29.7645	30.4343	29.4076	31.2781	31.8951	32.6054	32.4746	25.7393	25.8265	25.6845
A0A1M7LPQ5	RecName: Full=ATP-dependent zinc metalloprotease FtsH	>tr|A0A1M7LPQ5|A0A1M7LPQ5_9BACI ATP-dependent zinc metalloprotease FtsH OS=Bacillus sp. bc15 OX=1761758 GN=ftsH PE=3 SV=1	8.4538	1.73e-08	34.5054	33.8974	34.1096	31.7657	32.1511	32.7339	31.6701	31.6004	31.5336	31.2629	31.3946	31.1746	31.6315	31.7305	30.4357	29.5602	30.8976	30.4215	30.0878	30.4738	30.831	28.3164	28.7013	28.4483
A0A1M6VUA6	RecName: Full=Probable cell wall amidase LytH; Flags: Precursor	>tr|A0A1M6VUA6|A0A1M6VUA6_9BACI N-acetylmuramoyl-L-alanine amidase OS=Bacillus sp. bc15 OX=1761758 GN=SAMN04487918_101475 PE=4 SV=1	10.0148	8.43e-10	33.3746	33.5971	34.23	33.0807	34.259	33.9181	33.224	33.1966	33.1802	32.569	33.231	33.1299	33.6976	33.8752	33.6918	30.9937	33.2244	33.9888	26.3992	28.3745	25.1305	22.3411	23.1069	23.0715
A0A1M7LVD4	RecName: Full=50S ribosomal protein L10	>tr|A0A1M7LVD4|A0A1M7LVD4_9BACI 50S ribosomal protein L10 OS=Bacillus sp. bc15 OX=1761758 GN=rplJ PE=3 SV=1	6.62948	6.34e-07	34.4241	34.2322	34.3866	30.3059	28.5315	29.9618	30.4989	30.5371	30.247	31.2438	31.596	31.7715	31.5069	30.9491	30.5994	31.7454	30.2262	30.7115	31.0423	31.0864	31.1848	30.8755	30.8811	30.2561
A0A1M7ID59	RecName: Full=Glycine cleavage system H protein; AltName: Full=Octanoyl/lipoyl carrier protein	>tr|A0A1M7ID59|A0A1M7ID59_9BACI Glycine cleavage system H protein OS=Bacillus sp. bc15 OX=1761758 GN=gcvH PE=3 SV=1	4.44705	5.88e-05	32.3865	31.9428	32.84	29.6731	27.6753	29.6891	30.6537	29.7263	30.3086	30.7453	30.6558	31.1787	31.2072	30.3074	29.3885	32.3592	31.5696	31.2388	32.1492	33.5255	32.7004	31.9731	32.2456	32.0329
A0A1M7JTJ3	RecName: Full=Alkyl hydroperoxide reductase subunit F	>tr|A0A1M7JTJ3|A0A1M7JTJ3_9BACI Alkyl hydroperoxide reductase subunit F OS=Bacillus sp. bc15 OX=1761758 GN=SAMN04487918_11063 PE=4 SV=1	4.81694	2.67e-05	34.3846	33.3983	34.0447	31.0032	31.2679	31.6216	30.4928	29.8253	30.5034	30.3174	30.652	30.6985	30.1543	30.656	30.1896	31.952	30.9967	31.0722	32.2131	31.9658	31.0632	27.9289	30.4979	30.2684
A0A1M7MH18	RecName: Full=10 kDa chaperonin; AltName: Full=GroES protein; AltName: Full=Protein Cpn10	>tr|A0A1M7MH18|A0A1M7MH18_9BACI 10 kDa chaperonin OS=Bacillus sp. bc15 OX=1761758 GN=groS PE=3 SV=1	4.1365	0.000114145	32.802	32.6503	32.7229	30.7166	29.9879	31.2263	31.5598	31.6259	32.3268	32.0908	30.6135	31.0046	30.8657	30.6951	30.4683	31.8345	30.8335	30.8334	31.6157	31.7933	30.5615	28.4934	29.7452	29.4536
A0A1M7LX54	RecName: Full=50S ribosomal protein L6	>tr|A0A1M7LX54|A0A1M7LX54_9BACI 50S ribosomal protein L6 OS=Bacillus sp. bc15 OX=1761758 GN=rplF PE=3 SV=1	11.6561	4.74e-11	33.9201	33.5702	33.8648	31.2538	30.537	30.7859	31.1739	30.6777	30.3987	31.4436	31.9108	31.9255	31.4011	31.509	30.9202	32.2733	31.8106	32.164	30.3156	30.1843	30.1445	28.083	28.1171	27.8218
A0A1M7MK33	RecName: Full=50S ribosomal protein L17	>tr|A0A1M7MK33|A0A1M7MK33_9BACI 50S ribosomal protein L17 OS=Bacillus sp. bc15 OX=1761758 GN=rplQ PE=3 SV=1	2.32395	0.00585685	34.2934	33.9256	34.3405	31.4947	24.7952	30.2778	31.5894	31.3564	31.7699	31.9716	31.9317	32.4594	31.5517	31.7655	29.2772	32.439	30.8465	30.8179	30.7764	31.0485	31.2038	28.7746	28.7456	28.537
A0A1M6XJ53	RecName: Full=Periplasmic oligopeptide-binding protein; Flags: Precursor	>tr|A0A1M6XJ53|A0A1M6XJ53_9BACI Oligopeptide transport system substrate-binding protein OS=Bacillus sp. bc15 OX=1761758 GN=SAMN04487918_1011167 PE=4 SV=1	13.0524	5.21e-12	32.8638	33.3692	33.4978	33.7044	33.9687	34.0769	31.4386	31.4472	31.116	31.7972	32.5683	32.2938	32.0814	32.3654	31.4177	30.0831	31.2506	31.472	31.8853	33.1371	33.4568	22.4137	21.6198	22.2878
A0A1M7LXV5	RecName: Full=50S ribosomal protein L24	>tr|A0A1M7LXV5|A0A1M7LXV5_9BACI 50S ribosomal protein L24 OS=Bacillus sp. bc15 OX=1761758 GN=rplX PE=3 SV=1	5.56783	5.67e-06	33.3844	32.9324	33.3778	30.9019	31.3761	31.6614	31.1537	30.9099	31.0978	30.4743	31.5432	31.1828	31.0838	31.5273	29.5646	31.8886	30.946	30.8794	30.6512	30.984	30.7458	28.8744	29.094	28.6068
A0A1M7LX96	RecName: Full=30S ribosomal protein S5	>tr|A0A1M7LX96|A0A1M7LX96_9BACI 30S ribosomal protein S5 OS=Bacillus sp. bc15 OX=1761758 GN=rpsE PE=3 SV=1	6.46369	8.95e-07	34.0396	33.713	33.1797	31.4699	30.6371	31.4423	30.632	30.5138	30.6088	30.9017	31.1368	31.6581	31.3565	31.582	30.3585	31.4022	30.0869	30.1699	30.5942	30.6614	30.6282	29.3187	29.5005	29.0845
A0A1M7FVZ2	RecName: Full=50S ribosomal protein L21	>tr|A0A1M7FVZ2|A0A1M7FVZ2_9BACI 50S ribosomal protein L21 OS=Bacillus sp. bc15 OX=1761758 GN=rplU PE=3 SV=1	8.10496	3.52e-08	33.5412	33.6514	33.6065	30.9753	30.4005	30.9482	30.6812	30.423	30.9237	31.1957	30.9293	31.2073	31.2445	30.9613	30.0807	30.7323	29.9709	30.25	30.999	31.0146	30.6738	30.0664	30.0354	29.9883
A0A1M6W1H9	RecName: Full=2-methylcitrate dehydratase; Short=2-MC dehydratase; AltName: Full=Aconitate hydratase; Short=ACN; Short=Aconitase	>tr|A0A1M6W1H9|A0A1M6W1H9_9BACI 2-methylcitrate dehydratase OS=Bacillus sp. bc15 OX=1761758 GN=SAMN04487918_101557 PE=4 SV=1	4.98988	1.87e-05	32.2156	30.516	32.2032	29.2569	29.1085	29.3971	30.7315	30.4269	30.5164	30.6885	31.1325	30.9974	29.4072	29.8139	28.9804	31.7812	29.882	29.1999	33.1186	33.1493	32.494	32.6252	32.3551	32.9359
A0A1M7LVZ7	RecName: Full=30S ribosomal protein S10	>tr|A0A1M7LVZ7|A0A1M7LVZ7_9BACI 30S ribosomal protein S10 OS=Bacillus sp. bc15 OX=1761758 GN=rpsJ PE=3 SV=1	6.37144	1.09e-06	33.3029	33.2994	33.2655	30.4925	30.8527	31.0678	30.5948	29.8353	30.7561	30.8684	31.1772	31.2766	31.1067	30.8843	30.5128	31.8777	30.2787	30.746	30.2961	29.9663	29.934	30.0258	29.9076	29.8996
A0A1M7ENC9	RecName: Full=Phosphopentomutase; AltName: Full=Phosphodeoxyribomutase	>tr|A0A1M7ENC9|A0A1M7ENC9_9BACI Phosphopentomutase OS=Bacillus sp. bc15 OX=1761758 GN=deoB PE=3 SV=1	3.85071	0.000210872	33.8691	33.658	33.6595	29.6247	30.4993	30.7116	31.3653	29.7498	31.5718	30.6998	30.4773	30.9284	29.6579	29.4253	27.3629	31.1042	29.4672	28.5432	31.0575	31.6328	32.9683	30.7889	30.7373	30.2521
A0A1M7DEY3	RecName: Full=Spore coat protein GerQ	>tr|A0A1M7DEY3|A0A1M7DEY3_9BACI Spore germination protein Q OS=Bacillus sp. bc15 OX=1761758 GN=SAMN04487918_103233 PE=4 SV=1	13.7415	1.6e-12	36.0037	35.8862	36.2576	33.9796	34.2032	33.9925	33.2322	33.0231	33.1641	33.0265	33.2718	33.1605	33.6154	33.7112	33.4519	30.0794	32.6737	33.0776	21.5463	22.017	22.7692	21.7342	22.0626	22.849
A0A1M7JYT5	RecName: Full=Tellurium resistance protein TerD	>tr|A0A1M7JYT5|A0A1M7JYT5_9BACI Tellurium resistance protein TerD OS=Bacillus sp. bc15 OX=1761758 GN=SAMN04487918_110134 PE=4 SV=1	3.20553	0.000862497	32.8684	32.8479	32.4208	29.5129	30.2709	29.967	29.7186	29.4296	30.486	30.1625	29.1152	30.437	30.9445	30.71	29.5453	31.9885	30.2877	29.393	31.3666	31.2877	31.3964	31.1376	31.523	31.277
A0A1M7GM41	RecName: Full=50S ribosomal protein L19	>tr|A0A1M7GM41|A0A1M7GM41_9BACI 50S ribosomal protein L19 OS=Bacillus sp. bc15 OX=1761758 GN=rplS PE=3 SV=1	5.44637	7.28e-06	33.5472	33.0458	33.3514	30.4315	30.9553	30.9193	29.9037	30.6474	30.9418	30.712	31.0944	31.5025	30.9279	31.1567	29.7782	29.0215	29.6617	29.7776	30.4773	31.0704	30.5474	29.7968	29.9542	28.3705
A0A1M7HUJ2	RecName: Full=Aconitate hydratase A; Short=ACN; Short=Aconitase; AltName: Full=(2R,3S)-2-methylisocitrate dehydratase; AltName: Full=(2S,3R)-3-hydroxybutane-1,2,3-tricarboxylate dehydratase; AltName: Full=Iron-responsive protein-like; Short=IRP-like; AltName: Full=Probable 2-methyl-cis-aconitate hydratase; AltName: Full=RNA-binding protein	>tr|A0A1M7HUJ2|A0A1M7HUJ2_9BACI Aconitate hydratase OS=Bacillus sp. bc15 OX=1761758 GN=SAMN04487918_107206 PE=3 SV=1	1.31995	0.0537973	31.343	30.3696	30.9759	30.0805	29.1118	30.0559	31.0088	30.5001	31.1395	31.3396	31.7874	31.358	30.5788	30.484	30.4736	30.8309	31.396	29.6201	31.1874	30.8211	30.4217	31.4209	30.1226	31.022
A0A1M7LXF0	RecName: Full=30S ribosomal protein S11	>tr|A0A1M7LXF0|A0A1M7LXF0_9BACI 30S ribosomal protein S11 OS=Bacillus sp. bc15 OX=1761758 GN=rpsK PE=3 SV=1	4.118	0.000118646	33.4611	32.7263	32.7917	30.5769	31.6173	31.4797	30.8388	30.227	29.2084	29.753	31.3174	30.6925	30.8318	30.857	29.5891	30.187	29.9597	29.9681	30.202	30.574	30.46	29.9528	29.8264	30.1447
A0A1M7GGH0	RecName: Full=Spore coat protein E	>tr|A0A1M7GGH0|A0A1M7GGH0_9BACI Spore coat protein E OS=Bacillus sp. bc15 OX=1761758 GN=SAMN04487918_10658 PE=4 SV=1	12.3255	1.63e-11	31.8723	31.8596	33.1094	33.2099	33.5375	33.3525	33.5117	32.8117	32.9803	34.2287	34.1619	34.0775	30.6925	31.194	31.781	29.9663	31.6489	31.473	28.7247	27.6993	27.3683	22.437	22.3741	23.1522
A0A1M7GMG4	RecName: Full=ATP-dependent protease ATPase subunit HslU; AltName: Full=Unfoldase HslU	>tr|A0A1M7GMG4|A0A1M7GMG4_9BACI ATP-dependent protease ATPase subunit HslU OS=Bacillus sp. bc15 OX=1761758 GN=hslU PE=3 SV=1	7.35424	1.53e-07	31.3852	30.9935	31.2484	30.7826	31.0749	31.6087	32.4891	31.6024	32.3335	32.6472	32.7921	32.3518	31.2296	31.4234	29.6212	31.7074	30.8686	30.6781	30.4483	30.6678	29.0371	26.7747	26.7966	26.4978
A0A1M7IEC9	RecName: Full=Short-chain specific acyl-CoA dehydrogenase, mitochondrial; Short=SCAD; AltName: Full=Butyryl-CoA dehydrogenase; Flags: Precursor	>tr|A0A1M7IEC9|A0A1M7IEC9_9BACI Acyl-CoA dehydrogenase OS=Bacillus sp. bc15 OX=1761758 GN=SAMN04487918_108115 PE=3 SV=1	1.97172	0.0126859	30.6188	28.4631	29.3863	29.5576	30.7729	30.7174	31.1378	30.7839	31.1992	30.7876	31.3506	31.2876	29.8032	30.0597	28.5577	32.1446	31.2191	30.2194	32.8473	30.7368	32.6235	30.5827	30.6237	31.0743
A0A1M7FHE6	RecName: Full=ATP-dependent 6-phosphofructokinase; Short=ATP-PFK; Short=Phosphofructokinase; AltName: Full=Phosphohexokinase	>tr|A0A1M7FHE6|A0A1M7FHE6_9BACI ATP-dependent 6-phosphofructokinase OS=Bacillus sp. bc15 OX=1761758 GN=pfkA PE=3 SV=1	1.99403	0.0120597	32.2748	31.0988	31.9533	29.6301	29.6354	30.2319	31.1059	30.7609	30.3947	30.2938	31.4085	31.0469	30.9613	30.7724	29.6685	31.1407	30.7088	30.5494	30.3794	31.3956	30.346	30.436	29.7229	30.2069
A0A1M7KE38	RecName: Full=S-adenosylmethionine synthase; Short=AdoMet synthase; AltName: Full=MAT; AltName: Full=Methionine adenosyltransferase	>tr|A0A1M7KE38|A0A1M7KE38_9BACI S-adenosylmethionine synthase OS=Bacillus sp. bc15 OX=1761758 GN=metK PE=3 SV=1	2.96674	0.00144796	32.4867	31.7124	32.2622	30.4365	30.6051	31.3323	31.7372	30.8265	30.8969	30.7794	32.5244	31.9447	31.8745	31.7124	28.8172	31.0502	29.9715	29.8337	29.7276	29.3192	29.9391	28.4933	28.4445	28.7604
A0A1M7JEQ9	RecName: Full=Protein PrkA	>tr|A0A1M7JEQ9|A0A1M7JEQ9_9BACI Putative serine protein kinase, PrkA OS=Bacillus sp. bc15 OX=1761758 GN=SAMN04487918_109169 PE=4 SV=1	9.14893	4.43e-09	20.267	20.4516	21.4623	34.8729	34.7848	35.4227	36.1183	35.8124	35.8132	36.0347	36.5859	36.0593	33.9665	33.7894	33.6978	34.0865	34.5592	34.1921	28.7787	29.6131	21.9764	22.7555	22.1347	22.0895
A0A1M7FH72	RecName: Full=Isocitrate dehydrogenase [NADP]; Short=IDH; AltName: Full=IDP; AltName: Full=NADP(+)-specific ICDH; AltName: Full=Oxalosuccinate decarboxylase	>tr|A0A1M7FH72|A0A1M7FH72_9BACI Isocitrate dehydrogenase [NADP] OS=Bacillus sp. bc15 OX=1761758 GN=SAMN04487918_105138 PE=4 SV=1	1.66237	0.0250199	32.4763	31.9495	32.0768	30.6327	30.9619	30.9844	30.8158	30.786	31.4374	31.1713	30.4947	30.7296	30.1149	30.012	26.1416	31.7353	30.2388	30.1179	30.5027	30.2612	30.2503	30.5891	30.5423	30.0375
A0A1M7ALE7	RecName: Full=30S ribosomal protein S1	>tr|A0A1M7ALE7|A0A1M7ALE7_9BACI SSU ribosomal protein S1P OS=Bacillus sp. bc15 OX=1761758 GN=SAMN04487918_10268 PE=4 SV=1	4.81353	2.69e-05	32.7983	32.3259	32.8058	30.061	28.2123	30.0449	30.3848	30.498	29.8758	30.7104	31.3512	31.225	31.181	30.9398	29.7896	29.2343	29.195	29.5852	30.9375	31.1038	30.9572	30.1003	30.2105	30.3262
A0A1M7BE58	RecName: Full=Oligopeptide transport ATP-binding protein OppF	>tr|A0A1M7BE58|A0A1M7BE58_9BACI Oligopeptide transport system ATP-binding protein OS=Bacillus sp. bc15 OX=1761758 GN=SAMN04487918_102373 PE=3 SV=1	3.18296	0.000904565	30.5053	28.5755	29.8572	30.3483	31.1989	31.1756	31.0409	30.8224	30.5935	30.4665	31.5983	31.1086	31.7027	32.0604	31.0665	30.5877	30.9964	30.7442	30.4294	30.8711	30.1198	29.3933	29.258	29.1087
A0A1M7GZP8	RecName: Full=Pyruvate dehydrogenase E1 component subunit beta	>tr|A0A1M7GZP8|A0A1M7GZP8_9BACI Pyruvate dehydrogenase E1 component beta subunit OS=Bacillus sp. bc15 OX=1761758 GN=SAMN04487918_106267 PE=4 SV=1	11.9409	2.81e-11	34.9986	34.3377	34.7557	32.6698	33.2246	33.7443	32.6143	31.7481	32.4827	32.9828	32.7248	32.7953	32.4794	32.1257	30.7905	32.9157	31.3899	31.7047	22.2092	20.0842	22.2811	26.1929	24.9677	25.5951
A0A1M7BPD3	RecName: Full=Foldase protein PrsA 1; Flags: Precursor	>tr|A0A1M7BPD3|A0A1M7BPD3_9BACI Foldase protein PrsA OS=Bacillus sp. bc15 OX=1761758 GN=prsA PE=3 SV=1	16.7427	1.71e-14	33.8992	33.6384	33.7818	32.9621	32.7931	32.9853	31.6501	31.8902	31.8055	32.7522	32.9	32.3885	31.5186	31.8042	30.747	30.8843	31.3242	30.6832	28.1511	28.1167	27.5882	22.6134	22.1598	22.3001
A0A1M7LU56	RecName: Full=ATP-dependent Clp protease ATP-binding subunit ClpC	>tr|A0A1M7LU56|A0A1M7LU56_9BACI ATP-dependent Clp protease ATP-binding subunit ClpC OS=Bacillus sp. bc15 OX=1761758 GN=SAMN04487918_1185 PE=3 SV=1	4.5216	5.02e-05	32.5382	32.2821	31.7739	30.4498	29.9994	30.6916	29.9819	30.2107	30.6175	31.478	31.4366	31.4116	30.727	30.1963	29.3581	27.4037	29.4559	29.1472	30.7976	30.5879	30.4252	29.8072	30.0977	30.3859
A0A1M7MIQ2	RecName: Full=Inosine-5'-monophosphate dehydrogenase; Short=IMP dehydrogenase; Short=IMPD; Short=IMPDH	>tr|A0A1M7MIQ2|A0A1M7MIQ2_9BACI Inosine-5'-monophosphate dehydrogenase OS=Bacillus sp. bc15 OX=1761758 GN=guaB PE=3 SV=1	2.08963	0.00978693	32.9735	32.4978	32.7405	31.1106	31.9388	31.8081	29.4577	30.5083	30.2574	29.02	28.8719	29.2288	29.7521	29.9704	25.8987	30.8661	30.8161	26.3544	31.4296	32.4469	32.0302	30.0589	30.2142	30.7355
A0A1M7FRB2	RecName: Full=Transcriptional regulatory protein UhpA	>tr|A0A1M7FRB2|A0A1M7FRB2_9BACI Transcriptional regulator OS=Bacillus sp. bc15 OX=1761758 GN=SAMN04487918_105239 PE=4 SV=1	5.71084	4.22e-06	26.341	28.1119	18.6014	33.4768	34.3956	34.3315	34.2621	34.3774	33.8442	34.1029	34.5185	34.025	34.3735	34.5403	34.5795	31.9932	34.2815	34.4927	27.3677	26.0143	22.429	24.326	22.9089	21.8431
A0A1M7FWJ4	---NA---	>tr|A0A1M7FWJ4|A0A1M7FWJ4_9BACI Spore cortex protein OS=Bacillus sp. bc15 OX=1761758 GN=SAMN04487918_105307 PE=4 SV=1	10.7577	2.1e-10	35.6001	35.0029	35.4318	33.4428	33.7721	34.1423	33.0892	32.3813	32.8401	33.1504	33.8861	33.5928	33.8399	34.2751	31.3439	28.062	31.2502	31.9824	21.8143	21.805	21.16	23.2488	21.849	22.0864
A0A1M7HU35	RecName: Full=Small, acid-soluble spore protein N; Short=SASP N	>tr|A0A1M7HU35|A0A1M7HU35_9BACI Small, acid-soluble spore protein N OS=Bacillus sp. bc15 OX=1761758 GN=sspN PE=2 SV=1	7.71041	7.51e-08	33.5351	33.6565	33.8259	32.7729	33.3174	32.9571	32.0043	31.5188	32.5074	31.8192	31.8511	31.4572	31.8779	32.1552	32.8004	30.3466	32.3783	32.594	26.1684	27.4416	21.9581	22.7585	23.9003	22.8429
A0A1M6UUF7	RecName: Full=Fumarate hydratase class II; Short=Fumarase C; AltName: Full=Aerobic fumarase; AltName: Full=Iron-independent fumarase	>tr|A0A1M6UUF7|A0A1M6UUF7_9BACI Fumarate hydratase class II OS=Bacillus sp. bc15 OX=1761758 GN=fumC PE=3 SV=1	1.09345	0.0888653	30.8573	28.1284	30.3811	28.2666	29.011	29.8095	30.8883	30.4226	30.5274	30.7611	30.9136	31.0057	30.7779	30.6327	28.9909	31.4611	29.7448	29.6322	31.2148	31.3492	30.5613	30.9057	31.0018	31.0222
A0A1M7J8Y6	RecName: Full=8-amino-7-oxononanoate synthase; Short=AONS; AltName: Full=7-keto-8-amino-pelargonic acid synthase; Short=7-KAP synthase; Short=KAPA synthase; AltName: Full=8-amino-7-ketopelargonate synthase; AltName: Full=Alpha-oxoamine synthase	>tr|A0A1M7J8Y6|A0A1M7J8Y6_9BACI 2-amino-3-ketobutyrate coenzyme A ligase OS=Bacillus sp. bc15 OX=1761758 GN=SAMN04487918_109101 PE=3 SV=1	1.74448	0.0208607	30.9377	31.1748	30.861	29.8224	30.9552	30.6781	30.9855	30.7756	30.5581	30.8107	30.3867	30.4917	29.786	28.7312	28.4627	31.3912	30.7395	29.0325	30.5891	30.4948	30.087	30.0659	30.1594	29.6294
A0A1M7LWS8	RecName: Full=50S ribosomal protein L18	>tr|A0A1M7LWS8|A0A1M7LWS8_9BACI 50S ribosomal protein L18 OS=Bacillus sp. bc15 OX=1761758 GN=rplR PE=3 SV=1	1.29191	0.057264	33.0783	33.4159	31.1051	26.6914	31.3951	30.8498	30.3167	30.1064	30.8189	30.6749	30.9152	30.4844	30.7125	29.5625	29.968	30.522	29.757	29.6891	29.8048	29.735	30.008	29.4012	29.5523	28.8749
A0A1M7DMG7	RecName: Full=30S ribosomal protein S6	>tr|A0A1M7DMG7|A0A1M7DMG7_9BACI 30S ribosomal protein S6 OS=Bacillus sp. bc15 OX=1761758 GN=rpsF PE=3 SV=1	12.438	1.41e-11	32.9616	33.2606	33.0379	29.2003	27.5225	26.8759	31.8376	31.9071	31.7278	31.8159	31.1683	31.6683	32.1564	32.0929	32.3169	32.7862	31.8588	32.2682	30.9151	31.7223	31.1001	22.8348	22.0402	22.2082
A0A1M7B757	RecName: Full=Pre-pro-metalloprotease PrtV; Contains: RecName: Full=Pro-metalloprotease PrtV; Contains: RecName: Full=37 kDa metalloprotease PrtV; Contains: RecName: Full=18 kDa metalloprotease PrtV; Flags: Precursor	>tr|A0A1M7B757|A0A1M7B757_9BACI Immune inhibitor A. Metallo peptidase. MEROPS family M06 OS=Bacillus sp. bc15 OX=1761758 GN=SAMN04487918_102286 PE=4 SV=1	7.15396	2.26e-07	18.6392	19.141	19.0267	20.5288	19.6962	21.6977	31.6168	22.6912	30.5862	34.3121	27.5735	34.0391	34.9961	35.5308	34.6222	35.3603	35.6345	34.7038	37.901	37.703	35.602	34.8025	35.1948	35.386
A0A1M7ERE6	---NA---	>tr|A0A1M7ERE6|A0A1M7ERE6_9BACI Uncharacterized protein OS=Bacillus sp. bc15 OX=1761758 GN=SAMN04487918_104335 PE=4 SV=1	11.5312	5.43e-11	33.0449	31.1472	32.2256	33.9863	34.0411	34.5589	34.516	33.8165	33.6718	34.1109	34.9022	34.686	35.151	34.9258	32.7317	29.4666	27.1561	26.797	23.0544	21.984	23.7237	22.1945	22.5172	21.9263
A0A1M7JE37	RecName: Full=Flotillin-1	>tr|A0A1M7JE37|A0A1M7JE37_9BACI Flotillin OS=Bacillus sp. bc15 OX=1761758 GN=SAMN04487918_109163 PE=4 SV=1	5.08612	1.54e-05	28.2292	27.3509	27.9677	32.9476	32.6529	32.9946	33.0532	32.8846	32.9842	32.6723	32.8312	32.6579	31.7021	31.3293	31.3388	29.9269	30.5877	30.5172	27.2989	28.5244	27.8477	22.0631	27.8391	28.0256
A0A1M7ET51	RecName: Full=Probable acetyl-CoA acyltransferase; AltName: Full=Acetoacetyl-CoA thiolase	>tr|A0A1M7ET51|A0A1M7ET51_9BACI Acetyl-CoA acetyltransferase OS=Bacillus sp. bc15 OX=1761758 GN=SAMN04487918_104361 PE=3 SV=1	4.34642	7.31e-05	31.7044	30.689	30.9467	30.5995	31.6298	31.4527	30.7016	31.1266	30.8678	30.4962	31.3433	30.8123	28.9773	28.8182	29.0406	30.0895	30.4889	28.8651	29.5743	30.151	29.0139	29.1937	28.9865	29.2768
A0A1M7FNU0	RecName: Full=Electron transfer flavoprotein subunit alpha, mitochondrial; Short=Alpha-ETF; Flags: Precursor	>tr|A0A1M7FNU0|A0A1M7FNU0_9BACI Electron transfer flavoprotein alpha subunit apoprotein OS=Bacillus sp. bc15 OX=1761758 GN=SAMN04487918_105218 PE=4 SV=1	3.06647	0.00116364	28.2067	26.398	29.0536	30.3229	28.3981	28.9268	30.7417	31.7712	29.4877	31.8709	31.1232	31.0692	31.2898	30.6384	30.4816	32.0632	30.955	30.9139	29.4295	29.9205	29.8566	30.3877	30.4015	30.5162
A0A1M7GLZ6	RecName: Full=Ribosome-recycling factor; Short=RRF; AltName: Full=Ribosome-releasing factor	>tr|A0A1M7GLZ6|A0A1M7GLZ6_9BACI Ribosome-recycling factor OS=Bacillus sp. bc15 OX=1761758 GN=frr PE=3 SV=1	6.69314	5.63e-07	33.2483	33.2277	33.5851	30.0086	29.5291	29.8904	30.0265	30.1902	29.6455	31.4236	31.3703	31.1857	30.6798	30.0985	28.8041	30.7943	29.4557	29.4392	29.8733	28.3608	29.3952	28.0651	28.2413	27.4695
A0A1M7LVK7	RecName: Full=DNA-directed RNA polymerase subunit beta; Short=RNAP subunit beta; AltName: Full=RNA polymerase subunit beta; AltName: Full=Transcriptase subunit beta	>tr|A0A1M7LVK7|A0A1M7LVK7_9BACI DNA-directed RNA polymerase subunit beta OS=Bacillus sp. bc15 OX=1761758 GN=rpoB PE=3 SV=1	7.17669	2.17e-07	33.5024	33.2406	33.2091	30.5099	30.641	30.3976	30.1019	29.5678	30.3268	32.1664	31.6599	30.88	30.5921	30.666	29.6125	30.3079	28.0903	28.3968	29.5132	28.9924	28.7937	27.6853	27.3043	27.6452
A0A1M7ENA1	RecName: Full=Uncharacterized protein YtkA; AltName: Full=PSPA8	>tr|A0A1M7ENA1|A0A1M7ENA1_9BACI YtkA-like OS=Bacillus sp. bc15 OX=1761758 GN=SAMN04487918_104295 PE=4 SV=1	12.5285	1.31e-11	32.0659	31.2878	31.0973	28.7948	31.2009	30.9245	33.7431	33.987	33.6643	34.1694	34.1073	34.0208	34.3079	34.0231	32.9475	32.8033	33.141	33.3171	21.9158	21.1353	22.9148	23.5143	22.4759	21.7697
A0A1M7DBJ7	RecName: Full=Signaling protein YkoW	>tr|A0A1M7DBJ7|A0A1M7DBJ7_9BACI Diguanylate cyclase/phosphodiesterase OS=Bacillus sp. bc15 OX=1761758 GN=SAMN04487918_103192 PE=4 SV=1	0.303108	0.514125	30.8285	27.9179	30.1703	30.7374	33.4098	32.5693	32.9642	32.1131	32.4237	29.76	31.0029	30.5384	29.9152	30.194	30.564	29.0068	30.1623	29.973	31.8495	27.8182	22.2351	33.3817	21.479	32.1954
A0A1M7FBW9	RecName: Full=Acetyl-coenzyme A synthetase; Short=AcCoA synthetase; Short=Acs; AltName: Full=Acetate--CoA ligase; AltName: Full=Acyl-activating enzyme	>tr|A0A1M7FBW9|A0A1M7FBW9_9BACI Acetyl-CoA synthetase OS=Bacillus sp. bc15 OX=1761758 GN=SAMN04487918_10569 PE=4 SV=1	2.80003	0.0020747	31.2776	31.1891	30.8526	28.0758	29.0514	28.6934	30.4883	30.3718	30.7021	31.1706	31.0857	31.3323	31.4797	30.5218	27.7946	31.4534	29.9414	28.8684	32.1682	31.6295	30.5521	27.9045	28.2441	27.6891
A0A1M7F9X6	RecName: Full=Catabolite control protein A	>tr|A0A1M7F9X6|A0A1M7F9X6_9BACI Transcriptional regulator, LacI family OS=Bacillus sp. bc15 OX=1761758 GN=SAMN04487918_10555 PE=4 SV=1	7.81494	6.13e-08	33.5757	32.6215	33.0109	30.3973	32.348	32.1534	30.7366	30.1545	30.2104	30.5532	31.1572	31.1966	30.953	31.2656	29.9294	30.3917	28.7736	29.6136	28.0551	27.301	27.4296	26.8135	26.747	26.7981
A0A1M7JQQ4	RecName: Full=Diacylglycerol kinase; Short=DAG kinase; Short=DAGK	>tr|A0A1M7JQQ4|A0A1M7JQQ4_9BACI Diacylglycerol kinase OS=Bacillus sp. bc15 OX=1761758 GN=SAMN04487918_11039 PE=4 SV=1	5.98335	2.41e-06	31.8095	31.8393	32.0633	30.4944	31.6276	30.5723	26.7433	26.3693	26.8957	28.5257	27.5392	27.6347	29.3345	29.4763	28.1952	30.2193	31.1432	30.1195	29.7522	32.2601	33.2219	32.2991	32.1158	31.5565
A0A1M7EC15	RecName: Full=Probable glycine dehydrogenase (decarboxylating) subunit 2; AltName: Full=Glycine cleavage system P-protein subunit 2; AltName: Full=Glycine decarboxylase subunit 2; AltName: Full=Glycine dehydrogenase (aminomethyl-transferring) subunit 2	>tr|A0A1M7EC15|A0A1M7EC15_9BACI Probable glycine dehydrogenase (decarboxylating) subunit 2 OS=Bacillus sp. bc15 OX=1761758 GN=gcvPB PE=3 SV=1	2.10055	0.00955848	31.444	30.8907	31.0507	29.3001	29.2005	29.5291	30.1704	30.028	29.7431	29.6061	29.6029	29.63	29.2176	29.5882	28.8499	31.3649	31.3596	28.9552	29.7775	30.703	30.1323	30.4835	30.5091	30.4718
A0A1M7FJ21	RecName: Full=50S ribosomal protein L20	>tr|A0A1M7FJ21|A0A1M7FJ21_9BACI 50S ribosomal protein L20 OS=Bacillus sp. bc15 OX=1761758 GN=rplT PE=3 SV=1	4.80767	2.72e-05	33.5186	33.3559	33.7309	28.9975	27.6992	28.1915	29.9252	29.9156	29.1061	30.9576	31.1309	31.62	31.3908	31.3692	29.1334	31.8524	29.169	28.7738	29.1862	29.0358	28.264	28.7066	28.111	28.4085
A0A1M7EI47	RecName: Full=Peptidase T; AltName: Full=Aminotripeptidase; Short=Tripeptidase; AltName: Full=Tripeptide aminopeptidase	>tr|A0A1M7EI47|A0A1M7EI47_9BACI Peptidase T-like protein OS=Bacillus sp. bc15 OX=1761758 GN=SAMN04487918_104235 PE=3 SV=1	7.68804	7.83e-08	32.6159	32.6917	32.2079	30.9603	30.8014	31.0179	30.3569	30.3948	30.5579	30.7029	30.4915	30.7166	30.3628	29.6708	29.6392	30.5438	29.6861	29.4945	29.9771	28.474	28.0285	27.3182	27.4864	27.2019
A0A1M7HN34	RecName: Full=Major cold shock protein	>tr|A0A1M7HN34|A0A1M7HN34_9BACI Cold-shock DNA-binding protein family OS=Bacillus sp. bc15 OX=1761758 GN=SAMN04487918_107130 PE=4 SV=1	8.76686	9.63e-09	32.7494	32.6263	32.8309	29.7758	29.6512	29.5593	29.7303	30.3467	29.7878	29.4661	30.4164	30.4055	31.58	31.5802	30.6633	30.166	30.2362	30.0972	30.9587	30.3672	29.3976	25.9336	26.9351	25.8339
A0A1M7LY92	RecName: Full=50S ribosomal protein L30	>tr|A0A1M7LY92|A0A1M7LY92_9BACI 50S ribosomal protein L30 OS=Bacillus sp. bc15 OX=1761758 GN=rpmD PE=3 SV=1	12.1865	1.91e-11	34.0084	33.8896	33.8635	31.5016	30.3676	31.5005	30.8248	31.2289	30.7711	30.9666	31.3735	31.3188	30.5583	29.9999	29.0876	32.2234	31.2634	31.4424	29.2433	30.2008	28.4616	22.4618	22.2504	22.2129
A0A1M7GKF0	RecName: Full=30S ribosomal protein S15	>tr|A0A1M7GKF0|A0A1M7GKF0_9BACI 30S ribosomal protein S15 OS=Bacillus sp. bc15 OX=1761758 GN=rpsO PE=3 SV=1	1.06055	0.0955274	32.5059	29.0338	31.4892	28.3042	28.4608	29.6139	28.6827	30.0359	28.9135	28.3199	30.8989	30.2937	30.704	30.7916	29.5301	28.4912	29.7062	29.8179	30.3315	31.6113	30.7361	30.7069	30.5356	30.6925
A0A1M7DD19	RecName: Full=Polyamine aminopropyltransferase; AltName: Full=Putrescine aminopropyltransferase; Short=PAPT; AltName: Full=Spermidine synthase; Short=SPDS; Short=SPDSY	>tr|A0A1M7DD19|A0A1M7DD19_9BACI Polyamine aminopropyltransferase OS=Bacillus sp. bc15 OX=1761758 GN=speE PE=3 SV=1	7.5075	1.12e-07	32.5657	31.6934	32.0477	30.7884	32.187	32.0191	30.4211	30.356	30.8924	30.8777	30.4362	30.8223	29.195	28.9847	28.6583	28.584	29.9994	29.1581	29.3738	29.2671	28.5036	27.5764	27.7183	27.6954
A0A1M7KAD8	RecName: Full=Phage shock protein A	>tr|A0A1M7KAD8|A0A1M7KAD8_9BACI Phage shock protein A (PspA) family protein OS=Bacillus sp. bc15 OX=1761758 GN=SAMN04487918_11181 PE=4 SV=1	11.4768	5.89e-11	31.0946	31.157	31.1165	29.9063	29.7706	30.1085	30.5358	31.0129	30.3105	31.6234	31.1699	31.3225	30.8387	30.2479	30.235	31.2849	31.0849	30.9881	28.5553	28.7875	27.9617	26.7	27.0101	26.8693
A0A1M7GT63	RecName: Full=Cell cycle protein GpsB; AltName: Full=Guiding PBP1-shuttling protein	>tr|A0A1M7GT63|A0A1M7GT63_9BACI Cell division initiation protein OS=Bacillus sp. bc15 OX=1761758 GN=SAMN04487918_106190 PE=4 SV=1	6.07652	1.98e-06	33.2766	32.242	33.1627	30.2967	30.255	30.5698	28.7172	28.6122	28.848	29.5356	30.2012	30.1573	30.2549	30.8093	28.6853	30.1437	29.1401	28.9982	29.501	29.8299	29.7013	28.4226	28.4807	28.7402
A0A1M7FA70	RecName: Full=UPF0478 protein YtxG	>tr|A0A1M7FA70|A0A1M7FA70_9BACI Uncharacterized protein YoxC, contains an MCP-like domain OS=Bacillus sp. bc15 OX=1761758 GN=SAMN04487918_10550 PE=4 SV=1	4.24126	9.13e-05	29.0036	28.9056	28.6361	24.3727	32.3175	31.4074	31.5971	33.3117	32.8176	31.973	31.9153	30.3528	29.5879	31.0159	31.1717	30.7827	32.0688	32.1748	31.7099	31.9199	32.1024	23.0415	22.5791	22.9789
A0A1M7FRL3	RecName: Full=Uncharacterized protein YvbH	>tr|A0A1M7FRL3|A0A1M7FRL3_9BACI YvbH-like oligomerisation region OS=Bacillus sp. bc15 OX=1761758 GN=SAMN04487918_105253 PE=4 SV=1	5.8359	3.26e-06	27.4473	27.7565	28.2386	29.1377	28.8928	29.7835	30.285	30.0332	29.538	32.0147	31.7856	31.7685	29.8721	29.3957	29.0908	29.9549	32.0761	32.6269	30.5515	31.8131	31.4087	27.8037	28.1368	28.1087
A0A1M7GL35	RecName: Full=30S ribosomal protein S2	>tr|A0A1M7GL35|A0A1M7GL35_9BACI 30S ribosomal protein S2 OS=Bacillus sp. bc15 OX=1761758 GN=rpsB PE=3 SV=1	2.46175	0.00430796	32.6626	31.8571	31.7989	30.2847	28.9088	30.0747	30.1861	30.6762	29.5252	31.3921	30.7471	31.3093	30.8596	31.4848	30.4452	30.1586	29.6631	29.7575	30.1297	24.2693	22.8258	29.8496	29.8495	28.7879
A0A1M7GMS5	RecName: Full=30S ribosomal protein S16	>tr|A0A1M7GMS5|A0A1M7GMS5_9BACI 30S ribosomal protein S16 OS=Bacillus sp. bc15 OX=1761758 GN=rpsP PE=3 SV=1	4.07906	0.000129267	33.4176	32.6716	33.1252	29.0773	30.082	29.118	30.0941	29.7524	30.4114	28.8527	30.4738	29.6518	29.8804	30.4841	27.8483	30.7623	28.9573	29.0722	29.4174	28.8193	29.1558	28.9189	28.8173	28.0413
A0A1M7FNQ9	RecName: Full=Electron transfer flavoprotein subunit beta; Short=Beta-ETF; AltName: Full=Electron transfer flavoprotein small subunit; Short=ETFSS	>tr|A0A1M7FNQ9|A0A1M7FNQ9_9BACI Electron transfer flavoprotein beta subunit OS=Bacillus sp. bc15 OX=1761758 GN=SAMN04487918_105217 PE=4 SV=1	3.30258	0.000698908	27.3567	23.6554	27.7728	30.5866	31.2149	31.0267	31.3503	31.2503	30.4337	30.7964	31.1515	31.0071	29.7539	29.4538	28.6074	32.9014	29.8981	30.2775	31.3187	29.717	30.4134	28.9266	28.9258	28.9097
A0A1M7DCB7	RecName: Full=Leucine aminopeptidase 2; AltName: Full=Leucyl aminopeptidase 2; Short=LAP2; Flags: Precursor	>tr|A0A1M7DCB7|A0A1M7DCB7_9BACI PA domain-containing protein OS=Bacillus sp. bc15 OX=1761758 GN=SAMN04487918_103202 PE=4 SV=1	4.16508	0.000107511	26.4967	26.8608	27.8316	27.4324	28.6772	27.742	31.2409	30.2376	31.5141	30.7636	29.6721	30.3154	30.2161	31.3861	31.4235	30.6909	31.6908	32.2724	30.8413	33.262	30.3283	26.8927	29.2374	29.3958
A0A1M7L5E3	RecName: Full=Uncharacterized protein YusW; Flags: Precursor	>tr|A0A1M7L5E3|A0A1M7L5E3_9BACI YusW-like protein OS=Bacillus sp. bc15 OX=1761758 GN=SAMN04487918_11436 PE=4 SV=1	11.0161	1.35e-10	35.4134	34.9075	35.5514	31.7273	32.5626	32.756	32.825	32.0785	32.2158	31.7378	33.0115	32.8078	32.9774	32.9851	30.695	28.1277	29.89	30.7332	21.7928	21.6323	23.2755	21.4419	21.8455	23.3283
A0A1M7E1D8	RecName: Full=Aldehyde-alcohol dehydrogenase; Includes: RecName: Full=Alcohol dehydrogenase; Short=ADH; Includes: RecName: Full=Acetaldehyde dehydrogenase [acetylating]; Short=ACDH; Includes: RecName: Full=Pyruvate-formate-lyase deactivase; Short=PFL deactivase	>tr|A0A1M7E1D8|A0A1M7E1D8_9BACI Aldehyde-alcohol dehydrogenase OS=Bacillus sp. bc15 OX=1761758 GN=SAMN04487918_1048 PE=3 SV=1	13.2393	3.81e-12	20.1444	21.193	21.1222	28.1994	28.6644	27.9849	33.3916	34.1902	33.4866	32.053	32.4396	32.5724	31.208	30.503	29.4396	33.9319	32.9345	33.2977	29.8216	29.9517	30.0178	29.1225	30.1082	30.4677
A0A1M7LX22	RecName: Full=50S ribosomal protein L15	>tr|A0A1M7LX22|A0A1M7LX22_9BACI 50S ribosomal protein L15 OS=Bacillus sp. bc15 OX=1761758 GN=rplO PE=3 SV=1	11.2809	8.49e-11	33.8154	32.9511	33.4683	29.9862	30.9978	31.1131	29.9612	30.0926	30.0023	30.3154	31.4714	31.9776	31.272	31.5809	30.1436	31.1176	29.7439	29.9666	30.1031	29.4307	29.7135	21.6993	22.3127	22.2409
A0A1M6VWF7	RecName: Full=FMN-dependent NADPH-azoreductase; AltName: Full=NADPH-dependent flavo-azoreductase; AltName: Full=NADPH-flavin azoreductase	>tr|A0A1M6VWF7|A0A1M6VWF7_9BACI Azobenzene reductase OS=Bacillus sp. bc15 OX=1761758 GN=SAMN04487918_101497 PE=4 SV=1	5.76638	3.75e-06	28.4232	28.2839	28.8308	32.3303	32.7775	32.9188	30.7484	30.5119	30.2856	29.9556	29.7732	30.2973	27.9914	28.3293	26.4829	29.3661	28.6488	29.036	32.9248	30.9577	30.3109	29.2301	27.8395	28.8297
A0A1M7LWJ4	RecName: Full=30S ribosomal protein S17	>tr|A0A1M7LWJ4|A0A1M7LWJ4_9BACI 30S ribosomal protein S17 OS=Bacillus sp. bc15 OX=1761758 GN=rpsQ PE=3 SV=1	4.47495	5.54e-05	32.1072	32.3179	31.7752	27.649	29.7921	29.8335	28.9723	29.5087	29.5819	29.2346	29.5473	29.6653	30.065	29.3733	29.7195	30.4498	30.6731	30.6296	29.1934	28.8766	29.8379	28.9907	28.8947	28.0998
A0A1M6XRY6	RecName: Full=2-dehydro-3-deoxyphosphooctonate aldolase; AltName: Full=3-deoxy-D-manno-octulosonic acid 8-phosphate synthase; AltName: Full=KDO-8-phosphate synthase; Short=KDO 8-P synthase; Short=KDOPS; AltName: Full=Phospho-2-dehydro-3-deoxyoctonate aldolase	>tr|A0A1M6XRY6|A0A1M6XRY6_9BACI 3-deoxy-D-arabinoheptulosonate-7-phosphate synthase /chorismate mutase OS=Bacillus sp. bc15 OX=1761758 GN=SAMN04487918_1011268 PE=4 SV=1	1.65995	0.0251231	33.0714	32.0193	32.4851	28.0402	28.0508	28.6836	28.0635	28.0366	29.307	29.9132	30.349	30.334	30.5304	30.3771	22.9877	30.8836	30.3278	31.1364	30.7898	31.4935	31.653	28.5185	28.8021	28.9327
A0A1M7ICB8	RecName: Full=Probable ATP-dependent transporter ycf16	>tr|A0A1M7ICB8|A0A1M7ICB8_9BACI Iron-regulated ABC transporter ATPase subunit SufC OS=Bacillus sp. bc15 OX=1761758 GN=SAMN04487918_10894 PE=4 SV=1	9.62623	1.77e-09	32.9882	32.5731	32.6596	30.2494	29.7995	30.8855	30.547	32.31	30.872	29.8737	30.8989	30.4544	30.6026	31.0834	28.7089	30.4236	30.5966	30.545	30.9299	30.2543	29.4115	22.4234	22.7015	22.3155
A0A1M7ICN9	RecName: Full=FeS cluster assembly protein SufB	>tr|A0A1M7ICN9|A0A1M7ICN9_9BACI Iron-regulated ABC transporter permease protein SufD OS=Bacillus sp. bc15 OX=1761758 GN=SAMN04487918_10893 PE=4 SV=1	4.73906	3.14e-05	32.3761	31.6437	32.0938	29.6002	29.7013	29.7466	30.0124	28.9012	29.2244	29.6714	29.6969	29.7289	29.5094	29.072	26.7746	28.177	28.2579	27.3827	30.2528	30.7801	30.9524	29.8386	30.2768	30.2928
A0A1M7FD44	RecName: Full=Thiol peroxidase; Short=Tpx; AltName: Full=Peroxiredoxin tpx; Short=Prx; AltName: Full=Thioredoxin peroxidase	>tr|A0A1M7FD44|A0A1M7FD44_9BACI Thiol peroxidase OS=Bacillus sp. bc15 OX=1761758 GN=tpx PE=3 SV=1	1.14645	0.0790405	33.1841	32.9324	32.7609	30.1015	30.7443	30.3199	29.6991	22.3685	29.533	30.8734	30.6247	30.6543	29.2952	28.9524	20.5602	31.1222	27.3967	28.8072	30.796	30.1594	31.621	30.0287	30.1554	31.024
A0A1M7DK10	RecName: Full=Superoxide dismutase [Mn]	>tr|A0A1M7DK10|A0A1M7DK10_9BACI Superoxide dismutase OS=Bacillus sp. bc15 OX=1761758 GN=SAMN04487918_103291 PE=3 SV=1	6.8763	3.94e-07	33.8231	33.8976	33.8063	31.3455	31.1878	31.1786	30.2832	31.0532	30.4739	31.6306	31.3874	31.4946	30.9802	29.875	30.2167	31.3256	31.5488	30.8907	26.5929	30.0886	23.5673	22.7575	21.4239	22.7151
A0A1M7JU09	RecName: Full=Spore coat protein B	>tr|A0A1M7JU09|A0A1M7JU09_9BACI Spore coat protein B OS=Bacillus sp. bc15 OX=1761758 GN=SAMN04487918_11075 PE=4 SV=1	12.098	2.18e-11	32.5937	30.5586	32.0584	32.2556	32.7242	32.4894	32.5304	31.913	31.0477	31.9155	32.7215	32.321	32.4954	32.6202	32.0438	30.8602	32.1826	32.6465	22.6441	22.3252	22.3656	21.8033	23.6237	22.5798
A0A1M7HN17	RecName: Full=Flavodoxin	>tr|A0A1M7HN17|A0A1M7HN17_9BACI Flavodoxin OS=Bacillus sp. bc15 OX=1761758 GN=SAMN04487918_107132 PE=3 SV=1	9.17402	4.28e-09	30.6901	31.6945	30.9483	33.1399	33.7649	33.1224	21.6648	21.8313	21.643	20.8294	22.6665	22.2066	32.7492	33.4177	34.2404	31.0269	30.1231	25.2897	32.7928	34.0933	33.7801	33.6263	33.8553	33.3663
A0A1M7J4A6	RecName: Full=Probable transaldolase	>tr|A0A1M7J4A6|A0A1M7J4A6_9BACI Probable transaldolase OS=Bacillus sp. bc15 OX=1761758 GN=tal PE=3 SV=1	6.29115	1.27e-06	31.9058	32.0003	31.6374	29.4588	29.3489	29.1094	30.9349	30.9735	31.4649	32.0346	31.7531	32.0832	29.9137	29.4212	29.264	28.1217	28.6003	27.7255	30.4905	29.9845	30.8723	26.706	26.1298	22.5804
A0A1M7LVQ6	RecName: Full=50S ribosomal protein L3	>tr|A0A1M7LVQ6|A0A1M7LVQ6_9BACI 50S ribosomal protein L3 OS=Bacillus sp. bc15 OX=1761758 GN=rplC PE=3 SV=1	2.56105	0.00346554	32.6089	33.0862	32.6068	32.166	30.0959	29.5497	29.8693	29.6358	28.9115	29.8077	29.4748	30.3008	29.3444	28.3265	28.7894	25.8729	30.4174	29.1168	29.2094	30.0476	29.2094	27.5231	26.9205	29.4408
A0A1M7FP80	RecName: Full=Succinate dehydrogenase flavoprotein subunit	>tr|A0A1M7FP80|A0A1M7FP80_9BACI Succinate dehydrogenase subunit A OS=Bacillus sp. bc15 OX=1761758 GN=SAMN04487918_105223 PE=4 SV=1	4.851	2.49e-05	30.1552	30.1274	30.4692	31.918	32.0957	31.915	29.5128	29.2332	30.3305	29.1462	29.8102	29.4961	28.6904	29.371	29.6724	28.8537	30.4361	30.0777	30.0348	28.4364	28.3102	28.0604	28.186	27.6296
A0A1M7LLQ0	RecName: Full=Ferric uptake regulation protein; Short=Ferric uptake regulator	>tr|A0A1M7LLQ0|A0A1M7LLQ0_9BACI Fur family transcriptional regulator, peroxide stress response regulator OS=Bacillus sp. bc15 OX=1761758 GN=SAMN04487918_11658 PE=3 SV=1	3.23197	0.000815098	31.3912	29.5589	31.0769	29.1839	27.2839	28.3879	29.311	29.3969	28.9208	29.1784	29.8267	29.6513	29.6489	29.2879	29.035	29.4987	29.5306	28.8508	30.6266	30.9121	30.908	29.9708	30.2554	29.9456
A0A1M7ICD5	RecName: Full=D-methionine-binding lipoprotein MetQ; Flags: Precursor	>tr|A0A1M7ICD5|A0A1M7ICD5_9BACI Lipoprotein OS=Bacillus sp. bc15 OX=1761758 GN=SAMN04487918_10896 PE=3 SV=1	8.25692	2.6e-08	31.0931	31.0632	31.0411	30.7553	31.4586	32.0668	31.0341	30.7555	30.6635	30.2188	31.1094	30.8358	31.4516	31.8093	29.5274	30.1124	30.2503	30.8153	30.3486	29.6923	27.428	21.122	22.7462	22.788
A0A1M7DNX2	RecName: Full=DNA gyrase subunit B	>tr|A0A1M7DNX2|A0A1M7DNX2_9BACI DNA gyrase subunit B OS=Bacillus sp. bc15 OX=1761758 GN=gyrB PE=3 SV=1	3.10412	0.00107343	31.6957	31.3051	31.3206	29.5199	30.4258	30.3933	27.8101	29.7889	29.8575	29.2784	29.9281	29.5063	30.0412	30.1147	29.0751	28.0208	28.8154	28.6576	28.4327	30.2614	31.2188	27.7562	27.8914	27.721
A0A1M7IEN1	RecName: Full=Uncharacterized protein YuzL	>tr|A0A1M7IEN1|A0A1M7IEN1_9BACI YuzL-like protein OS=Bacillus sp. bc15 OX=1761758 GN=SAMN04487918_108118 PE=4 SV=1	7.66166	8.26e-08	32.6777	32.2365	32.693	31.3849	32.5724	32.189	30.8432	30.5163	31.8214	30.8426	31.4294	31.6806	31.0576	31.8258	31.8765	28.8541	30.5783	31.2951	25.9274	26.4919	21.7368	23.0283	22.857	22.3631
A0A1M7KBI3	RecName: Full=S-ribosylhomocysteine lyase; AltName: Full=AI-2 synthesis protein; AltName: Full=Autoinducer-2 production protein LuxS	>tr|A0A1M7KBI3|A0A1M7KBI3_9BACI S-ribosylhomocysteine lyase OS=Bacillus sp. bc15 OX=1761758 GN=luxS PE=3 SV=1	10.0995	7.26e-10	30.0524	29.1922	29.2672	29.5079	31.0487	31.3485	31.4585	31.0469	31.3554	31.0734	31.1959	31.1049	31.1298	31.1152	31.312	31.7972	31.9888	32.3559	27.3409	28.1375	26.2392	22.9164	24.1661	22.5356
A0A1M7FUW6	RecName: Full=50S ribosomal protein L27	>tr|A0A1M7FUW6|A0A1M7FUW6_9BACI 50S ribosomal protein L27 OS=Bacillus sp. bc15 OX=1761758 GN=rpmA PE=3 SV=1	11.0672	1.23e-10	32.2796	32.5451	32.6637	30.0442	30.002	30.1514	29.5627	30.2443	30.2252	30.7979	29.9824	30.5771	30.1048	30.2027	30.5443	32.26	31.0472	31.2185	29.3515	28.9611	29.0336	20.5341	22.5277	22.9885
A0A1M7D912	RecName: Full=PTS system glucose-specific EIIA component; AltName: Full=EIIA-Glc; AltName: Full=EIII-Glc; AltName: Full=Glucose-specific phosphotransferase enzyme IIA component	>tr|A0A1M7D912|A0A1M7D912_9BACI PTS system IIA component, Glc family OS=Bacillus sp. bc15 OX=1761758 GN=SAMN04487918_103164 PE=4 SV=1	10.0474	8e-10	33.6349	33.3212	33.6593	30.6953	30.3465	30.7371	29.1549	28.3447	29.5189	29.4467	29.128	29.6446	28.7948	29.2025	28.651	29.1525	29.327	29.1178	28.0988	28.0477	29.2235	26.947	27.2978	26.2975
A0A1M7LKN8	RecName: Full=Small, acid-soluble spore protein gamma-type; Short=SASP	>tr|A0A1M7LKN8|A0A1M7LKN8_9BACI Small, acid-soluble spore protein, gamma-type OS=Bacillus sp. bc15 OX=1761758 GN=SAMN04487918_11646 PE=4 SV=1	14.065	9.15e-13	34.3556	34.2741	34.1826	31.8968	32.1384	32.4083	31.6205	30.929	31.2792	31.1147	32.0478	31.8409	32.4221	33.3713	31.3597	30.0065	29.1675	30.181	21.6505	22.3553	22.1918	22.8962	22.0783	21.532
A0A1M6VIP1	RecName: Full=Protein QmcA	>tr|A0A1M6VIP1|A0A1M6VIP1_9BACI SPFH domain, Band 7 family protein OS=Bacillus sp. bc15 OX=1761758 GN=SAMN04487918_101337 PE=4 SV=1	3.48323	0.000469797	29.5838	30.9831	30.4852	32.4551	33.3885	33.1869	32.0619	30.3312	32.1516	30.2227	29.7773	31.1537	31.1557	31.0362	30.8491	29.108	29.6232	30.1413	30.9207	21.4414	31.5886	21.2889	22.4384	21.8443
A0A1M7HUK7	RecName: Full=Small, acid-soluble spore protein P; Short=SASP P	>tr|A0A1M7HUK7|A0A1M7HUK7_9BACI Small acid-soluble spore protein P (Minor) OS=Bacillus sp. bc15 OX=1761758 GN=SAMN04487918_107210 PE=4 SV=1	5.99314	2.36e-06	33.2291	33.7306	33.1675	30.9562	32.7756	32.0479	29.0774	29.5744	30.2193	31.2751	30.0466	30.5485	30.8753	31.6838	31.5721	28.7735	30.6526	30.9644	26.4692	28.7844	22.0093	23.1602	22.4719	22.2961
A0A1M7LW32	RecName: Full=30S ribosomal protein S19	>tr|A0A1M7LW32|A0A1M7LW32_9BACI 30S ribosomal protein S19 OS=Bacillus sp. bc15 OX=1761758 GN=rpsS PE=3 SV=1	2.23083	0.00716276	32.5451	28.5689	31.5939	27.6858	27.0941	28.7358	27.8426	27.5374	25.8493	28.4272	30.8401	30.2496	29.9031	30.5217	28.8496	29.879	29.2891	29.6188	29.8607	29.956	29.6798	30.4868	29.9522	30.4191
A0A1M7HMV2	RecName: Full=Uncharacterized protein YxeE	>tr|A0A1M7HMV2|A0A1M7HMV2_9BACI Uncharacterized protein OS=Bacillus sp. bc15 OX=1761758 GN=SAMN04487918_107125 PE=4 SV=1	6.18908	1.56e-06	32.5778	32.5426	32.2584	31.633	32.278	31.8038	30.9413	31.3825	31.3443	30.0843	30.0603	29.9446	30.9046	31.3289	32.3718	27.2048	31.2138	30.7122	26.9664	27.1394	22.4584	23.9793	22.1009	22.0416
A0A1M7HU08	RecName: Full=Chitinase domain-containing protein 1; Flags: Precursor	>tr|A0A1M7HU08|A0A1M7HU08_9BACI Spore germination protein OS=Bacillus sp. bc15 OX=1761758 GN=SAMN04487918_107199 PE=4 SV=1	10.6823	2.43e-10	35.5765	35.1721	35.6199	31.7489	33.0094	32.6739	31.0782	29.9775	30.1805	29.9055	31.5701	31.3254	31.0902	31.927	29.6677	28.9297	28.3194	30.7516	23.4712	22.1668	23.1304	21.6977	23.2732	22.9772
A0A1M7H0I7	RecName: Full=Pyruvate dehydrogenase E1 component subunit alpha	>tr|A0A1M7H0I7|A0A1M7H0I7_9BACI Pyruvate dehydrogenase E1 component subunit alpha OS=Bacillus sp. bc15 OX=1761758 GN=pdhA PE=4 SV=1	3.46941	0.000483677	33.4459	33.3517	33.5196	31.2715	30.4384	31.1912	30.5272	30.5528	30.5236	31.1557	31.0499	31.0749	30.971	30.683	21.5434	30.3592	28.6612	28.893	29.1396	28.4871	28.7366	23.4414	22.8573	22.1132
A0A1M7EBV6	RecName: Full=Probable glycine dehydrogenase (decarboxylating) subunit 1; AltName: Full=Glycine cleavage system P-protein subunit 1; AltName: Full=Glycine decarboxylase subunit 1; AltName: Full=Glycine dehydrogenase (aminomethyl-transferring) subunit 1	>tr|A0A1M7EBV6|A0A1M7EBV6_9BACI Probable glycine dehydrogenase (decarboxylating) subunit 1 OS=Bacillus sp. bc15 OX=1761758 GN=gcvPA PE=3 SV=1	0.851724	0.153029	30.5084	30.1377	30.1654	28.5371	27.8316	28.406	28.7339	28.9508	29.1725	29.8909	29.8173	30.05	29.9409	29.5697	27.3745	30.7707	28.512	26.7491	30.141	29.8019	29.8476	29.29	29.449	29.3368
A0A1M7EP36	RecName: Full=Purine nucleoside phosphorylase; Short=PNP; AltName: Full=Inosine phosphorylase; AltName: Full=Inosine-guanosine phosphorylase	>tr|A0A1M7EP36|A0A1M7EP36_9BACI Purine nucleoside phosphorylase OS=Bacillus sp. bc15 OX=1761758 GN=SAMN04487918_104297 PE=3 SV=1	1.37758	0.0472789	31.5667	29.5286	30.9121	29.0146	29.2386	29.5176	30.3616	29.8797	29.1171	28.9971	29.8565	28.1525	29.4341	28.7171	27.0912	27.0479	28.9276	28.4796	28.7767	29.7055	30.3826	29.7258	29.1916	29.2273
A0A1M7B7U1	RecName: Full=Dihydrolipoyllysine-residue succinyltransferase component of 2-oxoglutarate dehydrogenase complex; AltName: Full=2-oxoglutarate dehydrogenase complex component E2; Short=OGDC-E2; AltName: Full=Dihydrolipoamide succinyltransferase component of 2-oxoglutarate dehydrogenase complex	>tr|A0A1M7B7U1|A0A1M7B7U1_9BACI Dihydrolipoyllysine-residue succinyltransferase component of 2-oxoglutarate dehydrogenase complex OS=Bacillus sp. bc15 OX=1761758 GN=SAMN04487918_102302 PE=3 SV=1	6.22364	1.46e-06	30.409	30.0887	29.6837	31.4531	31.6498	32.2568	30.3922	29.2102	30.5299	30.5412	31.2185	30.7466	29.1306	30.5645	28.3939	30.0557	28.9333	28.6652	28.0182	26.6857	25.6349	26.3111	26.2901	25.5707
A0A1M7LEB5	---NA---	>tr|A0A1M7LEB5|A0A1M7LEB5_9BACI Uncharacterized protein OS=Bacillus sp. bc15 OX=1761758 GN=SAMN04487918_11565 PE=4 SV=1	10.6418	2.59e-10	32.0798	33.1092	32.5498	30.6557	31.6852	31.3276	29.9383	30.2178	30.8123	30.5385	30.2789	31.0121	30.7401	31.5241	31.0381	28.4349	30.6033	31.0417	25.5399	26.6108	25.5705	21.7382	22.433	22.2064
A0A1M7FE44	RecName: Full=Putative universal stress protein SH1215	>tr|A0A1M7FE44|A0A1M7FE44_9BACI Universal stress protein OS=Bacillus sp. bc15 OX=1761758 GN=SAMN04487918_105107 PE=3 SV=1	8.0511	3.89e-08	20.0598	19.0107	19.8315	31.5404	28.7417	30.7831	30.4689	30.8311	31.1834	33.4575	32.3534	32.2701	31.732	31.1928	31.8675	33.4392	32.1716	31.0835	29.8653	29.6956	25.2514	28.1338	28.1895	28.1593
A0A1M7IQ97	RecName: Full=ATP-dependent Clp protease proteolytic subunit; AltName: Full=Endopeptidase Clp	>tr|A0A1M7IQ97|A0A1M7IQ97_9BACI ATP-dependent Clp protease proteolytic subunit OS=Bacillus sp. bc15 OX=1761758 GN=clpP PE=3 SV=1	4.67571	3.6e-05	33.895	33.7095	33.7695	31.8865	31.6741	31.5207	28.7475	25.6973	26.6369	25.8412	27.6548	28.6564	29.6114	29.4758	26.1129	30.378	28.1378	28.7937	29.1978	27.7295	27.609	27.6291	28.0093	28.2569
A0A1M7D8Y9	RecName: Full=Serine hydroxymethyltransferase; Short=SHMT; Short=Serine methylase	>tr|A0A1M7D8Y9|A0A1M7D8Y9_9BACI Serine hydroxymethyltransferase OS=Bacillus sp. bc15 OX=1761758 GN=glyA PE=3 SV=1	2.68344	0.00265882	31.4835	30.7977	31.2489	29.0398	27.977	28.1552	28.5469	28.843	28.1425	30.219	29.574	30.0928	29.7095	28.8125	27.0114	29.7715	28.211	28.6769	30.8365	29.4885	28.8118	27.7892	28.5996	28.4291
A0A1M6XLC0	RecName: Full=Spore coat protein X	>tr|A0A1M6XLC0|A0A1M6XLC0_9BACI Spore coat protein X OS=Bacillus sp. bc15 OX=1761758 GN=SAMN04487918_1011191 PE=4 SV=1	12.7851	8.4e-12	31.8251	32.7112	32.6148	31.8908	32.2933	32.1373	31.7548	31.5004	31.0478	30.9204	31.212	31.7779	32.2974	32.2895	31.3957	28.5811	30.117	31.2757	21.9076	21.39	21.4133	21.8531	22.9265	22.6076
A0A1M7IBV8	RecName: Full=UPF0051 protein ycf24	>tr|A0A1M7IBV8|A0A1M7IBV8_9BACI Iron-regulated ABC transporter membrane component SufB OS=Bacillus sp. bc15 OX=1761758 GN=SAMN04487918_10890 PE=4 SV=1	3.90502	0.000188028	32.8291	32.3684	32.6619	28.7405	28.5675	29.1874	29.9303	28.7517	30.4951	29.6321	29.9619	29.9502	27.9929	28.85	26.1797	28.5269	27.0409	24.1834	30.4563	28.6902	29.864	27.852	28.2624	27.8867
A0A1M7H0G3	RecName: Full=Ribonuclease J 1; Short=RNase J1	>tr|A0A1M7H0G3|A0A1M7H0G3_9BACI Ribonuclease J OS=Bacillus sp. bc15 OX=1761758 GN=rnj PE=3 SV=1	11.9474	2.81e-11	33.2872	33.063	33.0067	29.6077	30.0331	30.3817	30.2199	29.6668	30.2541	30.4252	30.2857	30.4818	29.428	29.6238	28.023	29.5409	29.1497	28.8949	28.4264	28.1055	27.8424	22.2177	23.5322	22.629
A0A1M7J4H4	RecName: Full=Phospholipase C; Short=PLC; AltName: Full=Alpha-toxin; AltName: Full=Hemolysin; AltName: Full=Lecithinase; AltName: Full=Phosphatidylcholine cholinephosphohydrolase; Flags: Precursor	>tr|A0A1M7J4H4|A0A1M7J4H4_9BACI Phospholipase C OS=Bacillus sp. bc15 OX=1761758 GN=SAMN04487918_10946 PE=4 SV=1	5.27899	1.03e-05	23.6417	19.0453	26.015	33.9139	34.5792	34.1903	33.8756	34.4495	33.8825	31.262	31.51	31.0827	32.0968	32.2129	32.5938	29.2412	28.2483	31.1895	27.9864	21.2378	30.0797	21.272	21.8337	22.4035
A0A1M6VVQ3	RecName: Full=Alcohol dehydrogenase; Short=ADH	>tr|A0A1M6VVQ3|A0A1M6VVQ3_9BACI Alcohol dehydrogenase, propanol-preferring OS=Bacillus sp. bc15 OX=1761758 GN=SAMN04487918_101488 PE=3 SV=1	4.78246	2.86e-05	26.3999	19.649	26.1023	29.9472	31.8996	32.011	33.1754	32.1745	32.8793	33.6228	32.9381	33.9652	30.9213	30.8217	29.173	33.3649	31.8062	31.4629	29.6706	28.3808	22.1008	21.5801	22.6807	21.0791
A0A1M7GDV9	RecName: Full=Peptidase T; AltName: Full=Aminotripeptidase; Short=Tripeptidase; AltName: Full=Tripeptide aminopeptidase	>tr|A0A1M7GDV9|A0A1M7GDV9_9BACI Peptidase T OS=Bacillus sp. bc15 OX=1761758 GN=pepT PE=3 SV=1	2.91664	0.00161683	29.6815	28.0827	29.0379	28.4718	28.2312	29.1108	29.6154	29.3766	29.7163	29.6816	30.0508	29.7778	29.5229	29.571	27.8768	29.2545	29.0868	28.735	30.099	29.7139	29.8786	27.7286	27.4759	27.8958
A0A1M6XHE5	RecName: Full=Aldehyde dehydrogenase, mitochondrial; AltName: Full=ALDH class 2; AltName: Full=ALDH-E2; Flags: Precursor	>tr|A0A1M6XHE5|A0A1M6XHE5_9BACI Aldehyde dehydrogenase (Acceptor) OS=Bacillus sp. bc15 OX=1761758 GN=SAMN04487918_1011150 PE=3 SV=1	2.05218	0.01062	30.3552	29.8448	30.0791	28.8479	30.2348	30.0087	29.0565	28.0259	30.2806	30.959	30.6119	30.8388	27.7897	27.4533	26.9513	31.0244	27.8274	27.633	30.741	30.0457	27.3002	27.1668	27.3369	27.0557
A0A1M7B216	RecName: Full=Protein phosphatase 1 regulatory subunit 7; AltName: Full=Protein phosphatase 1 regulatory subunit 22	>tr|A0A1M7B216|A0A1M7B216_9BACI Internalin A OS=Bacillus sp. bc15 OX=1761758 GN=SAMN04487918_102239 PE=4 SV=1	12.4828	1.37e-11	19.2122	19.0369	20.2103	28.0345	29.3491	28.1848	30.1286	31.3159	31.131	30.2212	30.4281	30.1147	29.3029	28.9122	29.6944	29.8305	30.6128	29.4277	31.8356	33.6697	32.4569	30.9601	31.175	31.0471
A0A1M6VL64	RecName: Full=Uncharacterized spore protein YtfJ	>tr|A0A1M6VL64|A0A1M6VL64_9BACI Sporulation protein YtfJ OS=Bacillus sp. bc15 OX=1761758 GN=SAMN04487918_101364 PE=4 SV=1	9.88715	1.07e-09	34.8545	34.2966	34.3361	31.8348	31.8606	32.2319	30.6934	30.3245	30.6697	31.0253	32.2514	31.6193	31.7076	31.9924	30.0693	25.0467	26.9423	28.2884	24.4422	21.4197	23.2619	22.4201	23.075	21.5803
A0A1M7BF40	---NA---	>tr|A0A1M7BF40|A0A1M7BF40_9BACI Uncharacterized protein OS=Bacillus sp. bc15 OX=1761758 GN=SAMN04487918_102392 PE=4 SV=1	12.2048	1.87e-11	33.4302	33.9602	34.1541	31.5625	31.7466	31.6827	30.7944	30.5673	29.9494	31.1704	30.8811	30.7288	31.0635	31.3373	31.7617	27.6783	30.373	30.8526	22.1754	21.8008	21.8052	21.8856	22.5851	22.205
A0A1M7ETS6	RecName: Full=sn-glycerol-3-phosphate import ATP-binding protein UgpC	>tr|A0A1M7ETS6|A0A1M7ETS6_9BACI Carbohydrate ABC transporter ATP-binding protein, CUT1 family OS=Bacillus sp. bc15 OX=1761758 GN=SAMN04487918_104368 PE=3 SV=1	4.67265	3.62e-05	29.1724	26.1779	28.4621	28.5578	29.8831	30.329	31.3598	30.4309	30.7811	31.3178	32.1646	31.7409	30.5499	30.7494	29.9308	30.2898	30.3386	30.2777	27.8167	27.4033	22.9932	25.2729	24.9267	25.0886
A0A1M7C099	RecName: Full=UPF0342 protein BCB4264_A0916	>tr|A0A1M7C099|A0A1M7C099_9BACI UPF0342 protein SAMN04487918_102668 OS=Bacillus sp. bc15 OX=1761758 GN=SAMN04487918_102668 PE=3 SV=1	10.4889	3.39e-10	32.165	31.1179	32.1812	30.9071	29.9597	30.7172	29.9777	30.5082	28.7159	30.8783	31.1586	31.0532	27.8576	26.513	28.2965	30.2377	30.1703	30.2726	28.4166	28.3303	29.3413	22.2897	22.5951	22.3012
A0A1M7I668	RecName: Full=Probable cytosol aminopeptidase; AltName: Full=Leucine aminopeptidase; Short=LAP; AltName: Full=Leucyl aminopeptidase	>tr|A0A1M7I668|A0A1M7I668_9BACI Probable cytosol aminopeptidase OS=Bacillus sp. bc15 OX=1761758 GN=pepA PE=3 SV=1	16.6662	1.71e-14	32.5625	32.2757	32.5569	30.7859	30.791	30.9675	28.8427	28.4641	29.0087	30.2545	29.9042	30.2168	27.511	28.3885	27.8533	30.1965	30.5176	30.2727	29.8434	29.7769	29.2581	21.9896	21.6801	21.9153
A0A1M6WM76	---NA---	>tr|A0A1M6WM76|A0A1M6WM76_9BACI Uncharacterized protein OS=Bacillus sp. bc15 OX=1761758 GN=SAMN04487918_101800 PE=4 SV=1	11.1734	1e-10	30.3066	27.2686	28.6759	30.3763	30.8439	30.8689	33.375	32.7049	33.0161	33.7747	33.8732	32.4606	30.9865	31.4	31.1566	30.2512	29.9821	30.0115	22.2028	20.5619	21.9412	23.1075	24.0037	22.2401
A0A1M7L3P2	RecName: Full=Phosphoglucosamine mutase	>tr|A0A1M7L3P2|A0A1M7L3P2_9BACI Phosphoglucosamine mutase OS=Bacillus sp. bc15 OX=1761758 GN=glmM PE=3 SV=1	3.8727	0.000201219	33.1718	32.1447	32.88	29.1167	29.2845	30.2714	30.1969	29.1801	29.8118	29.1389	30.3423	29.8084	29.3453	29.5337	27.5179	29.4041	27.3319	27.8614	26.693	27.9901	27.2061	22.5871	26.6671	27.6288
A0A1M7GD13	RecName: Full=DNA-binding protein HU	>tr|A0A1M7GD13|A0A1M7GD13_9BACI HU family DNA-binding protein OS=Bacillus sp. bc15 OX=1761758 GN=SAMN04487918_10616 PE=3 SV=1	10.0148	8.43e-10	32.7287	33.0777	32.7441	30.0933	29.0698	30.3746	29.8589	29.5138	30.2129	30.2853	30.0491	30.1297	30.0715	30.3074	29.4234	29.8708	29.1193	29.6048	28.332	26.3275	25.7137	22.9141	21.8692	22.9307
A0A1M7GPD5	RecName: Full=Alkaline shock protein 23	>tr|A0A1M7GPD5|A0A1M7GPD5_9BACI Uncharacterized conserved protein YloU, alkaline shock protein (Asp23) family OS=Bacillus sp. bc15 OX=1761758 GN=SAMN04487918_106146 PE=4 SV=1	4.4157	6.28e-05	30.6891	30.447	30.7149	30.0928	26.7664	28.0547	29.87	29.0678	29.616	30.2469	29.5147	29.6792	29.0351	29.4174	29.2908	29.2152	29.8483	29.4665	28.94	27.9417	27.8481	26.2278	26.6084	25.9454
A0A1M7KFN6	RecName: Full=Leucine--tRNA ligase; AltName: Full=Leucyl-tRNA synthetase; Short=LeuRS	>tr|A0A1M7KFN6|A0A1M7KFN6_9BACI Leucine--tRNA ligase OS=Bacillus sp. bc15 OX=1761758 GN=leuS PE=3 SV=1	1.25432	0.0621336	32.2038	31.5083	31.6595	26.6434	31.1455	30.8559	29.7646	29.2354	28.9352	27.8783	29.0272	29.2616	29.0109	29.5271	22.4438	27.8211	26.31	25.4837	28.5217	28.8726	29.8145	29.8364	29.5194	29.1852
A0A1M7FKG3	---NA---	>tr|A0A1M7FKG3|A0A1M7FKG3_9BACI YuzL-like protein OS=Bacillus sp. bc15 OX=1761758 GN=SAMN04487918_105178 PE=4 SV=1	11.9144	2.81e-11	32.7018	34.0058	33.2206	31.1736	31.6454	31.2298	29.8023	29.8791	30.7878	30.7695	30.7467	30.3999	30.9007	31.4246	31.4869	28.4611	30.3558	30.6913	23.4093	21.5554	23.0082	21.8372	22.3824	22.3143
A0A1M7I8M4	RecName: Full=NFU1 iron-sulfur cluster scaffold homolog, mitochondrial; Flags: Precursor	>tr|A0A1M7I8M4|A0A1M7I8M4_9BACI Modular FeS cluster scaffolding protein NifU OS=Bacillus sp. bc15 OX=1761758 GN=SAMN04487918_10860 PE=4 SV=1	4.51391	5.11e-05	30.7858	31.0227	31.2402	29.4267	29.3095	29.3905	29.238	28.9971	29.2983	29.5375	29.1566	29.5304	29.073	29.069	28.1457	29.7531	28.7051	28.7033	28.6975	28.9088	29.0162	23.5167	24.8616	27.6323
A0A1M6YAE2	---NA---	>tr|A0A1M6YAE2|A0A1M6YAE2_9BACI Uncharacterized protein OS=Bacillus sp. bc15 OX=1761758 GN=SAMN04487918_1011492 PE=4 SV=1	9.95136	9.55e-10	29.5336	29.1811	30.5193	31.8629	31.1712	31.1961	31.2377	31.559	30.6878	30.9786	31.1566	32.0615	32.1835	32.5695	32.6012	28.5751	31.1361	32.0663	22.5327	20.067	21.9953	23.2885	22.2684	22.3783
A0A1M7BS55	---NA---	>tr|A0A1M7BS55|A0A1M7BS55_9BACI Uncharacterized protein OS=Bacillus sp. bc15 OX=1761758 GN=SAMN04487918_102558 PE=4 SV=1	9.15851	4.37e-09	31.5754	32.3892	31.8421	31.3343	31.569	32.0045	30.3566	31.1921	30.1276	30.2631	31.244	31.729	32.2925	32.6752	31.2106	26.762	30.9955	31.2455	20.6623	21.6252	21.4306	23.1533	21.9981	22.3876
A0A1M7BEC6	RecName: Full=Glutathione transport system permease protein GsiC	>tr|A0A1M7BEC6|A0A1M7BEC6_9BACI Oligopeptide transport system permease protein OS=Bacillus sp. bc15 OX=1761758 GN=SAMN04487918_102376 PE=3 SV=1	0.150807	0.719315	29.1658	29.212	28.9968	29.5471	21.4833	29.5855	29.5092	29.7993	30.2622	29.5817	29.4051	29.5574	30.154	30.0041	22.6998	29.5149	29.7044	29.8002	28.896	28.9748	29.0287	29.0572	28.7842	29.0786
A0A1M7FY21	RecName: Full=Sec translocon accessory complex subunit YajC	>tr|A0A1M7FY21|A0A1M7FY21_9BACI Protein translocase subunit yajC OS=Bacillus sp. bc15 OX=1761758 GN=SAMN04487918_105317 PE=4 SV=1	4.01759	0.000147341	33.6906	33.1083	33.2426	30.2295	30.6486	30.8016	29.0992	28.4855	29.2799	28.8798	29.9544	29.3147	29.6619	29.8357	29.1747	29.2345	21.1451	29.4483	29.2978	29.1183	29.8697	22.177	23.061	22.9336
A0A1M7FWI9	RecName: Full=Spore coat assembly protein ExsA	>tr|A0A1M7FWI9|A0A1M7FWI9_9BACI Spore coat assembly protein SafA (Fragment) OS=Bacillus sp. bc15 OX=1761758 GN=SAMN04487918_105305 PE=4 SV=1	7.15712	2.24e-07	31.1046	30.8339	32.0105	30.3488	30.0457	31.5116	28.5078	29.0025	28.9028	31.6056	29.7669	31.4626	28.34	28.4962	29.026	32.0601	28.8828	29.2741	26.8232	27.633	26.4508	22.4212	23.1855	23.9056
A0A1M7BAG2	RecName: Full=Putative phosphoesterase BCG9842_B4061	>tr|A0A1M7BAG2|A0A1M7BAG2_9BACI Putative phosphoesterase SAMN04487918_102331 OS=Bacillus sp. bc15 OX=1761758 GN=SAMN04487918_102331 PE=3 SV=1	2.61602	0.00307063	30.2421	29.2379	29.4264	27.3691	28.0963	28.1571	28.0841	27.9351	28.7626	28.1534	28.8006	28.4066	27.3408	28.0217	28.1059	30.4778	28.8113	28.126	30.5734	29.9396	29.269	29.3066	29.1582	29.7712
A0A1M7GLY8	RecName: Full=Succinate--CoA ligase [ADP-forming] subunit alpha; AltName: Full=Succinyl-CoA synthetase subunit alpha; Short=SCS-alpha	>tr|A0A1M7GLY8|A0A1M7GLY8_9BACI Succinate--CoA ligase [ADP-forming] subunit alpha OS=Bacillus sp. bc15 OX=1761758 GN=sucD PE=3 SV=1	2.41869	0.00474578	31.44	31.3004	31.0837	27.4072	28.0923	28.7684	28.6092	27.7704	28.0758	28.6288	30.3704	29.5601	26.4828	27.2557	26.723	30.6759	28.7431	25.4483	29.5746	30.2857	29.4878	28.537	28.3794	28.7855
A0A1M7DLU2	RecName: Full=Adenylosuccinate synthetase; Short=AMPSase; Short=AdSS; AltName: Full=IMP--aspartate ligase	>tr|A0A1M7DLU2|A0A1M7DLU2_9BACI Adenylosuccinate synthetase OS=Bacillus sp. bc15 OX=1761758 GN=purA PE=3 SV=1	4.08455	0.000127769	32.0222	31.6687	31.7323	28.4955	29.5103	28.9386	29.3748	28.8641	27.8382	26.4466	28.4478	28.4999	28.034	28.9824	28.4948	29.3069	28.2606	28.5512	28.8941	28.4674	26.8974	27.7101	27.8751	28.147
A0A1M7DA30	RecName: Full=Fructose-1,6-bisphosphatase class 2; Short=FBPase class 2; AltName: Full=D-fructose-1,6-bisphosphate 1-phosphohydrolase class 2	>tr|A0A1M7DA30|A0A1M7DA30_9BACI Fructose-1,6-bisphosphatase OS=Bacillus sp. bc15 OX=1761758 GN=SAMN04487918_103177 PE=3 SV=1	6.16206	1.64e-06	29.4604	28.7229	28.5505	29.6385	27.9388	29.773	29.1461	29.3103	29.811	30.0905	30.1355	30.0162	29.5776	29.6586	29.4235	29.7516	29.3612	29.5648	26.7511	27.4365	27.2367	26.3508	26.6246	27.128
A0A1M7L4D9	RecName: Full=Glutamine--fructose-6-phosphate aminotransferase [isomerizing]; AltName: Full=D-fructose-6-phosphate amidotransferase; AltName: Full=GFAT; AltName: Full=Glucosamine-6-phosphate synthase; AltName: Full=Hexosephosphate aminotransferase; AltName: Full=L-glutamine--D-fructose-6-phosphate amidotransferase	>tr|A0A1M7L4D9|A0A1M7L4D9_9BACI Glutamine--fructose-6-phosphate aminotransferase [isomerizing] OS=Bacillus sp. bc15 OX=1761758 GN=glmS PE=3 SV=1	3.7153	0.00028322	31.308	31.3241	30.5898	27.8038	29.063	29.0222	29.481	28.2202	30.2777	29.687	28.3832	29.1442	27.1915	27.3419	27.769	29.0712	27.7997	28.8064	28.8262	28.2946	27.4512	28.4138	28.0612	28.1246
A0A1M7FIK7	RecName: Full=Translation initiation factor IF-3	>tr|A0A1M7FIK7|A0A1M7FIK7_9BACI Translation initiation factor IF-3 OS=Bacillus sp. bc15 OX=1761758 GN=infC PE=3 SV=1	5.87399	3.01e-06	31.2009	31.8601	31.3291	29.7662	26.7515	27.8919	28.8129	29.614	28.8244	29.7098	30.228	30.2315	29.8531	29.8415	29.6718	29.8233	29.378	29.0422	28.9958	28.1039	27.1895	22.9365	25.593	24.694
A0A1M7HP92	RecName: Full=Uncharacterized protein YfhD	>tr|A0A1M7HP92|A0A1M7HP92_9BACI YfhD-like protein OS=Bacillus sp. bc15 OX=1761758 GN=SAMN04487918_107147 PE=4 SV=1	8.75924	9.73e-09	31.2902	31.1784	31.8225	28.8281	30.5172	30.1329	30.0676	30.2927	30.0272	30.8617	30.8146	30.583	31.2178	31.4129	31.503	27.834	30.4699	30.4842	25.7583	26.5604	23.7123	22.322	21.3163	22.3251
A0A1M7K6I0	RecName: Full=L-lactate dehydrogenase 1; Short=L-LDH 1	>tr|A0A1M7K6I0|A0A1M7K6I0_9BACI L-lactate dehydrogenase OS=Bacillus sp. bc15 OX=1761758 GN=ldh PE=3 SV=1	11.6444	4.74e-11	20.8141	21.7065	19.2712	31.6989	31.611	31.9365	32.2969	31.7644	32.3743	32.9634	31.89	32.4757	31.6483	30.6957	30.3359	32.125	30.5337	31.0655	27.5959	28.8505	28.9682	23.2274	21.7821	23.5193
A0A1M7GWX6	RecName: Full=Uncharacterized protein YlbA	>tr|A0A1M7GWX6|A0A1M7GWX6_9BACI YugN-like family protein OS=Bacillus sp. bc15 OX=1761758 GN=SAMN04487918_106233 PE=4 SV=1	1.28797	0.0577044	29.4087	29.289	29.5755	26.3355	28.6064	29.2763	28.4784	27.3561	27.6821	27.2995	28.921	27.9866	29.1439	29.1342	28.3229	29.7807	28.9064	29.6633	28.79	30.1519	29.3707	29.1522	28.9803	29.2981
A0A1M7EN22	RecName: Full=Ferric uptake regulation protein; Short=Ferric uptake regulator	>tr|A0A1M7EN22|A0A1M7EN22_9BACI Fur family transcriptional regulator, ferric uptake regulator OS=Bacillus sp. bc15 OX=1761758 GN=SAMN04487918_104292 PE=3 SV=1	7.85801	5.63e-08	29.4313	29.2956	29.4297	30.3173	29.8628	30.1571	29.5469	29.6382	28.754	29.4912	30.0187	29.7559	28.1475	28.7051	28.9083	28.0365	29.0469	28.8192	27.7086	27.6075	27.2527	26.7072	26.9199	26.6265
A0A1M7E9C6	RecName: Full=Biofilm growth-associated repressor	>tr|A0A1M7E9C6|A0A1M7E9C6_9BACI Transcriptional regulator, ArsR family /transcriptional regulator OS=Bacillus sp. bc15 OX=1761758 GN=SAMN04487918_104120 PE=4 SV=1	2.94862	0.00150713	31.347	31.106	31.263	27.9164	28.7442	28.52	27.9633	27.3171	25.885	26.2261	28.6204	27.6002	28.6546	29.0151	27.3553	30.3346	29.7668	28.3222	29.405	30.5757	28.4672	29.1894	27.5435	29.0082
A0A1M7GIH7	RecName: Full=Aspartate-semialdehyde dehydrogenase; Short=ASA dehydrogenase; Short=ASADH; AltName: Full=Aspartate-beta-semialdehyde dehydrogenase	>tr|A0A1M7GIH7|A0A1M7GIH7_9BACI Aspartate-semialdehyde dehydrogenase OS=Bacillus sp. bc15 OX=1761758 GN=asd PE=3 SV=1	2.95455	0.00148792	31.1659	31.3524	31.4958	28.6094	28.6933	30.4666	30.2939	30.9435	31.1078	31.9773	31.4749	31.9295	30.7999	30.4554	21.9064	28.6451	21.1067	26.7674	30.8093	30.8539	32.3043	23.1912	21.9594	21.6785
A0A1M7LQH8	RecName: Full=Stage V sporulation protein T	>tr|A0A1M7LQH8|A0A1M7LQH8_9BACI Transcriptional regulator, AbrB family OS=Bacillus sp. bc15 OX=1761758 GN=SAMN04487918_11727 PE=4 SV=1	6.49971	8.32e-07	35.2979	34.9629	35.0853	28.9705	31.0194	31.7092	32.5098	33.2514	32.2995	30.4245	31.3978	30.7637	32.2367	31.9385	24.4535	26.2071	27.4481	27.8854	22.4449	21.1203	21.7649	22.4853	22.6082	21.6621
A0A1M6VXN1	RecName: Full=Acetylornithine deacetylase; Short=AO; Short=Acetylornithinase; AltName: Full=N-acetylornithinase; Short=NAO	>tr|A0A1M6VXN1|A0A1M6VXN1_9BACI 4-acetamidobutyryl-CoA deacetylase OS=Bacillus sp. bc15 OX=1761758 GN=SAMN04487918_101516 PE=4 SV=1	5.82082	3.36e-06	30.6097	30.131	30.6898	23.2017	21.5402	21.1544	31.5244	32.7633	31.9354	32.7833	30.6964	31.254	30.5231	25.2393	31.3443	29.7755	31.9902	32.2541	28.5941	28.3185	28.3301	24.0794	25.399	25.7418
A0A1M7J750	RecName: Full=Histidine-binding periplasmic protein; Short=HBP; Flags: Precursor	>tr|A0A1M7J750|A0A1M7J750_9BACI Amino acid ABC transporter substrate-binding protein, PAAT family OS=Bacillus sp. bc15 OX=1761758 GN=SAMN04487918_10982 PE=3 SV=1	9.55656	2.02e-09	30.1007	28.7872	30.0981	31.9485	32.0526	32.4729	32.016	31.5511	32.1297	31.539	31.748	31.649	30.6462	29.5812	30.6155	29.4604	31.0307	26.8487	22.7906	21.2642	22.0712	22.6965	23.2169	23.4285
A0A1M7DLZ5	RecName: Full=50S ribosomal protein L9	>tr|A0A1M7DLZ5|A0A1M7DLZ5_9BACI 50S ribosomal protein L9 OS=Bacillus sp. bc15 OX=1761758 GN=rplI PE=3 SV=1	5.41639	7.73e-06	32.1531	31.9805	31.7665	28.1607	28.7682	29.2668	28.1403	27.0649	28.0904	28.3527	28.9185	28.1494	29.5519	29.081	27.4922	29.096	27.3523	27.5885	29.161	28.9051	28.5585	26.9182	27.32	27.3036
A0A1M7JG43	RecName: Full=Sporulation protein YdcC	>tr|A0A1M7JG43|A0A1M7JG43_9BACI Outer membrane lipoprotein-sorting protein OS=Bacillus sp. bc15 OX=1761758 GN=SAMN04487918_109200 PE=4 SV=1	13.441	2.61e-12	33.7083	34.2923	34.2657	31.6049	32.566	32.3315	29.9691	30.0836	30.0206	30.4447	30.6282	30.3517	30.2559	30.4755	30.1806	27.5213	29.6383	29.5066	22.6413	21.261	21.2205	22.0966	22.3022	21.6415
A0A1M7BY80	RecName: Full=Probable enoyl-CoA hydratase	>tr|A0A1M7BY80|A0A1M7BY80_9BACI Enoyl-CoA hydratase OS=Bacillus sp. bc15 OX=1761758 GN=SAMN04487918_102645 PE=4 SV=1	0.899241	0.137546	30.1712	27.9821	29.7706	21.8327	28.5795	28.1188	28.9738	29.5865	29.8494	29.0972	28.7274	29.3341	29.4918	28.1405	21.395	30.757	30.9065	30.633	31.1495	30.1744	29.5989	27.9087	28.0595	28.415
A0A1M7LW47	RecName: Full=50S ribosomal protein L16	>tr|A0A1M7LW47|A0A1M7LW47_9BACI 50S ribosomal protein L16 OS=Bacillus sp. bc15 OX=1761758 GN=rplP PE=3 SV=1	0.110884	0.78706	31.4256	25.7614	30.5517	22.35	28.4821	29.3278	29.4345	28.9205	28.0966	26.9329	30.0786	29.4878	29.0603	29.7402	28.0067	29.3321	28.6621	28.7169	29.2381	29.4991	28.9228	28.2726	28.8914	28.4652
A0A1M7KCT5	RecName: Full=Putative binding protein YtlA; Flags: Precursor	>tr|A0A1M7KCT5|A0A1M7KCT5_9BACI NitT/TauT family transport system substrate-binding protein OS=Bacillus sp. bc15 OX=1761758 GN=SAMN04487918_111107 PE=4 SV=1	12.4488	1.41e-11	28.8468	29.7003	30.3148	31.941	31.5314	31.5582	30.547	31.2037	30.0076	31.1812	31.4758	31.6942	31.5077	31.0675	31.0888	28.7941	30.927	30.6431	22.4018	21.696	22.5519	21.5896	21.6343	22.4294
A0A1M7EH66	RecName: Full=Pyruvate dehydrogenase E1 component subunit beta	>tr|A0A1M7EH66|A0A1M7EH66_9BACI Branched-chain alpha-keto acid dehydrogenase E1 component OS=Bacillus sp. bc15 OX=1761758 GN=SAMN04487918_104220 PE=4 SV=1	8.10046	3.55e-08	30.158	30.0719	30.5366	30.709	28.5948	30.8537	31.7785	31.8115	31.548	28.8039	29.296	29.3716	30.684	30.576	28.8687	31.3769	31.1787	31.0735	25.9631	24.8986	21.8381	22.0827	22.5427	21.5694
A0A1M7INK0	RecName: Full=Phosphoglycerate kinase	>tr|A0A1M7INK0|A0A1M7INK0_9BACI Phosphoglycerate kinase OS=Bacillus sp. bc15 OX=1761758 GN=pgk PE=3 SV=1	4.85287	2.48e-05	33.6617	33.5786	33.6017	30.0022	29.2074	30.0174	31.5172	29.3601	29.7667	31.0312	31.9621	31.2914	21.7514	22.0143	21.5089	31.219	26.4352	28.2414	28.7989	26.5639	20.8602	27.9035	27.5986	28.2759
A0A1M7BSQ6	---NA---	>tr|A0A1M7BSQ6|A0A1M7BSQ6_9BACI SH3 domain-containing protein OS=Bacillus sp. bc15 OX=1761758 GN=SAMN04487918_102570 PE=4 SV=1	6.84737	4.15e-07	31.4702	31.1678	31.3888	32.713	33.6695	33.1147	30.1185	30.2997	30.4608	28.1545	27.5554	27.7447	28.0876	28.6436	30.2776	28.2757	30.1741	31.3956	22.1607	27.6506	24.9945	22.3597	21.3885	22.3728
A0A1M7GJR9	RecName: Full=Polyribonucleotide nucleotidyltransferase; AltName: Full=Polynucleotide phosphorylase; Short=PNPase	>tr|A0A1M7GJR9|A0A1M7GJR9_9BACI Polyribonucleotide nucleotidyltransferase OS=Bacillus sp. bc15 OX=1761758 GN=pnp PE=3 SV=1	10.7197	2.26e-10	34.161	33.611	33.8784	30.9087	30.1838	30.3264	30.2873	28.8355	30.1981	30.1089	30.9706	30.623	30.3666	30.2495	29.0993	29.2935	28.2126	27.5372	24.2577	21.6568	23.3516	22.6888	22.6526	21.7824
A0A1M7GID9	RecName: Full=Galactose/methyl galactoside import ATP-binding protein MglA	>tr|A0A1M7GID9|A0A1M7GID9_9BACI Nucleoside ABC transporter ATP-binding protein OS=Bacillus sp. bc15 OX=1761758 GN=SAMN04487918_10678 PE=4 SV=1	6.49385	8.39e-07	29.2439	28.9627	29.5497	29.9255	28.9912	29.5123	29.5623	29.4802	29.5682	27.8709	28.136	27.9876	27.8666	27.8334	27.7635	28.3095	29.0919	28.9794	29.2522	29.1394	28.0384	26.7403	26.8823	26.4546
A0A1M7E6M5	RecName: Full=30S ribosomal protein S21	>tr|A0A1M7E6M5|A0A1M7E6M5_9BACI 30S ribosomal protein S21 OS=Bacillus sp. bc15 OX=1761758 GN=rpsU PE=3 SV=1	4.86309	2.43e-05	32.282	32.211	33.3101	30.4053	28.5971	28.7851	28.1786	29.0429	28.5302	29.5959	29.2996	29.5813	30.5683	30.4117	29.3949	30.7342	28.3985	28.4433	22.2929	27.2833	28.3522	22.6157	22.7125	23.9409
A0A1M7DGH5	RecName: Full=Sulfhydrylase FUB7; AltName: Full=Fusaric acid biosynthesis protein 7	>tr|A0A1M7DGH5|A0A1M7DGH5_9BACI O-acetylhomoserine sulfhydrylase OS=Bacillus sp. bc15 OX=1761758 GN=SAMN04487918_103248 PE=3 SV=1	7.56785	1e-07	27.6909	27.7937	28.0743	28.7971	29.3269	29.6966	30.0339	30.2776	30.37	29.9916	29.942	29.4332	29.805	29.2768	28.5984	28.1837	29.2218	29.2173	28.5864	27.5128	27.1347	25.0719	25.7435	24.953
A0A1M7HRY5	RecName: Full=Glutathione-binding protein GsiB; Flags: Precursor	>tr|A0A1M7HRY5|A0A1M7HRY5_9BACI Oligopeptide transport system substrate-binding protein OS=Bacillus sp. bc15 OX=1761758 GN=SAMN04487918_107177 PE=4 SV=1	9.91939	1.01e-09	24.8036	25.4318	24.9591	33.1399	32.8078	32.2734	30.5768	31.5236	27.9827	33.0743	32.4633	33.1003	32.9581	32.4616	30.3068	32.6029	32.3085	31.0326	23.4255	20.9723	21.2501	20.8853	21.7659	21.9632
A0A1M7II79	RecName: Full=DNA protection during starvation protein	>tr|A0A1M7II79|A0A1M7II79_9BACI Starvation-inducible DNA-binding protein OS=Bacillus sp. bc15 OX=1761758 GN=SAMN04487918_108161 PE=3 SV=1	5.89915	2.87e-06	31.9693	31.0882	31.5951	31.3069	31.4008	31.7302	28.3177	27.9972	27.4185	26.2293	27.3414	28.1511	25.6938	27.008	27.8056	28.4098	28.56	27.0159	29.2905	27.6647	26.9931	26.9718	27.1014	26.9453
A0A1M7D8V5	RecName: Full=Uracil phosphoribosyltransferase; AltName: Full=UMP pyrophosphorylase; AltName: Full=UPRTase	>tr|A0A1M7D8V5|A0A1M7D8V5_9BACI Uracil phosphoribosyltransferase OS=Bacillus sp. bc15 OX=1761758 GN=upp PE=3 SV=1	7.31859	1.64e-07	32.6728	32.0166	31.9778	25.6555	29.492	29.1319	29.7565	27.247	29.3912	29.0461	28.5716	29.2562	28.9402	28.7636	29.0298	21.1289	21.9676	20.6828	28.5588	29.4565	30.149	30.4825	29.414	29.8439
A0A1M7IMB8	RecName: Full=Ribonuclease R; Short=RNase R; AltName: Full=VacB protein homolog	>tr|A0A1M7IMB8|A0A1M7IMB8_9BACI Ribonuclease R OS=Bacillus sp. bc15 OX=1761758 GN=rnr PE=3 SV=1	3.91742	0.000183262	33.3335	32.6227	33.071	28.4926	28.2013	29.1854	29.8396	28.5039	28.3922	29.5631	30.0146	29.9214	29.6925	29.9196	26.8006	26.9239	24.2493	26.4308	26.6922	27.8913	24.9062	27.0042	22.6064	27.2436
A0A1M7HDW9	RecName: Full=Hydrazine synthase subunit beta; Short=HZS-beta; Flags: Precursor	>tr|A0A1M7HDW9|A0A1M7HDW9_9BACI 40-residue YVTN family beta-propeller repeat-containing protein OS=Bacillus sp. bc15 OX=1761758 GN=SAMN04487918_10725 PE=4 SV=1	10.5679	2.92e-10	31.6129	31.9835	31.533	29.1308	30.2235	30.1956	22.3532	22.2872	21.6942	28.2696	27.6247	28.4649	21.7022	21.7308	22.6974	32.6332	32.2509	32.2259	29.6877	33.0437	31.1566	28.4517	30.1495	30.3052
A0A1M7FHT6	RecName: Full=Malate dehydrogenase	>tr|A0A1M7FHT6|A0A1M7FHT6_9BACI Malate dehydrogenase OS=Bacillus sp. bc15 OX=1761758 GN=mdh PE=3 SV=1	2.63593	0.00294246	30.1963	30.6338	30.4402	30.0473	31.1981	31.4858	29.7671	29.7518	20.3064	30.3193	29.0184	29.5322	29.0708	28.5803	29.1127	29.927	28.7906	28.4972	30.2089	28.7595	28.6326	21.7487	23.3421	21.9954
A0A1M7GXI5	RecName: Full=Pyruvate carboxylase; AltName: Full=Pyruvic carboxylase; Short=PCB	>tr|A0A1M7GXI5|A0A1M7GXI5_9BACI Pyruvate carboxylase OS=Bacillus sp. bc15 OX=1761758 GN=SAMN04487918_106242 PE=4 SV=1	10.0883	7.36e-10	31.1866	30.5222	30.7799	29.686	29.7024	30.3191	30.1361	29.6839	30.4835	30.9041	30.5425	30.4727	28.4623	28.0247	27.1409	29.4768	28.2132	27.7913	28.3549	26.8258	26.5508	22.0315	21.5632	22.5072
A0A1M7GL38	RecName: Full=ATP-dependent protease subunit HslV	>tr|A0A1M7GL38|A0A1M7GL38_9BACI ATP-dependent protease subunit HslV OS=Bacillus sp. bc15 OX=1761758 GN=hslV PE=3 SV=1	3.26673	0.000755716	28.1826	28.5423	28.9371	30.4086	27.9417	28.931	29.7447	30.8071	29.5434	30.997	30.1852	30.169	30.4123	29.9769	30.0478	29.1036	30.934	30.5126	28.8064	28.3122	20.6531	23.1367	21.373	23.2641
A0A1M7ER57	RecName: Full=PTS system glucose-specific EIICBA component; AltName: Full=EIICBA-Glc; Short=EII-Glc; AltName: Full=EIICBA-Glc 1; Includes: RecName: Full=Glucose permease IIC component; AltName: Full=PTS system glucose-specific EIIC component; Includes: RecName: Full=Glucose-specific phosphotransferase enzyme IIB component; AltName: Full=PTS system glucose-specific EIIB component; Includes: RecNam…	>tr|A0A1M7ER57|A0A1M7ER57_9BACI PTS system D-glucose-specific IIA component, Glc family /PTS system D-glucose-specific IIB component, Glc family /PTS system D-glucose-specific IIC component, Glc family OS=Bacillus sp. bc15 OX=1761758 GN=SAMN04487918_104332 PE=4 SV=1	11.9813	2.67e-11	32.6369	32.0036	32.0051	31.6707	31.7391	31.9385	31.3584	30.3627	30.8245	30.0939	31.0062	31.1104	30.1385	30.3731	31.7874	25.3934	27.2502	27.6277	21.8901	20.8322	22.3763	21.9592	22.4048	21.9627
A0A1M7H1Y6	RecName: Full=2,3,4,5-tetrahydropyridine-2,6-dicarboxylate N-acetyltransferase; AltName: Full=Tetrahydrodipicolinate N-acetyltransferase; Short=THP acetyltransferase; Short=Tetrahydropicolinate acetylase	>tr|A0A1M7H1Y6|A0A1M7H1Y6_9BACI 2,3,4,5-tetrahydropyridine-2,6-dicarboxylate N-acetyltransferase OS=Bacillus sp. bc15 OX=1761758 GN=dapH PE=3 SV=1	4.35914	7.13e-05	30.6694	29.3552	29.8704	30.6709	30.8868	30.6441	29.243	29.1392	29.415	31.4944	30.9495	30.7862	29.1337	28.5295	26.8506	25.5544	20.1138	25.8421	27.1524	26.6952	26.5853	26.2258	27.3012	27.1564
A0A1M7EQ03	RecName: Full=Peptidyl-prolyl cis-trans isomerase-like 1; Short=PPIase; AltName: Full=Rotamase	>tr|A0A1M7EQ03|A0A1M7EQ03_9BACI Peptidyl-prolyl cis-trans isomerase OS=Bacillus sp. bc15 OX=1761758 GN=SAMN04487918_104321 PE=3 SV=1	3.56581	0.000392324	33.1493	33.3752	32.8385	24.6418	26.6798	27.8069	25.4742	26.9055	26.9379	22.7677	28.7499	27.6834	28.2073	27.9738	27.8269	29.0285	28.02	28.8149	28.9043	30.3445	28.781	28.0923	28.1227	28.9254
A0A1M7AS30	RecName: Full=Flavohemoprotein; AltName: Full=Flavohemoglobin; AltName: Full=Hemoglobin-like protein; AltName: Full=Nitric oxide dioxygenase; Short=NO oxygenase; Short=NOD	>tr|A0A1M7AS30|A0A1M7AS30_9BACI Flavohemoprotein OS=Bacillus sp. bc15 OX=1761758 GN=hmp PE=3 SV=1	1.29805	0.0564997	28.1214	20.2745	28.6669	27.9153	26.0704	28.4878	29.4419	29.6045	29.3057	30.1099	32.1007	31.4074	27.6315	27.5803	27.4909	27.7431	27.3482	27.3633	30.0621	29.993	28.4788	27.9887	28.6984	27.8
A0A1M7BAQ5	RecName: Full=Spore coat protein Z	>tr|A0A1M7BAQ5|A0A1M7BAQ5_9BACI Spore coat protein Y OS=Bacillus sp. bc15 OX=1761758 GN=SAMN04487918_102337 PE=4 SV=1	6.72893	5.22e-07	29.8775	30.0723	29.3008	30.1321	25.1995	28.3758	31.6258	30.5156	31.8366	32.2089	32.1062	31.9934	30.8593	31.0175	29.0784	33.2574	29.0603	28.6629	22.0479	22.3045	21.8006	22.5886	22.6305	22.4836
A0A1M7GIJ2	RecName: Full=Dipicolinate synthase subunit B; Short=DPA synthase subunit B; AltName: Full=Spore dipicolinate synthase subunit B; AltName: Full=Stage V sporulation protein FB	>tr|A0A1M7GIJ2|A0A1M7GIJ2_9BACI Dipicolinate synthase subunit B OS=Bacillus sp. bc15 OX=1761758 GN=SAMN04487918_10690 PE=4 SV=1	10.91	1.66e-10	30.8686	30.982	30.9438	27.9527	30.9796	30.2444	31.5043	31.1131	31.6618	32.1332	31.7233	32.0277	28.5067	28.4107	28.5896	29.8077	31.5831	31.4736	20.8534	21.6772	21.6477	21.2778	20.3145	22.5966
A0A1M6X2I1	RecName: Full=L-alanyl-D-glutamate peptidase	>tr|A0A1M6X2I1|A0A1M6X2I1_9BACI Endolysin. Metallo peptidase. MEROPS family M15C OS=Bacillus sp. bc15 OX=1761758 GN=SAMN04487918_101986 PE=4 SV=1	10.6204	2.7e-10	31.4127	32.1714	31.8642	30.4422	31.1604	30.6451	30.2034	30.0682	29.7067	29.3863	30.1422	30.1968	30.4886	30.3979	30.676	28.4086	30.632	31.3046	21.9487	19.8733	22.1656	21.9613	20.9773	22.5556
A0A1M6W1Y1	RecName: Full=3-hydroxyisobutyryl-CoA hydrolase, mitochondrial; AltName: Full=3-hydroxyisobutyryl-coenzyme A hydrolase; Short=HIB-CoA hydrolase; Short=HIBYL-CoA-H; Flags: Precursor	>tr|A0A1M6W1Y1|A0A1M6W1Y1_9BACI Enoyl-CoA hydratase/isomerase OS=Bacillus sp. bc15 OX=1761758 GN=SAMN04487918_101563 PE=4 SV=1	1.92124	0.0142176	28.9297	28.8984	29.6334	27.0368	25.765	27.0059	28.1875	29.3527	28.5769	29.4014	28.6542	28.429	29.3463	28.8758	27.1105	29.625	28.1343	27.3339	28.8762	29.0486	28.0751	27.1346	27.5211	27.6625
A0A1M7BF04	RecName: Full=Uncharacterized protein YjzC	>tr|A0A1M7BF04|A0A1M7BF04_9BACI YjzC-like protein OS=Bacillus sp. bc15 OX=1761758 GN=SAMN04487918_102390 PE=4 SV=1	9.17823	4.27e-09	33.9817	34.13	33.8306	31.5626	32.0787	31.9205	28.9315	28.8405	28.9544	30.2226	27.2233	28.4123	30.4765	30.5076	31.4102	24.5502	28.3213	28.4703	22.0961	21.8018	22.0907	22.7573	22.2628	23.3549
A0A1M6V3U7	RecName: Full=Deoxyribose-phosphate aldolase; Short=DERA; AltName: Full=2-deoxy-D-ribose 5-phosphate aldolase; AltName: Full=Phosphodeoxyriboaldolase; Short=Deoxyriboaldolase	>tr|A0A1M6V3U7|A0A1M6V3U7_9BACI Deoxyribose-phosphate aldolase OS=Bacillus sp. bc15 OX=1761758 GN=deoC PE=3 SV=1	5.00426	1.82e-05	31.234	29.8883	30.6648	27.3214	27.9764	28.4958	28.9121	28.2029	28.2026	28.2219	28.6096	28.5432	28.8062	28.44	27.015	27.8531	27.0275	27.4019	28.3482	28.7333	28.8663	26.9016	26.5315	25.8818
A0A1M7DBC2	RecName: Full=Probable acetyl-CoA acyltransferase; AltName: Full=Acetoacetyl-CoA thiolase	>tr|A0A1M7DBC2|A0A1M7DBC2_9BACI Acetyl-CoA C-acetyltransferase OS=Bacillus sp. bc15 OX=1761758 GN=SAMN04487918_103188 PE=3 SV=1	4.90517	2.23e-05	31.0212	30.4324	30.7735	28.7399	27.552	26.8623	27.8206	28.3201	27.9946	29.4692	28.3822	28.9125	27.2067	26.9545	27.2418	29.8307	29.3455	28.3858	28.3516	26.6346	26.5187	26.8738	27.0643	27.1841
A0A1M7FGU0	RecName: Full=Citrate synthase	>tr|A0A1M7FGU0|A0A1M7FGU0_9BACI Citrate synthase OS=Bacillus sp. bc15 OX=1761758 GN=SAMN04487918_105137 PE=3 SV=1	3.1383	0.000994756	28.0461	25.8785	27.3292	27.4972	28.8151	28.6038	29.4813	28.9547	30.1973	29.7154	28.8166	29.0629	26.0566	27.6398	27.2469	26.3161	26.8833	26.834	31.5191	30.1715	28.4065	27.7758	28.3401	28.0483
A0A1M7DFC3	RecName: Full=Phosphate acetyltransferase; AltName: Full=Phosphotransacetylase	>tr|A0A1M7DFC3|A0A1M7DFC3_9BACI Phosphotransacetylase OS=Bacillus sp. bc15 OX=1761758 GN=SAMN04487918_103229 PE=4 SV=1	7.9876	4.39e-08	33.4367	32.5741	32.9868	28.3485	29.5723	30.2625	29.8108	28.7303	29.5034	28.7912	29.3501	29.0569	29.1225	28.9928	27.1967	26.3364	27.9342	28.1129	28.0185	27.4749	25.3735	22.0971	21.4715	22.8589
A0A1M6XV53	RecName: Full=Pre-pro-metalloprotease PrtV; Contains: RecName: Full=Pro-metalloprotease PrtV; Contains: RecName: Full=37 kDa metalloprotease PrtV; Contains: RecName: Full=18 kDa metalloprotease PrtV; Flags: Precursor	>tr|A0A1M6XV53|A0A1M6XV53_9BACI Immune inhibitor A. Metallo peptidase. MEROPS family M06 OS=Bacillus sp. bc15 OX=1761758 GN=SAMN04487918_1011311 PE=4 SV=1	9.31787	3.27e-09	21.0601	18.6162	19.5276	22.7356	20.7162	22.1276	29.6262	28.6832	29.5588	30.9009	27.6152	30.6812	29.6117	29.3414	30.4162	31.6314	30.0305	29.5118	31.7247	34.3443	32.1072	32.2473	32.411	31.996
A0A1M7LXE7	RecName: Full=50S ribosomal protein L4	>tr|A0A1M7LXE7|A0A1M7LXE7_9BACI 50S ribosomal protein L4 OS=Bacillus sp. bc15 OX=1761758 GN=rplD PE=3 SV=1	8.90162	7.4e-09	31.999	31.2184	32.7553	28.9128	30.1092	30.4165	29.7439	29.5441	29.1096	30.7937	30.7921	31.0599	30.4124	30.2905	28.0678	32.3661	28.5277	29.5189	22.0818	20.956	21.9435	21.58	22.4188	22.5701
A0A1M7C984	RecName: Full=Thioredoxin; Short=Trx	>tr|A0A1M7C984|A0A1M7C984_9BACI Thioredoxin OS=Bacillus sp. bc15 OX=1761758 GN=SAMN04487918_102767 PE=4 SV=1	9.17362	4.28e-09	28.5032	28.8191	28.8122	29.3263	29.4911	29.9806	29.474	29.472	28.4414	28.6995	30.1509	29.5171	29.8241	30.0474	30.1447	28.2542	29.0394	29.555	27.4872	27.4974	26.6984	23.0374	23.0839	21.3131
A0A1M7E6V9	RecName: Full=RNA polymerase sigma factor SigA	>tr|A0A1M7E6V9|A0A1M7E6V9_9BACI RNA polymerase sigma factor SigA OS=Bacillus sp. bc15 OX=1761758 GN=sigA PE=3 SV=1	5.4564	7.15e-06	31.906	31.0448	31.5416	27.1508	27.9267	28.4832	27.3799	27.2832	28.1925	27.5913	28.7222	28.8808	27.1467	28.8975	27.4156	27.8371	26.9084	26.8042	28.3901	28.1678	27.4793	27.2398	26.8399	27.3363
A0A1M7LV96	RecName: Full=50S ribosomal protein L11	>tr|A0A1M7LV96|A0A1M7LV96_9BACI 50S ribosomal protein L11 OS=Bacillus sp. bc15 OX=1761758 GN=rplK PE=3 SV=1	6.91494	3.64e-07	32.9748	32.6938	32.5668	30.2117	30.3017	30.9554	29.9751	24.2458	29.6931	30.0457	30.3715	30.3586	30.2919	30.2039	29.2496	30.4083	28.1137	29.049	21.8556	20.639	21.9149	23.7852	22.4423	23.7251
A0A1M6VZI3	---NA---	>tr|A0A1M6VZI3|A0A1M6VZI3_9BACI Uncharacterized protein OS=Bacillus sp. bc15 OX=1761758 GN=SAMN04487918_101536 PE=4 SV=1	11.0465	1.27e-10	30.3991	31.3481	31.5319	31.0402	31.4064	31.1513	29.8142	29.9629	29.7996	29.5016	29.5969	29.7485	29.9926	30.5208	30.5293	27.6903	29.332	30.0944	22.7009	21.231	21.9302	20.9701	22.8728	22.8296
A0A1M7AY19	RecName: Full=Flavodoxin	>tr|A0A1M7AY19|A0A1M7AY19_9BACI Flavodoxin OS=Bacillus sp. bc15 OX=1761758 GN=SAMN04487918_102195 PE=3 SV=1	15.0248	2.84e-13	19.739	18.8599	20.0841	22.5699	21.378	20.7679	30.4191	30.5122	30.7416	29.1588	28.5417	28.8789	29.865	29.7061	30.2141	30.3395	31.0555	30.6701	31.933	32.9559	32.3747	31.8178	31.9318	31.4716
A0A1M7MFM1	RecName: Full=GMP synthase [glutamine-hydrolyzing]; AltName: Full=GMP synthetase; AltName: Full=Glutamine amidotransferase	>tr|A0A1M7MFM1|A0A1M7MFM1_9BACI GMP synthase [glutamine-hydrolyzing] OS=Bacillus sp. bc15 OX=1761758 GN=guaA PE=3 SV=1	5.03145	1.73e-05	31.862	30.3751	31.3157	28.4647	26.6919	26.1131	25.9617	26.3317	26.3175	28.5344	29.257	29.1551	27.3088	27.685	29.2193	28.3328	28.0151	27.9348	28.8327	28.0229	29.008	26.3747	26.6088	27.6416
A0A1M7IEZ1	RecName: Full=3-ketoacyl-CoA thiolase; AltName: Full=Acetyl-CoA acyltransferase; AltName: Full=Beta-ketothiolase; AltName: Full=Fatty acid oxidation complex subunit beta	>tr|A0A1M7IEZ1|A0A1M7IEZ1_9BACI 3-ketoacyl-CoA thiolase OS=Bacillus sp. bc15 OX=1761758 GN=SAMN04487918_108116 PE=3 SV=1	2.66121	0.00278271	25.9068	17.9404	25.9206	27.0374	27.9895	28.1034	30.5546	28.7602	29.9715	30.4028	30.4734	30.443	27.4037	26.8872	26.906	30.206	29.1313	28.8019	30.5635	29.5964	29.4133	27.1634	27.158	27.8268
A0A1M7BNL0	RecName: Full=Glycerol kinase; AltName: Full=ATP:glycerol 3-phosphotransferase; AltName: Full=Glycerokinase; Short=GK	>tr|A0A1M7BNL0|A0A1M7BNL0_9BACI Glycerol kinase OS=Bacillus sp. bc15 OX=1761758 GN=glpK PE=3 SV=1	8.15802	3.17e-08	29.2679	28.8179	29.0427	27.8739	27.4215	28.9582	28.7938	29.6068	28.3987	30.0574	30.211	29.9641	30.0533	28.7467	28.1424	29.7127	26.7925	29.499	21.7625	20.7115	20.7481	30.3568	29.9017	29.4964
A0A1M7JRD0	RecName: Full=Aspartyl/glutamyl-tRNA(Asn/Gln) amidotransferase subunit B; Short=Asp/Glu-ADT subunit B	>tr|A0A1M7JRD0|A0A1M7JRD0_9BACI Aspartyl/glutamyl-tRNA(Asn/Gln) amidotransferase subunit B OS=Bacillus sp. bc15 OX=1761758 GN=gatB PE=3 SV=1	6.30243	1.24e-06	32.8056	32.3806	32.7797	29.4813	29.9608	29.9455	29.2706	28.7529	27.9148	29.1964	29.6529	29.1951	29.2818	29.4833	27.6187	26.9697	21.7081	25.7544	27.7982	27.7207	27.982	21.8066	23.1369	23.6256
A0A1M7BDN3	RecName: Full=Oligoendopeptidase F homolog	>tr|A0A1M7BDN3|A0A1M7BDN3_9BACI Oligopeptidase F. Metallo peptidase. MEROPS family M03B OS=Bacillus sp. bc15 OX=1761758 GN=SAMN04487918_102364 PE=3 SV=1	10.6134	2.7e-10	32.9379	32.8462	33.0805	29.964	27.6079	28.7165	28.1579	28.8514	28.6726	31.3863	30.9096	31.2306	29.9726	30.0603	28.1434	29.8976	30.5136	29.3066	22.2215	21.0356	22.2757	23.0554	20.9613	22.3203
A0A1M7I4P7	RecName: Full=Glucose-6-phosphate isomerase; Short=GPI; AltName: Full=Phosphoglucose isomerase; Short=PGI; AltName: Full=Phosphohexose isomerase; Short=PHI	>tr|A0A1M7I4P7|A0A1M7I4P7_9BACI Glucose-6-phosphate isomerase OS=Bacillus sp. bc15 OX=1761758 GN=pgi PE=3 SV=1	4.61526	4.09e-05	31.7789	31.6051	32.1444	29.0508	21.2954	24.0344	29.4944	29.6523	28.4805	30.0848	30.8295	30.5794	30.7185	30.1934	28.4522	29.8072	28.6984	28.31	28.3615	27.0754	26.4599	22.76	22.7938	21.1401
A0A1M7BQ05	RecName: Full=3'-5' exoribonuclease YhaM	>tr|A0A1M7BQ05|A0A1M7BQ05_9BACI 3'-5' exoribonuclease YhaM OS=Bacillus sp. bc15 OX=1761758 GN=yhaM PE=3 SV=1	9.83017	1.17e-09	30.7897	29.7449	30.4342	29.254	29.3324	29.7133	29.8005	29.7994	29.362	30.1788	30.1106	29.6943	29.0058	29.9908	28.6464	28.3639	27.6015	26.0494	26.7199	25.5671	25.6421	21.8945	22.1229	22.4995
A0A1M7E215	RecName: Full=Phenylalanine-4-hydroxylase; Short=PAH; AltName: Full=Phe-4-monooxygenase	>tr|A0A1M7E215|A0A1M7E215_9BACI Phenylalanine 4-hydroxylase OS=Bacillus sp. bc15 OX=1761758 GN=SAMN04487918_10421 PE=4 SV=1	3.25728	0.000770983	27.2879	27.2132	27.4993	27.1518	27.5381	27.4849	26.5193	26.7763	28.167	28.9046	27.9739	28.2232	28.1716	27.2757	26.7505	29.6385	29.3757	28.78	29.2706	28.9313	28.4987	27.7813	28.6655	28.2852
A0A1M7GUZ0	RecName: Full=Uncharacterized N-acetyltransferase BCB4264_A4022	>tr|A0A1M7GUZ0|A0A1M7GUZ0_9BACI Uncharacterized N-acetyltransferase SAMN04487918_106215 OS=Bacillus sp. bc15 OX=1761758 GN=SAMN04487918_106215 PE=3 SV=1	2.00871	0.0116771	29.388	26.3881	20.9134	21.4895	25.6821	26.4296	27.7907	24.79	26.3658	29.5288	30.2048	29.871	30.1094	29.6734	29.8744	29.6909	29.7261	30.396	29.2275	29.3414	28.5637	28.6327	29.1799	28.8649
A0A1M6WL05	RecName: Full=Short-chain specific acyl-CoA dehydrogenase, mitochondrial; Short=SCAD; AltName: Full=Butyryl-CoA dehydrogenase; Flags: Precursor	>tr|A0A1M6WL05|A0A1M6WL05_9BACI Acyl-CoA dehydrogenase OS=Bacillus sp. bc15 OX=1761758 GN=SAMN04487918_101792 PE=3 SV=1	2.77873	0.00217005	31.3829	30.3441	31.2063	28.7433	22.0986	28.8301	30.4458	30.2343	30.2416	28.7484	29.6152	29.7945	27.8985	27.8006	20.5161	31.5792	30.3893	29.3252	28.7863	29.4454	27.0395	22.388	22.1744	22.6877
A0A1M7AKX3	RecName: Full=Uncharacterized protein YpzI	>tr|A0A1M7AKX3|A0A1M7AKX3_9BACI YpzI-like protein OS=Bacillus sp. bc15 OX=1761758 GN=SAMN04487918_10266 PE=4 SV=1	4.82555	2.62e-05	31.6489	31.9333	32.4481	28.3744	31.3152	31.0666	30.3218	27.2857	30.9219	29.751	30.264	30.214	30.0231	30.635	30.0994	22.5787	29.9121	30.5522	21.7155	21.1909	22.3352	21.6751	22.5442	22.9058
A0A1M7IFH1	RecName: Full=3-hydroxybutyryl-CoA dehydrogenase; AltName: Full=Beta-hydroxybutyryl-CoA dehydrogenase; Short=BHBD	>tr|A0A1M7IFH1|A0A1M7IFH1_9BACI 3-hydroxyacyl-CoA dehydrogenase OS=Bacillus sp. bc15 OX=1761758 GN=SAMN04487918_108117 PE=4 SV=1	7.72036	7.36e-08	27.7983	27.1933	28.2466	27.9388	28.7353	28.607	31.3306	30.1002	30.3044	30.8022	30.1852	30.9347	27.5374	26.8946	27.9785	29.0627	28.4323	27.8711	30.2973	28.2861	26.9475	21.317	22.6396	22.2603
A0A1M7MJK3	RecName: Full=50S ribosomal protein L13	>tr|A0A1M7MJK3|A0A1M7MJK3_9BACI 50S ribosomal protein L13 OS=Bacillus sp. bc15 OX=1761758 GN=rplM PE=3 SV=1	5.79132	3.57e-06	33.0215	33.0543	33	21.9772	29.5266	30.111	30.3788	30.2594	29.6963	28.5125	30.2816	29.9574	20.2159	21.2497	21.3575	31.2698	30.1895	30.0059	30.1331	30.2938	29.7261	22.4162	21.6512	23.3237
A0A1M7ERF2	RecName: Full=Phosphoenolpyruvate-protein phosphotransferase; AltName: Full=Phosphotransferase system, enzyme I	>tr|A0A1M7ERF2|A0A1M7ERF2_9BACI Phosphoenolpyruvate-protein phosphotransferase OS=Bacillus sp. bc15 OX=1761758 GN=SAMN04487918_104334 PE=3 SV=1	6.20633	1.51e-06	33.674	33.776	33.7413	28.6807	28.4225	29.1601	29.5886	29.2009	29.1749	30.4229	30.7393	30.6857	28.5947	28.916	25.563	25.7513	25.4476	25.6775	25.8841	25.5009	21.0966	22.1903	25.0342	24.4355
A0A1M7FT92	RecName: Full=Valine--tRNA ligase; AltName: Full=Valyl-tRNA synthetase; Short=ValRS	>tr|A0A1M7FT92|A0A1M7FT92_9BACI Valine--tRNA ligase OS=Bacillus sp. bc15 OX=1761758 GN=valS PE=3 SV=1	7.09304	2.54e-07	33.1289	32.391	32.8578	27.1866	26.9551	27.9437	28.5931	27.4443	29.2985	28.8108	29.6383	29.5567	28.4084	28.2452	27.1649	29.2002	25.9892	28.6287	26.6735	27.5068	26.1269	22.4852	24.1881	22.7643
A0A1M7GHP7	RecName: Full=Mitochondrial-processing peptidase subunit alpha; AltName: Full=Alpha-MPP; AltName: Full=Inactive zinc metalloprotease alpha; AltName: Full=P-55; Flags: Precursor	>tr|A0A1M7GHP7|A0A1M7GHP7_9BACI Predicted Zn-dependent peptidase OS=Bacillus sp. bc15 OX=1761758 GN=SAMN04487918_10675 PE=4 SV=1	9.9118	1.02e-09	32.1301	31.3377	31.9942	29.9802	29.7565	30.3066	30.3112	30.1593	30.3694	30.6217	30.7091	30.4559	30.0447	30.0216	27.6779	21.8032	21.5235	21.2597	28.4083	27.6446	25.2879	23.3863	22.1743	22.9489
A0A1M7FK36	RecName: Full=Asparagine--tRNA ligase; AltName: Full=Asparaginyl-tRNA synthetase; Short=AsnRS	>tr|A0A1M7FK36|A0A1M7FK36_9BACI Asparagine--tRNA ligase OS=Bacillus sp. bc15 OX=1761758 GN=asnS PE=3 SV=1	6.00488	2.3e-06	33.1959	32.9974	32.9407	29.3058	26.7557	28.686	29.2262	28.4409	29.7463	28.1931	30.218	29.3306	27.2315	28.2426	22.3094	20.7749	21.9502	20.5099	28.6653	30.0454	30.2571	26.9273	26.9481	27.3656
A0A1M6WLJ8	RecName: Full=Propionyl-CoA carboxylase beta chain, mitochondrial; Short=PCCase subunit beta; AltName: Full=Propanoyl-CoA:carbon dioxide ligase subunit beta; Flags: Precursor	>tr|A0A1M6WLJ8|A0A1M6WLJ8_9BACI Acetyl-CoA carboxylase, carboxyltransferase component OS=Bacillus sp. bc15 OX=1761758 GN=SAMN04487918_101797 PE=4 SV=1	7.25296	1.87e-07	29.63	29.5292	29.4535	28.0478	28.2398	28.5099	29.4169	28.9694	29.5404	29.1724	28.9418	29.12	28.3305	28.7215	27.0498	30.5411	28.7714	28.0515	28.656	26.8619	27.7232	21.7483	21.3781	23.5131
A0A1M7EEK0	RecName: Full=Stage III sporulation protein AG	>tr|A0A1M7EEK0|A0A1M7EEK0_9BACI Stage III sporulation protein AG OS=Bacillus sp. bc15 OX=1761758 GN=SAMN04487918_104193 PE=4 SV=1	9.14781	4.43e-09	33.1523	32.425	33.2669	29.5351	31.3673	30.7945	29.6555	28.627	29.99	29.3442	29.9177	28.6423	29.3112	29.9372	29.9513	25.1214	27.7349	28.7355	22.5172	20.4538	21.8956	22.8943	21.706	22.7074
A0A1M7EGX5	RecName: Full=Dihydrolipoyllysine-residue succinyltransferase component of 2-oxoglutarate dehydrogenase complex; AltName: Full=2-oxoglutarate dehydrogenase complex component E2; Short=OGDC-E2; AltName: Full=Dihydrolipoamide succinyltransferase component of 2-oxoglutarate dehydrogenase complex	>tr|A0A1M7EGX5|A0A1M7EGX5_9BACI Dihydrolipoamide acetyltransferase component of pyruvate dehydrogenase complex OS=Bacillus sp. bc15 OX=1761758 GN=SAMN04487918_104221 PE=3 SV=1	5.74722	3.9e-06	28.9046	29.0203	28.9164	29.0994	28.8592	29.1917	29.0834	28.9179	28.808	29.0127	29.2981	29.0712	26.6562	27.7582	27.3791	30.3534	27.8704	26.5838	29.2049	29.2053	28.1196	22.2412	24.2839	21.7233
A0A1M7GMF6	RecName: Full=Succinate--CoA ligase [ADP-forming] subunit beta; AltName: Full=Succinyl-CoA synthetase subunit beta; Short=SCS-beta	>tr|A0A1M7GMF6|A0A1M7GMF6_9BACI Succinate--CoA ligase [ADP-forming] subunit beta OS=Bacillus sp. bc15 OX=1761758 GN=sucC PE=3 SV=1	1.74803	0.0207215	29.8994	29.3108	29.6927	26.4245	27.2487	26.8617	29.0085	28.3517	28.4456	29.0705	29.4105	29.3079	27.5759	27.1598	21.6682	28.7872	23.3503	24.4022	28.5975	29.2041	29.0263	28.9337	28.9671	28.7811
A0A1M6VZF6	---NA---	>tr|A0A1M6VZF6|A0A1M6VZF6_9BACI C1q domain-containing protein OS=Bacillus sp. bc15 OX=1761758 GN=SAMN04487918_101535 PE=4 SV=1	9.87371	1.09e-09	29.7245	30.7618	30.5602	30.3152	30.1451	29.9222	29.4981	30.0651	29.0098	29.4956	29.481	29.8811	30.2702	30.1651	30.7763	27.3175	29.3647	30.1599	22.4644	20.2361	22.5597	22.6165	21.8431	22.5252
A0A1M7E7Y7	RecName: Full=Superoxide dismutase [Mn]	>tr|A0A1M7E7Y7|A0A1M7E7Y7_9BACI Superoxide dismutase OS=Bacillus sp. bc15 OX=1761758 GN=SAMN04487918_104104 PE=3 SV=1	6.55614	7.39e-07	29.6703	26.6925	29.6005	22.7393	26.1498	27.3571	28.3999	28.046	28.6105	29.4951	29.8404	29.5318	30.1622	29.5629	27.6591	21.2001	20.8312	20.6882	30.2713	30.3591	29.9673	30.4463	31.1951	30.4929
A0A1M7I673	RecName: Full=Proofreading thioesterase EntH; AltName: Full=Enterobactin synthase component H	>tr|A0A1M7I673|A0A1M7I673_9BACI Uncharacterized domain 1-containing protein OS=Bacillus sp. bc15 OX=1761758 GN=SAMN04487918_10823 PE=4 SV=1	4.44268	5.93e-05	30.2274	29.5695	28.6454	27.0647	27.702	27.9529	28.0487	27.2065	27.8141	27.1748	27.4097	27.6447	27.3256	26.7543	26.9283	27.1885	27.2107	27.4278	28.1766	29.0875	28.9537	27.8254	27.6254	27.829
A0A1M6XU54	RecName: Full=3-hydroxy-5-phosphonooxypentane-2,4-dione thiolase	>tr|A0A1M6XU54|A0A1M6XU54_9BACI Fructose-bisphosphate aldolase class Ia, DhnA family OS=Bacillus sp. bc15 OX=1761758 GN=SAMN04487918_1011294 PE=4 SV=1	10.8346	1.86e-10	28.606	29.7362	29.4213	29.4217	29.5703	29.5893	30.5546	30.4002	30.4355	30.0299	30.4141	30.3253	29.284	29.9518	29.2047	28.6092	30.1228	29.9287	22.0872	20.8428	22.2643	21.6432	22.0627	24.0202
A0A1M6XN24	---NA---	>tr|A0A1M6XN24|A0A1M6XN24_9BACI Uncharacterized protein OS=Bacillus sp. bc15 OX=1761758 GN=SAMN04487918_1011214 PE=4 SV=1	5.71023	4.22e-06	33.0644	32.8451	33.1289	30.4469	30.8064	31.2215	29.4919	28.4177	28.5594	27.7059	29.1358	28.8369	31.5778	31.987	29.7924	21.6365	28.5709	29.8232	22.5313	20.8446	21.8423	21.5813	22.8863	21.7781
A0A1M7IFR4	RecName: Full=Bifunctional protein PutA; Includes: RecName: Full=Proline dehydrogenase; AltName: Full=Proline oxidase; Includes: RecName: Full=Delta-1-pyrroline-5-carboxylate dehydrogenase; Short=P5C dehydrogenase; AltName: Full=L-glutamate gamma-semialdehyde dehydrogenase	>tr|A0A1M7IFR4|A0A1M7IFR4_9BACI L-proline dehydrogenase OS=Bacillus sp. bc15 OX=1761758 GN=SAMN04487918_108120 PE=4 SV=1	4.49367	5.34e-05	26.3156	25.9746	25.7789	27.6415	28.8992	28.8272	27.6589	27.3698	28.029	28.2784	27.47	28.338	28.1258	27.9034	27.5505	28.4465	28.0838	28.1729	28.3559	28.3355	29.2287	27.6289	27.784	28.0392
A0A1M7E2J2	---NA---	>tr|A0A1M7E2J2|A0A1M7E2J2_9BACI Uncharacterized protein OS=Bacillus sp. bc15 OX=1761758 GN=SAMN04487918_10426 PE=4 SV=1	12.4191	1.41e-11	31.1807	31.0901	31.7234	29.5063	29.9557	29.8062	28.5302	28.619	28.9142	29.2677	29.2854	28.953	30.4603	30.4664	31.0622	27.2891	28.6596	29.2032	21.9416	21.8044	22.9177	21.9239	23.2001	22.4053
A0A1M7JH73	RecName: Full=4-hydroxyphenylpyruvate dioxygenase; AltName: Full=4-hydroxyphenylpyruvic acid oxidase; Short=4HPPD; Short=HPD; Short=HPPDase	>tr|A0A1M7JH73|A0A1M7JH73_9BACI 4-hydroxyphenylpyruvate dioxygenase OS=Bacillus sp. bc15 OX=1761758 GN=SAMN04487918_109211 PE=4 SV=1	1.28856	0.0576655	29.8859	28.1696	29.5632	28.8281	28.118	29.0522	28.1174	27.9603	28.5342	26.7636	28.7341	28.3455	27.0672	27.0075	22.1137	30.7281	30.0074	29.1214	29.1691	28.0711	23.4827	26.8146	25.4459	27.0228
A0A1M7EU09	RecName: Full=Maltose/maltodextrin transport system permease protein MalG	>tr|A0A1M7EU09|A0A1M7EU09_9BACI Carbohydrate ABC transporter membrane protein 2, CUT1 family OS=Bacillus sp. bc15 OX=1761758 GN=SAMN04487918_104373 PE=3 SV=1	3.59273	0.000370768	27.1264	27.0124	27.2678	29.2527	28.9135	29.5568	29.2661	29.3322	29.5445	29.2289	29.7491	29.7175	29.6347	28.7493	29.2563	28.5133	29.6218	29.8411	29.1613	27.4878	21.5053	22.8444	22.2828	22.9662
A0A1M7B3W8	RecName: Full=3-oxoacyl-[acyl-carrier-protein] reductase FabG; AltName: Full=3-ketoacyl-acyl carrier protein reductase; AltName: Full=Beta-Ketoacyl-acyl carrier protein reductase; AltName: Full=Beta-ketoacyl-ACP reductase	>tr|A0A1M7B3W8|A0A1M7B3W8_9BACI 3-oxoacyl-[acyl-carrier-protein] reductase /acetoacetyl-CoA reductase OS=Bacillus sp. bc15 OX=1761758 GN=SAMN04487918_102253 PE=3 SV=1	10.1825	6.25e-10	31.0774	29.8309	30.9315	21.559	22.2906	22.5386	25.1263	26.58	26.8415	24.88	25.4529	25.9513	29.1269	28.0087	27.068	28.5388	28.044	27.4992	31.5384	31.117	30.8754	30.8485	31.0914	31.0064
A0A1M6VY90	RecName: Full=L-lysine 2,3-aminomutase; Short=LAM; AltName: Full=EF-P post-translational modification enzyme B	>tr|A0A1M6VY90|A0A1M6VY90_9BACI L-lysine 2,3-aminomutase OS=Bacillus sp. bc15 OX=1761758 GN=SAMN04487918_101519 PE=4 SV=1	6.80324	4.5e-07	27.3151	25.6732	26.5568	29.6343	29.8498	30.5652	30.7821	30.5623	29.7023	31.6366	31.8988	31.5908	29.9356	29.9801	28.8815	28.4959	28.5738	28.7173	25.9702	24.3587	20.2666	21.4771	21.6821	23.1711
A0A1M7DM20	RecName: Full=30S ribosomal protein S18	>tr|A0A1M7DM20|A0A1M7DM20_9BACI 30S ribosomal protein S18 OS=Bacillus sp. bc15 OX=1761758 GN=rpsR PE=3 SV=1	12.3588	1.58e-11	29.8911	30.6949	30.9206	28.6107	28.5372	28.8272	27.7108	28.2343	27.9863	28.5005	28.5139	28.3006	28.2426	28.5352	28.0658	26.8311	27.8844	27.8013	28.2007	28.6798	28.9298	22.5835	22.4122	22.3403
A0A1M7LK70	RecName: Full=Small, acid-soluble spore protein K; Short=SASP K	>tr|A0A1M7LK70|A0A1M7LK70_9BACI Small, acid-soluble spore protein K OS=Bacillus sp. bc15 OX=1761758 GN=sspK PE=2 SV=1	10.1069	7.22e-10	33.4744	33.2742	33.2865	30.6566	31.0641	30.301	29.139	28.1553	28.548	28.4994	27.9488	27.9634	29.6223	29.0049	29.7609	25.459	28.3421	28.8402	23.1167	20.9691	21.681	22.328	22.36	21.7797
A0A1M6XWM2	---NA---	>tr|A0A1M6XWM2|A0A1M6XWM2_9BACI Uncharacterized protein OS=Bacillus sp. bc15 OX=1761758 GN=SAMN04487918_1011322 PE=4 SV=1	7.46786	1.21e-07	31.8407	28.0696	31.2847	29.0716	29.9123	30.6249	29.7752	28.7574	29.0748	28.3275	29.4836	29.2172	29.5936	30.9628	29.0634	27.6728	27.6934	28.7369	23.1823	21.7781	22.9957	22.281	21.7118	23.4043
A0A1M7LPR2	RecName: Full=Cysteine synthase; Short=CSase; AltName: Full=O-acetylserine (thiol)-lyase; Short=OAS-TL; AltName: Full=O-acetylserine sulfhydrylase	>tr|A0A1M7LPR2|A0A1M7LPR2_9BACI Cysteine synthase OS=Bacillus sp. bc15 OX=1761758 GN=SAMN04487918_11711 PE=3 SV=1	9.61823	1.8e-09	32.4277	31.7991	32.2916	31.347	32.2422	31.592	29.8743	29.807	29.8412	30.1329	29.7516	29.6278	25.3342	25.4634	25.7604	29.4095	25.3387	29.1715	21.6662	21.5501	21.9851	21.4705	23.0258	22.7576
A0A1M7AJC2	RecName: Full=Cytochrome b6-f complex iron-sulfur subunit; AltName: Full=Plastohydroquinone:plastocyanin oxidoreductase iron-sulfur protein; Short=ISP; Short=RISP; AltName: Full=Rieske iron-sulfur protein	>tr|A0A1M7AJC2|A0A1M7AJC2_9BACI Menaquinol-cytochrome c reductase iron-sulfur subunit OS=Bacillus sp. bc15 OX=1761758 GN=SAMN04487918_10244 PE=4 SV=1	14.2865	7.46e-13	30.4019	29.0257	30.2394	29.4042	29.5703	29.2622	29.2796	29.6706	29.6543	29.279	29.2034	29.2429	30.2854	29.864	30.148	28.1044	29.2442	28.6388	22.8839	22.3907	22.1614	21.9679	21.8088	21.783
A0A1M7CWG5	RecName: Full=Peptide chain release factor 2; Short=RF-2	>tr|A0A1M7CWG5|A0A1M7CWG5_9BACI Peptide chain release factor 2 OS=Bacillus sp. bc15 OX=1761758 GN=prfB PE=3 SV=1	2.26833	0.0066005	29.3439	30.0634	29.5019	29.197	21.2834	27.1634	24.7645	24.8976	25.8716	29.1725	28.139	28.4395	29.5069	28.907	21.2944	30.8226	31.8608	33.0554	28.3544	30.8397	30.9918	23.2617	24.3497	22.312
A0A1M7GP87	RecName: Full=Uncharacterized protein YloV	>tr|A0A1M7GP87|A0A1M7GP87_9BACI DhaL domain-containing protein OS=Bacillus sp. bc15 OX=1761758 GN=SAMN04487918_106145 PE=4 SV=1	10.7742	2.05e-10	31.4702	30.7638	30.9458	28.8274	29.3839	30.175	29.9154	29.13	29.5729	29.5963	29.9392	29.8376	29.0837	29.6659	28.2146	28.493	27.1172	28.7809	21.5136	20.9242	22.2833	22.7775	23.4333	21.539
A0A1M7FYI8	RecName: Full=Histidine--tRNA ligase; AltName: Full=Histidyl-tRNA synthetase; Short=HisRS	>tr|A0A1M7FYI8|A0A1M7FYI8_9BACI Histidine--tRNA ligase OS=Bacillus sp. bc15 OX=1761758 GN=hisS PE=3 SV=1	7.01121	2.96e-07	31.4624	30.9248	31.2667	27.1381	27.7656	28.1495	27.69	27.0208	27.5709	29.5436	28.9815	29.2143	26.3064	27.662	26.1526	27.621	25.7269	26.0107	26.8199	27.2615	25.8001	25.0486	25.5655	25.7396
A0A1M7I6D8	RecName: Full=Glycine--tRNA ligase; AltName: Full=Glycyl-tRNA synthetase; Short=GlyRS	>tr|A0A1M7I6D8|A0A1M7I6D8_9BACI Glycine--tRNA ligase OS=Bacillus sp. bc15 OX=1761758 GN=glyQS PE=3 SV=1	6.33484	1.16e-06	31.6426	31.7922	31.7444	30.2171	28.2967	29.0613	28.4651	28.0814	27.505	28.4191	29.9314	29.4553	27.8277	28.6509	26.4789	27.8801	23.7576	24.53	26.018	27.1024	27.2431	22.4358	22.7135	22.7846
A0A1M7BMU9	RecName: Full=Hit family protein 1; AltName: Full=Adenosine 5'-monophosphoramidase	>tr|A0A1M7BMU9|A0A1M7BMU9_9BACI Histidine triad (HIT) family protein OS=Bacillus sp. bc15 OX=1761758 GN=SAMN04487918_102498 PE=4 SV=1	3.50593	0.000447078	29.9714	29.2273	29.4383	28.8077	29.6339	29.5907	29.1661	29.0137	29.1518	24.328	28.682	28.2504	28.979	28.5088	22.6573	29.1362	29.2935	29.82	27.6369	27.0732	27.4205	22.4769	21.2794	22.3287
A0A1M7JGD4	RecName: Full=DEAD-box ATP-dependent RNA helicase CshA	>tr|A0A1M7JGD4|A0A1M7JGD4_9BACI DEAD-box ATP-dependent RNA helicase CshA OS=Bacillus sp. bc15 OX=1761758 GN=cshA PE=3 SV=1	2.03185	0.0110957	33.7296	33.2055	33.5147	28.9826	29.6698	29.9594	28.8793	22.4159	27.1749	29.1949	29.7233	29.6298	30.9118	30.8588	22.0636	29.1396	21.1344	29.1387	27.1556	24.5316	22.4567	22.9684	22.3466	23.0016
A0A1M7KLK5	---NA---	>tr|A0A1M7KLK5|A0A1M7KLK5_9BACI Uncharacterized protein OS=Bacillus sp. bc15 OX=1761758 GN=SAMN04487918_11230 PE=4 SV=1	7.98526	4.4e-08	28.346	28.8528	29.4796	30.2072	29.9892	30.2291	28.8977	29.8109	29.1267	29.235	30.4521	30.0126	29.9005	30.3415	29.0474	26.3211	28.5365	28.8345	23.5979	20.2624	22.8127	22.7075	21.3404	23.0996
A0A1M7LJL6	RecName: Full=Autonomous glycyl radical cofactor	>tr|A0A1M7LJL6|A0A1M7LJL6_9BACI Formate C-acetyltransferase OS=Bacillus sp. bc15 OX=1761758 GN=SAMN04487918_11631 PE=4 SV=1	8.63971	1.21e-08	20.8501	19.4252	20.4977	31.8146	33.2547	32.1614	27.1398	20.9522	27.7804	20.7215	20.6794	22.1261	21.422	21.9467	22.5274	33.0714	32.3454	32.0264	31.7344	33.684	34.4715	33.9465	33.4912	33.1974
A0A1M7AH75	RecName: Full=Probable aspartate/prephenate aminotransferase; Short=AspAT / PAT; AltName: Full=Transaminase A	>tr|A0A1M7AH75|A0A1M7AH75_9BACI Aminotransferase OS=Bacillus sp. bc15 OX=1761758 GN=SAMN04487918_10220 PE=3 SV=1	5.78572	3.61e-06	31.1437	31.0883	30.9693	27.4629	28.6446	28.8887	27.4432	27.1319	26.9941	29.0147	28.173	29.5975	26.6985	26.481	23.9428	27.7643	26.4041	26.0223	27.1643	26.8339	26.4397	25.4402	25.6843	25.1408
A0A1M7LUK5	RecName: Full=Cysteine--tRNA ligase; AltName: Full=Cysteinyl-tRNA synthetase; Short=CysRS	>tr|A0A1M7LUK5|A0A1M7LUK5_9BACI Cysteine--tRNA ligase OS=Bacillus sp. bc15 OX=1761758 GN=cysS PE=3 SV=1	4.47751	5.51e-05	30.7184	29.3978	29.7416	27.9336	28.0519	28.1153	28.0609	28.0126	27.9748	29.0876	29.2297	29.1621	27.9492	27.6928	26.5002	26.2525	21.8958	24.9034	27.3987	27.0733	26.5795	26.3583	25.9546	26.3335
A0A1M7E741	RecName: Full=Menaquinol-cytochrome c reductase cytochrome b/c subunit	>tr|A0A1M7E741|A0A1M7E741_9BACI Cytochrome c550 OS=Bacillus sp. bc15 OX=1761758 GN=SAMN04487918_10488 PE=4 SV=1	12.6471	1.12e-11	28.878	29.7622	29.3637	29.7732	29.9137	29.9998	28.8561	29.23	29.3836	29.6318	28.8486	29.2637	28.8192	29.9591	29.771	28.4955	28.8475	29.1402	20.9808	21.4776	22.4911	22.6245	21.7369	22.8528
A0A1M7BH91	RecName: Full=Asparagine synthetase [glutamine-hydrolyzing]; AltName: Full=Glutamine-dependent asparagine synthetase	>tr|A0A1M7BH91|A0A1M7BH91_9BACI Asparagine synthase (Glutamine-hydrolysing) OS=Bacillus sp. bc15 OX=1761758 GN=SAMN04487918_102405 PE=4 SV=1	10.7878	2.01e-10	25.5024	22.9111	25.2283	29.7044	30.3437	30.9418	30.5839	30.7396	30.8452	31.5925	31.6517	31.294	30.3009	30.1306	30.324	27.5037	28.4691	28.1222	20.2981	22.1391	22.3251	22.9781	23.5543	22.5962
A0A1M7E7F5	RecName: Full=Probable endonuclease 4; AltName: Full=Endodeoxyribonuclease IV; AltName: Full=Endonuclease IV	>tr|A0A1M7E7F5|A0A1M7E7F5_9BACI Probable endonuclease 4 OS=Bacillus sp. bc15 OX=1761758 GN=nfo PE=3 SV=1	12.0013	2.6e-11	31.7	32.0247	31.8154	31.7348	29.3209	30.5576	21.4272	19.1295	21.4081	30.7892	31.0292	30.8106	31.2609	30.6671	30.6349	29.7537	30.0926	29.8464	21.7051	21.3546	22.483	23.8646	22.6235	23.7642
A0A1M7LX31	RecName: Full=30S ribosomal protein S12	>tr|A0A1M7LX31|A0A1M7LX31_9BACI 30S ribosomal protein S12 OS=Bacillus sp. bc15 OX=1761758 GN=rpsL PE=3 SV=1	2.68236	0.00266331	31.8607	32.3969	32.2849	29.8204	22.8359	26.6335	26.975	28.185	23.9703	28.5143	29.7836	29.6268	27.9585	27.222	26.7663	27.7605	23.5142	23.9862	28.3489	27.7788	28.1002	24.1115	25.9517	25.1657
A0A1M7JSH2	RecName: Full=Aminopeptidase T; Short=AP-T; AltName: Full=Heat-stable aminopeptidase	>tr|A0A1M7JSH2|A0A1M7JSH2_9BACI Aminopeptidase II. Metallo peptidase. MEROPS family M29 OS=Bacillus sp. bc15 OX=1761758 GN=SAMN04487918_11045 PE=4 SV=1	3.83833	0.000216357	30.4662	30.2073	30.3934	26.8524	26.2427	27.4729	28.5864	27.738	27.9192	27.1884	29.2195	28.332	28.0444	26.7064	28.7441	28.0777	27.3596	26.5302	27.1066	26.9847	25.7392	21.8659	25.2375	25.5174
A0A1M7GJ23	RecName: Full=4-hydroxy-tetrahydrodipicolinate synthase; Short=HTPA synthase	>tr|A0A1M7GJ23|A0A1M7GJ23_9BACI 4-hydroxy-tetrahydrodipicolinate synthase OS=Bacillus sp. bc15 OX=1761758 GN=dapA PE=3 SV=1	10.5808	2.88e-10	29.722	28.8122	28.4872	28.8926	29.5239	29.2212	29.4903	29.4771	30.0282	30.3913	30.0757	29.6602	19.8746	21.4878	22.5921	28.4418	29.2158	28.6814	29.1786	27.9275	28.1827	22.1767	22.6706	23.0641
A0A1M7E259	RecName: Full=Hydroxyacyl-thioester dehydratase type 2, mitochondrial; Short=HsHTD2; AltName: Full=3-hydroxyacyl-[acyl-carrier-protein] dehydratase; Flags: Precursor	>tr|A0A1M7E259|A0A1M7E259_9BACI Acyl dehydratase OS=Bacillus sp. bc15 OX=1761758 GN=SAMN04487918_10416 PE=4 SV=1	9.15477	4.39e-09	30.4051	29.803	30.3648	21.8762	22.2901	21.674	25.3926	25.3653	24.1045	27.1944	27.3449	27.6155	28.6963	27.4694	26.8382	29.245	27.3029	27.1339	29.8538	31.138	30.6966	28.1637	28.6595	28.4249
A0A1M7GKF7	RecName: Full=Transcription termination/antitermination protein NusA	>tr|A0A1M7GKF7|A0A1M7GKF7_9BACI Transcription termination/antitermination protein NusA OS=Bacillus sp. bc15 OX=1761758 GN=nusA PE=3 SV=1	2.31788	0.00593004	31.102	29.7695	30.5237	27.2563	27.7612	28.3416	28.1542	26.4816	26.7603	28.0214	29.2056	28.8696	27.7733	28.8597	22.6729	28.9716	26.6506	27.356	25.981	26.0087	24.6277	24.5808	25.5067	25.337
A0A1M7BAU4	---NA---	>tr|A0A1M7BAU4|A0A1M7BAU4_9BACI Uncharacterized protein OS=Bacillus sp. bc15 OX=1761758 GN=SAMN04487918_102335 PE=4 SV=1	15.9563	5.85e-14	30.4434	30.6179	30.351	21.2832	21.6409	20.5812	30.7309	30.7828	30.7663	31.5181	31.0343	30.972	30.6028	30.5033	31.467	30.7535	30.4938	30.4128	22.3511	21.1673	21.7359	22.0204	22.6621	21.5746
A0A1M7GZD7	RecName: Full=Uncharacterized protein YkzW	>tr|A0A1M7GZD7|A0A1M7GZD7_9BACI SR1 protein OS=Bacillus sp. bc15 OX=1761758 GN=SAMN04487918_106261 PE=4 SV=1	3.57179	0.000388019	22.0253	19.9261	24.0762	26.7441	27.5349	28.1593	30.6666	29.7779	30.5864	28.901	29.7828	29.7799	26.9796	26.485	26.981	30.1488	29.2367	29.4535	27.5939	29.9192	22.3898	26.266	26.3876	26.5183
A0A1M7CZL7	RecName: Full=PTS system lactose-specific EIICB component; AltName: Full=EIICB-Lac; Short=EII-Lac; Includes: RecName: Full=PTS system lactose-specific EIIC component; AltName: Full=Lactose permease IIC component; Includes: RecName: Full=PTS system lactose-specific EIIB component; AltName: Full=Lactose-specific phosphotransferase enzyme IIB component	>tr|A0A1M7CZL7|A0A1M7CZL7_9BACI Permease IIC component OS=Bacillus sp. bc15 OX=1761758 GN=SAMN04487918_10346 PE=4 SV=1	13.967	1.01e-12	28.4102	29.5012	29.5039	30.7317	30.9489	30.6596	30.8147	30.9315	31.3847	30.6294	30.7711	30.2755	31.0635	30.4735	30.7762	21.3978	20.7094	20.4309	22.6034	23.5303	22.539	22.4484	23.7726	21.9723
A0A1M7GHU5	RecName: Full=Ribonuclease Y; Short=RNase Y	>tr|A0A1M7GHU5|A0A1M7GHU5_9BACI Ribonuclease Y OS=Bacillus sp. bc15 OX=1761758 GN=rny PE=3 SV=1	1.16265	0.0762526	31.912	30.8171	31.5251	26.842	27.6465	26.6595	26.2371	26.8543	24.9621	22.0285	28.3777	27.9496	28.5937	28.5374	20.8729	27.3947	27.3129	27.2201	28.2473	28.6407	28.2371	26.3866	26.2812	26.3331
A0A1M7KVC4	RecName: Full=Small, acid-soluble spore protein 1; Short=SASP	>tr|A0A1M7KVC4|A0A1M7KVC4_9BACI Small, acid-soluble spore protein, alpha/beta type OS=Bacillus sp. bc15 OX=1761758 GN=SAMN04487918_1133 PE=4 SV=1	14.3856	7.22e-13	32.546	32.403	32.5022	30.711	29.5867	30.562	29.8536	30.1574	30.0002	30.5399	29.9223	30.1015	29.7165	29.8781	29.736	21.8074	20.8473	21.2203	20.8462	22.3229	22.9271	22.0587	22.6264	22.6348
A0A1M7FJF1	RecName: Full=Threonine--tRNA ligase; AltName: Full=Threonyl-tRNA synthetase; Short=ThrRS	>tr|A0A1M7FJF1|A0A1M7FJF1_9BACI Threonine--tRNA ligase OS=Bacillus sp. bc15 OX=1761758 GN=thrS PE=3 SV=1	5.92812	2.7e-06	32.9001	32.2254	32.2502	25.7053	27.6376	27.9621	28.4346	26.5004	27.2855	27.4382	29.1056	28.3533	28.4181	27.9955	24.8312	27.63	26.7245	27.2082	27.0693	27.4497	26.4176	20.9034	21.1991	23.7841
A0A1M7FQ33	RecName: Full=Fumarate reductase iron-sulfur subunit	>tr|A0A1M7FQ33|A0A1M7FQ33_9BACI Succinate dehydrogenase subunit B OS=Bacillus sp. bc15 OX=1761758 GN=SAMN04487918_105224 PE=4 SV=1	11.563	5.24e-11	28.7734	28.4735	28.9013	31.0254	31.8779	31.326	29.1543	29.3613	28.9432	28.2494	29.4904	28.4225	28.3017	27.7854	28.2698	27.7754	29.2535	29.1339	22.6096	20.4026	21.2178	22.0638	22.3952	22.1802
A0A1M7FD01	RecName: Full=Acetate kinase; AltName: Full=Acetokinase	>tr|A0A1M7FD01|A0A1M7FD01_9BACI Acetate kinase OS=Bacillus sp. bc15 OX=1761758 GN=ackA PE=3 SV=1	11.128	1.1e-10	31.3919	30.3687	31.177	29.1771	27.1802	28.6573	29.0582	29.2071	28.865	29.4342	29.6152	29.7791	28.0619	28.7503	27.7847	28.6362	27.4957	27.2896	22.3683	21.9054	21.5248	21.9243	23.1068	22.2672
A0A1M6XRL7	RecName: Full=Energy-dependent translational throttle protein EttA; AltName: Full=Translational regulatory factor EttA	>tr|A0A1M6XRL7|A0A1M6XRL7_9BACI ATPase components of ABC transporters with duplicated ATPase domains OS=Bacillus sp. bc15 OX=1761758 GN=SAMN04487918_1011259 PE=4 SV=1	5.8825	2.96e-06	30.944	29.9596	30.6464	28.1566	27.9465	28.7003	28.5391	27.9475	28.0894	28.4036	29.4108	29.6643	27.9136	28.0247	24.7896	26.7901	25.8369	25.2657	27.0971	26.7124	24.9033	22.4373	23.5596	23.2691
A0A1M7AJU7	RecName: Full=GTP cyclohydrolase 1; AltName: Full=GTP cyclohydrolase I; Short=GTP-CH-I	>tr|A0A1M7AJU7|A0A1M7AJU7_9BACI GTP cyclohydrolase 1 OS=Bacillus sp. bc15 OX=1761758 GN=folE PE=3 SV=1	0.745427	0.193979	28.9869	27.6125	26.9609	27.3108	27.4735	27.7308	26.8119	27.5406	26.1904	23.4033	26.9795	27.4304	26.4111	26.7241	26.5084	27.8492	28.9637	26.3951	28.0215	28.1053	28.3801	27.7653	27.3737	28.0202
A0A1M6XHN5	RecName: Full=4-hydroxy-tetrahydrodipicolinate synthase; Short=HTPA synthase	>tr|A0A1M6XHN5|A0A1M6XHN5_9BACI 4-hydroxy-tetrahydrodipicolinate synthase OS=Bacillus sp. bc15 OX=1761758 GN=SAMN04487918_1011151 PE=3 SV=1	3.13644	0.00099818	29.7787	29.5623	29.8009	30.6491	30.2097	30.4774	27.338	28.7082	28.1604	28.4183	27.7996	28.6806	26.2419	24.8599	24.6997	29.6803	29.3765	24.0803	28.3509	28.4315	22.5528	22.3686	23.2198	21.3783
A0A1M7MIW2	RecName: Full=Serine--tRNA ligase; AltName: Full=Seryl-tRNA synthetase; Short=SerRS; AltName: Full=Seryl-tRNA(Ser/Sec) synthetase	>tr|A0A1M7MIW2|A0A1M7MIW2_9BACI Serine--tRNA ligase OS=Bacillus sp. bc15 OX=1761758 GN=serS PE=3 SV=1	6.99796	3.04e-07	32.1192	31.1983	31.4979	27.3741	29.1475	30.0001	29.6904	28.3244	29.5633	27.8797	29.8221	29.5115	26.7692	27.0842	24.1764	26.502	24.6159	24.6421	25.9591	26.0928	25.714	22.0699	22.7789	22.2614
A0A1M7LUJ7	RecName: Full=Glutamate--tRNA ligase; AltName: Full=Glutamyl-tRNA synthetase; Short=GluRS	>tr|A0A1M7LUJ7|A0A1M7LUJ7_9BACI Glutamate--tRNA ligase OS=Bacillus sp. bc15 OX=1761758 GN=gltX PE=3 SV=1	2.34822	0.00555143	31.6005	31.5378	31.3941	29.0812	22.6338	28.3434	28.7503	30.1985	32.5259	30.0786	29.3733	29.6527	27.694	27.1732	22.0061	26.9565	21.2693	25.4469	26.0332	26.2088	22.0429	25.0388	24.7694	24.9418
A0A1M7GFT2	RecName: Full=1-phosphatidylinositol phosphodiesterase; AltName: Full=Phosphatidylinositol diacylglycerol-lyase; AltName: Full=Phosphatidylinositol-specific phospholipase C; Short=PI-PLC; Flags: Precursor	>tr|A0A1M7GFT2|A0A1M7GFT2_9BACI 1-phosphatidylinositol phosphodiesterase OS=Bacillus sp. bc15 OX=1761758 GN=SAMN04487918_10649 PE=4 SV=1	7.48086	1.18e-07	23.3527	19.7323	25.41	30.9541	32.4537	31.8354	30.1721	31.6962	30.0548	29.3666	28.6191	28.2126	28.8532	28.9192	30.565	29.0797	30.1983	30.872	22.4645	21.3906	22.5674	21.9704	22.9496	22.6563
A0A1M7GK32	RecName: Full=Translation initiation factor IF-2	>tr|A0A1M7GK32|A0A1M7GK32_9BACI Translation initiation factor IF-2 OS=Bacillus sp. bc15 OX=1761758 GN=infB PE=3 SV=1	6.71927	5.33e-07	33.5063	32.8882	33.5539	29.2047	29.6036	32.2092	21.921	20.9308	23.8337	29.2124	28.7774	29.0156	26.0813	26.2956	22.1351	29.3668	26.4939	26.9984	26.7027	28.3057	28.6802	22.6762	22.2462	23.0655
A0A1M6VGN1	RecName: Full=Nucleoside diphosphate-linked moiety X motif 6; Short=Nudix motif 6; AltName: Full=Protein GFG	>tr|A0A1M6VGN1|A0A1M6VGN1_9BACI ADP-ribose pyrophosphatase YjhB, NUDIX family OS=Bacillus sp. bc15 OX=1761758 GN=SAMN04487918_101309 PE=4 SV=1	2.12344	0.00909526	23.4626	22.2493	21.4287	27.1922	22.1941	26.8629	29.4404	28.9977	22.4498	27.9376	29.5721	28.2763	28.8811	28.2789	29.274	26.7976	30.1349	29.5337	27.2354	29.1832	27.5752	29.5089	28.6184	28.5958
A0A1M7BCG4	RecName: Full=Glucose-1-phosphate thymidylyltransferase; AltName: Full=dTDP-glucose pyrophosphorylase; AltName: Full=dTDP-glucose synthase	>tr|A0A1M7BCG4|A0A1M7BCG4_9BACI Glucose-1-phosphate thymidylyltransferase OS=Bacillus sp. bc15 OX=1761758 GN=SAMN04487918_102343 PE=4 SV=1	7.26072	1.85e-07	18.4701	23.6144	24.5879	29.4676	26.9397	28.485	32.4248	33.3746	32.3493	32.5391	32.0398	32.1306	28.3445	28.3791	29.1802	27.6472	29.6865	29.2177	23.4012	22.8711	21.4006	22.6386	22.1786	22.2542
A0A1M7BC19	RecName: Full=Enoyl-[acyl-carrier-protein] reductase [NADH] FabI; Short=ENR; AltName: Full=NADH-dependent enoyl-ACP reductase	>tr|A0A1M7BC19|A0A1M7BC19_9BACI Enoyl-[acyl-carrier-protein] reductase [NADH] OS=Bacillus sp. bc15 OX=1761758 GN=SAMN04487918_102339 PE=3 SV=1	4.26937	8.62e-05	31.6894	30.1585	31.8208	28.085	28.3639	29.2289	28.3065	28.3511	27.8079	28.2747	29.8146	29.4805	20.9066	22.1029	21.8555	27.4847	22.7998	26.6602	28.3636	27.377	22.5417	26.9806	27.1856	27.7783
A0A1M7IES6	---NA---	>tr|A0A1M7IES6|A0A1M7IES6_9BACI Uncharacterized protein OS=Bacillus sp. bc15 OX=1761758 GN=SAMN04487918_108110 PE=4 SV=1	13.0993	4.86e-12	31.5687	31.5618	31.8454	30.1596	28.8217	30.1444	30.0365	29.0237	28.7861	31.0035	31.5141	31.2827	30.1727	30.778	29.0307	21.8165	22.3144	21.8707	21.5243	21.8567	21.4337	23.1267	21.4257	22.0677
A0A1M7KQJ9	RecName: Full=Flagellar hook protein FlgE	>tr|A0A1M7KQJ9|A0A1M7KQJ9_9BACI Flagellar hook protein FlgE OS=Bacillus sp. bc15 OX=1761758 GN=SAMN04487918_11296 PE=3 SV=1	6.49493	8.38e-07	25.9045	21.5936	26.8833	33.3961	34.3435	33.4745	29.941	30.245	30.3086	30.563	30.1125	30.749	27.5681	26.6924	22.3356	27.2157	28.4136	28.673	22.9577	21.574	21.9025	23.097	22.7202	22.4038
A0A1M7EDU5	RecName: Full=Xaa-Pro dipeptidase; Short=X-Pro dipeptidase; AltName: Full=Imidodipeptidase; AltName: Full=Proline dipeptidase; Short=Prolidase	>tr|A0A1M7EDU5|A0A1M7EDU5_9BACI Xaa-Pro aminopeptidase OS=Bacillus sp. bc15 OX=1761758 GN=SAMN04487918_104183 PE=4 SV=1	10.0778	7.5e-10	30.7799	30.9736	30.5712	28.6429	27.6674	28.2561	28.1401	28.6187	28.8907	30.033	30.3159	29.9047	28.0589	28.0189	28.3572	22.2231	20.6368	21.4688	28.3958	27.6612	27.5417	21.9454	21.467	24.4385
A0A1M7JG14	RecName: Full=Alanine racemase	>tr|A0A1M7JG14|A0A1M7JG14_9BACI Alanine racemase OS=Bacillus sp. bc15 OX=1761758 GN=SAMN04487918_109199 PE=3 SV=1	11.5132	5.6e-11	32.9873	32.9446	33.5326	28.3609	29.6986	29.5536	29.8143	29.0921	30.1203	30.2871	30.8643	30.2004	30.0431	30.4423	28.771	21.2459	20.6431	22.8871	21.4523	20.599	22.7869	21.545	22.8563	22.1884
A0A1M7K6X6	RecName: Full=1,4-dihydroxy-2-naphthoyl-CoA synthase; Short=DHNA-CoA synthase	>tr|A0A1M7K6X6|A0A1M7K6X6_9BACI 1,4-dihydroxy-2-naphthoyl-CoA synthase OS=Bacillus sp. bc15 OX=1761758 GN=menB PE=3 SV=1	2.4119	0.00481685	32.0438	31.1439	31.6652	26.2306	22.5299	30.6611	22.498	28.4703	27.9806	28.9635	30.2622	29.426	27.6092	28.3789	28.0144	29.2302	24.1387	21.842	28.7933	28.0309	29.4078	22.2838	21.4251	21.8388
A0A1M7BF72	RecName: Full=Glutathione transport system permease protein GsiD	>tr|A0A1M7BF72|A0A1M7BF72_9BACI Oligopeptide transport system permease protein OS=Bacillus sp. bc15 OX=1761758 GN=SAMN04487918_102375 PE=3 SV=1	12.6323	1.12e-11	29.6586	29.9199	29.9687	30.0973	30.3293	30.3465	29.8707	30.2596	30.0845	30.3137	30.0511	30.3557	30.6283	31.0043	30.2956	22.0537	21.1187	20.8431	23.6664	20.9501	23.0611	22.3472	23.0712	22.5673
A0A1M7F8A4	RecName: Full=Uncharacterized protein YtzH	>tr|A0A1M7F8A4|A0A1M7F8A4_9BACI YtzH-like protein OS=Bacillus sp. bc15 OX=1761758 GN=SAMN04487918_10528 PE=4 SV=1	11.1964	9.71e-11	31.8549	30.6688	31.2322	29.1697	29.3645	29.7631	28.6335	28.4403	28.5866	28.027	28.7131	29.2302	28.7857	29.9125	27.9046	26.2152	26.7413	27.4497	20.6587	21.0414	21.9559	23.4161	22.6364	22.4502
A0A1M7AN05	RecName: Full=Glutamate dehydrogenase; Short=GDH	>tr|A0A1M7AN05|A0A1M7AN05_9BACI Glutamate dehydrogenase OS=Bacillus sp. bc15 OX=1761758 GN=SAMN04487918_10276 PE=3 SV=1	4.15915	0.000108881	29.0892	28.7245	28.6462	22.0432	19.7808	21.5312	27.7067	26.7855	28.6074	30.1522	29.1009	29.4948	28.6289	26.3423	26.0385	30.6286	27.8166	24.5432	28.548	28.5773	26.5924	27.9271	28.249	27.0157
A0A1M7ANH1	RecName: Full=Cytochrome c biogenesis protein CcsA	>tr|A0A1M7ANH1|A0A1M7ANH1_9BACI Cytochrome c-type biogenesis protein CcsB OS=Bacillus sp. bc15 OX=1761758 GN=SAMN04487918_10292 PE=4 SV=1	2.62741	0.0029959	27.4444	19.9173	27.0279	30.0131	31.0316	30.9163	28.5704	28.6242	28.4047	29.4932	29.5719	29.1707	28.0729	28.6817	28.546	27.3564	28.0582	27.8888	27.3004	21.0662	27.7693	21.4875	23.195	22.3557
A0A1M6VHT9	RecName: Full=Uncharacterized protein TC_0679	>tr|A0A1M6VHT9|A0A1M6VHT9_9BACI CBS domain-containing protein OS=Bacillus sp. bc15 OX=1761758 GN=SAMN04487918_101325 PE=4 SV=1	11.2174	9.35e-11	28.276	28.0222	29.4283	21.8637	19.7179	20.6874	21.1796	22.3448	22.0795	29.1655	29.2321	28.7813	29.3151	28.1876	28.6235	29.4332	28.1942	27.9323	30.3542	30.6773	29.9767	29.2014	29.4698	29.6513
A0A1M7C8T7	---NA---	>tr|A0A1M7C8T7|A0A1M7C8T7_9BACI Uncharacterized protein OS=Bacillus sp. bc15 OX=1761758 GN=SAMN04487918_102760 PE=4 SV=1	10.9305	1.59e-10	32.4712	32.7147	32.9144	30.0678	28.2404	28.1987	26.1145	26.8098	26.5068	28.851	29.2546	28.7275	28.9798	29.3387	28.9813	26.2514	28.3665	28.3456	20.8601	21.1106	20.916	21.5475	23.4682	22.5404
A0A1M7CYY2	RecName: Full=UDP-N-acetylglucosamine 2-epimerase; AltName: Full=UDP-GlcNAc-2-epimerase	>tr|A0A1M7CYY2|A0A1M7CYY2_9BACI UDP-N-Acetylglucosamine 2-epimerase OS=Bacillus sp. bc15 OX=1761758 GN=SAMN04487918_10331 PE=3 SV=1	3.76941	0.000251444	31.8016	31.3866	31.7828	28.0938	21.9151	26.2518	27.4157	25.3241	25.7676	28.0418	28.6293	28.2616	29.0248	29.1058	28.257	28.1544	23.8914	23.1141	28.7382	28.1896	29.2956	22.5378	24.1787	22.2139
A0A1M7AZZ5	RecName: Full=Ribonucleoside-diphosphate reductase subunit alpha; AltName: Full=Ribonucleotide reductase	>tr|A0A1M7AZZ5|A0A1M7AZZ5_9BACI Ribonucleoside-diphosphate reductase OS=Bacillus sp. bc15 OX=1761758 GN=SAMN04487918_102217 PE=3 SV=1	3.41726	0.000541022	29.9646	28.7893	28.8022	26.5585	25.7042	27.3439	27.8136	26.8264	26.8999	25.4338	27.1661	27.1264	26.0564	26.6532	23.6725	26.5108	25.5782	25.5255	28.9402	28.5018	28.7594	27.7365	27.1899	27.7951
A0A1M7LSB2	RecName: Full=Ribose-phosphate pyrophosphokinase; Short=RPPK; AltName: Full=5-phospho-D-ribosyl alpha-1-diphosphate; AltName: Full=Phosphoribosyl diphosphate synthase; AltName: Full=Phosphoribosyl pyrophosphate synthase; Short=P-Rib-PP synthase; Short=PRPP synthase; Short=PRPPase	>tr|A0A1M7LSB2|A0A1M7LSB2_9BACI Ribose-phosphate pyrophosphokinase OS=Bacillus sp. bc15 OX=1761758 GN=prs PE=3 SV=1	7.62731	8.86e-08	33.4258	32.862	33.2724	28.6474	26.2238	27.8062	26.2107	26.9062	25.482	29.8956	30.0107	29.7083	29.3236	28.6595	25.5448	29.4457	26.5758	27.3418	21.7071	20.3803	22.5204	22.573	23.558	22.5533
A0A1M7LRQ4	RecName: Full=Methionine--tRNA ligase; AltName: Full=Methionyl-tRNA synthetase; Short=MetRS	>tr|A0A1M7LRQ4|A0A1M7LRQ4_9BACI Methionine--tRNA ligase OS=Bacillus sp. bc15 OX=1761758 GN=metG PE=3 SV=1	2.04895	0.0106914	31.7802	31.4309	31.3042	27.474	20.2982	26.7124	28.3455	27.7193	28.8154	27.8169	27.7873	28.137	28.0054	27.9123	25.4027	29.4894	28.2024	20.9458	29.2678	27.2929	27.9388	23.1514	22.3567	22.2672
A0A1M7EBB8	---NA---	>tr|A0A1M7EBB8|A0A1M7EBB8_9BACI Uncharacterized protein OS=Bacillus sp. bc15 OX=1761758 GN=SAMN04487918_104150 PE=4 SV=1	9.20198	4.09e-09	31.2862	32.2526	31.6859	29.4064	30.3287	29.4227	27.0355	27.2346	28.8316	27.6917	26.8437	26.873	27.1159	27.7048	29.1889	26.1486	27.9335	28.4941	21.856	22.3055	21.2587	23.0479	23.0345	22.138
A0A1M7EBF9	RecName: Full=Aminomethyltransferase; AltName: Full=Glycine cleavage system T protein	>tr|A0A1M7EBF9|A0A1M7EBF9_9BACI Aminomethyltransferase OS=Bacillus sp. bc15 OX=1761758 GN=gcvT PE=3 SV=1	9.55717	2.02e-09	30.1734	29.8068	29.8091	20.8534	20.5126	20.5031	21.2665	22.4389	21.1711	28.7911	27.6539	28.1281	28.5953	27.2218	25.1769	31.0265	28.6103	29.6835	30.8242	29.9634	29.4954	28.9559	29.0678	29.1317
A0A1M7LWV0	RecName: Full=30S ribosomal protein S8	>tr|A0A1M7LWV0|A0A1M7LWV0_9BACI 30S ribosomal protein S8 OS=Bacillus sp. bc15 OX=1761758 GN=rpsH PE=3 SV=1	3.61403	0.00035367	31.1755	30.5766	31.6734	21.0015	22.2599	20.4411	30.0126	26.458	22.2368	29.6954	29.9817	29.0018	28.6825	29.375	20.8594	30.0312	30.7359	30.7701	28.7555	29.3053	29.0911	22.8843	20.9398	22.6854
A0A1M7ES55	RecName: Full=Putative oxidoreductase GLYR1; AltName: Full=Glyoxylate reductase 1 homolog; AltName: Full=Nuclear protein NP60	>tr|A0A1M7ES55|A0A1M7ES55_9BACI 3-hydroxyisobutyrate dehydrogenase OS=Bacillus sp. bc15 OX=1761758 GN=SAMN04487918_104340 PE=4 SV=1	11.6221	4.92e-11	29.0204	28.7806	28.648	27.0432	28.2097	27.998	29.2073	29.2085	29.4628	29.1608	28.9263	29.1886	28.7803	29.3797	28.1242	29.6973	28.8867	28.6198	21.5194	21.5567	21.6063	20.9025	21.6058	23.0576
A0A1M7J5U4	RecName: Full=Glutathione import ATP-binding protein GsiA	>tr|A0A1M7J5U4|A0A1M7J5U4_9BACI Peptide/nickel transport system ATP-binding protein OS=Bacillus sp. bc15 OX=1761758 GN=SAMN04487918_10964 PE=3 SV=1	4.31072	7.9e-05	24.4346	20.1791	24.5333	27.9153	28.5701	28.1597	28.0137	29.1437	29.2226	27.9439	29.5727	28.7863	27.9035	28.0553	27.2705	27.001	26.6918	26.0825	28.0557	26.7559	27.1535	25.679	25.7172	25.423
A0A1M7JU37	RecName: Full=Uncharacterized protein YwrJ	>tr|A0A1M7JU37|A0A1M7JU37_9BACI Uncharacterized protein OS=Bacillus sp. bc15 OX=1761758 GN=SAMN04487918_11077 PE=4 SV=1	9.48788	2.33e-09	18.3781	21.618	19.8332	31.2814	31.4671	32.0184	31.3181	30.252	29.5187	31.2504	32.0515	31.6074	30.8847	31.0025	30.3498	26.153	28.8667	29.3744	21.7962	20.0639	22.0858	20.6289	23.5417	22.3706
A0A1M7B6S6	RecName: Full=Major biofilm matrix component; AltName: Full=Spore coat-associated protein N; AltName: Full=Translocation-dependent antimicrobial spore component; Flags: Precursor	>tr|A0A1M7B6S6|A0A1M7B6S6_9BACI Camelysin. Metallo peptidase. MEROPS family M73 OS=Bacillus sp. bc15 OX=1761758 GN=SAMN04487918_102291 PE=4 SV=1	7.85239	5.69e-08	29.3567	29.3437	30.3629	22.2743	19.9024	20.513	26.8211	23.0401	27.524	23.2958	22.2006	22.1483	26.2663	24.9377	27.2722	27.663	28.297	27.7755	33.0963	31.3701	32.1815	30.2846	30.9021	30.7655
A0A1M7D7U8	RecName: Full=ATP synthase gamma chain; AltName: Full=ATP synthase F1 sector gamma subunit; AltName: Full=F-ATPase gamma subunit	>tr|A0A1M7D7U8|A0A1M7D7U8_9BACI ATP synthase gamma chain OS=Bacillus sp. bc15 OX=1761758 GN=atpG PE=3 SV=1	11.2509	8.91e-11	28.6484	28.375	29.224	29.6203	28.0879	28.8544	28.3122	28.8416	28.5139	27.5851	28.9261	29.1929	28.5772	29.3279	28.9216	28.7147	28.3701	28.1758	21.8586	20.5356	21.2092	22.8871	22.4237	21.8982
A0A1M7C122	RecName: Full=Histidine-binding periplasmic protein; Short=HBP; Flags: Precursor	>tr|A0A1M7C122|A0A1M7C122_9BACI Amino acid ABC transporter substrate-binding protein, PAAT family OS=Bacillus sp. bc15 OX=1761758 GN=SAMN04487918_102676 PE=4 SV=1	7.48688	1.16e-07	32.7941	31.9396	32.5735	27.3162	28.7408	29.064	29.0211	27.9572	27.7337	27.1404	28.6797	26.646	26.3639	25.6205	23.6067	26.8749	27.4122	27.5213	25.7202	23.7967	22.8324	22.2924	22.6895	22.6348
A0A1M7FPI6	RecName: Full=Long-chain-fatty-acid--CoA ligase; AltName: Full=Long-chain acyl-CoA synthetase	>tr|A0A1M7FPI6|A0A1M7FPI6_9BACI Long-chain acyl-CoA synthetase OS=Bacillus sp. bc15 OX=1761758 GN=SAMN04487918_105214 PE=4 SV=1	6.83407	4.24e-07	19.8507	21.2043	20.3127	27.4709	29.6806	30.1973	30.8412	29.6778	29.4017	30.3033	31.2227	30.3665	29.7336	29.7066	27.7756	27.7654	28.5541	29.3013	27.0335	26.9594	22.0935	22.3709	22.3443	22.5598
A0A1M7GBN9	RecName: Full=PTS system fructose-specific EIIB'BC component; AltName: Full=EIIB'BC-Fru; Includes: RecName: Full=PTS system fructose-specific EIIB component; AltName: Full=EIII-Fru; AltName: Full=Fructose-specific phosphotransferase enzyme IIB component; Includes: RecName: Full=PTS system fructose-specific EIIC component; AltName: Full=Fructose permease IIC component	>tr|A0A1M7GBN9|A0A1M7GBN9_9BACI PTS system D-fructose-specific IIA component (F1P-forming), Frc family /PTS system D-fructose-specific IIB component (F1P-forming), Frc family /PTS system D-fructose-specific IIC component (F1P-for... OS=Bacillus sp. bc15 OX=1761758 GN=SAMN04487918_1066 PE=4 SV=1	4.74279	3.12e-05	27.2318	27.0372	27.2068	28.2681	29.2398	30.2791	29.9364	28.4911	29.4902	29.6524	30.1059	30.5816	27.1419	28.0298	21.1011	30.1603	29.7138	29.8655	22.7534	19.6211	23.8831	21.9666	22.4331	22.3656
A0A1M6W177	RecName: Full=Citrate synthase	>tr|A0A1M6W177|A0A1M6W177_9BACI Citrate synthase OS=Bacillus sp. bc15 OX=1761758 GN=SAMN04487918_101556 PE=3 SV=1	3.45877	0.000494779	30.178	28.4416	30.0138	29.3665	20.7152	28.2005	27.052	26.6633	26.4495	26.9178	28.5255	28.1145	20.9975	21.2884	22.4519	25.735	22.9205	24.3298	31.4273	30.4462	30.3369	28.2396	29.0017	28.6257
A0A1M7BKE6	RecName: Full=Uncharacterized protein YhfH	>tr|A0A1M7BKE6|A0A1M7BKE6_9BACI YhfH-like protein OS=Bacillus sp. bc15 OX=1761758 GN=SAMN04487918_102459 PE=4 SV=1	6.94081	3.45e-07	30.5234	30.5036	27.7225	30.0614	30.2757	30.2736	28.8943	29.6299	29.9902	29.9228	26.7842	27.3099	19.7326	21.8151	22.593	27.132	29.2079	29.2396	26.2959	24.8148	25.6	22.2052	22.3372	23.2404
A0A1M7MIU3	RecName: Full=Pyridoxal 5'-phosphate synthase subunit PdxS; Short=PLP synthase subunit PdxS; AltName: Full=Pdx1	>tr|A0A1M7MIU3|A0A1M7MIU3_9BACI Pyridoxal 5'-phosphate synthase subunit PdxS OS=Bacillus sp. bc15 OX=1761758 GN=pdxS PE=3 SV=1	5.74575	3.91e-06	31.5854	31.608	31.5381	28.8472	29.0385	29.103	20.7145	20.6416	21.9664	28.3755	27.3198	28.2678	27.8247	26.4164	22.6663	30.0729	27.693	24.6989	30.4693	29.3493	29.1584	23.0989	21.9881	23.6579
A0A1M6YGC2	RecName: Full=D-3-phosphoglycerate dehydrogenase; Short=PGDH; AltName: Full=2-oxoglutarate reductase	>tr|A0A1M6YGC2|A0A1M6YGC2_9BACI D-3-phosphoglycerate dehydrogenase OS=Bacillus sp. bc15 OX=1761758 GN=SAMN04487918_1011579 PE=3 SV=1	2.89502	0.00168659	29.958	28.9808	29.4625	21.8188	22.5149	22.2871	26.8884	27.4296	27.2947	20.365	27.5532	27.6505	26.8001	26.5853	22.4536	28.1833	29.0401	29.5004	28.7326	29.0174	29.6865	27.9139	27.9831	27.7566
A0A1M7D9A3	RecName: Full=Protein MTH_152	>tr|A0A1M7D9A3|A0A1M7D9A3_9BACI NADH-FMN oxidoreductase RutF, flavin reductase (DIM6/NTAB) family OS=Bacillus sp. bc15 OX=1761758 GN=SAMN04487918_103166 PE=4 SV=1	6.24819	1.39e-06	30.2186	29.6395	30.1502	22.3833	21.8266	20.7264	27.9113	26.6592	27.6626	28.4463	28.8677	28.4696	26.1097	23.2602	21.6746	29.2588	27.4804	27.8581	27.2726	29.2262	28.2076	26.548	27.9978	27.7794
A0A1M7CWJ9	RecName: Full=Protein translocase subunit SecA	>tr|A0A1M7CWJ9|A0A1M7CWJ9_9BACI Protein translocase subunit SecA OS=Bacillus sp. bc15 OX=1761758 GN=secA PE=3 SV=1	1.27531	0.0593275	31.7829	31.8583	31.7965	28.677	21.4128	27.5407	25.8813	25.3761	26.5015	28.2898	27.5975	27.3253	28.0429	28.4359	23.4164	28.7426	27.5182	21.1069	26.0716	25.1926	25.2536	25.4741	26.139	26.0938
A0A1M7J9F0	RecName: Full=Ferrienterobactin-binding periplasmic protein; Flags: Precursor	>tr|A0A1M7J9F0|A0A1M7J9F0_9BACI Iron complex transport system substrate-binding protein OS=Bacillus sp. bc15 OX=1761758 GN=SAMN04487918_109106 PE=4 SV=1	13.9911	1.01e-12	30.8859	30.792	30.9155	29.1087	30.1834	30.1321	30.455	30.3159	30.0066	29.4481	29.4144	29.5156	21.6069	21.2587	21.1211	27.8765	28.1766	29.335	22.4022	21.3256	22.5903	23.3769	22.4338	22.8368
A0A1M7JZU8	RecName: Full=TelA-like protein SERP0976	>tr|A0A1M7JZU8|A0A1M7JZU8_9BACI Uncharacterized conserved protein YaaN involved in tellurite resistance OS=Bacillus sp. bc15 OX=1761758 GN=SAMN04487918_110138 PE=3 SV=1	4.78501	2.85e-05	29.0763	29.6117	30.91	27.1255	24.6393	25.6441	26.5114	26.6846	27.2577	26.9186	25.8574	26.7779	25.9962	26.2447	26.0631	28.1714	27.5694	27.5455	27.4058	26.2958	26.3318	25.6402	25.8046	25.3794
A0A1M7BFF8	RecName: Full=Uncharacterized protein YizC	>tr|A0A1M7BFF8|A0A1M7BFF8_9BACI Uncharacterized protein OS=Bacillus sp. bc15 OX=1761758 GN=SAMN04487918_102393 PE=4 SV=1	4.83476	2.57e-05	30.8307	30.5316	31.0967	30.0841	30.2122	31.221	29.2338	20.5909	29.339	29.5762	28.723	29.3743	31.4025	31.6596	29.4848	22.6987	21.6236	22.4857	23.5118	22.3155	21.9999	22.9803	22.5275	21.5493
A0A1M7CYM0	RecName: Full=Alpha-galactosidase; AltName: Full=Melibiase	>tr|A0A1M7CYM0|A0A1M7CYM0_9BACI 6-phospho-beta-glucosidase OS=Bacillus sp. bc15 OX=1761758 GN=SAMN04487918_10339 PE=3 SV=1	6.18324	1.58e-06	21.6334	18.598	20.5286	26.9003	27.6445	27.97	30.4321	29.8754	29.5724	30.4968	31.0979	30.7331	30.4493	30.2958	30.3332	28.342	27.3255	27.2745	28.3573	28.3357	21.9826	22.7612	22.2585	21.8533
A0A1M7F8N1	RecName: Full=Putative [LysW]-lysine/[LysW]-ornithine hydrolase	>tr|A0A1M7F8N1|A0A1M7F8N1_9BACI Putative aminopeptidase FrvX OS=Bacillus sp. bc15 OX=1761758 GN=SAMN04487918_10532 PE=3 SV=1	0.409896	0.406815	29.6331	24.6129	29.0843	27.0982	28.0591	27.6568	28.6168	26.904	27.2953	27.083	27.8522	28.0712	25.912	27.6413	23.803	26.2901	26.1304	22.2039	27.7495	28.0202	23.6848	26.7741	27.514	27.2992
A0A1M6VT49	RecName: Full=Peptidoglycan D,D-transpeptidase MrdA; AltName: Full=Penicillin-binding protein 2; Short=PBP-2	>tr|A0A1M6VT49|A0A1M6VT49_9BACI Penicillin-binding protein OS=Bacillus sp. bc15 OX=1761758 GN=SAMN04487918_101461 PE=4 SV=1	10.7876	2.01e-10	30.2872	30.2092	30.5064	29.3772	28.3475	29.7033	28.2086	27.6225	28.2223	28.0327	28.2915	28.2513	27.7741	27.2705	27.975	26.6362	27.0764	27.5926	23.239	22.1157	20.8254	22.4098	22.6828	22.3174
A0A1M7ENV0	RecName: Full=D-alanyl-D-alanine carboxypeptidase DacA; Short=DD-carboxypeptidase; Short=DD-peptidase; AltName: Full=Penicillin-binding protein 5; Short=PBP-5; Flags: Precursor	>tr|A0A1M7ENV0|A0A1M7ENV0_9BACI D-Ala-D-Ala carboxypeptidase DacF. Serine peptidase. MEROPS family S11 OS=Bacillus sp. bc15 OX=1761758 GN=SAMN04487918_104307 PE=3 SV=1	7.84396	5.77e-08	30.4454	27.9204	29.9471	28.1693	28.7302	26.7596	29.1258	28.1684	28.9586	26.9594	28.1958	27.7747	27.0574	28.1071	28.5373	27.4149	28.3469	28.2507	22.5654	22.1583	23.032	22.6607	22.0507	23.2556
A0A1M7DK98	---NA---	>tr|A0A1M7DK98|A0A1M7DK98_9BACI Uncharacterized protein OS=Bacillus sp. bc15 OX=1761758 GN=SAMN04487918_103294 PE=4 SV=1	6.27049	1.32e-06	24.6428	25.3162	25.2673	28.2164	29.7099	29.5244	29.1659	28.8123	28.1878	27.5131	29.0085	28.9671	30.8611	31.4026	29.8593	24.5706	28.7498	30.0054	22.0795	21.3892	21.3777	24.0591	22.4437	23.3566
A0A1M7DN64	RecName: Full=Ribosome-binding ATPase YchF	>tr|A0A1M7DN64|A0A1M7DN64_9BACI Ribosome-binding ATPase YchF OS=Bacillus sp. bc15 OX=1761758 GN=ychF PE=3 SV=1	2.75444	0.00229112	30.2568	29.8798	30.8732	26.8258	27.0955	27.4341	27.9485	27.7145	28.0338	24.6238	23.6659	24.4892	26.6461	27.2755	20.8124	27.3766	26.1688	26.0935	28.1569	26.7772	27.1042	26.1817	26.4366	26.4779
A0A1M7CZB0	RecName: Full=PTS system N,N'-diacetylchitobiose-specific EIIB component; AltName: Full=EIIB-Chb; AltName: Full=IVcel; AltName: Full=N,N'-diacetylchitobiose-specific phosphotransferase enzyme IIB component	>tr|A0A1M7CZB0|A0A1M7CZB0_9BACI PTS system, cellobiose-specific IIB component OS=Bacillus sp. bc15 OX=1761758 GN=SAMN04487918_10347 PE=4 SV=1	6.65575	6.05e-07	24.5717	24.0446	23.906	26.9197	23.5455	28.5194	31.118	30.7831	29.8136	29.3956	30.6187	29.9761	30.529	30.7948	29.3475	26.417	29.5866	30.0121	22.3361	22.0631	22.9267	22.1242	22.4944	22.4518
A0A1M7AK66	RecName: Full=Stage IV sporulation protein A; AltName: Full=Coat morphogenetic protein SpoIVA	>tr|A0A1M7AK66|A0A1M7AK66_9BACI Stage IV sporulation protein A OS=Bacillus sp. bc15 OX=1761758 GN=SAMN04487918_10257 PE=4 SV=1	3.14893	0.000974058	30.7121	29.5354	29.5151	26.8428	27.9514	29.4024	26.654	26.4383	27.4334	28.5378	26.5797	28.778	26.167	26.4153	21.285	29.0694	28.2278	27.0913	26.2667	28.2414	24.4196	23.6427	21.9388	22.8741
A0A1M7H2I1	RecName: Full=5-methyltetrahydropteroyltriglutamate--homocysteine methyltransferase; AltName: Full=Cobalamin-independent methionine synthase; AltName: Full=Methionine synthase, vitamin-B12 independent isozyme	>tr|A0A1M7H2I1|A0A1M7H2I1_9BACI 5-methyltetrahydropteroyltriglutamate--homocysteine methyltransferase OS=Bacillus sp. bc15 OX=1761758 GN=metE PE=3 SV=1	2.49182	0.00403562	30.7896	30.8322	30.5583	25.7875	27.1067	27.084	26.0728	26.4282	26.8105	26.661	28.9446	28.0503	24.3332	23.063	24.574	27.3317	29.1517	23.0754	26.242	23.0497	26.9377	27.2608	25.9074	27.9377
A0A1M6WCN8	RecName: Full=Cytosol non-specific dipeptidase; AltName: Full=Aminoacyl-histidine dipeptidase; AltName: Full=Beta-alanyl-histidine dipeptidase; AltName: Full=Carnosinase; AltName: Full=Cysteinylglycinase; AltName: Full=Peptidase D; AltName: Full=Xaa-His dipeptidase; Short=X-His dipeptidase	>tr|A0A1M6WCN8|A0A1M6WCN8_9BACI Dipeptidase D OS=Bacillus sp. bc15 OX=1761758 GN=SAMN04487918_101688 PE=4 SV=1	3.07096	0.00115365	29.3622	28.7713	28.1565	28.2731	28.0099	29.1101	29.988	28.4238	29.1397	28.8626	27.9861	28.5567	21.8212	20.3948	22.9279	30.4303	30.1736	24.4934	30.1187	29.6824	22.4195	22.5473	21.7546	22.4033
A0A1M7IE52	RecName: Full=L-lactate dehydrogenase 1; Short=L-LDH 1	>tr|A0A1M7IE52|A0A1M7IE52_9BACI L-lactate dehydrogenase OS=Bacillus sp. bc15 OX=1761758 GN=ldh PE=3 SV=1	4.26405	8.72e-05	20.7739	20.3768	19.2671	28.2975	20.3595	28.5243	19.8866	21.474	22.4532	29.7652	27.8351	29.1799	29.7215	28.3526	22.6655	31.5683	33.1956	33.5373	30.8599	29.8773	28.2309	29.2787	29.2212	29.0271
A0A1M7GXU5	RecName: Full=UPF0358 protein BCB4264_A4052	>tr|A0A1M7GXU5|A0A1M7GXU5_9BACI UPF0358 protein SAMN04487918_106244 OS=Bacillus sp. bc15 OX=1761758 GN=SAMN04487918_106244 PE=3 SV=1	5.6346	4.9e-06	27.8391	23.2736	27.6613	21.0454	21.5708	21.2672	28.1783	27.71	27.6552	27.5578	28.1076	28.218	28.0465	27.6099	27.8221	28.8221	28.1888	28.3712	28.4206	27.5429	27.4193	27.0592	27.4688	26.8401
A0A1M6VX25	---NA---	>tr|A0A1M6VX25|A0A1M6VX25_9BACI Uncharacterized protein OS=Bacillus sp. bc15 OX=1761758 GN=SAMN04487918_101503 PE=4 SV=1	6.19142	1.56e-06	28.6906	27.3573	27.5871	28.0813	28.4909	28.8774	28.311	27.5377	27.3434	27.5099	27.4002	27.9387	27.0725	25.4264	23.3725	27.6709	26.7832	27.5966	27.7554	28.1795	27.5269	22.595	22.2021	21.9961
A0A1M6XGT9	RecName: Full=Probable manganese-dependent inorganic pyrophosphatase; AltName: Full=Pyrophosphate phospho-hydrolase; Short=PPase	>tr|A0A1M6XGT9|A0A1M6XGT9_9BACI Probable manganese-dependent inorganic pyrophosphatase OS=Bacillus sp. bc15 OX=1761758 GN=ppaC PE=3 SV=1	9.4567	2.47e-09	31.1146	30.8134	30.7369	28.6969	25.9996	25.7317	28.5208	27.4712	27.8733	27.7238	29.3881	28.591	20.5375	21.6589	20.9926	21.7763	20.9242	22.314	28.4326	29.8376	29.7738	27.7821	27.9685	28.3598
A0A1M6XIM7	---NA---	>tr|A0A1M6XIM7|A0A1M6XIM7_9BACI Uncharacterized protein OS=Bacillus sp. bc15 OX=1761758 GN=SAMN04487918_1011165 PE=4 SV=1	6.04649	2.11e-06	28.914	28.7714	28.8833	28.5014	29.7355	29.1698	27.8386	28.2595	27.8635	27.2219	27.7032	27.9058	27.2736	28.6696	29.1729	24.7967	28.7948	29.0856	21.9402	20.2517	22.8499	22.5714	22.9403	23.8191
A0A1M7I747	RecName: Full=Ferredoxin--NADP reductase 2; Short=FNR 2; Short=Fd-NADP(+) reductase 2	>tr|A0A1M7I747|A0A1M7I747_9BACI Ferredoxin--NADP reductase OS=Bacillus sp. bc15 OX=1761758 GN=SAMN04487918_10834 PE=3 SV=1	1.66716	0.0247636	29.8679	29.8893	29.7478	22.1821	27.899	27.8437	22.8622	21.9855	21.6446	28.843	28.3443	28.6816	27.3434	27.1296	27.7625	28.4126	27.8045	27.1841	22.4114	28.3352	28.543	21.5263	28.1432	27.9283
A0A1M7B5R0	RecName: Full=Spermidine/putrescine-binding periplasmic protein; Short=SPBP; Flags: Precursor	>tr|A0A1M7B5R0|A0A1M7B5R0_9BACI Spermidine/putrescine transport system substrate-binding protein OS=Bacillus sp. bc15 OX=1761758 GN=SAMN04487918_102281 PE=4 SV=1	5.36505	8.6e-06	32.7639	32.5131	32.8039	30.3591	30.9834	30.4934	29.3142	29.1256	28.9731	21.4795	30.1843	29.479	27.8166	27.77	28.7539	23.1717	20.887	22.9745	21.6804	22.1115	21.9094	21.7752	21.6207	23.2819
A0A1M7DFF2	RecName: Full=Putative heme-dependent peroxidase BCB4264_A5511; AltName: Full=UPF0447 protein BCB4264_A5511	>tr|A0A1M7DFF2|A0A1M7DFF2_9BACI Putative heme-dependent peroxidase SAMN04487918_103230 OS=Bacillus sp. bc15 OX=1761758 GN=SAMN04487918_103230 PE=3 SV=1	3.38234	0.000584229	28.6843	28.1989	28.069	26.8931	27.4904	26.8373	26.3272	26.7341	25.3732	26.0772	24.8492	25.408	26.0463	24.5187	25.4653	28.0566	27.5276	25.5018	28.4828	28.6917	27.4552	26.4212	26.258	26.7668
A0A1M7LLB8	---NA---	>tr|A0A1M7LLB8|A0A1M7LLB8_9BACI YfhE-like protein OS=Bacillus sp. bc15 OX=1761758 GN=SAMN04487918_11634 PE=4 SV=1	11.1004	1.16e-10	32.0581	31.3871	32.4666	29.7443	29.887	29.2029	27.5421	29.8605	29.47	28.0041	28.7804	28.1201	29.6737	29.775	29.715	20.8227	23.1596	22.2693	19.8639	20.3708	21.542	23.2441	22.9475	22.1613
A0A1M7DGW9	RecName: Full=Homoserine dehydrogenase; Short=HDH	>tr|A0A1M7DGW9|A0A1M7DGW9_9BACI Homoserine dehydrogenase OS=Bacillus sp. bc15 OX=1761758 GN=SAMN04487918_103246 PE=3 SV=1	7.10003	2.51e-07	30.1201	29.4893	30.1298	26.5037	27.7222	27.2238	27.4047	28.7499	28.264	28.0899	27.4762	26.9243	26.9579	24.4614	27.5739	26.6262	26.6591	26.549	25.813	26.2437	26.5502	21.725	22.2967	22.2549
A0A1M7D5A9	RecName: Full=3-hydroxyacyl-[acyl-carrier-protein] dehydratase FabZ; AltName: Full=(3R)-hydroxymyristoyl-[acyl-carrier-protein] dehydratase; Short=(3R)-hydroxymyristoyl-ACP dehydrase; AltName: Full=Beta-hydroxyacyl-ACP dehydratase	>tr|A0A1M7D5A9|A0A1M7D5A9_9BACI 3-hydroxyacyl-[acyl-carrier-protein] dehydratase FabZ OS=Bacillus sp. bc15 OX=1761758 GN=fabZ PE=3 SV=1	3.98767	0.000157089	29.1281	28.1441	29.4116	27.2546	21.0665	26.2969	27.5474	28.1513	27.8103	25.4159	25.4929	25.9773	27.8381	28.2731	27.5648	28.1532	28.7211	28.557	28.5312	28.043	27.8973	21.7078	21.2482	23.5305
A0A1M7JTY2	RecName: Full=Spore coat protein B	>tr|A0A1M7JTY2|A0A1M7JTY2_9BACI Spore coat protein B OS=Bacillus sp. bc15 OX=1761758 GN=SAMN04487918_11076 PE=4 SV=1	5.17841	1.27e-05	31.8131	31.8476	31.3238	31.0753	31.7257	31.4256	31.1729	22.1762	31.1645	28.3038	29.3894	28.5205	28.415	27.0318	29.0239	21.9775	21.1419	21.7823	21.7806	22.1454	21.882	21.4482	22.7484	21.6155
A0A1M7G152	RecName: Full=Transcription elongation factor GreA; AltName: Full=Transcript cleavage factor GreA	>tr|A0A1M7G152|A0A1M7G152_9BACI Transcription elongation factor GreA OS=Bacillus sp. bc15 OX=1761758 GN=greA PE=3 SV=1	7.03912	2.81e-07	32.4377	32.1805	32.2755	30.6514	28.1516	30.7493	20.253	22.034	20.3727	30.8639	30.9307	30.4878	29.2096	28.8692	22.9957	28.7573	27.9279	28.3983	22.3374	21.8503	22.3068	21.5921	23.5024	21.699
A0A1M7F9G5	RecName: Full=Aminopeptidase T; Short=AP-T; AltName: Full=Heat-stable aminopeptidase	>tr|A0A1M7F9G5|A0A1M7F9G5_9BACI Leucyl aminopeptidase (Aminopeptidase T) OS=Bacillus sp. bc15 OX=1761758 GN=SAMN04487918_10549 PE=4 SV=1	6.58081	7.03e-07	30.9002	31.0477	30.8231	28.8707	27.3901	28.6286	28.5494	28.5767	28.3681	21.5778	26.4989	26.5135	26.9974	27.8203	28.4027	28.8325	28.4529	28.1906	22.3579	21.6517	22.4477	23.3457	22.2564	22.2698
A0A1M7HSX9	RecName: Full=Acetate--CoA ligase [ADP-forming]; AltName: Full=ADP-forming acetyl coenzyme A synthetase; Short=ACS	>tr|A0A1M7HSX9|A0A1M7HSX9_9BACI Predicted CoA-binding protein OS=Bacillus sp. bc15 OX=1761758 GN=SAMN04487918_107191 PE=4 SV=1	4.56924	4.54e-05	30.3959	27.6133	29.2569	25.8669	25.4241	26.7721	27.2599	26.4143	26.2676	24.2696	24.9985	24.1237	28.1544	27.056	26.0626	25.46	23.9312	22.3484	28.5858	29.4438	28.167	27.4641	27.7278	27.5428
A0A1M7LRC5	RecName: Full=Protein SspF	>tr|A0A1M7LRC5|A0A1M7LRC5_9BACI Small acid-soluble spore protein F (Minor alpha/beta-type SASP) OS=Bacillus sp. bc15 OX=1761758 GN=SAMN04487918_11737 PE=4 SV=1	6.21844	1.48e-06	33.2287	32.6088	33.2623	29.552	21.352	29.1503	29.7198	29.9816	30.5098	29.2485	28.3335	28.5538	29.2502	29.5045	30.737	21.3052	20.921	21.6392	22.1582	22.3539	22.0103	22.2243	21.27	21.4148
A0A1M7JUB4	RecName: Full=Iron(3+)-hydroxamate-binding protein FhuD; AltName: Full=Ferric hydroxamate uptake protein D; AltName: Full=Ferrichrome-binding protein; AltName: Full=Iron(III)-hydroxamate-binding protein FhuD; Flags: Precursor	>tr|A0A1M7JUB4|A0A1M7JUB4_9BACI Iron complex transport system substrate-binding protein OS=Bacillus sp. bc15 OX=1761758 GN=SAMN04487918_11071 PE=4 SV=1	5.66846	4.59e-06	30.2944	30.2792	30.5385	28.8932	28.1674	28.4517	27.4294	28.4199	24.096	27.9612	29.9632	29.4627	29.631	29.4636	28.2454	26.382	25.3475	21.9208	21.5118	22.2238	23.4635	22.6297	22.7425	22.412
A0A1M7EHU2	RecName: Full=Dihydrolipoyl dehydrogenase; AltName: Full=Dihydrolipoamide dehydrogenase; AltName: Full=E3 component of pyruvate complex; AltName: Full=Membrane-bound ribosome protein complex 50 kDa subunit	>tr|A0A1M7EHU2|A0A1M7EHU2_9BACI Dihydrolipoyl dehydrogenase OS=Bacillus sp. bc15 OX=1761758 GN=SAMN04487918_104218 PE=3 SV=1	6.15049	1.69e-06	28.2379	27.9609	28.2393	29.1848	30.5043	29.9236	27.8314	28.4724	28.4873	29.3986	28.6677	29.107	21.8345	21.4014	21.801	29.4851	29.6047	24.4617	28.1467	26.1697	25.5624	20.9118	22.4993	21.8317
A0A1M7B8P0	---NA---	>tr|A0A1M7B8P0|A0A1M7B8P0_9BACI Zinc-ribbon domain-containing protein OS=Bacillus sp. bc15 OX=1761758 GN=SAMN04487918_102312 PE=4 SV=1	9.65184	1.69e-09	27.4392	26.8127	27.7919	29.4958	29.6537	29.5157	29.045	28.5359	29.087	28.5765	29.8357	28.9704	29.1029	28.003	28.8801	24.6904	26.8643	27.4936	21.9197	20.5719	20.9422	21.9123	21.5725	22.8525
A0A1M7FCQ2	RecName: Full=Protein YjdN	>tr|A0A1M7FCQ2|A0A1M7FCQ2_9BACI PhnB protein OS=Bacillus sp. bc15 OX=1761758 GN=SAMN04487918_10589 PE=4 SV=1	10.2827	5.21e-10	29.0443	28.6172	28.4409	27.7261	28.3544	27.9924	27.4905	27.9984	28.4409	27.8375	26.5119	27.3614	27.6912	26.5368	27.5902	22.112	21.9058	22.3587	30.7971	29.1626	28.8914	21.6972	22.2786	22.7006
A0A1M6WL34	RecName: Full=Biotin carboxylase; AltName: Full=Acetyl-CoA carboxylase subunit A; Short=ACC	>tr|A0A1M6WL34|A0A1M6WL34_9BACI Acetyl-CoA carboxylase, biotin carboxylase subunit OS=Bacillus sp. bc15 OX=1761758 GN=SAMN04487918_101793 PE=4 SV=1	2.70364	0.00254621	28.6757	28.4873	29.0824	25.4153	25.793	21.4753	27.1959	27.0105	26.4378	27.315	26.8976	28.0242	28.2564	27.9459	21.7915	29.0434	27.1021	27.3023	29.104	30.3762	28.5445	22.1877	23.2296	22.4232
A0A1M6W1I6	RecName: Full=2-methylisocitrate lyase; Short=2-MIC; Short=MICL; AltName: Full=(2R,3S)-2-methylisocitrate lyase	>tr|A0A1M6W1I6|A0A1M6W1I6_9BACI Methylisocitrate lyase OS=Bacillus sp. bc15 OX=1761758 GN=SAMN04487918_101558 PE=3 SV=1	6.78692	4.65e-07	30.7105	31.1367	31.076	29.3247	27.2334	28.3683	21.3029	21.8353	22.2093	29.8892	28.6768	29.1239	27.0459	26.2669	21.5113	21.7506	21.1049	21.4257	29.6577	28.576	28.0168	26.9358	27.6222	28.0376
A0A1M7LEE3	---NA---	>tr|A0A1M7LEE3|A0A1M7LEE3_9BACI Uncharacterized protein (Fragment) OS=Bacillus sp. bc15 OX=1761758 GN=SAMN04487918_11568 PE=4 SV=1	7.45337	1.24e-07	29.8143	30.585	30.1577	26.758	27.6721	27.8876	27.4828	27.4408	27.6392	28.3054	30.3007	29.7287	29.4553	29.5474	25.6998	25.2844	26.3451	26.2085	21.9032	21.9755	21.3859	21.5518	22.8123	22.758
A0A1M7CXH9	RecName: Full=Ribosome hibernation promotion factor; Short=HPF	>tr|A0A1M7CXH9|A0A1M7CXH9_9BACI Ribosome hibernation promoting factor OS=Bacillus sp. bc15 OX=1761758 GN=hpf PE=3 SV=1	5.83155	3.29e-06	30.9509	30.7783	30.5719	21.0498	21.966	20.6361	21.2477	20.468	21.8159	29.6097	28.4592	29.8265	30.1995	29.3102	21.3197	21.5607	22.6409	21.4789	31.8734	30.9641	30.9603	30.4219	30.2657	30.2538
A0A1M7LX24	RecName: Full=Adenylate kinase; Short=AK; AltName: Full=ATP-AMP transphosphorylase; AltName: Full=ATP:AMP phosphotransferase; AltName: Full=Adenylate monophosphate kinase	>tr|A0A1M7LX24|A0A1M7LX24_9BACI Adenylate kinase OS=Bacillus sp. bc15 OX=1761758 GN=adk PE=3 SV=1	6.05532	2.07e-06	28.6707	29.0633	28.925	27.2571	25.4516	26.8873	27.8936	27.3089	26.4431	27.8372	28.4484	28.2778	27.4352	27.5066	26.8273	27.6131	26.9449	27.817	26.4049	25.8112	23.059	22.2869	22.5962	21.5078
A0A1M7JQI0	RecName: Full=Glutamyl-tRNA(Gln) amidotransferase subunit A; Short=Glu-ADT subunit A	>tr|A0A1M7JQI0|A0A1M7JQI0_9BACI Glutamyl-tRNA(Gln) amidotransferase subunit A OS=Bacillus sp. bc15 OX=1761758 GN=gatA PE=3 SV=1	6.67546	5.81e-07	30.9052	29.9568	30.7161	23.289	27.5434	28.0014	28.7653	28.1099	27.4317	30.2824	29.813	29.6919	28.1937	27.9263	27.3378	26.1544	24.396	24.5979	21.6481	21.9015	22.827	23.2803	22.3306	23.1557
A0A1M7AKN7	RecName: Full=Sporulation-specific transcription factor SpoVIF; AltName: Full=Stage VI sporulation protein F	>tr|A0A1M7AKN7|A0A1M7AKN7_9BACI Stage VI sporulation protein F OS=Bacillus sp. bc15 OX=1761758 GN=SAMN04487918_10260 PE=4 SV=1	10.8177	1.9e-10	20.5598	19.979	20.4886	28.9053	27.1217	27.4401	30.8972	30.3536	31.0677	31.4671	30.3	31.1756	28.4616	28.2111	30.1649	28.2972	30.3502	30.0284	21.8209	23.4979	23.1485	20.6235	21.812	21.9827
A0A1M7EHD9	RecName: Full=UPF0403 protein BT9727_3899 [	>tr|A0A1M7EHD9|A0A1M7EHD9_9BACI Putative bacilliredoxin, YphP/YqiW family OS=Bacillus sp. bc15 OX=1761758 GN=SAMN04487918_104227 PE=3 SV=1	2.89804	0.00167772	29.0263	27.9736	29.5717	26.6966	27.6191	27.8756	27.6869	27.6135	27.7181	27.3968	27.307	27.6574	26.4499	27.0906	21.2425	27.2472	26.1184	26.3585	27.4961	25.3444	28.5636	22.3871	22.5541	23.0474
A0A1M7BHT9	RecName: Full=Isocitrate lyase; Short=ICL; AltName: Full=Isocitrase; AltName: Full=Isocitratase	>tr|A0A1M7BHT9|A0A1M7BHT9_9BACI Isocitrate lyase OS=Bacillus sp. bc15 OX=1761758 GN=SAMN04487918_102430 PE=4 SV=1	4.94747	2.04e-05	24.061	23.8083	23.3927	28.5271	27.1615	27.0858	27.6201	29.1133	27.2138	28.7868	26.3508	28.2498	25.0962	25.8892	28.6099	29.6724	30.1249	29.207	28.6001	25.4755	26.4243	22.848	22.5526	22.0685
A0A1M7I5Y7	---NA---	>tr|A0A1M7I5Y7|A0A1M7I5Y7_9BACI Uncharacterized protein OS=Bacillus sp. bc15 OX=1761758 GN=SAMN04487918_10819 PE=4 SV=1	11.549	5.34e-11	31.1636	31.4261	32.1891	29.907	27.5479	27.8384	27.8809	28.3728	26.8298	29.5392	30.1517	29.9633	29.7197	29.2145	28.4666	21.7053	20.5919	20.582	22.1204	22.4043	22.6788	22.6207	22.1785	22.4215
A0A1M7IDS1	---NA---	>tr|A0A1M7IDS1|A0A1M7IDS1_9BACI Coat F domain-containing protein OS=Bacillus sp. bc15 OX=1761758 GN=SAMN04487918_108109 PE=4 SV=1	4.43832	5.97e-05	32.228	30.5213	31.8042	29.0067	28.4647	30.5418	26.9393	26.493	28.1694	20.9585	27.828	27.8354	27.3405	28.7242	27.1584	25.8766	25.6459	26.875	22.6729	21.0096	22.222	23.5084	23.2693	22.3945
A0A1M7BTS6	---NA---	>tr|A0A1M7BTS6|A0A1M7BTS6_9BACI Uncharacterized protein OS=Bacillus sp. bc15 OX=1761758 GN=SAMN04487918_102568 PE=4 SV=1	10.1684	6.41e-10	30.5222	31.5335	31.5092	28.3178	29.5293	29.6991	27.1029	28.03	27.1549	27.7751	28.0707	28.2448	31.6398	31.7175	29.5585	20.4948	20.099	22.6023	22.4231	21.1644	22.977	22.3659	22.8425	21.9381
A0A1M7G131	RecName: Full=Alanine--tRNA ligase; AltName: Full=Alanyl-tRNA synthetase; Short=AlaRS	>tr|A0A1M7G131|A0A1M7G131_9BACI Alanine--tRNA ligase OS=Bacillus sp. bc15 OX=1761758 GN=alaS PE=3 SV=1	8.87111	7.86e-09	32.4804	31.7512	32.3187	23.1261	27.6795	26.4809	31.1554	32.7191	32.3373	31.4614	30.7814	30.9731	26.7022	23.3962	25.2529	22.9496	21.806	21.1847	22.3162	22.2591	22.5406	22.3073	21.9143	21.3911
A0A1M7GJE0	RecName: Full=Dipicolinate synthase subunit A; Short=DPA synthase subunit A; AltName: Full=Spore dipicolinate synthase subunit A; AltName: Full=Stage V sporulation protein FA	>tr|A0A1M7GJE0|A0A1M7GJE0_9BACI Dipicolinate synthase subunit A OS=Bacillus sp. bc15 OX=1761758 GN=SAMN04487918_10691 PE=4 SV=1	13.5917	2.03e-12	19.8359	18.5587	19.7654	29.6708	30.2144	30.2821	30.3743	29.8521	30.2654	29.1477	29.9192	29.4948	30.1674	30.1493	29.6988	28.3937	29.2604	29.9798	21.7446	21.0401	22.1081	21.7265	22.2498	23.3438
A0A1M7FUJ1	RecName: Full=Chaperone protein DnaK; AltName: Full=HSP70; AltName: Full=Heat shock 70 kDa protein; AltName: Full=Heat shock protein 70	>tr|A0A1M7FUJ1|A0A1M7FUJ1_9BACI Rod shape-determining protein MreB OS=Bacillus sp. bc15 OX=1761758 GN=SAMN04487918_105279 PE=4 SV=1	3.41031	0.000549251	31.4471	30.9516	31.1965	29.141	25.0878	27.3338	27.9972	28.1638	28.325	28.2841	28.7281	28.0787	28.0269	27.9534	22.8577	27.5431	27.3657	21.4967	23.1259	23.1265	23.4077	22.3949	21.5018	23.2613
A0A1M6YGR7	---NA---	>tr|A0A1M6YGR7|A0A1M6YGR7_9BACI Uncharacterized protein OS=Bacillus sp. bc15 OX=1761758 GN=SAMN04487918_1011576 PE=4 SV=1	3.17235	0.000926139	30.1169	30.4457	29.9594	21.3738	27.9174	27.3879	26.4011	26.6807	26.7845	27.0958	25.8896	26.27	25.9879	25.8307	27.1542	26.2879	27.1616	27.2304	26.6432	28.258	28.1495	22.8524	21.8358	22.8964
A0A1M7F754	RecName: Full=Succinyl-diaminopimelate desuccinylase; Short=SDAP desuccinylase; AltName: Full=N-succinyl-LL-2,6-diaminoheptanedioate amidohydrolase	>tr|A0A1M7F754|A0A1M7F754_9BACI Succinyl-diaminopimelate desuccinylase OS=Bacillus sp. bc15 OX=1761758 GN=SAMN04487918_10524 PE=4 SV=1	3.16725	0.000936247	30.5166	31.4727	29.619	24.4098	25.2013	26.1347	26.2765	26.3091	25.8501	22.8172	27.0829	26.5741	26.3193	25.3274	23.4675	27.4614	25.9181	25.9088	26.2629	27.7998	26.8458	26.1787	26.2257	26.2656
A0A1M6W4V5	RecName: Full=Acetolactate synthase large subunit; Short=AHAS; AltName: Full=Acetohydroxy-acid synthase large subunit; Short=ALS	>tr|A0A1M6W4V5|A0A1M6W4V5_9BACI Pyruvate oxidase OS=Bacillus sp. bc15 OX=1761758 GN=SAMN04487918_101599 PE=3 SV=1	8.9602	6.54e-09	32.6101	31.9284	32.2947	29.4581	28.9717	29.0061	25.449	29.072	28.4981	28.7926	28.0105	28.1773	28.5	29.0855	26.5724	21.7092	21.3455	22.8267	21.87	22.869	22.1404	22.5407	21.616	22.7572
A0A1M6YPE7	RecName: Full=Putative nitroreductase HBN1; AltName: Full=Homologous to bacterial nitroreductases protein 1	>tr|A0A1M6YPE7|A0A1M6YPE7_9BACI Nitroreductase domain-containing protein OS=Bacillus sp. bc15 OX=1761758 GN=SAMN04487918_1011697 PE=4 SV=1	7.77963	6.55e-08	34.2039	34.054	34.0271	30.1827	28.9222	29.842	27.1347	21.8592	26.7791	28.3727	28.6643	28.7592	30.0787	29.8031	26.6599	22.9089	20.8232	21.3095	21.3569	21.7928	21.6338	22.8593	21.9806	22.0255
A0A1M7L5K2	RecName: Full=Arginase	>tr|A0A1M7L5K2|A0A1M7L5K2_9BACI Arginase OS=Bacillus sp. bc15 OX=1761758 GN=SAMN04487918_1147 PE=3 SV=1	1.84688	0.0166861	27.9511	21.3095	28.3354	29.5026	24.3812	27.9305	27.2988	27.8365	23.5971	29.1345	29.6123	29.1368	27.5145	26.1147	26.0297	28.021	27.9448	27.6	21.8441	21.9537	22.2295	26.8732	26.8627	26.7977
A0A1M7ASB0	RecName: Full=Protein LiaH	>tr|A0A1M7ASB0|A0A1M7ASB0_9BACI Phage shock protein A (PspA) family protein OS=Bacillus sp. bc15 OX=1761758 GN=SAMN04487918_102130 PE=4 SV=1	4.99037	1.87e-05	30.0549	29.6319	29.8457	21.3419	21.9068	21.0877	28.7382	27.8493	25.7202	28.6736	27.6129	29.0499	29.1673	27.0714	26.2552	31.2077	29.676	29.044	25.9949	27.3779	21.251	22.0169	21.5377	23.6761
A0A1M6V6K7	RecName: Full=Leu/Ile/Val-binding protein homolog 5; Flags: Precursor	>tr|A0A1M6V6K7|A0A1M6V6K7_9BACI Amino acid/amide ABC transporter substrate-binding protein, HAAT family OS=Bacillus sp. bc15 OX=1761758 GN=SAMN04487918_101200 PE=4 SV=1	11.6779	4.63e-11	18.7091	18.2503	20.2286	30.8438	28.9154	30.9857	29.4225	29.1527	28.6407	29.8982	29.7665	29.1409	30.6427	30.6747	28.7796	28.9357	29.1153	29.0784	23.2149	22.2825	22.9475	21.9315	21.7041	22.2616
A0A1M7FK18	RecName: Full=50S ribosomal protein L35	>tr|A0A1M7FK18|A0A1M7FK18_9BACI 50S ribosomal protein L35 OS=Bacillus sp. bc15 OX=1761758 GN=rpmI PE=3 SV=1	3.43908	0.000516351	30.814	31.2752	31.2131	22.3529	26.7834	26.6523	28.4742	25.5456	26.7184	21.6412	22.5589	20.5721	26.5307	23.1075	21.6345	30.3709	23.9912	27.7852	28.4763	28.3433	28.6697	27.1444	26.6901	27.1217
A0A1M7IQW9	RecName: Full=Thioredoxin reductase; Short=TRXR	>tr|A0A1M7IQW9|A0A1M7IQW9_9BACI Thioredoxin reductase OS=Bacillus sp. bc15 OX=1761758 GN=SAMN04487918_108247 PE=3 SV=1	3.15616	0.000958816	30.5774	28.8485	31.15	26.4019	21.5124	27.0752	29.5999	28.01	28.4292	26.983	28.0655	27.8363	22.1607	21.0599	20.9396	21.0468	22.1581	22.0095	30.0814	22.0073	31.5586	28.7934	28.8764	29.0375
A0A1M7BLM6	RecName: Full=Heme-degrading monooxygenase; AltName: Full=Heme oxygenase; AltName: Full=Iron-regulated surface determinant; AltName: Full=Iron-responsive surface determinant	>tr|A0A1M7BLM6|A0A1M7BLM6_9BACI Heme-degrading monooxygenase HmoA OS=Bacillus sp. bc15 OX=1761758 GN=SAMN04487918_102478 PE=4 SV=1	1.60482	0.0283599	28.0772	27.4685	27.5711	22.6105	23.9771	24.7521	27.0154	25.2829	25.5016	27.3977	27.7496	27.1869	26.6513	26.1119	19.6672	28.4633	26.7991	27.1477	28.7875	29.3762	26.5262	25.9169	26.8792	26.9821
A0A1M7LRL5	RecName: Full=Transition state regulatory protein AbrB	>tr|A0A1M7LRL5|A0A1M7LRL5_9BACI Transcriptional regulator, AbrB family OS=Bacillus sp. bc15 OX=1761758 GN=SAMN04487918_11744 PE=4 SV=1	5.56412	5.7e-06	21.6136	21.4591	20.9784	26.7939	28.0468	28.5991	21.9773	20.826	21.3441	25.9841	26.6521	27.6528	28.243	27.0278	22.034	30.7022	27.1356	27.8436	30.5906	30.6354	29.8872	29.4409	29.2955	29.0623
A0A1M6VTP2	RecName: Full=17.8 kDa class I heat shock protein; AltName: Full=17.8 kDa heat shock protein; Short=AtHsp17.8	>tr|A0A1M6VTP2|A0A1M6VTP2_9BACI Heat shock protein Hsp20 OS=Bacillus sp. bc15 OX=1761758 GN=SAMN04487918_101471 PE=3 SV=1	8.32515	2.25e-08	31.2498	31.6994	31.0052	31.5569	31.2293	30.774	28.8362	31.9446	31.3219	26.6415	27.8686	27.4268	21.5176	21.7683	21.3582	25.0995	26.9272	21.8734	22.5213	21.3735	21.978	22.59	22.0296	23.1951
A0A1M7GCJ6	RecName: Full=Tagatose-6-phosphate kinase; AltName: Full=Phosphotagatokinase	>tr|A0A1M7GCJ6|A0A1M7GCJ6_9BACI Fructose-1-phosphate kinase OS=Bacillus sp. bc15 OX=1761758 GN=SAMN04487918_1067 PE=3 SV=1	2.97185	0.00143224	28.0061	19.4841	26.922	28.0704	21.3769	27.5036	29.8217	29.392	29.2381	29.7161	29.1432	29.6618	28.2356	28.5754	28.1822	29.0208	28.7688	29.1458	21.7662	21.8624	21.3882	21.572	23.6555	22.9766
A0A1M7GQ59	RecName: Full=Guanylate kinase; AltName: Full=GMP kinase	>tr|A0A1M7GQ59|A0A1M7GQ59_9BACI Guanylate kinase OS=Bacillus sp. bc15 OX=1761758 GN=gmk PE=3 SV=1	9.18516	4.21e-09	29.2269	27.7219	29.1194	27.1251	25.682	26.7437	26.3094	27.1951	26.9984	27.7498	28.4305	27.9351	27.7323	27.5456	27.5696	25.8413	25.1066	25.6234	26.0577	25.7614	25.4932	22.1106	21.6847	22.256
A0A1M6Y478	RecName: Full=Uncharacterized protein YqkB	>tr|A0A1M6Y478|A0A1M6Y478_9BACI Uncharacterized protein YqkB OS=Bacillus sp. bc15 OX=1761758 GN=SAMN04487918_1011414 PE=3 SV=1	5.07651	1.57e-05	27.9784	28.8137	27.7703	26.9741	27.5811	27.7227	27.3145	27.8777	27.7646	27.6504	27.5859	27.351	26.6274	25.5098	26.868	27.5056	26.4283	28.7145	25.2922	24.809	21.5421	22.426	21.5131	23.2901
A0A1M6UT38	---NA---	>tr|A0A1M6UT38|A0A1M6UT38_9BACI Uncharacterized protein OS=Bacillus sp. bc15 OX=1761758 GN=SAMN04487918_10136 PE=4 SV=1	5.18565	1.25e-05	28.6122	26.6475	28.3424	22.561	21.6246	22.1045	26.0301	27.4125	26.7035	22.2859	27.7208	27.6725	25.7974	26.4665	27.5698	28.9428	29.7533	29.5662	29.2443	29.373	30.8232	22.2536	22.0756	22.7214
A0A1M6VNY1	---NA---	>tr|A0A1M6VNY1|A0A1M6VNY1_9BACI Uncharacterized protein OS=Bacillus sp. bc15 OX=1761758 GN=SAMN04487918_101406 PE=4 SV=1	4.78269	2.86e-05	33.5461	33.0901	33.3304	31.5523	30.7304	28.8514	21.9294	22.3991	22.9142	29.3193	29.4889	31.573	22.1715	21.6855	21.4451	21.6759	32.2677	32.1912	22.4064	20.6943	21.6744	21.6797	23.1837	22.4424
A0A1M7J8R9	RecName: Full=Putative sodium/proton-dependent alanine carrier protein YrbD	>tr|A0A1M7J8R9|A0A1M7J8R9_9BACI Alanine or glycine:cation symporter, AGCS family OS=Bacillus sp. bc15 OX=1761758 GN=SAMN04487918_10984 PE=3 SV=1	6.82835	4.29e-07	26.4049	26.5864	26.7635	29.1712	30.1379	29.0374	27.965	26.3332	28.5286	26.9789	27.2677	27.3392	28.3927	27.4787	28.0561	25.8172	28.0692	28.6018	20.5019	23.5762	21.1154	22.3279	22.7851	22.7561
A0A1M7ICK0	RecName: Full=Cysteine desulfurase; AltName: Full=Selenocysteine beta-lyase; Short=SCL; AltName: Full=Selenocysteine lyase; AltName: Full=Selenocysteine reductase	>tr|A0A1M7ICK0|A0A1M7ICK0_9BACI Cysteine desulfurase OS=Bacillus sp. bc15 OX=1761758 GN=SAMN04487918_10892 PE=3 SV=1	1.03437	0.101394	29.4242	29.6494	29.4447	22.1238	25.3519	25.6466	26.0333	26.4885	26.3057	29.2509	20.1872	28.2091	26.25	25.491	22.5452	26.3687	25.4039	21.8754	29.2424	26.9579	30.3595	26.2189	26.5145	26.5883
A0A1M6X3M2	---NA---	>tr|A0A1M6X3M2|A0A1M6X3M2_9BACI Uncharacterized protein OS=Bacillus sp. bc15 OX=1761758 GN=SAMN04487918_101998 PE=4 SV=1	8.47287	1.68e-08	29.6528	30.2469	30.3137	28.4611	27.8204	27.6529	28.7765	30.0501	29.8273	30.0932	29.1981	29.4026	24.652	27.4829	28.7291	22.6295	21.1324	21.9973	22.2816	20.4079	22.3185	22.372	23.1868	22.9298
A0A1M7JFW1	RecName: Full=UPF0229 protein BCG9842_B4751	>tr|A0A1M7JFW1|A0A1M7JFW1_9BACI UPF0229 protein SAMN04487918_109168 OS=Bacillus sp. bc15 OX=1761758 GN=SAMN04487918_109168 PE=3 SV=1	10.008	8.52e-10	20.3688	22.8857	19.0826	29.552	29.9075	30.3928	31.4048	30.628	30.8528	30.9002	31.9734	31.4428	26.9437	26.2809	26.7699	24.6623	25.8482	26.5987	22.4867	22.6124	22.1429	22.6661	23.3543	21.8526
A0A1M7IRL0	RecName: Full=Nucleotide-binding protein BCB4264_A5274	>tr|A0A1M7IRL0|A0A1M7IRL0_9BACI Nucleotide-binding protein SAMN04487918_108244 OS=Bacillus sp. bc15 OX=1761758 GN=SAMN04487918_108244 PE=3 SV=1	8.34142	2.19e-08	29.5888	28.4484	28.5989	26.3755	26.9292	27.2357	26.8808	26.4726	27.3269	26.9841	27.2875	27.45	25.2514	26.5821	25.9967	26.7478	25.7355	25.9171	26.4563	25.9256	25.923	22.0451	23.0557	22.1895
A0A1M7I5S5	RecName: Full=HTH-type transcriptional regulator LrpA	>tr|A0A1M7I5S5|A0A1M7I5S5_9BACI Transcriptional regulator, AsnC family OS=Bacillus sp. bc15 OX=1761758 GN=SAMN04487918_1089 PE=4 SV=1	2.50908	0.00388757	25.5379	19.8476	26.3169	28.2976	24.5304	26.2992	27.7412	28.939	26.3852	28.8649	28.6164	28.4113	28.8466	27.5725	28.0739	24.9869	28.2354	28.0301	26.7436	26.3506	25.8737	21.3944	22.3274	23.005
A0A1M7EPE6	RecName: Full=Transcriptional regulator SlyA	>tr|A0A1M7EPE6|A0A1M7EPE6_9BACI Transcriptional regulator, MarR family OS=Bacillus sp. bc15 OX=1761758 GN=SAMN04487918_104302 PE=4 SV=1	14.969	2.84e-13	27.3429	27.67	27.6132	29.8418	29.6489	29.319	28.9054	29.3808	29.0316	29.2862	28.7331	29.4717	28.9165	29.2703	29.9147	21.3482	21.2497	21.5432	21.4285	22.022	20.9607	22.1856	23.226	22.7785
A0A1M7IK32	RecName: Full=Tyrosine--tRNA ligase; AltName: Full=Tyrosyl-tRNA synthetase; Short=TyrRS	>tr|A0A1M7IK32|A0A1M7IK32_9BACI Tyrosine--tRNA ligase OS=Bacillus sp. bc15 OX=1761758 GN=tyrS PE=3 SV=1	3.79895	0.000235346	31.8162	30.2366	31.0467	26.5197	20.9164	25.5971	26.5778	27.1039	27.0228	27.2543	26.7355	26.9435	27.1923	26.7088	24.5765	28.0466	25.3013	24.3798	26.595	28.1742	25.7403	21.5211	22.3789	22.5093
A0A1M7K6E1	RecName: Full=Uncharacterized protein M6_Spy0233	>tr|A0A1M7K6E1|A0A1M7K6E1_9BACI TIGR00266 family protein OS=Bacillus sp. bc15 OX=1761758 GN=SAMN04487918_11127 PE=4 SV=1	11.1909	9.74e-11	28.3186	27.3173	27.6477	27.9238	28.212	28.4976	28.4059	27.9698	27.5853	26.9362	27.0526	27.251	27.6946	25.9683	26.5063	28.3432	28.1635	28.8322	21.6603	20.8831	21.3451	22.8173	23.0401	22.0737
A0A1M7AKS6	RecName: Full=GTPase Der; AltName: Full=GTP-binding protein EngA	>tr|A0A1M7AKS6|A0A1M7AKS6_9BACI GTPase Der OS=Bacillus sp. bc15 OX=1761758 GN=der PE=3 SV=1	6.45878	9.04e-07	32.1414	31.4081	31.913	28.8647	28.2997	27.6533	25.9838	25.2391	25.8796	26.7492	26.6361	26.7453	26.6517	26.8199	24.9555	25.6583	24.1723	24.9513	26.0783	24.8563	21.3182	22.3997	22.1516	22.8159
A0A1M7KEM0	RecName: Full=Tetraprenyl-beta-curcumene synthase	>tr|A0A1M7KEM0|A0A1M7KEM0_9BACI Tetraprenyl-beta-curcumene synthase OS=Bacillus sp. bc15 OX=1761758 GN=SAMN04487918_111136 PE=4 SV=1	9.51958	2.18e-09	27.5255	27.5647	26.9696	26.5177	27.8839	28.2446	25.8921	27.2405	27.5813	27.5503	26.8123	27.1445	30.5528	31.7936	32.5979	25.5653	26.5743	26.058	22.1759	20.5266	21.8103	22.2142	22.2532	21.1134
A0A1M7LRH2	RecName: Full=Putative septation protein SpoVG; AltName: Full=Stage V sporulation protein G	>tr|A0A1M7LRH2|A0A1M7LRH2_9BACI Putative septation protein SpoVG OS=Bacillus sp. bc15 OX=1761758 GN=spoVG PE=3 SV=1	2.59206	0.003237	24.542	26.3294	27.2813	28.2209	28.9752	28.7101	21.4575	21.1284	21.1021	25.5666	25.1215	26.726	25.848	20.0293	24.809	30.776	28.7605	21.4947	29.6743	30.9408	30.8893	27.3061	27.0625	27.0974
A0A1M7BE11	RecName: Full=Dipeptide transport ATP-binding protein DppD	>tr|A0A1M7BE11|A0A1M7BE11_9BACI Oligopeptide transport system ATP-binding protein OS=Bacillus sp. bc15 OX=1761758 GN=SAMN04487918_102374 PE=3 SV=1	5.87028	3.03e-06	28.9635	29.0208	29.3388	21.1492	21.4223	20.8654	20.6377	21.8588	21.5295	28.117	29.1739	28.8016	31.1139	30.1276	29.6697	21.7054	28.3622	27.6162	26.3776	27.1547	26.9223	26.1118	26.5468	26.3237
A0A1M6VVS4	RecName: Full=Uncharacterized glycosyltransferase HI_0653	>tr|A0A1M6VVS4|A0A1M6VVS4_9BACI Glycosyl transferase family 2 OS=Bacillus sp. bc15 OX=1761758 GN=SAMN04487918_101495 PE=4 SV=1	11.491	5.76e-11	20.8155	21.0791	19.0502	30.0852	30.1757	30.47	29.7934	29.2608	29.4681	28.57	29.6458	28.9722	28.5795	28.978	26.7478	27.8571	26.8958	27.6384	22.0577	21.9774	21.7948	23.1035	23.0804	22.7975
A0A1M7E4T3	RecName: Full=Germination protease; AltName: Full=GPR endopeptidase; AltName: Full=Germination proteinase; AltName: Full=Spore protease; Flags: Precursor	>tr|A0A1M7E4T3|A0A1M7E4T3_9BACI Germination protease OS=Bacillus sp. bc15 OX=1761758 GN=gpr PE=3 SV=1	10.1884	6.2e-10	31.5739	30.6204	30.8267	28.3979	29.0415	29.0921	28.2464	28.2167	27.9372	26.9836	27.2465	26.9367	26.3898	27.0284	28.4228	22.8936	20.5569	22.5158	22.7555	22.8446	21.6965	23.2428	22.3511	23.0225
A0A1M7HGG8	RecName: Full=Endonuclease G, mitochondrial; Short=Endo G; Flags: Precursor	>tr|A0A1M7HGG8|A0A1M7HGG8_9BACI Endonuclease G OS=Bacillus sp. bc15 OX=1761758 GN=SAMN04487918_10756 PE=4 SV=1	5.52418	6.18e-06	31.9264	30.7908	31.5909	28.7044	28.8596	29.1253	28.0421	28.1804	28.1783	28.2654	28.9677	28.8223	28.618	29.4587	21.5283	22.1257	22.2439	22.9288	21.83	20.431	21.5001	22.5792	21.634	22.3307
A0A1M7E0V6	RecName: Full=Cystathionine gamma-synthase; Short=CGS; AltName: Full=O-succinylhomoserine (thiol)-lyase	>tr|A0A1M7E0V6|A0A1M7E0V6_9BACI Cystathionine gamma-lyase OS=Bacillus sp. bc15 OX=1761758 GN=SAMN04487918_1047 PE=3 SV=1	10.102	7.26e-10	30.0553	29.3561	29.3577	27.1877	28.8756	30.489	27.2302	27.5418	27.9084	29.0188	30.7068	30.1574	21.1841	20.7534	21.1328	27.7878	28.6583	28.1079	21.7388	20.1906	21.3947	22.4993	22.9058	23.5618
A0A1M7E6Q0	RecName: Full=Putative pyruvate, phosphate dikinase regulatory protein; Short=PPDK regulatory protein	>tr|A0A1M7E6Q0|A0A1M7E6Q0_9BACI Putative pyruvate, phosphate dikinase regulatory protein OS=Bacillus sp. bc15 OX=1761758 GN=SAMN04487918_10485 PE=3 SV=1	6.66501	5.93e-07	27.9404	28.4536	28.6677	28.2461	25.302	26.9627	27.0876	27.4731	27.1999	27.8656	27.1903	27.6679	27.5195	27.0184	26.2902	27.4139	25.5394	26.6325	23.5085	22.6483	21.8507	23.0516	23.0773	22.6015
A0A1M7C8D8	RecName: Full=Stage V sporulation protein R	>tr|A0A1M7C8D8|A0A1M7C8D8_9BACI Stage V sporulation protein R OS=Bacillus sp. bc15 OX=1761758 GN=SAMN04487918_102758 PE=4 SV=1	7.23493	1.94e-07	23.0318	22.4219	22.394	29.5369	29.1885	29.1053	30.5464	29.0396	29.3496	30.1478	30.6421	30.8688	26.4415	26.8834	22.5374	24.8276	27.4423	27.3192	21.9882	23.3212	22.3398	22.6123	22.0971	22.8962
A0A1M7DF30	RecName: Full=Cell wall hydrolase CwlJ	>tr|A0A1M7DF30|A0A1M7DF30_9BACI N-acetylmuramoyl-L-alanine amidase OS=Bacillus sp. bc15 OX=1761758 GN=SAMN04487918_103232 PE=4 SV=1	13.5077	2.35e-12	33.0839	33.5853	33.7567	28.3278	28.0783	28.279	21.373	21.8558	21.8084	28.6475	29.414	29.3415	29.5812	29.9942	30.0003	22.6229	23.4	20.8379	22.3818	21.82	22.1891	21.9286	21.3679	22.6313
A0A1M6XMM8	RecName: Full=Pyrimidine-specific ribonucleoside hydrolase RihA; AltName: Full=Cytidine/uridine-specific hydrolase	>tr|A0A1M6XMM8|A0A1M6XMM8_9BACI Purine nucleosidase OS=Bacillus sp. bc15 OX=1761758 GN=SAMN04487918_1011209 PE=4 SV=1	3.06446	0.00116706	28.8847	27.6958	28.8476	28.5143	21.5471	27.9638	29.2014	27.7053	25.988	29.4731	29.0158	28.9855	27.9598	28.5959	28.2601	27.594	25.5932	21.5649	21.4204	22.8454	22.8024	22.0456	21.9711	21.7738
A0A1M7IJ45	RecName: Full=Bacterial non-heme ferritin	>tr|A0A1M7IJ45|A0A1M7IJ45_9BACI Ferritin OS=Bacillus sp. bc15 OX=1761758 GN=SAMN04487918_108166 PE=3 SV=1	10.1525	6.59e-10	23.5944	24.1648	23.9996	24.8541	24.6322	25.1067	21.6132	21.7173	21.6593	26.8255	27.2645	27.1614	27.8557	26.8611	26.9088	27.64	25.446	26.3202	28.8033	28.4605	27.8116	29.4323	28.9535	29.0692
A0A1M7GZW8	RecName: Full=Peptide deformylase; Short=PDF; AltName: Full=Polypeptide deformylase	>tr|A0A1M7GZW8|A0A1M7GZW8_9BACI Peptide deformylase OS=Bacillus sp. bc15 OX=1761758 GN=def PE=3 SV=1	2.06764	0.0102719	29.6099	28.9976	29.4211	27.7589	20.0107	25.1614	22.4102	22.2084	22.1596	27.3009	27.2794	27.6453	27.5817	26.9479	26.8362	26.7257	26.9024	26.6404	26.9471	20.0349	25.7885	27.0165	26.9746	27.3018
A0A1M7KBC1	RecName: Full=Carbon disulfide hydrolase; Short=CS(2) hydrolase	>tr|A0A1M7KBC1|A0A1M7KBC1_9BACI Carbonic anhydrase OS=Bacillus sp. bc15 OX=1761758 GN=SAMN04487918_11192 PE=4 SV=1	5.57805	5.54e-06	28.8539	28.4977	29.1675	26.4978	24.9842	26.2004	26.2404	26.5919	26.934	28.3829	27.3312	28.0285	25.9616	26.4522	23.0556	27.9352	26.7439	26.0221	21.2619	20.7531	22.7439	25.41	25.4537	26.1282
A0A1M6XUD1	RecName: Full=Heme-degrading monooxygenase; AltName: Full=Heme oxygenase; AltName: Full=Iron-regulated surface determinant; AltName: Full=Iron-responsive surface determinant	>tr|A0A1M6XUD1|A0A1M6XUD1_9BACI Heme oxygenase (Staphylobilin-producing) OS=Bacillus sp. bc15 OX=1761758 GN=SAMN04487918_1011297 PE=4 SV=1	7.20626	2.05e-07	27.6779	28.8251	29.3714	23.2168	21.8221	22.05	21.1532	22.3585	20.8786	24.3726	27.3445	25.8836	26.648	25.8586	24.1587	26.8442	24.1579	24.4724	29.734	30.282	29.404	29.5206	29.3873	30.0614
A0A1M7GIR0	RecName: Full=Aspartokinase; AltName: Full=Aspartate kinase	>tr|A0A1M7GIR0|A0A1M7GIR0_9BACI Aspartokinase OS=Bacillus sp. bc15 OX=1761758 GN=SAMN04487918_10688 PE=3 SV=1	8.17435	3.06e-08	27.5063	26.8206	26.6979	27.5081	28.6637	27.8939	29.0481	27.3624	28.6612	27.3846	27.9503	27.672	20.8485	21.3756	21.7183	28.105	25.5588	25.7847	27.1465	26.4682	26.234	22.6432	23.4041	22.8941
A0A1M7FL57	RecName: Full=Iron-regulated surface determinant protein A; AltName: Full=Fur-regulated protein A; AltName: Full=Staphylococcal transferrin-binding protein A; Flags: Precursor	>tr|A0A1M7FL57|A0A1M7FL57_9BACI Iron Transport-associated domain-containing protein OS=Bacillus sp. bc15 OX=1761758 GN=SAMN04487918_105189 PE=4 SV=1	14.2053	7.61e-13	20.8376	19.7603	20.0205	22.3756	20.5393	21.6288	30.3404	30.8473	29.4605	30.0412	30.2726	30.1644	30.4643	30.5428	31.1728	30.6496	31.3872	30.9361	22.966	21.9907	22.55	22.5682	21.7865	21.94
A0A1M6XJG6	RecName: Full=L-Ala-D/L-Glu epimerase; Short=AE epimerase; Short=AEE	>tr|A0A1M6XJG6|A0A1M6XJG6_9BACI Dipeptide epimerase OS=Bacillus sp. bc15 OX=1761758 GN=SAMN04487918_1011169 PE=3 SV=1	5.50883	6.38e-06	24.9116	23.2464	26.4951	29.6669	25.8717	30.0678	20.6976	20.6625	22.7577	27.4733	28.3475	28.1098	28.9981	28.6889	27.6584	26.7381	28.1473	27.0301	28.281	26.9661	26.7651	22.3902	22.1996	22.6798
A0A1M6Y660	RecName: Full=Esterase EstD; Flags: Precursor	>tr|A0A1M6Y660|A0A1M6Y660_9BACI Uncharacterized protein OS=Bacillus sp. bc15 OX=1761758 GN=SAMN04487918_1011445 PE=4 SV=1	3.69141	0.000297859	19.0463	25.7128	26.0097	22.0484	21.2215	21.547	28.4019	27.5004	29.206	28.6745	27.829	28.4031	28.4172	28.7341	29.2044	28.7018	30.1956	30.7538	25.8772	28.43	21.8	22.626	22.1857	22.1175
A0A1M7EFK7	RecName: Full=Arginine repressor	>tr|A0A1M7EFK7|A0A1M7EFK7_9BACI Arginine repressor OS=Bacillus sp. bc15 OX=1761758 GN=argR PE=3 SV=1	4.9931	1.86e-05	27.6791	27.6871	20.852	29.4228	28.8119	29.0535	28.5233	29.0438	28.8272	29.1978	29.2004	29.253	28.5566	28.4969	29.146	23.3074	21.0136	21.0122	23.0962	22.4348	22.3033	21.291	23.1282	23.2306
A0A1M6WA20	RecName: Full=TelA-like protein SH1505	>tr|A0A1M6WA20|A0A1M6WA20_9BACI Uncharacterized conserved protein YaaN involved in tellurite resistance OS=Bacillus sp. bc15 OX=1761758 GN=SAMN04487918_101657 PE=3 SV=1	5.6677	4.59e-06	28.7444	28.1677	27.9342	27.4092	28.2125	28.3297	29.327	30.4839	30.4275	27.5171	26.7832	27.2	21.293	21.3942	21.7628	27.8522	26.5868	26.3541	26.7635	24.7563	20.5681	20.8659	22.7413	23.0196
A0A1M7FT14	RecName: Full=Glutamate-1-semialdehyde 2,1-aminomutase 2; Short=GSA 2; AltName: Full=Glutamate-1-semialdehyde aminotransferase 2; Short=GSA-AT 2	>tr|A0A1M7FT14|A0A1M7FT14_9BACI Glutamate-1-semialdehyde 2,1-aminomutase OS=Bacillus sp. bc15 OX=1761758 GN=hemL PE=3 SV=1	4.75494	3.03e-05	31.4748	31.7133	31.3705	28.2302	26.494	27.7826	23.1149	22.4515	21.5905	28.44	28.0179	28.589	22.0229	21.2371	21.3601	25.058	22.7384	24.6126	28.2189	20.584	27.3008	27.3405	27.2457	27.1458
A0A1M7K048	RecName: Full=Tellurium resistance protein TerD	>tr|A0A1M7K048|A0A1M7K048_9BACI Tellurium resistance protein TerD OS=Bacillus sp. bc15 OX=1761758 GN=SAMN04487918_110135 PE=4 SV=1	2.48483	0.00409469	29.0891	29.4194	29.3481	21.5968	20.2569	21.2639	27.9098	28.5273	20.9012	28.7119	27.5706	29.1897	27.9335	25.9669	22.8894	29.2398	28.788	22.2769	28.5247	28.9148	28.1063	21.9762	22.5914	22.7273
A0A1M7DLM8	RecName: Full=Transcriptional regulatory protein WalR	>tr|A0A1M7DLM8|A0A1M7DLM8_9BACI Two-component system, OmpR family, response regulator VicR OS=Bacillus sp. bc15 OX=1761758 GN=SAMN04487918_103310 PE=4 SV=1	3.81956	0.00022504	30.6486	28.9561	29.9675	23.4254	24.8482	25.6883	24.9732	23.2079	25.5095	27.2357	27.5054	27.8596	27.4001	27.0707	21.6726	25.0224	25.1509	24.8491	28.5993	27.6695	27.729	22.2543	23.0866	22.5242
A0A1M7IPA3	---NA---	>tr|A0A1M7IPA3|A0A1M7IPA3_9BACI Uncharacterized protein OS=Bacillus sp. bc15 OX=1761758 GN=SAMN04487918_108233 PE=4 SV=1	11.3812	7.02e-11	33.5817	33.4346	33.3892	31.2014	30.98	30.4264	24.844	25.1935	25.5458	25.2484	26.9078	27.6117	25.1468	25.6133	25.6067	22.2999	22.4037	20.4935	22.4303	21.8233	21.2258	23.4048	21.4669	22.4707
A0A1M7IKT6	RecName: Full=External alternative NAD(P)H-ubiquinone oxidoreductase B1, mitochondrial; AltName: Full=External alternative NADH dehydrogenase NDB1; AltName: Full=NADH:ubiquinone reductase (non-electrogenic) NDB1; Flags: Precursor	>tr|A0A1M7IKT6|A0A1M7IKT6_9BACI NADH dehydrogenase OS=Bacillus sp. bc15 OX=1761758 GN=SAMN04487918_108179 PE=4 SV=1	7.975	4.49e-08	30.6334	28.958	30.3151	28.7686	29.2203	28.8982	27.7057	27.4923	27.0085	21.8641	21.2313	22.3375	21.1052	22.0311	21.3246	28.306	25.5875	25.0552	25.3115	27.0831	25.0039	26.0059	25.2921	26.1067
A0A1M7E7W3	RecName: Full=Uncharacterized protein YqgB	>tr|A0A1M7E7W3|A0A1M7E7W3_9BACI Maltodextrin utilization protein YvdJ OS=Bacillus sp. bc15 OX=1761758 GN=SAMN04487918_104102 PE=4 SV=1	4.27052	8.6e-05	28.1571	26.4891	28.0926	28.0437	27.5998	27.9416	27.5504	21.9107	26.7253	27.3712	27.8456	27.6674	28.0306	26.9887	27.6823	26.221	27.1939	27.7913	22.358	20.8226	20.8406	21.1712	24.058	23.2602
A0A1M7DCK6	---NA---	>tr|A0A1M7DCK6|A0A1M7DCK6_9BACI Uncharacterized protein OS=Bacillus sp. bc15 OX=1761758 GN=SAMN04487918_103203 PE=4 SV=1	11.5371	5.42e-11	19.5986	20.0244	19.7719	27.9768	28.4698	28.7552	28.9397	29.3471	29.1994	27.6642	27.3989	27.6027	28.4053	28.7791	29.64	27.1019	29.5315	29.7025	22.5868	22.2552	21.9198	22.0147	22.974	22.0465
A0A1M7FJX9	RecName: Full=Putative aminopeptidase SgcX	>tr|A0A1M7FJX9|A0A1M7FJX9_9BACI Putative aminopeptidase FrvX OS=Bacillus sp. bc15 OX=1761758 GN=SAMN04487918_105163 PE=3 SV=1	1.62439	0.0271689	28.3542	25.1527	27.0207	29.555	26.5021	23.6659	29.4684	28.5199	27.5163	21.8174	22.3602	27.0937	26.5879	28.2049	21.5197	20.8616	22.0234	22.6049	26.7842	27.3798	27.858	27.6737	26.4023	26.759
A0A1M7BHH9	RecName: Full=Ornithine aminotransferase; Short=OAT; AltName: Full=Ornithine--oxo-acid aminotransferase	>tr|A0A1M7BHH9|A0A1M7BHH9_9BACI Ornithine aminotransferase OS=Bacillus sp. bc15 OX=1761758 GN=rocD PE=3 SV=1	2.82559	0.00196261	29.592	27.1483	29.0507	27.6405	20.5094	25.8729	21.479	21.4828	22.7512	28.9387	28.6359	29.0001	23.2165	21.0357	21.1289	26.0019	28.5738	20.5313	27.7138	28.9744	29.0645	28.2719	27.6557	27.2014
A0A1M7E661	RecName: Full=Protein GrpE; AltName: Full=HSP-70 cofactor	>tr|A0A1M7E661|A0A1M7E661_9BACI Protein GrpE OS=Bacillus sp. bc15 OX=1761758 GN=grpE PE=3 SV=1	2.80512	0.00205222	29.9488	28.4382	28.2258	30.242	28.21	28.7036	27.5152	28.9218	21.6651	24.2963	26.5965	25.9526	21.439	22.3782	21.2702	27.8775	26.6965	26.5741	24.6211	25.565	21.8341	25.3302	22.8062	25.4034
A0A1M7HP60	RecName: Full=Pyrimidine-specific ribonucleoside hydrolase RihA; AltName: Full=Cytidine/uridine-specific hydrolase	>tr|A0A1M7HP60|A0A1M7HP60_9BACI Purine nucleosidase OS=Bacillus sp. bc15 OX=1761758 GN=SAMN04487918_107142 PE=4 SV=1	4.91052	2.21e-05	31.8903	31.29	31.7904	28.4362	21.2005	29.1481	28.4828	26.5543	28.1027	26.72	28.3371	27.9927	27.7382	27.672	26.5955	20.5044	21.9382	21.2912	22.1073	21.5921	22.2849	22.8221	23.2305	22.2941
A0A1M7AXD9	RecName: Full=Uncharacterized protein YqfX	>tr|A0A1M7AXD9|A0A1M7AXD9_9BACI Uncharacterized protein OS=Bacillus sp. bc15 OX=1761758 GN=SAMN04487918_102180 PE=4 SV=1	8.46898	1.69e-08	31.7112	29.691	30.8051	27.7033	26.1462	28.964	24.321	24.4897	21.8475	29.7917	30.5692	30.2612	30.684	30.3223	28.0806	22.7489	20.7339	21.7722	21.4942	21.2012	20.1282	23.0884	21.7489	21.3864
A0A1M7KV64	RecName: Full=Uncharacterized N-acetyltransferase YvbK	>tr|A0A1M7KV64|A0A1M7KV64_9BACI Acetyltransferase (GNAT) family protein OS=Bacillus sp. bc15 OX=1761758 GN=SAMN04487918_11320 PE=4 SV=1	4.29455	8.17e-05	25.5902	25.1236	25.7015	24.128	26.936	27.0866	26.7293	26.2922	27.1182	25.8812	26.7826	26.7764	26.8163	26.8982	26.3719	25.2567	26.2483	27.0348	26.719	26.14	26.2104	21.8909	22.2867	22.9645
A0A1M6YNV1	RecName: Full=6-phosphogluconate dehydrogenase, decarboxylating	>tr|A0A1M6YNV1|A0A1M6YNV1_9BACI 6-phosphogluconate dehydrogenase (Decarboxylating) OS=Bacillus sp. bc15 OX=1761758 GN=SAMN04487918_1011690 PE=4 SV=1	14.2256	7.61e-13	33.7197	33.2679	33.5101	29.4415	29.5568	30.0441	28.429	28.5099	28.708	27.7964	27.1574	27.3269	21.0277	21.6591	22.0669	21.0493	20.7659	21.688	21.3505	22.9697	21.9542	23.2063	21.5892	21.9599
A0A1M7D9X8	RecName: Full=Peptide chain release factor 1; Short=RF-1	>tr|A0A1M7D9X8|A0A1M7D9X8_9BACI Peptide chain release factor 1 OS=Bacillus sp. bc15 OX=1761758 GN=prfA PE=3 SV=1	2.72099	0.00246046	30.5313	27.4984	29.9972	27.4923	27.4115	27.7019	27.5578	21.5505	27.5977	27.6772	28.0417	28.0118	26.5217	27.9296	21.1428	22.315	20.6424	21.6541	25.6021	27.1064	26.8508	21.4487	23.0503	23.1038
A0A1M7F6F5	RecName: Full=Glucose 1-dehydrogenase	>tr|A0A1M7F6F5|A0A1M7F6F5_9BACI Glucose 1-dehydrogenase OS=Bacillus sp. bc15 OX=1761758 GN=SAMN04487918_10512 PE=4 SV=1	6.39932	1.02e-06	32.9502	32.4327	32.4	28.4503	26.6899	28.4848	27.5514	27.2598	27.5142	27.7618	28.2941	28.0327	27.8979	28.1972	21.8037	20.747	19.8005	21.3051	22.266	21.6653	21.7612	21.8137	19.9206	23.3985
A0A1M7KDQ3	RecName: Full=Taurine import ATP-binding protein TauB	>tr|A0A1M7KDQ3|A0A1M7KDQ3_9BACI NitT/TauT family transport system ATP-binding protein OS=Bacillus sp. bc15 OX=1761758 GN=SAMN04487918_111106 PE=4 SV=1	8.14716	3.22e-08	23.0374	23.7743	24.6671	27.9353	28.749	28.7068	27.6505	27.6473	27.2118	26.8399	28.1304	27.6132	26.9369	27.67	27.9465	24.922	27.3802	27.5238	21.7362	21.6996	22.1928	22.2946	22.5919	23.133
A0A1M7K6E3	RecName: Full=RNA polymerase-binding transcription factor DksA	>tr|A0A1M7K6E3|A0A1M7K6E3_9BACI Transcriptional regulator, TraR/DksA family OS=Bacillus sp. bc15 OX=1761758 GN=SAMN04487918_11130 PE=4 SV=1	5.54103	5.98e-06	30.8726	30.8859	31.1714	26.7798	28.632	28.7923	27.9648	27.5489	27.5328	27.5563	27.7574	27.959	27.6214	28.2061	21.6509	23.1463	19.8933	21.1191	21.7657	22.5138	22.2385	21.7681	22.4133	22.1628
A0A1M7FI64	RecName: Full=Glyceraldehyde-3-phosphate dehydrogenase 2; Short=GAPDH 2; AltName: Full=NAD-dependent glyceraldehyde-3-phosphate dehydrogenase	>tr|A0A1M7FI64|A0A1M7FI64_9BACI Glyceraldehyde-3-phosphate dehydrogenase OS=Bacillus sp. bc15 OX=1761758 GN=SAMN04487918_105149 PE=3 SV=1	4.49112	5.36e-05	26.813	27.6423	26.2899	24.6897	27.5	28.0275	27.9516	26.4406	26.5983	26.7882	26.4235	28.2692	25.6967	26.1368	27.7154	28.7753	25.2994	27.5089	22.0723	22.1374	22.9765	22.0132	22.4069	21.6794
A0A1M7LQ28	RecName: Full=Type III pantothenate kinase; AltName: Full=PanK-III; AltName: Full=Pantothenic acid kinase	>tr|A0A1M7LQ28|A0A1M7LQ28_9BACI Type III pantothenate kinase OS=Bacillus sp. bc15 OX=1761758 GN=coaX PE=3 SV=1	7.73091	7.2e-08	28.4685	28.677	28.3861	25.8877	26.1236	26.2834	25.8735	25.7199	26.7329	26.1116	26.0171	26.4788	24.689	25.3373	24.7174	25.3439	24.739	24.7979	26.1306	24.7686	25.288	23.4731	24.2863	23.4511
A0A1M7EGR3	RecName: Full=Pyruvate dehydrogenase E1 component subunit alpha	>tr|A0A1M7EGR3|A0A1M7EGR3_9BACI Branched-chain alpha-keto acid dehydrogenase E1 component OS=Bacillus sp. bc15 OX=1761758 GN=SAMN04487918_104219 PE=4 SV=1	8.83406	8.4e-09	29.2063	29.2049	29.4178	30.3666	31.6147	30.8533	21.2555	21.7002	23.0056	28.0514	28.2047	28.034	25.4237	27.196	27.7134	25.4821	22.1805	24.8585	22.2189	21.2361	21.6126	23.3915	22.4411	22.8252
A0A1M7KM12	RecName: Full=Adenosylmethionine-8-amino-7-oxononanoate aminotransferase; AltName: Full=7,8-diamino-pelargonic acid aminotransferase; Short=DAPA AT; Short=DAPA aminotransferase; AltName: Full=7,8-diaminononanoate synthase; Short=DANS; AltName: Full=Diaminopelargonic acid synthase	>tr|A0A1M7KM12|A0A1M7KM12_9BACI Adenosylmethionine-8-amino-7-oxononanoate aminotransferase OS=Bacillus sp. bc15 OX=1761758 GN=SAMN04487918_11251 PE=3 SV=1	1.78287	0.0192224	28.1792	26.5431	26.4275	23.7488	20.8988	24.8329	26.9538	25.637	27.151	26.7893	28.0973	27.6301	26.3297	27.9423	22.3338	27.2183	26.0567	21.3318	27.6784	29.5912	27.2492	23.0859	22.2804	23.2172
A0A1M7CXN7	RecName: Full=Cold shock protein CspA	>tr|A0A1M7CXN7|A0A1M7CXN7_9BACI Cold-shock DNA-binding protein family OS=Bacillus sp. bc15 OX=1761758 GN=SAMN04487918_10323 PE=4 SV=1	8.46619	1.69e-08	21.0946	19.5667	20.6851	27.7905	27.2571	27.6866	27.1863	28.6683	27.9213	28.7323	29.0874	27.9785	27.8672	28.4176	28.5572	26.667	29.8351	28.6017	22.011	20.8392	23.6224	21.7524	22.9024	22.4647
A0A1M6V686	RecName: Full=L-lactate dehydrogenase 1; Short=L-LDH 1	>tr|A0A1M6V686|A0A1M6V686_9BACI L-lactate dehydrogenase OS=Bacillus sp. bc15 OX=1761758 GN=ldh PE=3 SV=1	5.02447	1.75e-05	31.1395	30.2671	30.6336	28.031	27.5625	29.0928	28.0999	26.9023	27.3711	24.6008	28.158	28.0223	28.2924	28.0782	22.3249	21.4672	21.9554	20.921	23.511	21.1012	21.7769	22.2654	22.3081	23.132
A0A1M6VDA5	RecName: Full=NH(3)-dependent NAD(+) synthetase	>tr|A0A1M6VDA5|A0A1M6VDA5_9BACI NH(3)-dependent NAD(+) synthetase OS=Bacillus sp. bc15 OX=1761758 GN=nadE PE=3 SV=1	7.22717	1.97e-07	31.7699	31.0177	31.7962	28.3138	28.9736	29.1442	26.5385	26.647	26.7206	28.6357	26.22	28.7156	25.8044	26.498	21.4014	21.3301	22.4475	21.5856	21.6337	21.7762	22.3738	22.3252	22.6688	22.6702
A0A1M7KNW3	RecName: Full=Protein-glutamate methylesterase/protein-glutamine glutaminase	>tr|A0A1M7KNW3|A0A1M7KNW3_9BACI Two-component system, chemotaxis family, response regulator CheY OS=Bacillus sp. bc15 OX=1761758 GN=SAMN04487918_11272 PE=4 SV=1	5.09818	1.5e-05	31.3529	32.1042	32.1287	22.1716	20.5931	20.4661	22.0687	22.3512	23.4483	21.3557	22.4218	21.7137	20.7418	20.7642	22.5269	33.8003	35.6499	35.5604	21.5692	20.5663	21.8007	22.3423	34.6291	34.7549
A0A1M6VPV2	---NA---	>tr|A0A1M6VPV2|A0A1M6VPV2_9BACI Uncharacterized protein OS=Bacillus sp. bc15 OX=1761758 GN=SAMN04487918_101410 PE=4 SV=1	4.91173	2.2e-05	24.865	25.3808	26.1589	28.1167	28.4568	28.6087	28.4358	28.6523	28.1186	27.7278	28.4663	28.2873	26.4434	26.4861	26.9294	24.5694	26.4515	20.7748	21.7024	20.1363	22.9848	23.9385	21.8307	23.2989
A0A1M7HG67	RecName: Full=Insoluble matrix shell protein 1; Short=IMSP1	>tr|A0A1M7HG67|A0A1M7HG67_9BACI Uncharacterized protein OS=Bacillus sp. bc15 OX=1761758 GN=SAMN04487918_10751 PE=4 SV=1	6.83774	4.22e-07	32.3112	32.242	32.2156	29.1144	26.934	28.3459	21.2022	22.1282	22.4454	27.1211	29.3451	28.9535	29.2765	29.1758	23.6909	22.5211	22.3228	21.1744	22.7968	22.8985	22.0433	22.9823	22.6189	22.8568
A0A1M7BBX2	RecName: Full=Ubiquinone biosynthesis O-methyltransferase; AltName: Full=2-polyprenyl-6-hydroxyphenol methylase; AltName: Full=3-demethylubiquinone 3-O-methyltransferase	>tr|A0A1M7BBX2|A0A1M7BBX2_9BACI Methyltransferase domain-containing protein OS=Bacillus sp. bc15 OX=1761758 GN=SAMN04487918_102346 PE=4 SV=1	12.2852	1.7e-11	19.8819	20.0363	17.9631	27.3771	28.4146	29.0487	29.232	28.8466	29.147	29.261	29.9295	29.755	27.1306	26.4853	26.7607	28.4361	27.6759	28.2447	22.3263	21.5725	22.3657	21.9488	22.0352	22.4414
A0A1M7GBU1	RecName: Full=Lactose phosphotransferase system repressor	>tr|A0A1M7GBU1|A0A1M7GBU1_9BACI Transcriptional regulator, DeoR family OS=Bacillus sp. bc15 OX=1761758 GN=SAMN04487918_1068 PE=4 SV=1	9.72827	1.44e-09	26.9436	27.1231	26.4172	27.1363	26.7888	27.5561	27.267	27.0802	27.834	27.7069	27.2751	28.27	25.7673	25.8055	26.5139	25.8235	25.8161	26.1312	22.6226	20.9932	21.186	22.2021	23.2807	22.673
A0A1M7GFX8	RecName: Full=HTH-type transcriptional regulator NorG	>tr|A0A1M7GFX8|A0A1M7GFX8_9BACI Transcriptional regulator, GntR family OS=Bacillus sp. bc15 OX=1761758 GN=SAMN04487918_10645 PE=4 SV=1	9.61335	1.81e-09	19.8482	19.9352	21.2779	29.6979	29.2992	29.7207	29.1515	28.28	27.7413	30.0989	29.4915	29.5609	29.2549	28.1862	25.5242	25.6155	25.7285	25.4504	22.5653	21.3544	22.0132	22.1798	21.7738	22.4084
A0A1M7KLZ9	RecName: Full=Uncharacterized protein YwcB	>tr|A0A1M7KLZ9|A0A1M7KLZ9_9BACI Uncharacterized membrane protein, DUF485 family OS=Bacillus sp. bc15 OX=1761758 GN=SAMN04487918_11249 PE=4 SV=1	5.8014	3.5e-06	19.7467	19.4639	20.3623	29.1787	21.8533	27.0656	28.452	29.2774	28.1937	28.2652	28.5652	28.7546	29.3106	29.1654	29.4684	26.7964	29.6987	29.1287	22.8765	21.1957	22.2223	21.9843	22.5637	22.5166
A0A1M6Z0G1	RecName: Full=Spore coat polysaccharide biosynthesis protein SpsB	>tr|A0A1M6Z0G1|A0A1M6Z0G1_9BACI CDP-Glycerol:Poly(Glycerophosphate) glycerophosphotransferase OS=Bacillus sp. bc15 OX=1761758 GN=SAMN04487918_1011831 PE=4 SV=1	13.0175	5.45e-12	20.7791	20.0988	19.6034	27.528	28.4294	28.4879	28.948	29.109	28.3322	29.0387	30.0829	30.2562	26.5214	27.1859	27.5894	26.5507	27.3954	27.4281	21.6253	21.3804	21.9351	22.8363	22.4016	22.3946
A0A1M7GJJ9	RecName: Full=Mitochondrial-processing peptidase subunit beta; AltName: Full=Beta-MPP; Flags: Precursor	>tr|A0A1M7GJJ9|A0A1M7GJJ9_9BACI Predicted Zn-dependent peptidase OS=Bacillus sp. bc15 OX=1761758 GN=SAMN04487918_10693 PE=3 SV=1	6.87408	3.94e-07	31.6723	31.7616	31.6168	21.9624	20.8322	20.9227	22.6641	22.1275	21.2573	29.4761	29.5804	29.4933	28.1851	28.3735	22.5561	26.6462	27.6209	26.4462	25.3604	26.381	25.5954	22.6294	20.6336	21.5393
A0A1M7HJP3	RecName: Full=Uncharacterized protein YfnD	>tr|A0A1M7HJP3|A0A1M7HJP3_9BACI Uncharacterized protein OS=Bacillus sp. bc15 OX=1761758 GN=SAMN04487918_10794 PE=4 SV=1	7.51263	1.11e-07	21.3978	19.5883	21.1348	27.8491	28.7534	28.9237	29.425	29.885	28.9299	29.2937	30.1119	29.2522	28.4452	28.4697	24.5415	23.9458	26.1937	25.5378	22.4737	22.0684	20.574	22.1105	22.3753	23.3213
A0A1M7GRY8	RecName: Full=Xaa-Pro dipeptidase; Short=X-Pro dipeptidase; AltName: Full=Imidodipeptidase; AltName: Full=Proline dipeptidase; Short=Prolidase	>tr|A0A1M7GRY8|A0A1M7GRY8_9BACI Xaa-Pro dipeptidase OS=Bacillus sp. bc15 OX=1761758 GN=SAMN04487918_106166 PE=4 SV=1	3.49648	0.0004565	27.9615	28.5188	28.2906	25.4493	26.6142	26.0021	20.3203	26.3609	26.4123	27.48	25.3034	27.3475	22.1705	19.8631	21.8039	30.029	29.541	25.427	29.6054	28.2303	26.5568	21.1488	21.5592	22.4493
A0A1M7BIG4	RecName: Full=Protease HtpX homolog	>tr|A0A1M7BIG4|A0A1M7BIG4_9BACI Zn-dependent protease with chaperone function OS=Bacillus sp. bc15 OX=1761758 GN=SAMN04487918_102435 PE=3 SV=1	6.1784	1.59e-06	30.6699	30.7277	30.494	25.7367	26.4744	27.7681	26.618	25.4699	26.5606	27.7288	26.4838	27.9056	26.8924	26.4813	25.3894	24.77	24.9436	20.5944	21.7728	20.0461	21.8344	22.7921	22.4333	23.5885
A0A1M7CZB6	RecName: Full=PTS system lactose-specific EIIA component; AltName: Full=EIIA-Lac; AltName: Full=EIII-Lac; AltName: Full=Lactose-specific phosphotransferase enzyme IIA component	>tr|A0A1M7CZB6|A0A1M7CZB6_9BACI PTS system, cellobiose-specific IIA component OS=Bacillus sp. bc15 OX=1761758 GN=SAMN04487918_10345 PE=4 SV=1	6.8162	4.4e-07	19.3059	19.3125	20.0196	28.3515	27.3648	28.3448	28.8611	29.0976	29.0019	28.6387	28.3506	27.98	28.0417	28.289	22.7441	28.2192	29.2445	29.9171	22.4236	20.7155	21.8413	22.0638	21.9688	23.9992
A0A1M7GQI7	RecName: Full=DNA-directed RNA polymerase subunit omega; Short=RNAP omega subunit; AltName: Full=RNA polymerase omega subunit; AltName: Full=Transcriptase subunit omega	>tr|A0A1M7GQI7|A0A1M7GQI7_9BACI DNA-directed RNA polymerase subunit omega OS=Bacillus sp. bc15 OX=1761758 GN=rpoZ PE=3 SV=1	10.7087	2.3e-10	30.5722	30.373	30.782	26.248	26.6961	27.5155	26.472	27.1389	26.1651	27.5012	27.7273	27.942	28.0718	28.2725	26.9311	20.3979	21.7003	21.7653	22.3491	20.5899	21.935	21.199	22.4951	22.6785
A0A1M6Y590	RecName: Full=Putative aminoacrylate hydrolase RutD; AltName: Full=Aminohydrolase	>tr|A0A1M6Y590|A0A1M6Y590_9BACI Pimeloyl-ACP methyl ester carboxylesterase OS=Bacillus sp. bc15 OX=1761758 GN=SAMN04487918_1011432 PE=4 SV=1	7.57127	9.96e-08	30.6597	30.4684	30.0305	25.7585	28.0372	27.6124	26.1659	27.2595	27.405	21.2165	22.5745	22.2773	20.71	21.7485	20.9146	25.4849	27.6558	26.517	24.7244	25.6726	22.6192	25.9882	26.3472	25.5963
A0A1M7BSW6	RecName: Full=Triokinase/FMN cyclase; AltName: Full=Bifunctional ATP-dependent dihydroxyacetone kinase/FAD-AMP lyase (cyclizing); Includes: RecName: Full=ATP-dependent dihydroxyacetone kinase; Short=DHA kinase; AltName: Full=Glycerone kinase; AltName: Full=Triokinase; AltName: Full=Triose kinase; Includes: RecName: Full=FAD-AMP lyase (cyclizing); AltName: Full=FAD-AMP lyase (cyclic FMN forming); …	>tr|A0A1M7BSW6|A0A1M7BSW6_9BACI Homodimeric dihydroxyacetone kinase OS=Bacillus sp. bc15 OX=1761758 GN=SAMN04487918_102573 PE=4 SV=1	5.71671	4.17e-06	21.2688	19.8416	21.9576	24.8693	25.5824	26.1367	28.2833	27.9456	27.9263	27.807	28.7695	28.6383	27.3484	27.7622	23.693	26.4762	25.8353	25.5196	27.0317	26.7793	25.5165	23.0705	23.331	21.679
A0A1M7AQQ1	RecName: Full=UPF0111 protein YkaA	>tr|A0A1M7AQQ1|A0A1M7AQQ1_9BACI Uncharacterized protein OS=Bacillus sp. bc15 OX=1761758 GN=SAMN04487918_102112 PE=4 SV=1	5.1441	1.36e-05	30.6832	29.709	30.6113	25.2898	21.4739	25.2981	25.1095	21.7813	25.6812	29.6062	29.2943	29.3506	25.655	25.7674	24.7468	25.5259	25.008	25.6551	25.4363	23.3783	21.7419	22.5825	21.8587	21.7248
A0A1M7E576	RecName: Full=Chaperone protein DnaJ	>tr|A0A1M7E576|A0A1M7E576_9BACI Chaperone protein DnaJ OS=Bacillus sp. bc15 OX=1761758 GN=dnaJ PE=3 SV=1	4.64809	3.82e-05	29.2722	29.5434	29.5313	27.281	26.9623	25.9643	26.4033	26.4223	25.8964	26.4059	26.7781	27.0396	25.4362	26.9943	26.4583	26.7184	21.0071	26.5503	21.4502	21.1282	22.0537	22.9474	22.8569	21.7189
A0A1M7GKG5	RecName: Full=Proline--tRNA ligase; AltName: Full=Prolyl-tRNA synthetase; Short=ProRS	>tr|A0A1M7GKG5|A0A1M7GKG5_9BACI Proline--tRNA ligase OS=Bacillus sp. bc15 OX=1761758 GN=proS PE=3 SV=1	4.64144	3.87e-05	28.2543	25.9572	28.048	22.0658	26.8697	27.094	28.1593	27.3047	27.1252	26.7333	28.1862	27.9152	22.3022	22.2728	22.1982	20.6651	20.6644	22.4843	26.8518	26.8914	26.5347	25.5833	26.2296	26.4259
A0A1M7D7S1	RecName: Full=ATP synthase epsilon chain; AltName: Full=ATP synthase F1 sector epsilon subunit; AltName: Full=F-ATPase epsilon subunit	>tr|A0A1M7D7S1|A0A1M7D7S1_9BACI ATP synthase epsilon chain OS=Bacillus sp. bc15 OX=1761758 GN=atpC PE=3 SV=1	2.31923	0.00591622	28.9974	26.5016	27.0469	27.7513	27.1502	27.323	28.0816	26.6494	24.5783	20.9573	27.6859	26.3669	27.116	27.4352	23.32	27.3884	26.9465	27.2731	21.9073	22.2484	22.0957	22.4581	22.9535	22.4958
A0A1M7INC9	RecName: Full=2,3-bisphosphoglycerate-independent phosphoglycerate mutase; Short=BPG-independent PGAM; Short=Phosphoglyceromutase; Short=iPGM	>tr|A0A1M7INC9|A0A1M7INC9_9BACI 2,3-bisphosphoglycerate-independent phosphoglycerate mutase OS=Bacillus sp. bc15 OX=1761758 GN=gpmI PE=3 SV=1	6.68886	5.67e-07	31.7245	31.7143	32.0549	21.3234	20.5109	21.4542	27.3092	27.4243	24.9481	28.8759	28.684	28.6255	25.5749	24.9669	22.3881	30.2042	25.8625	25.7762	21.1568	21.9488	21.3166	21.3081	24.057	23.3964
A0A1M7DDE0	RecName: Full=Agmatinase; AltName: Full=Agmatine ureohydrolase; Short=AUH	>tr|A0A1M7DDE0|A0A1M7DDE0_9BACI Agmatinase OS=Bacillus sp. bc15 OX=1761758 GN=SAMN04487918_103212 PE=3 SV=1	6.17239	1.61e-06	30.3461	30.1	30.1141	26.8254	27.575	27.92	27.0087	28.0722	28.2909	26.9861	26.3088	27.5999	20.8992	21.5182	20.5956	28.0453	27.7226	22.7577	23.1369	20.6292	22.9075	22.3461	22.0977	22.777
A0A1M6WWA9	---NA---	>tr|A0A1M6WWA9|A0A1M6WWA9_9BACI Phage major tail protein, phi13 family OS=Bacillus sp. bc15 OX=1761758 GN=SAMN04487918_101911 PE=4 SV=1	5.8442	3.21e-06	19.5975	19.3335	19.5959	21.5831	21.8043	21.2068	21.4023	22.1606	22.3997	22.8917	22.1721	21.7911	21.0247	28.9271	29.5112	28.8354	33.5902	32.2911	30.7928	30.2531	31.1452	30.2377	29.8202	29.8695
A0A1M7KF80	---NA---	>tr|A0A1M7KF80|A0A1M7KF80_9BACI Uncharacterized protein OS=Bacillus sp. bc15 OX=1761758 GN=SAMN04487918_111144 PE=4 SV=1	2.12217	0.00911493	28.7898	20.6128	26.3281	26.5599	28.3502	28.4306	28.4534	26.1044	27.7235	25.6886	25.346	26.9125	26.8825	27.9902	27.3487	25.344	23.4438	27.4707	22.9278	21.7472	22.1979	22.0875	22.7771	22.6361
A0A1M7DM15	RecName: Full=Single-stranded DNA-binding protein; Short=SSB	>tr|A0A1M7DM15|A0A1M7DM15_9BACI Single-stranded DNA-binding protein OS=Bacillus sp. bc15 OX=1761758 GN=SAMN04487918_103321 PE=3 SV=1	12.24	1.83e-11	29.3011	29.7593	29.7831	28.1635	29.7415	29.47	27.3385	27.2693	27.8509	21.4627	21.7955	21.2404	25.7632	25.6046	26.7692	26.2857	26.8539	26.1218	20.649	21.3549	21.7444	21.9731	22.5392	22.8725
A0A1M7FL65	RecName: Full=Phenylalanine--tRNA ligase beta subunit; AltName: Full=Phenylalanyl-tRNA synthetase beta subunit; Short=PheRS	>tr|A0A1M7FL65|A0A1M7FL65_9BACI Phenylalanine--tRNA ligase beta subunit OS=Bacillus sp. bc15 OX=1761758 GN=pheT PE=3 SV=1	6.23519	1.42e-06	31.9355	31.7471	31.6321	28.1087	27.5062	27.3221	26.3553	25.3347	25.6915	26.7762	26.7951	26.439	25.8152	25.6234	22.3958	22.1747	19.9077	22.5447	22.2563	26.6802	22.6038	21.985	22.4267	21.5353
A0A1M7LP42	RecName: Full=Lysine--tRNA ligase; AltName: Full=Lysyl-tRNA synthetase; Short=LysRS	>tr|A0A1M7LP42|A0A1M7LP42_9BACI Lysine--tRNA ligase OS=Bacillus sp. bc15 OX=1761758 GN=lysS PE=3 SV=1	5.11802	1.44e-05	31.5345	31.26	31.3357	27.4272	28.7929	27.0317	25.7555	21.0844	25.5792	29.0403	27.8979	27.6551	25.2863	26.2451	22.4449	21.4969	20.9385	22.0992	26.2275	25.6442	21.8629	20.4033	22.433	21.7855
A0A1M7IRF8	RecName: Full=UvrABC system protein A; Short=UvrA protein; AltName: Full=Excinuclease ABC subunit A	>tr|A0A1M7IRF8|A0A1M7IRF8_9BACI UvrABC system protein A OS=Bacillus sp. bc15 OX=1761758 GN=uvrA PE=3 SV=1	6.70437	5.49e-07	31.8263	31.0938	31.4787	28.5165	28.7821	28.8353	26.5109	26.1325	26.9402	26.2487	25.3038	26.257	22.1264	21.1023	21.5857	22.5527	21.4658	22.9233	27.3633	24.5189	21.1155	22.8581	22.9424	22.7404
A0A1M7IME4	RecName: Full=Ferrienterobactin-binding periplasmic protein; Flags: Precursor	>tr|A0A1M7IME4|A0A1M7IME4_9BACI Iron complex transport system substrate-binding protein OS=Bacillus sp. bc15 OX=1761758 GN=SAMN04487918_108207 PE=4 SV=1	10.6139	2.7e-10	29.4919	29.298	28.9364	22.5515	20.2416	20.3637	21.6385	21.8468	22.5884	27.0652	27.549	27.2528	26.2059	26.4983	24.9472	21.3363	21.9988	21.0891	28.9252	27.9407	28.983	28.3055	28.3824	27.7695
A0A1M7D8E5	RecName: Full=ATP synthase subunit b; AltName: Full=ATP synthase F(0) sector subunit b; AltName: Full=ATPase subunit I; AltName: Full=F-type ATPase subunit b; Short=F-ATPase subunit b	>tr|A0A1M7D8E5|A0A1M7D8E5_9BACI ATP synthase subunit b OS=Bacillus sp. bc15 OX=1761758 GN=atpF PE=3 SV=1	2.91244	0.00163116	30.2599	28.0537	30.2836	30.6726	20.4569	30.6628	21.284	21.6479	21.474	26.1678	30.6427	30.016	25.0309	27.901	26.4996	25.6609	28.2992	27.7996	21.1713	21.4516	19.7347	21.7627	21.6493	22.5624
A0A1M6V4E1	RecName: Full=Xaa-Pro aminopeptidase 3; Short=X-Pro aminopeptidase 3; AltName: Full=Aminopeptidase P3; Short=APP3; Flags: Precursor	>tr|A0A1M6V4E1|A0A1M6V4E1_9BACI Aminopeptidase P Metallo peptidase. MEROPS family M24B OS=Bacillus sp. bc15 OX=1761758 GN=SAMN04487918_101177 PE=4 SV=1	3.83909	0.000216209	30.3122	30.1592	29.8129	28.8668	20.222	27.6678	21.3851	21.0451	22.3812	21.1496	21.9972	21.6392	22.9781	21.4486	21.9658	26.819	25.8677	21.7423	27.6137	29.8309	30.5057	28.5127	28.6695	28.3929
A0A1M7HFI9	RecName: Full=Lysophospholipase NTE1; AltName: Full=Intracellular phospholipase B; AltName: Full=Neuropathy target esterase homolog	>tr|A0A1M7HFI9|A0A1M7HFI9_9BACI NTE family protein OS=Bacillus sp. bc15 OX=1761758 GN=SAMN04487918_10741 PE=4 SV=1	5.05112	1.65e-05	32.5495	32.2783	32.6739	27.4548	20.092	25.306	23.5146	24.62	24.5502	28.1347	29.806	29.7111	27.8569	27.1907	23.1752	23.0547	23.5482	21.8461	21.9111	21.4971	21.8829	22.6395	22.4797	23.1291
A0A1M7BY83	RecName: Full=Putative endo-beta-N-acetylglucosaminidase; AltName: Full=Murein hydrolase; Flags: Precursor	>tr|A0A1M7BY83|A0A1M7BY83_9BACI S-layer homology domain-containing protein OS=Bacillus sp. bc15 OX=1761758 GN=SAMN04487918_102647 PE=4 SV=1	6.40232	1.02e-06	19.8901	20.9324	20.6466	26.5696	28.8409	28.0933	27.5535	27.1573	28.1907	26.7666	25.8806	26.8899	24.8961	21.9484	26.7075	26.7131	26.4005	26.1551	28.1963	27.8922	28.3192	21.4946	22.92	21.3483
A0A1M7APF9	RecName: Full=Superoxide dismutase [Mn]	>tr|A0A1M7APF9|A0A1M7APF9_9BACI Superoxide dismutase, Fe-Mn family OS=Bacillus sp. bc15 OX=1761758 GN=SAMN04487918_10299 PE=4 SV=1	7.18992	2.12e-07	31.2847	31.4258	31.3448	21.7113	20.0664	20.6629	28.4145	30.2629	24.9107	29.3783	27.8634	27.3345	27.7778	27.867	29.6078	22.7175	21.4374	23.4233	20.9307	23.1491	21.9974	21.6076	22.9574	22.2199
A0A1M6VTT7	RecName: Full=SCO1 protein homolog; AltName: Full=BsSco; Flags: Precursor	>tr|A0A1M6VTT7|A0A1M6VTT7_9BACI Protein SCO1/2 OS=Bacillus sp. bc15 OX=1761758 GN=SAMN04487918_101470 PE=4 SV=1	12.8404	7.64e-12	19.8415	21.5457	20.3205	28.558	28.7768	28.5787	26.7257	27.1104	27.1529	27.2313	27.7457	27.658	28.3403	28.5975	28.0108	27.1706	27.1905	27.6864	21.7686	22.5213	21.4148	21.4822	22.4329	22.2353
A0A1M7IMI5	---NA---	>tr|A0A1M7IMI5|A0A1M7IMI5_9BACI Uncharacterized protein OS=Bacillus sp. bc15 OX=1761758 GN=SAMN04487918_108209 PE=4 SV=1	10.0883	7.36e-10	19.7298	19.1363	20.1479	20.917	21.574	22.999	20.5539	21.9231	22.6073	30.0586	27.9696	29.7209	29.4442	28.3838	31.0257	29.5862	31.0959	31.2965	28.7768	29.3716	28.3201	21.8001	22.4393	21.1948
A0A1M7FTA2	RecName: Full=Delta-aminolevulinic acid dehydratase; Short=ALAD; Short=ALADH; AltName: Full=Porphobilinogen synthase	>tr|A0A1M7FTA2|A0A1M7FTA2_9BACI Delta-aminolevulinic acid dehydratase OS=Bacillus sp. bc15 OX=1761758 GN=SAMN04487918_105267 PE=3 SV=1	4.71677	3.3e-05	28.7226	28.1479	29.1188	25.476	20.9671	25.0397	21.6102	22.4623	20.6313	28.3715	27.7349	27.6431	25.9449	25.2745	22.4483	28.5445	27.1996	26.4424	27.1235	26.515	25.8391	22.4303	23.0135	23.2793
A0A1M6YVV2	RecName: Full=Uncharacterized protein YjfA; Flags: Precursor	>tr|A0A1M6YVV2|A0A1M6YVV2_9BACI Uncharacterized protein OS=Bacillus sp. bc15 OX=1761758 GN=SAMN04487918_1011776 PE=4 SV=1	7.19383	2.11e-07	30.6118	31.5727	32.361	29.8722	28.9776	29.3324	26.4145	28.3915	27.6	22.044	20.8238	23.1776	22.5238	20.6137	20.7946	23.9429	28.1342	29.4595	22.6924	21.7514	22.3598	22.291	22.2281	21.9098
A0A1M7GIF7	RecName: Full=Uncharacterized membrane protein YmfM	>tr|A0A1M7GIF7|A0A1M7GIF7_9BACI Transcriptional regulator OS=Bacillus sp. bc15 OX=1761758 GN=SAMN04487918_10670 PE=4 SV=1	5.62207	5.03e-06	29.4301	29.3285	29.1304	24.9179	26.1647	26.5173	26.1533	26.6573	26.2094	25.5745	26.6266	26.3916	26.7579	26.5894	22.6195	25.6459	24.951	25.1203	22.475	22.0322	22.0935	22.9175	22.7383	22.5691
A0A1M7J476	RecName: Full=Probable D-xylulose reductase A; AltName: Full=Xylitol dehydrogenase A	>tr|A0A1M7J476|A0A1M7J476_9BACI (R,R)-butanediol dehydrogenase / meso-butanediol dehydrogenase / diacetyl reductase OS=Bacillus sp. bc15 OX=1761758 GN=SAMN04487918_10948 PE=3 SV=1	3.19441	0.000883329	28.5164	29.0219	28.5053	26.4497	28.8448	28.5527	26.9923	26.2325	27.9667	26.1794	26.486	25.975	21.7133	21.452	21.9495	28.1475	20.9384	23.4245	26.9547	24.0672	22.7969	21.8577	23.0437	23.3605
A0A1M7LWI6	RecName: Full=Transcription termination/antitermination protein NusG	>tr|A0A1M7LWI6|A0A1M7LWI6_9BACI Transcription termination/antitermination protein NusG OS=Bacillus sp. bc15 OX=1761758 GN=nusG PE=3 SV=1	4.22853	9.36e-05	30.6687	29.2376	30.3397	25.8323	26.657	27.2004	26.3512	26.1545	27.0867	21.8153	22.0827	21.6545	26.4476	26.6698	21.1854	26.9514	25.7639	25.8033	26.2936	25.6403	22.4503	22.2382	22.4349	22.2413
A0A1M7GPU8	RecName: Full=Methionyl-tRNA formyltransferase	>tr|A0A1M7GPU8|A0A1M7GPU8_9BACI Methionyl-tRNA formyltransferase OS=Bacillus sp. bc15 OX=1761758 GN=fmt PE=3 SV=1	7.20674	2.05e-07	29.7001	29.4253	29.4531	26.1266	26.6069	27.0316	20.8839	21.7182	21.1972	26.9876	27.7989	26.6275	28.3274	26.8008	27.2181	25.7767	23.7357	24.0384	25.7632	25.6947	22.3005	21.725	21.7146	22.3662
A0A1M6XHK2	RecName: Full=Putative sodium/proton-dependent alanine carrier protein YrbD	>tr|A0A1M6XHK2|A0A1M6XHK2_9BACI Alanine or glycine:cation symporter, AGCS family OS=Bacillus sp. bc15 OX=1761758 GN=SAMN04487918_1011149 PE=3 SV=1	5.9819	2.41e-06	22.9176	19.1055	22.2211	30.5897	29.3844	29.7568	28.5637	28.1101	28.0655	25.2532	27.0719	27.0021	27.9266	27.9337	28.2123	21.2147	24.8935	26.1236	22.4665	21.5862	20.8397	23.166	23.2711	23.2888
A0A1M7BF06	RecName: Full=Chaperone protein ClpB	>tr|A0A1M7BF06|A0A1M7BF06_9BACI Chaperone protein ClpB OS=Bacillus sp. bc15 OX=1761758 GN=clpB PE=3 SV=1	3.49296	0.000459799	29.8888	30.5226	29.3584	21.2956	24.7289	24.873	26.9279	27.2092	25.77	27.5914	28.1543	27.7151	27.3591	27.6423	22.4932	26.3969	23.8246	21.1548	21.8521	21.2642	23.0579	23.3126	22.8661	23.6704
A0A1M7F8V6	RecName: Full=UDP-N-acetylmuramate--L-alanine ligase; AltName: Full=UDP-N-acetylmuramoyl-L-alanine synthetase	>tr|A0A1M7F8V6|A0A1M7F8V6_9BACI UDP-N-acetylmuramate--L-alanine ligase OS=Bacillus sp. bc15 OX=1761758 GN=murC PE=3 SV=1	3.82399	0.00022299	30.1752	29.4343	29.6698	26.9607	19.5215	25.3975	25.4021	24.1305	26.1411	25.6479	25.6674	25.6432	26.0815	25.6731	22.2493	27.966	30.3512	29.9747	21.1163	21.8214	21.6634	22.983	22.7814	22.1933
A0A1M7CW78	RecName: Full=Cytochrome c-551; AltName: Full=Cytochrome c551; Flags: Precursor	>tr|A0A1M7CW78|A0A1M7CW78_9BACI Cytochrome c551 OS=Bacillus sp. bc15 OX=1761758 GN=SAMN04487918_10312 PE=4 SV=1	7.1457	2.29e-07	29.0715	30.0928	30.3558	26.9908	21.7107	25.8784	21.0628	21.2314	21.7558	27.4134	27.3078	27.6543	27.6222	27.525	27.445	27.7475	27.2313	27.6665	21.4787	21.8536	20.9552	22.9405	22.9447	22.3624
A0A1M7LW68	RecName: Full=50S ribosomal protein L29	>tr|A0A1M7LW68|A0A1M7LW68_9BACI 50S ribosomal protein L29 OS=Bacillus sp. bc15 OX=1761758 GN=rpmC PE=3 SV=1	8.32762	2.24e-08	32.5598	32.2006	32.6718	21.0178	24.3792	23.8494	24.2614	24.0326	23.923	24.4516	26.1634	24.5558	24.5589	24.6818	25.859	20.6883	21.4725	22.3233	25.6191	27.034	26.1144	25.4746	24.7322	25.3423
A0A1M6XYX4	---NA---	>tr|A0A1M6XYX4|A0A1M6XYX4_9BACI DUF3980 domain-containing protein OS=Bacillus sp. bc15 OX=1761758 GN=SAMN04487918_1011357 PE=4 SV=1	8.66475	1.17e-08	25.2001	26.5679	26.6067	28.3615	27.5975	27.0148	27.2622	27.2278	27.5467	27.3263	27.0892	27.0459	27.0137	27.4696	27.9358	21.7329	22.1842	22.6664	21.3029	22.2347	23.2257	21.2585	22.8557	23.0348
A0A1M7J3X4	---NA---	>tr|A0A1M7J3X4|A0A1M7J3X4_9BACI Uncharacterized protein OS=Bacillus sp. bc15 OX=1761758 GN=SAMN04487918_10941 PE=4 SV=1	10.2418	5.62e-10	28.0468	27.7698	28.092	27.5822	28.6859	28.4324	27.5481	26.4693	26.9789	26.5786	26.3449	26.2592	26.0866	26.022	27.2903	20.986	22.8684	22.0874	22.2333	21.261	22.0982	22.6885	22.5609	22.7713
A0A1M7FK63	RecName: Full=Phenylalanine--tRNA ligase alpha subunit; AltName: Full=Phenylalanyl-tRNA synthetase alpha subunit; Short=PheRS	>tr|A0A1M7FK63|A0A1M7FK63_9BACI Phenylalanine--tRNA ligase alpha subunit OS=Bacillus sp. bc15 OX=1761758 GN=pheS PE=3 SV=1	10.021	8.41e-10	32.2933	31.8329	31.9908	28.8186	27.2735	27.8991	26.3758	28.0259	27.6275	28.299	27.3606	28.0858	18.9932	21.6862	22.3545	21.1755	21.2702	22.6198	21.3116	21.2946	20.4034	23.8745	23.366	23.3162
A0A1M7EK15	RecName: Full=Spore germination lipase LipC	>tr|A0A1M7EK15|A0A1M7EK15_9BACI Lysophospholipase L1 OS=Bacillus sp. bc15 OX=1761758 GN=SAMN04487918_104258 PE=4 SV=1	11.2397	8.96e-11	27.716	27.2656	27.4077	27.3929	27.7703	27.8332	26.8921	26.8986	26.7633	27.4212	27.9923	27.825	26.7758	26.3573	26.1455	21.8906	21.956	20.3867	21.8362	21.4475	22.1862	22.1712	23.3053	23.6264
A0A1M7EF45	RecName: Full=Bifunctional protein FolD; Includes: RecName: Full=Methylenetetrahydrofolate dehydrogenase; Includes: RecName: Full=Methenyltetrahydrofolate cyclohydrolase	>tr|A0A1M7EF45|A0A1M7EF45_9BACI Bifunctional protein FolD OS=Bacillus sp. bc15 OX=1761758 GN=folD PE=3 SV=1	4.23523	9.24e-05	29.5098	25.9179	27.245	20.4296	22.13	21.8108	25.1764	24.8245	21.8242	24.1652	26.4545	26.2973	22.1279	22.2783	22.4043	28.4259	25.3796	24.3861	28.1341	27.1485	27.4156	27.6681	27.9975	27.6233
A0A1M7JYE2	RecName: Full=Proline--tRNA ligase; AltName: Full=Prolyl-tRNA synthetase; Short=ProRS	>tr|A0A1M7JYE2|A0A1M7JYE2_9BACI Proline--tRNA ligase OS=Bacillus sp. bc15 OX=1761758 GN=proS PE=3 SV=1	5.23024	1.14e-05	31.1393	31.3029	30.9133	27.3673	27.1527	27.7732	26.2761	24.6023	25.1285	22.4983	26.2566	25.8672	26.0132	26.4309	22.4227	18.9145	21.6635	21.4978	24.5831	25.3109	24.5757	23.3328	24.2533	21.2304
A0A1M7DDL1	RecName: Full=Uncharacterized protein YwhD	>tr|A0A1M7DDL1|A0A1M7DDL1_9BACI YwhD family protein OS=Bacillus sp. bc15 OX=1761758 GN=SAMN04487918_103218 PE=4 SV=1	3.3409	0.000641024	30.1067	29.9497	30.0297	21.2503	22.3548	20.645	27.073	27.4207	27.8729	27.3072	27.4556	27.616	20.3489	20.7757	22.42	27.5557	20.7521	27.8228	28.9212	28.5565	21.9889	22.8827	22.4253	22.2128
A0A1M7LX36	RecName: Full=Translation initiation factor IF-1	>tr|A0A1M7LX36|A0A1M7LX36_9BACI Translation initiation factor IF-1 OS=Bacillus sp. bc15 OX=1761758 GN=infA PE=3 SV=1	4.12728	0.000116364	29.6246	27.414	28.6323	28.7681	20.2734	28.6393	21.0194	23.2607	21.9991	29.3344	30.8187	30.2418	29.788	29.8584	27.2269	21.6511	22.1929	21.7829	22.3883	21.3371	22.5937	22.4339	22.9423	21.4676
A0A1M7LUZ2	RecName: Full=Putative TrmH family tRNA/rRNA methyltransferase	>tr|A0A1M7LUZ2|A0A1M7LUZ2_9BACI 23S rRNA (Guanosine2251-2'-O)-methyltransferase OS=Bacillus sp. bc15 OX=1761758 GN=SAMN04487918_11816 PE=3 SV=1	4.96985	1.95e-05	30.9543	30.9927	30.5889	24.8586	27.7682	27.9881	26.4142	24.4002	26.5468	20.5429	20.6424	21.9294	25.7528	25.74	24.7379	27.0933	21.4344	25.0182	25.5348	24.1929	25.5176	21.4887	22.0675	23.3987
A0A1M7FBB5	RecName: Full=Tyrosine--tRNA ligase; AltName: Full=Tyrosyl-tRNA synthetase; Short=TyrRS	>tr|A0A1M7FBB5|A0A1M7FBB5_9BACI Tyrosine--tRNA ligase OS=Bacillus sp. bc15 OX=1761758 GN=tyrS PE=3 SV=1	2.63146	0.0029705	28.9066	28.4315	29.3692	20.9745	25.4346	25.6882	27.5175	26.8566	25.4762	22.4337	27.8747	27.4923	26.9053	27.3233	25.9417	20.8472	22.1523	19.9953	25.8961	28.3536	22.767	22.6714	23.1525	22.6441
A0A1M7J9P2	RecName: Full=Biofilm growth-associated repressor	>tr|A0A1M7J9P2|A0A1M7J9P2_9BACI Transcriptional regulator, ArsR family OS=Bacillus sp. bc15 OX=1761758 GN=SAMN04487918_109109 PE=4 SV=1	11.5722	5.24e-11	30.7733	30.8759	30.9881	31.0291	31.1942	30.8519	21.1924	21.3006	22.2538	24.1163	26.7595	25.7155	21.257	22.352	22.2059	27.201	25.7186	25.7956	21.4757	21.7783	22.3508	22.4755	22.7119	22.7121
A0A1M7J1Z8	RecName: Full=Probable quinol oxidase subunit 3; AltName: Full=Quinol oxidase polypeptide III	>tr|A0A1M7J1Z8|A0A1M7J1Z8_9BACI Cytochrome aa3 quinol oxidase subunit 3 OS=Bacillus sp. bc15 OX=1761758 GN=SAMN04487918_10920 PE=3 SV=1	4.71782	3.29e-05	18.9434	20.7876	21.2103	31.7094	30.4967	32.0524	30.4928	31.0799	31.1098	21.9168	29.412	29.6124	28.0509	21.8326	28.1459	22.1671	21.9117	21.7348	22.3365	20.9348	22.1306	22.2334	22.4756	22.2698
A0A1M7DAR5	RecName: Full=Short-chain specific acyl-CoA dehydrogenase, mitochondrial; Short=SCAD; AltName: Full=Butyryl-CoA dehydrogenase; Flags: Precursor	>tr|A0A1M7DAR5|A0A1M7DAR5_9BACI Butyryl-CoA dehydrogenase OS=Bacillus sp. bc15 OX=1761758 GN=SAMN04487918_103185 PE=3 SV=1	9.75798	1.35e-09	29.3758	28.6023	29.1391	21.6595	19.7966	20.5473	19.2262	20.4439	21.7565	26.1488	24.0702	24.6777	28.0819	27.5821	28.3696	28.4822	27.3115	27.5792	22.7628	21.4422	22.466	28.1283	28.4052	28.9445
A0A1M7I6V8	RecName: Full=NADH dehydrogenase	>tr|A0A1M7I6V8|A0A1M7I6V8_9BACI NADH dehydrogenase OS=Bacillus sp. bc15 OX=1761758 GN=SAMN04487918_10833 PE=4 SV=1	5.44171	7.34e-06	28.6347	26.8802	29.5149	22.4429	26.2417	26.4467	25.0797	26.6667	25.4556	28.5191	28.7192	28.3466	28.6651	28.2316	25.4458	22.4104	22.8441	22.8369	22.0142	20.7744	22.3437	22.3279	22.057	22.0891
A0A1M6X9V1	RecName: Full=Spore cortex-lytic enzyme; Short=SCLE; Flags: Precursor	>tr|A0A1M6X9V1|A0A1M6X9V1_9BACI N-acetylmuramoyl-L-alanine amidase OS=Bacillus sp. bc15 OX=1761758 GN=SAMN04487918_1011068 PE=4 SV=1	8.02768	4.07e-08	31.1757	30.4481	30.6126	28.683	28.9001	29.452	21.5432	21.6355	21.3597	27.3857	27.6299	27.6137	27.4574	28.8467	23.6673	21.3942	22.3031	20.7641	21.2218	22.0095	22.3865	22.5269	22.0131	23.3933
A0A1M6VB52	RecName: Full=Uncharacterized lipoprotein YkyA; Flags: Precursor	>tr|A0A1M6VB52|A0A1M6VB52_9BACI Putative cell-wall binding lipoprotein OS=Bacillus sp. bc15 OX=1761758 GN=SAMN04487918_101253 PE=4 SV=1	6.88108	3.9e-07	24.1741	24.4266	25.6095	26.4139	24.6152	26.059	26.6451	27.0523	26.9238	28.9509	28.4065	28.9349	26.3709	26.032	24.5875	26.2865	25.9331	26.6265	21.1983	20.9326	21.0978	24.3292	21.5899	21.2087
A0A1M6WL94	---NA---	>tr|A0A1M6WL94|A0A1M6WL94_9BACI MYXO-CTERM domain-containing protein OS=Bacillus sp. bc15 OX=1761758 GN=SAMN04487918_101790 PE=4 SV=1	12.2117	1.87e-11	31.6519	31.4609	32.1332	31.3829	28.72	29.8643	22.2376	22.556	21.7367	26.589	25.454	25.7159	26.5748	25.7294	26.3314	21.3851	21.2957	20.9789	21.7679	22.0759	21.7776	21.7897	22.5733	22.6079
A0A1M7ETU6	RecName: Full=Oligo-1,6-glucosidase; AltName: Full=Dextrin 6-alpha-D-glucanohydrolase; AltName: Full=Oligosaccharide alpha-1,6-glucosidase; AltName: Full=Sucrase-isomaltase; Short=Isomaltase	>tr|A0A1M7ETU6|A0A1M7ETU6_9BACI Oligo--glucosidase OS=Bacillus sp. bc15 OX=1761758 GN=SAMN04487918_104369 PE=4 SV=1	6.64263	6.19e-07	26.3532	26.4379	26.7519	20.2082	22.2108	22.4001	22.187	22.2452	20.5447	27.8691	28.211	26.5149	25.8786	24.8357	22.0031	29.8467	31.0196	31.2685	26.9376	25.1893	28.0677	22.1227	21.9552	23.2842
A0A1M6WW96	---NA---	>tr|A0A1M6WW96|A0A1M6WW96_9BACI Phage major capsid protein, HK97 family OS=Bacillus sp. bc15 OX=1761758 GN=SAMN04487918_101906 PE=4 SV=1	5.80098	3.5e-06	19.5121	20.0005	21.3745	22.0029	21.1308	21.6216	20.2356	21.4554	21.5459	21.971	22.3607	21.1136	21.6762	29.8414	28.9734	29.5683	33.284	32.0967	29.0654	28.5439	27.6546	29.6524	30.1442	29.4791
A0A1M6YUC0	RecName: Full=1D-myo-inositol 2-acetamido-2-deoxy-alpha-D-glucopyranoside deacetylase; Short=GlcNAc-Ins deacetylase; AltName: Full=N-acetyl-1-D-myo-inositol 2-amino-2-deoxy-alpha-D-glucopyranoside deacetylase	>tr|A0A1M6YUC0|A0A1M6YUC0_9BACI Bacillithiol biosynthesis deacetylase BshB2 OS=Bacillus sp. bc15 OX=1761758 GN=SAMN04487918_1011763 PE=4 SV=1	5.82662	3.32e-06	27.7195	26.935	26.6573	26.0576	26.8692	26.8029	24.9453	24.85	24.4934	21.5654	21.8309	21.7375	20.5009	21.7704	22.2194	24.8643	20.2935	25.2937	27.8363	28.411	28.7043	27.408	27.9543	27.585
A0A1M7FZ07	RecName: Full=Aspartate--tRNA(Asp/Asn) ligase; AltName: Full=Aspartyl-tRNA synthetase; Short=AspRS; AltName: Full=Non-discriminating aspartyl-tRNA synthetase; Short=ND-AspRS	>tr|A0A1M7FZ07|A0A1M7FZ07_9BACI Aspartate--tRNA(Asp/Asn) ligase OS=Bacillus sp. bc15 OX=1761758 GN=aspS PE=3 SV=1	4.92929	2.12e-05	31.4256	30.6045	31.3397	24.0526	22.654	24.5595	27.8947	27.6523	24.3691	28.2511	28.3623	28.6673	27.8783	27.04	21.0941	21.4911	22.4983	20.9681	22.5121	20.4979	22.1959	22.8613	22.1273	22.2625
A0A1M7BYX3	RecName: Full=N-acetylmuramoyl-L-alanine amidase CwlH; AltName: Full=Autolysin; AltName: Full=Cell wall hydrolase; Flags: Precursor	>tr|A0A1M7BYX3|A0A1M7BYX3_9BACI N-acetylmuramoyl-L-alanine amidase OS=Bacillus sp. bc15 OX=1761758 GN=SAMN04487918_102655 PE=4 SV=1	13.2572	3.81e-12	19.9078	20.6808	19.6657	31.6232	32.5873	31.8867	31.2622	31.4968	31.5703	30.5059	28.7765	30.0173	21.608	21.5965	21.7487	21.8616	21.815	22.5586	21.7276	20.5136	22.3527	21.374	23.2578	22.7975
A0A1M7J7F5	RecName: Full=Glutamine transport ATP-binding protein GlnQ	>tr|A0A1M7J7F5|A0A1M7J7F5_9BACI Amino acid ABC transporter ATP-binding protein, PAAT family OS=Bacillus sp. bc15 OX=1761758 GN=SAMN04487918_10983 PE=4 SV=1	4.4912	5.36e-05	19.6718	24.6736	24.2853	28.38	28.0205	28.5445	27.6135	27.3604	28.1439	23.3931	27.8885	26.738	26.2444	25.8145	25.8819	26.0503	27.1494	27.1103	21.2531	21.5935	21.2157	22.5017	20.9568	22.6066
A0A1M7G0P7	---NA---	>tr|A0A1M7G0P7|A0A1M7G0P7_9BACI Uncharacterized protein OS=Bacillus sp. bc15 OX=1761758 GN=SAMN04487918_105341 PE=4 SV=1	2.90888	0.00164322	29.1826	29.0917	30.3772	29.9392	20.4818	26.1583	26.6911	28.4504	22.0084	28.0467	28.8182	28.8955	24.6792	27.4219	28.1246	20.351	20.3987	21.0494	22.9986	21.2138	21.9079	23.6399	21.2701	21.8219
A0A1M7HDT7	RecName: Full=Small, acid-soluble spore protein 1; Short=SASP	>tr|A0A1M7HDT7|A0A1M7HDT7_9BACI Small, acid-soluble spore protein, alpha/beta type OS=Bacillus sp. bc15 OX=1761758 GN=SAMN04487918_10724 PE=4 SV=1	2.66624	0.00275512	28.1947	19.9193	28.327	21.6101	21.515	22.0093	27.3563	28.4925	22.3267	28.1592	27.7227	27.907	28.6762	27.876	28.8479	26.6487	28.2672	28.3839	20.6716	20.2253	23.1745	21.8406	22.402	22.2493
A0A1M7GXQ3	RecName: Full=PhoH-like protein	>tr|A0A1M7GXQ3|A0A1M7GXQ3_9BACI PhoH-like ATPase OS=Bacillus sp. bc15 OX=1761758 GN=SAMN04487918_106246 PE=4 SV=1	10.5688	2.92e-10	19.3851	21.8436	20.4248	29.2491	28.5611	28.7606	29.9754	29.9868	29.7839	27.8078	29.3012	29.8077	27.3462	26.9395	26.5342	21.7627	20.6555	21.509	20.3671	21.5838	22.3092	23.0634	23.5321	22.2735
A0A1M7ANY0	RecName: Full=Ribosomal large subunit pseudouridine synthase B; AltName: Full=23S rRNA pseudouridine(2605) synthase; AltName: Full=rRNA pseudouridylate synthase B; AltName: Full=rRNA-uridine isomerase B	>tr|A0A1M7ANY0|A0A1M7ANY0_9BACI Pseudouridine synthase OS=Bacillus sp. bc15 OX=1761758 GN=SAMN04487918_10295 PE=3 SV=1	5.06558	1.6e-05	28.1428	28.4301	28.4179	22.3428	21.9027	21.734	21.2811	22.309	21.0803	26.3891	25.5716	25.8161	23.0251	22.518	21.8253	29.4247	30.7208	31.0738	24.2994	22.3165	21.3367	30.145	29.5294	23.0842
A0A1M7GSE8	RecName: Full=Isoleucine--tRNA ligase; AltName: Full=Isoleucyl-tRNA synthetase; Short=IleRS	>tr|A0A1M7GSE8|A0A1M7GSE8_9BACI Isoleucine--tRNA ligase OS=Bacillus sp. bc15 OX=1761758 GN=ileS PE=3 SV=1	5.24243	1.11e-05	32.2202	31.9062	31.7591	24.5507	20.6743	25.5578	25.4152	25.4121	24.8429	27.2571	27.5722	27.1336	25.6221	25.3099	22.5842	21.7053	20.8668	21.4646	24.7096	26.6893	21.7231	22.1434	21.514	23.6522
A0A1M7CZ01	RecName: Full=Polyamine aminopropyltransferase; AltName: Full=Putrescine aminopropyltransferase; Short=PAPT; AltName: Full=Spermidine synthase; Short=SPDS; Short=SPDSY	>tr|A0A1M7CZ01|A0A1M7CZ01_9BACI Polyamine aminopropyltransferase OS=Bacillus sp. bc15 OX=1761758 GN=speE PE=3 SV=1	4.66824	3.66e-05	19.5523	20.8497	19.311	25.2751	27.8598	26.3113	27.1437	28.6322	26.4302	26.5332	27.8079	27.6406	29.2073	29.1936	26.6512	22.2401	27.1112	28.1769	23.3696	21.5961	22.7356	22.8403	22.8049	22.9271
A0A1M7GNB0	RecName: Full=Phosphate acyltransferase; AltName: Full=Acyl-ACP phosphotransacylase; AltName: Full=Acyl-[acyl-carrier-protein]--phosphate acyltransferase; AltName: Full=Phosphate-acyl-ACP acyltransferase	>tr|A0A1M7GNB0|A0A1M7GNB0_9BACI Phosphate acyltransferase OS=Bacillus sp. bc15 OX=1761758 GN=plsX PE=3 SV=1	11.5623	5.24e-11	31.1353	30.555	31.1392	27.9476	27.387	27.895	27.263	27.398	28.1105	28.1238	27.8989	28.064	20.6903	21.7209	22.8937	21.0116	20.2723	22.2344	21.3452	21.6125	20.6737	21.4661	22.8039	22.423
A0A1M6Y4Q3	RecName: Full=Small, acid-soluble spore protein 1; Short=SASP	>tr|A0A1M6Y4Q3|A0A1M6Y4Q3_9BACI Small acid-soluble spore protein A (Major alpha-type SASP) OS=Bacillus sp. bc15 OX=1761758 GN=SAMN04487918_1011424 PE=4 SV=1	5.91084	2.8e-06	34.1401	33.6267	33.7288	28.2816	26.1713	25.6928	25.8538	28.7537	28.0574	20.4807	20.0783	20.2624	27.5732	28.1472	20.5133	21.9369	23.0877	21.8238	22.1668	22.4722	21.06	21.855	23.041	23.087
A0A1M7IQW2	RecName: Full=Stage V sporulation protein AD	>tr|A0A1M7IQW2|A0A1M7IQW2_9BACI Stage V sporulation protein AD OS=Bacillus sp. bc15 OX=1761758 GN=SAMN04487918_108236 PE=4 SV=1	5.13656	1.38e-05	31.3046	30.9674	30.8182	25.764	27.5814	27.8157	26.2781	21.3184	25.8986	25.976	26.462	26.7101	26.7378	26.12	22.5999	21.6937	21.0686	21.208	23.1156	21.2011	23.4192	22.7799	23.0378	21.8884
A0A1M6XGU0	RecName: Full=GlcNAc-binding protein A; Flags: Precursor	>tr|A0A1M6XGU0|A0A1M6XGU0_9BACI Chitin-binding protein OS=Bacillus sp. bc15 OX=1761758 GN=SAMN04487918_1011145 PE=4 SV=1	5.53722	6.02e-06	22.6086	26.7229	26.5133	30.4059	31.3578	29.9932	27.4094	27.8249	28.0092	21.5061	21.3653	22.8489	25.0545	22.2656	26.5082	25.6233	28.1631	28.9179	21.3693	19.7038	21.4518	22.7679	20.6866	22.6821
A0A1M7DC66	RecName: Full=Methionine aminopeptidase; Short=MAP; Short=MetAP; AltName: Full=Peptidase M	>tr|A0A1M7DC66|A0A1M7DC66_9BACI Methionine aminopeptidase OS=Bacillus sp. bc15 OX=1761758 GN=map PE=3 SV=1	7.60511	9.28e-08	30.8849	30.5312	30.7411	27.0498	24.4964	23.9031	24.4509	25.7234	24.4697	26.6609	27.0116	27.3491	27.427	24.4267	25.4543	21.2391	21.8812	21.1816	22.4564	23.3463	22.6616	22.2984	22.3001	23.0487
A0A1M7D3Z9	RecName: Full=Polyisoprenyl-teichoic acid--peptidoglycan teichoic acid transferase TagU	>tr|A0A1M7D3Z9|A0A1M7D3Z9_9BACI Polyisoprenyl-teichoic acid--peptidoglycan teichoic acid transferase TagU OS=Bacillus sp. bc15 OX=1761758 GN=tagU PE=3 SV=1	11.433	6.37e-11	30.0899	29.1455	29.3123	21.4774	20.1384	21.3201	21.2929	21.3678	22.4253	28.9658	27.3039	27.2251	27.7473	27.8622	27.4612	27.0367	27.4697	27.9501	21.6475	22.0704	22.5587	22.6378	22.9498	23.1306
A0A1M6W3Z5	RecName: Full=DNA-binding protein HU	>tr|A0A1M6W3Z5|A0A1M6W3Z5_9BACI HU family DNA-binding protein OS=Bacillus sp. bc15 OX=1761758 GN=SAMN04487918_101581 PE=3 SV=1	5.39492	8.07e-06	31.4189	30.1646	31.5725	21.0665	21.0469	21.5717	27.5988	21.2862	27.8338	26.7825	28.3123	27.626	29.027	28.4858	27.8621	21.4981	21.989	22.2802	22.5273	19.5339	23.3946	22.0577	21.9648	23.5972
A0A1M6YZL2	RecName: Full=UDP-glucuronic acid decarboxylase 1; AltName: Full=UDP-glucuronate decarboxylase 1; Short=UGD; Short=UXS-1	>tr|A0A1M6YZL2|A0A1M6YZL2_9BACI Nucleoside-diphosphate-sugar epimerase OS=Bacillus sp. bc15 OX=1761758 GN=SAMN04487918_1011829 PE=4 SV=1	9.77152	1.32e-09	20.2825	22.2312	19.1814	28.6262	27.5614	27.6901	28.1737	27.9867	26.464	30.4717	30.7326	31.1061	26.465	26.0883	26.4055	22.5502	21.5509	21.9707	22.6317	21.4565	22.4584	22.8088	22.0377	23.4924
A0A1M6V6Y4	RecName: Full=Lipopolysaccharide export system ATP-binding protein LptB	>tr|A0A1M6V6Y4|A0A1M6V6Y4_9BACI Amino acid/amide ABC transporter ATP-binding protein 2, HAAT family OS=Bacillus sp. bc15 OX=1761758 GN=SAMN04487918_101202 PE=4 SV=1	10.4267	3.86e-10	20.1155	20.4546	20.053	26.6176	27.1794	27.1586	26.6018	26.8117	27.4668	27.7609	27.9783	27.3967	26.0232	27.1593	27.8106	26.1899	27.6339	26.7578	21.8413	22.5746	21.2558	21.6307	22.7359	22.9613
A0A1M7FEF5	RecName: Full=Alanine dehydrogenase	>tr|A0A1M7FEF5|A0A1M7FEF5_9BACI Alanine dehydrogenase OS=Bacillus sp. bc15 OX=1761758 GN=SAMN04487918_105109 PE=3 SV=1	5.09494	1.51e-05	28.9147	28.3211	28.9747	29.0365	29.0889	29.2633	21.5905	20.5647	20.3001	21.2209	28.1106	28.8448	20.989	21.9815	21.8471	30.3278	28.3718	27.9491	22.2382	21.2156	23.0086	21.8284	22.9196	23.075
A0A1M7BND7	RecName: Full=Putative DNA-binding protein YwzG	>tr|A0A1M7BND7|A0A1M7BND7_9BACI Transcriptional regulator, PadR family OS=Bacillus sp. bc15 OX=1761758 GN=SAMN04487918_102507 PE=4 SV=1	8.0392	3.99e-08	25.0903	21.5008	26.0314	22.9462	22.055	21.0128	28.6684	28.7722	28.9296	21.5536	21.3911	21.8121	28.6499	28.9339	29.1195	28.6567	29.2644	29.9087	22.3409	22.4411	22.2005	22.5974	22.3581	23.3092
A0A1M6VMH5	RecName: Full=Nitrate reductase alpha subunit	>tr|A0A1M6VMH5|A0A1M6VMH5_9BACI Respiratory nitrate reductase alpha subunit apoprotein OS=Bacillus sp. bc15 OX=1761758 GN=SAMN04487918_101386 PE=3 SV=1	6.64345	6.19e-07	19.7411	18.6097	18.9191	26.9423	28.71	27.7532	27.5339	27.1768	28.9399	26.3117	26.63	26.5829	20.8421	23.2685	21.617	22.2731	26.8576	25.9645	27.5827	28.8748	30.4253	22.7487	23.2701	21.9356
A0A1M7DE20	RecName: Full=2-hydroxymuconate tautomerase; AltName: Full=4-oxalocrotonate tautomerase; Short=4-OT	>tr|A0A1M7DE20|A0A1M7DE20_9BACI Tautomerase OS=Bacillus sp. bc15 OX=1761758 GN=SAMN04487918_103220 PE=3 SV=1	1.27395	0.0594713	29.1162	29.724	21.1009	20.793	28.1747	28.6975	28.0391	28.5722	27.9217	21.673	22.3564	21.2956	26.908	20.6436	28.1786	21.7222	22.3973	21.3117	27.4739	26.8523	28.3222	22.7217	22.6295	22.872
A0A1M7LRH1	RecName: Full=Sporulation-specific protease YabG	>tr|A0A1M7LRH1|A0A1M7LRH1_9BACI Spore coat assemly protein OS=Bacillus sp. bc15 OX=1761758 GN=SAMN04487918_11739 PE=4 SV=1	10.4723	3.5e-10	26.0577	24.7934	27.0535	27.4002	27.2208	26.4341	27.2192	26.8746	27.1373	27.3811	26.9385	27.9426	20.5452	21.1936	20.927	26.5746	27.4893	27.7697	21.7968	21.9536	21.8959	22.4063	22.0388	22.3469
A0A1M7KFX6	---NA---	>tr|A0A1M7KFX6|A0A1M7KFX6_9BACI Uncharacterized iron-regulated membrane protein OS=Bacillus sp. bc15 OX=1761758 GN=SAMN04487918_111137 PE=4 SV=1	9.9423	9.65e-10	18.897	19.8817	20.4109	22.2288	21.4771	22.479	28.6526	29.0618	27.1033	28.4611	29.2627	29.4207	29.2364	29.1168	28.0214	28.0794	28.4136	28.3806	20.1888	21.5115	23.0842	21.0069	22.8244	21.9713
A0A1M7E172	RecName: Full=High-affinity heme uptake system protein IsdE; AltName: Full=Iron-regulated surface determinant protein E; AltName: Full=Staphylococcal iron-regulated protein F; Flags: Precursor	>tr|A0A1M7E172|A0A1M7E172_9BACI Iron complex transport system substrate-binding protein OS=Bacillus sp. bc15 OX=1761758 GN=SAMN04487918_10410 PE=4 SV=1	4.89281	2.29e-05	19.7171	21.8295	19.7418	25.8105	24.51	25.2568	26.5428	26.918	26.1521	25.6086	25.8683	25.9418	22.8365	21.0057	22.3932	27.1921	21.5492	25.1435	27.8951	27.2195	27.7947	27.399	27.3411	26.8709
A0A1M6XLM4	RecName: Full=Spore coat protein X	>tr|A0A1M6XLM4|A0A1M6XLM4_9BACI Spore coat protein X OS=Bacillus sp. bc15 OX=1761758 GN=SAMN04487918_1011193 PE=4 SV=1	14.8574	3.15e-13	31.3782	31.7897	31.9178	30.5218	30.35	29.9684	21.2861	22.8438	22.9049	20.5763	21.1656	21.2259	22.6385	21.7226	22.1739	28.0923	27.6937	28.3474	21.5233	20.914	21.1005	22.643	22.5756	22.9891
A0A1M7FFU9	RecName: Full=NAD-dependent malic enzyme; Short=NAD-ME	>tr|A0A1M7FFU9|A0A1M7FFU9_9BACI Malate dehydrogenase (Oxaloacetate-decarboxylating) OS=Bacillus sp. bc15 OX=1761758 GN=SAMN04487918_105128 PE=3 SV=1	6.49898	8.32e-07	30.1053	29.9704	29.6048	25.924	26.1893	27.0032	25.9621	26.6077	26.8058	27.3693	26.7588	26.7688	20.7676	22.0439	21.9584	21.5744	21.7825	18.7295	25.1858	26.6795	22.421	22.6899	21.4955	23.7416
A0A1M6W1T1	RecName: Full=3-hydroxyisobutyrate dehydrogenase, mitochondrial; Short=HIBADH; Flags: Precursor	>tr|A0A1M6W1T1|A0A1M6W1T1_9BACI 3-hydroxyisobutyrate dehydrogenase OS=Bacillus sp. bc15 OX=1761758 GN=SAMN04487918_101560 PE=4 SV=1	3.76206	0.000255495	27.4239	29.3987	28.138	26.918	28.2628	27.6904	27.1206	25.4177	26.9069	22.1406	21.776	22.2048	21.2269	20.5711	22.5027	28.526	25.4349	24.9361	26.448	20.4881	26.2722	23.0562	23.0723	22.192
A0A1M7GHM5	RecName: Full=Putative zinc protease AlbF; AltName: Full=Antilisterial bacteriocin subtilosin biosynthesis protein AlbF	>tr|A0A1M7GHM5|A0A1M7GHM5_9BACI Predicted Zn-dependent peptidase OS=Bacillus sp. bc15 OX=1761758 GN=SAMN04487918_10674 PE=4 SV=1	10.8709	1.78e-10	33.1887	33.3169	33.1527	29.9224	26.6146	27.3395	20.8799	22.3304	22.4766	29.5868	29.5703	29.9456	21.3895	22.4616	21.8546	22.2403	20.411	21.0188	21.258	21.5609	22.4522	21.82	22.0954	20.66
A0A1M6UR11	RecName: Full=Pyrimidine monooxygenase RutA	>tr|A0A1M6UR11|A0A1M6UR11_9BACI FMN-dependent oxidoreductase, nitrilotriacetate monooxygenase family OS=Bacillus sp. bc15 OX=1761758 GN=SAMN04487918_10113 PE=4 SV=1	5.76198	3.78e-06	30.1478	29.7686	29.1087	21.6467	21.1718	20.1897	21.7952	22.0723	22.0004	28.2562	27.3967	27.761	21.0447	21.3306	22.4027	21.5482	21.9223	22.1556	28.7523	28.6663	21.8032	29.0727	29.0653	28.4378
A0A1M6VLD7	RecName: Full=DEAD-box ATP-dependent RNA helicase CshA	>tr|A0A1M6VLD7|A0A1M6VLD7_9BACI Superfamily II DNA and RNA helicase OS=Bacillus sp. bc15 OX=1761758 GN=SAMN04487918_101372 PE=4 SV=1	5.27291	1.04e-05	29.3029	29.7515	29.3215	26.2937	27.1228	27.0697	21.1195	21.9553	20.8216	25.9308	21.7688	23.9426	25.7257	25.9144	21.2336	21.4657	23.3011	21.7908	27.329	29.4057	29.9722	21.6409	22.2018	23.1327
A0A1M7LQM4	RecName: Full=Spore protein YabP	>tr|A0A1M7LQM4|A0A1M7LQM4_9BACI Sporulation protein YabP OS=Bacillus sp. bc15 OX=1761758 GN=SAMN04487918_11723 PE=4 SV=1	7.6598	8.28e-08	31.7839	32.1408	32.411	27.3697	26.7457	25.4973	20.2872	21.4559	21.7518	21.4962	24.845	24.8775	19.7272	20.6903	23.196	27.7842	30.6519	31.1294	22.1746	22.4838	21.1002	22.6124	23.0044	22.1274
A0A1M7LR18	RecName: Full=Bifunctional protein GlmU; Includes: RecName: Full=UDP-N-acetylglucosamine pyrophosphorylase; AltName: Full=N-acetylglucosamine-1-phosphate uridyltransferase; Includes: RecName: Full=Glucosamine-1-phosphate N-acetyltransferase	>tr|A0A1M7LR18|A0A1M7LR18_9BACI Bifunctional protein GlmU OS=Bacillus sp. bc15 OX=1761758 GN=glmU PE=3 SV=1	7.46755	1.21e-07	28.6176	27.9159	28.5304	29.0798	29.9415	29.4833	21.8939	22.3871	21.412	27.5553	28.4064	27.7644	27.1673	26.6657	22.3437	21.8289	21.6761	22.0622	21.8882	21.4466	21.7965	23.2702	22.2017	21.9685
A0A1M6YUE7	RecName: Full=Dihydroanticapsin 7-dehydrogenase; AltName: Full=Bacilysin biosynthesis oxidoreductase BacC	>tr|A0A1M6YUE7|A0A1M6YUE7_9BACI NAD(P)-dependent dehydrogenase, short-chain alcohol dehydrogenase family OS=Bacillus sp. bc15 OX=1761758 GN=SAMN04487918_1011762 PE=4 SV=1	4.2964	8.14e-05	27.238	26.2886	26.8111	25.7292	26.2756	26.7759	27.478	27.5198	26.1573	26.2564	25.5485	25.99	25.8405	25.3636	22.2633	25.726	22.2385	25.5025	20.7975	21.3159	21.3675	22.7457	22.4337	23.6219
A0A1M7AI63	RecName: Full=Uncharacterized protein YpmA	>tr|A0A1M7AI63|A0A1M7AI63_9BACI Uncharacterized protein OS=Bacillus sp. bc15 OX=1761758 GN=SAMN04487918_10222 PE=4 SV=1	9.77803	1.3e-09	26.3175	26.655	27.5541	22.2368	19.7487	21.3855	27.7292	27.0181	27.0714	26.6713	27.5195	26.9992	21.532	21.3387	22.2213	27.0758	26.6976	27.2827	21.5049	22.0209	22.2188	26.252	26.321	25.787
A0A1M6VXC6	---NA---	>tr|A0A1M6VXC6|A0A1M6VXC6_9BACI Uncharacterized protein OS=Bacillus sp. bc15 OX=1761758 GN=SAMN04487918_101512 PE=4 SV=1	3.5451	0.000409994	30.0731	29.8792	27.7535	20.9491	27.2606	27.257	22.8373	21.0049	21.2013	28.0007	27.6703	28.4679	25.8856	26.3163	25.8257	24.6375	21.7373	26.6477	21.6914	22.0821	22.1707	22.7994	21.2269	23.2232
A0A1M7BET9	RecName: Full=3-oxoacyl-[acyl-carrier-protein] synthase 2; AltName: Full=3-oxoacyl-[acyl-carrier-protein] synthase II; AltName: Full=Beta-ketoacyl-ACP synthase II; Short=KAS II	>tr|A0A1M7BET9|A0A1M7BET9_9BACI 3-oxoacyl-[acyl-carrier-protein] synthase 2 OS=Bacillus sp. bc15 OX=1761758 GN=SAMN04487918_102383 PE=3 SV=1	3.7006	0.000292704	31.4659	30.8349	31.4187	21.5328	22.3731	20.9078	20.7583	21.5702	22.541	26.3721	28.2814	28.2004	23.9673	26.3221	21.4923	28.2123	26.8531	21.5583	26.8895	26.1856	21.4014	22.7777	22.9928	21.1349
A0A1M7GUV5	RecName: Full=50S ribosomal protein L32	>tr|A0A1M7GUV5|A0A1M7GUV5_9BACI 50S ribosomal protein L32 OS=Bacillus sp. bc15 OX=1761758 GN=rpmF PE=3 SV=1	13.1885	4.12e-12	31.0659	32.1741	32.2699	22.8848	22.2028	21.1659	21.3936	21.6249	20.9463	29.4828	29.08	29.3621	20.5636	21.3127	21.6544	29.493	27.9962	28.8784	21.615	21.3762	20.8878	22.9546	23.2654	22.2753
A0A1M7GHQ7	RecName: Full=2',3'-cyclic-nucleotide 2'-phosphodiesterase; AltName: Full=Global regulator YmdB	>tr|A0A1M7GHQ7|A0A1M7GHQ7_9BACI Uncharacterized protein OS=Bacillus sp. bc15 OX=1761758 GN=SAMN04487918_10665 PE=4 SV=1	6.33932	1.15e-06	29.3413	29.1993	29.0597	26.292	26.1203	26.75	25.6478	26.1724	26.7709	26.8405	25.943	26.4498	26.3138	25.6568	21.8262	20.9183	21.1398	21.8429	22.9729	20.9413	22.6423	22.6578	21.8838	22.437
A0A1M7APP2	RecName: Full=Purine nucleoside phosphorylase DeoD-type; Short=PNP	>tr|A0A1M7APP2|A0A1M7APP2_9BACI Purine nucleoside phosphorylase DeoD-type OS=Bacillus sp. bc15 OX=1761758 GN=deoD PE=3 SV=1	4.04732	0.000138527	30.729	30.3687	29.7457	29.0632	28.4835	28.9136	22.2055	22.6855	21.8508	21.4461	27.7598	28.6523	28.0935	27.0427	21.7617	21.9046	20.5936	21.7734	21.1785	21.4574	21.9525	23.0959	22.7483	22.2528
A0A1M7ECV4	RecName: Full=Thiosulfate sulfurtransferase GlpE	>tr|A0A1M7ECV4|A0A1M7ECV4_9BACI Rhodanese-related sulfurtransferase OS=Bacillus sp. bc15 OX=1761758 GN=SAMN04487918_104170 PE=4 SV=1	8.40959	1.89e-08	28.2527	27.9285	28.6725	21.5586	21.6412	21.2513	25.1627	25.1394	24.766	27.5013	27.5097	27.6549	25.104	25.9276	25.9718	24.8317	25.1456	26.0098	22.1379	21.569	23.148	21.8578	24.4839	22.4429
A0A1M7LD16	RecName: Full=Probable autolytic lysozyme; AltName: Full=1,4-beta-N-acetylmuramidase; AltName: Full=Autolysin	>tr|A0A1M7LD16|A0A1M7LD16_9BACI Lyzozyme M1 (1,4-beta-N-acetylmuramidase), GH25 family OS=Bacillus sp. bc15 OX=1761758 GN=SAMN04487918_11542 PE=4 SV=1	9.93658	9.72e-10	20.3785	19.318	19.8494	27.0527	27.7543	27.7946	27.962	27.6046	26.6498	26.3424	29.0246	28.5441	29.5689	28.1925	30.3825	21.3072	21.2061	21.9014	22.2905	22.0987	22.0334	23.0929	22.0313	23.0888
A0A1M7LH85	RecName: Full=General stress protein 26; Short=GSP26	>tr|A0A1M7LH85|A0A1M7LH85_9BACI General stress protein 26 OS=Bacillus sp. bc15 OX=1761758 GN=SAMN04487918_1163 PE=4 SV=1	6.87267	3.95e-07	29.8773	30.0459	29.8476	20.6482	20.9788	20.475	27.8918	26.3027	21.8526	28.6441	28.6148	28.2691	27.9939	29.0638	28.0797	21.2187	20.6348	19.6341	22.5906	20.7147	23.5426	22.8753	22.9604	22.6879
A0A1M7BEB9	RecName: Full=Tryptophan--tRNA ligase; AltName: Full=Tryptophanyl-tRNA synthetase; Short=TrpRS	>tr|A0A1M7BEB9|A0A1M7BEB9_9BACI Tryptophan--tRNA ligase OS=Bacillus sp. bc15 OX=1761758 GN=trpS PE=3 SV=1	6.59364	6.85e-07	29.9713	30.791	29.8998	24.4401	25.4641	26.0612	25.1821	24.8799	26.0331	22.1477	22.5567	22.6534	22.7385	20.2038	22.0784	25.7631	24.0193	27.5798	25.2193	24.2258	26.0852	22.3571	21.8576	23.0934
A0A1M7IJH4	RecName: Full=Uncharacterized protein YjlC	>tr|A0A1M7IJH4|A0A1M7IJH4_9BACI Uncharacterized conserved protein YjgD, DUF1641 family OS=Bacillus sp. bc15 OX=1761758 GN=SAMN04487918_108178 PE=4 SV=1	5.01427	1.79e-05	30.1438	30.518	29.6629	27.2118	29.4647	28.5218	28.8141	29.5928	21.6936	21.3742	20.843	21.2761	21.9439	22.296	22.0937	21.6419	20.3975	21.937	26.9182	26.3762	26.5267	21.5892	21.6971	22.7268
A0A1M6WI98	---NA---	>tr|A0A1M6WI98|A0A1M6WI98_9BACI Uncharacterized protein OS=Bacillus sp. bc15 OX=1761758 GN=SAMN04487918_101754 PE=4 SV=1	7.44773	1.26e-07	19.9452	20.4571	19.1898	25.8252	26.17	26.8512	27.8699	27.8861	27.5613	25.8494	27.4099	26.9298	25.6884	25.1911	28.1456	25.8427	27.7017	27.8191	22.7299	20.5825	22.7666	22.4492	21.951	22.3219
A0A1M6YZF7	RecName: Full=3-deoxy-manno-octulosonate cytidylyltransferase; AltName: Full=CMP-2-keto-3-deoxyoctulosonic acid synthase; Short=CKS; Short=CMP-KDO synthase	>tr|A0A1M6YZF7|A0A1M6YZF7_9BACI Spore coat polysaccharide biosynthesis protein SpsF OS=Bacillus sp. bc15 OX=1761758 GN=SAMN04487918_1011827 PE=4 SV=1	6.70708	5.47e-07	20.3532	19.6657	20.2885	26.4048	26.4922	27.6122	27.5301	27.3479	25.9052	25.8833	28.8449	28.3622	25.1999	26.7149	26.2598	24.9446	26.2905	27.1225	22.423	21.0617	23.0216	21.2034	22.9161	22.9069
A0A1M7JPL4	RecName: Full=DNA ligase; AltName: Full=Polydeoxyribonucleotide synthase [NAD(+)]	>tr|A0A1M7JPL4|A0A1M7JPL4_9BACI DNA ligase OS=Bacillus sp. bc15 OX=1761758 GN=ligA PE=3 SV=1	8.51685	1.52e-08	29.5872	28.6266	28.9357	26.4204	27.3942	27.9358	26.5268	25.7987	24.9905	26.6243	28.3756	27.4593	21.023	20.43	21.2396	24.8317	21.7891	23.9443	22.3802	22.1046	21.7077	21.8219	21.8325	22.4527
A0A1M7FCJ5	RecName: Full=NAD kinase; AltName: Full=ATP-dependent NAD kinase	>tr|A0A1M7FCJ5|A0A1M7FCJ5_9BACI NAD kinase OS=Bacillus sp. bc15 OX=1761758 GN=nadK PE=3 SV=1	2.90402	0.00165754	29.3537	29.0168	28.6469	22.4809	20.3797	20.9835	22.0938	23.8145	21.1861	21.7504	27.211	27.0059	26.8711	26.3971	22.0112	27.5392	22.7651	25.7062	27.8309	27.1947	26.6073	22.3067	23.2541	21.6015
A0A1M6WA67	RecName: Full=UPF0748 lipoprotein YddW; Flags: Precursor	>tr|A0A1M6WA67|A0A1M6WA67_9BACI Uncharacterized lipoprotein YddW, UPF0748 family OS=Bacillus sp. bc15 OX=1761758 GN=SAMN04487918_101659 PE=4 SV=1	6.35788	1.11e-06	21.9371	23.2011	19.8748	21.3005	26.2484	24.8895	31.463	32.0065	32.0094	27.1581	26.4887	26.8281	21.1812	20.2979	22.1095	25.7159	29.0037	29.8244	22.5675	21.0652	20.9021	22.7123	21.7762	22.8036
A0A1M7FYT1	RecName: Full=Adenine phosphoribosyltransferase; Short=APRT	>tr|A0A1M7FYT1|A0A1M7FYT1_9BACI Adenine phosphoribosyltransferase OS=Bacillus sp. bc15 OX=1761758 GN=apt PE=3 SV=1	8.63817	1.21e-08	31.552	31.1108	31.3926	28.6601	27.273	28.215	26.2348	22.3853	26.5711	26.5525	25.7744	26.1109	20.6314	21.9871	21.7066	21.0149	21.2162	21.0925	22.1561	21.3894	21.9134	22.1539	23.0023	23.1439
A0A1M7MKQ6	RecName: Full=30S ribosomal protein S9	>tr|A0A1M7MKQ6|A0A1M7MKQ6_9BACI 30S ribosomal protein S9 OS=Bacillus sp. bc15 OX=1761758 GN=rpsI PE=3 SV=1	12.9982	5.5e-12	32.3899	32.7051	30.6589	28.89	27.9631	28.1423	21.0444	21.4351	21.4117	28.2853	28.3862	28.7527	22.0025	22.0716	21.8346	21.9184	22.1879	21.7018	22.323	20.7921	22.2805	22.0484	21.6167	22.3107
A0A1M6VF76	RecName: Full=Zinc-binding protein AdcA; Flags: Precursor	>tr|A0A1M6VF76|A0A1M6VF76_9BACI Zinc transport system substrate-binding protein OS=Bacillus sp. bc15 OX=1761758 GN=SAMN04487918_101297 PE=3 SV=1	8.64787	1.2e-08	29.2568	29.1615	28.7126	26.354	26.7989	27.0633	25.7692	24.5716	25.4225	25.3341	26.4878	25.5999	24.9197	25.3518	25.2535	20.9873	21.5703	21.952	21.3532	22.0407	23.0301	23.4315	20.8233	21.8863
A0A1M7H1W2	RecName: Full=Uncharacterized protein YkuJ; Flags: Precursor	>tr|A0A1M7H1W2|A0A1M7H1W2_9BACI Uncharacterized protein YkuJ OS=Bacillus sp. bc15 OX=1761758 GN=SAMN04487918_106283 PE=4 SV=1	2.47483	0.00418669	31.4035	30.4026	30.8047	29.2522	22.922	27.0756	21.0344	24.4397	22.3436	21.9366	28.2431	27.7431	29.121	28.1343	20.6226	21.5468	22.0317	22.0382	22.3153	20.9938	21.229	22.2359	22.3695	22.8873
A0A1M7FY30	RecName: Full=Protein translocase subunit SecD	>tr|A0A1M7FY30|A0A1M7FY30_9BACI Multifunctional fusion protein OS=Bacillus sp. bc15 OX=1761758 GN=secF PE=3 SV=1	13.6644	1.81e-12	30.6329	30.693	30.5916	30.3473	30.4025	30.0435	20.6967	21.9774	22.1875	27.684	27.818	28.0121	21.0995	22.1727	21.0789	19.9657	19.982	21.2607	22.4916	22.7061	23.5345	22.8206	22.1349	22.5707
A0A1M7MI92	RecName: Full=Nucleoid-associated protein BCB4264_A0025	>tr|A0A1M7MI92|A0A1M7MI92_9BACI Nucleoid-associated protein SAMN04487918_12518 OS=Bacillus sp. bc15 OX=1761758 GN=SAMN04487918_12518 PE=3 SV=1	2.68465	0.00265358	28.4893	28.2664	28.4098	26.7505	25.895	26.1445	23.4757	21.5549	22.1504	21.169	22.1474	20.34	26.5102	26.648	21.0929	27.9324	22.1092	27.1916	26.1299	27.8795	24.7987	21.5965	22.7261	23.4326
A0A1M7E6L0	RecName: Full=GTPase Era	>tr|A0A1M7E6L0|A0A1M7E6L0_9BACI GTPase Era OS=Bacillus sp. bc15 OX=1761758 GN=era PE=3 SV=1	11.6453	4.74e-11	31.3304	29.7223	30.5778	27.4629	27.8813	28.1608	21.0378	21.3656	21.9359	27.9624	27.6966	27.7751	22.1355	21.9163	21.8369	22.4046	22.7953	21.747	22.0593	21.0468	23.1995	22.8403	23.7025	23.3708
A0A1M6VGI6	---NA---	>tr|A0A1M6VGI6|A0A1M6VGI6_9BACI Uncharacterized protein OS=Bacillus sp. bc15 OX=1761758 GN=SAMN04487918_101307 PE=4 SV=1	6.07356	1.99e-06	25.33	20.3019	26.1685	21.3305	20.9035	19.8541	28.5354	27.5731	28.8667	30.6769	30.5743	29.6101	20.9117	22.0629	22.6011	26.5628	28.4214	27.1874	22.7182	20.3068	22.4005	22.3569	23.0349	23.2988
A0A1M7GQG2	RecName: Full=Ribulose-phosphate 3-epimerase	>tr|A0A1M7GQG2|A0A1M7GQG2_9BACI Ribulose-phosphate 3-epimerase OS=Bacillus sp. bc15 OX=1761758 GN=SAMN04487918_106149 PE=3 SV=1	6.73084	5.21e-07	30.5469	29.2092	29.8893	28.5701	28.9766	28.7498	21.8614	22.3127	21.6695	21.1643	26.7705	25.5174	21.7877	20.7326	20.7315	27.6434	26.2649	27.6268	22.0191	21.3049	21.748	21.9502	21.0208	23.4224
A0A1M6VNJ5	RecName: Full=Molybdopterin molybdenumtransferase; Short=MPT Mo-transferase	>tr|A0A1M6VNJ5|A0A1M6VNJ5_9BACI Molybdopterin molybdenumtransferase OS=Bacillus sp. bc15 OX=1761758 GN=SAMN04487918_101393 PE=3 SV=1	4.55478	4.68e-05	20.6289	21.3388	19.9962	26.3625	25.563	20.1853	22.3228	22.9285	21.2254	22.7052	21.1925	20.8174	24.8506	25.6586	27.4516	29.0527	28.0657	27.9776	25.5882	27.6962	27.5853	28.1065	26.8643	27.1624
A0A1M6WZX2	---NA---	>tr|A0A1M6WZX2|A0A1M6WZX2_9BACI Uncharacterized protein OS=Bacillus sp. bc15 OX=1761758 GN=SAMN04487918_101950 PE=4 SV=1	4.02313	0.000146035	25.8505	26.8254	26.03	27.024	27.1839	26.7056	26.2196	26.7523	25.7485	26.1802	25.7958	27.1991	26.7726	26.7697	21.2776	21.9994	20.7708	21.7996	22.4787	21.8047	22.4027	22.8383	22.4038	22.4514
A0A1M7LKN6	RecName: Full=UDP-N-acetyl-D-mannosamine dehydrogenase; AltName: Full=UDP-ManNAc 6-dehydrogenase	>tr|A0A1M7LKN6|A0A1M7LKN6_9BACI Nucleotide sugar dehydrogenase OS=Bacillus sp. bc15 OX=1761758 GN=SAMN04487918_11627 PE=3 SV=1	5.33255	9.2e-06	20.7484	18.3371	19.604	27.722	29.2979	29.1699	29.338	28.7654	28.0862	27.4335	29.0387	29.8663	28.2193	27.1531	21.5972	20.3059	22.1805	22.7753	22.0149	19.2151	21.7281	21.8262	22.4629	24.2888
A0A1M7E402	RecName: Full=Ribosomal silencing factor RsfS	>tr|A0A1M7E402|A0A1M7E402_9BACI Ribosomal silencing factor RsfS OS=Bacillus sp. bc15 OX=1761758 GN=rsfS PE=3 SV=1	11.6713	4.64e-11	31.4763	30.8998	30.9401	22.3825	21.3067	20.6417	25.3466	24.7734	25.931	26.6684	27.3608	27.9714	25.8151	25.2507	24.8183	22.2085	22.1651	21.9431	21.2707	21.7594	22.2094	21.9336	23.0351	22.5318
A0A1M7GIZ2	RecName: Full=Ribonuclease J 2; Short=RNase J2	>tr|A0A1M7GIZ2|A0A1M7GIZ2_9BACI Ribonuclease J OS=Bacillus sp. bc15 OX=1761758 GN=rnj PE=3 SV=1	5.93376	2.67e-06	31.7384	31.4946	31.5416	22.6727	25.3891	25.0943	24.962	25.4455	26.3464	20.8309	21.7537	20.895	27.2453	25.8107	21.5054	20.9206	21.6048	21.2492	25.965	24.958	25.7402	22.8202	23.4479	20.872
A0A1M7LKI4	RecName: Full=Uncharacterized protein YfhS	>tr|A0A1M7LKI4|A0A1M7LKI4_9BACI Uncharacterized protein OS=Bacillus sp. bc15 OX=1761758 GN=SAMN04487918_11645 PE=4 SV=1	4.87501	2.37e-05	29.7509	29.3555	30.7285	22.0456	21.2407	20.8056	26.1744	27.2082	25.5199	27.4364	27.9024	27.8727	28.4352	28.3845	21.3374	21.4517	22.4753	20.5108	21.5896	19.9839	22.0022	22.324	22.8304	22.0114
A0A1M7GXW3	RecName: Full=Elongation factor 2; Short=EF-2	>tr|A0A1M7GXW3|A0A1M7GXW3_9BACI GTP-binding protein OS=Bacillus sp. bc15 OX=1761758 GN=SAMN04487918_106251 PE=4 SV=1	5.15945	1.32e-05	31.45	29.8997	31.352	22.2333	21.4351	20.9812	26.9072	27.4964	26.8651	21.5098	27.1082	26.7112	26.8088	26.7961	22.4432	21.6659	21.9876	21.8839	22.1304	21.5779	21.6869	22.4972	22.7875	22.7562
A0A1M7C1A5	RecName: Full=Lactaldehyde dehydrogenase	>tr|A0A1M7C1A5|A0A1M7C1A5_9BACI Nonphosphorylating glyceraldehyde-3-phosphate dehydrogenase OS=Bacillus sp. bc15 OX=1761758 GN=SAMN04487918_102679 PE=3 SV=1	4.35044	7.26e-05	28.5868	28.9425	27.0292	24.4344	22.3416	25.0898	29.5353	24.2496	29.1657	22.8636	24.2638	23.5726	21.4034	20.9946	23.2055	27.0742	27.5761	27.91	23.1608	20.7187	20.9834	21.97	23.2055	20.6432
A0A1M7EMG3	RecName: Full=GDP-mannose pyrophosphatase; AltName: Full=GDP-mannose hydrolase; AltName: Full=GDPMK	>tr|A0A1M7EMG3|A0A1M7EMG3_9BACI ADP-ribose pyrophosphatase OS=Bacillus sp. bc15 OX=1761758 GN=SAMN04487918_104289 PE=3 SV=1	4.69006	3.49e-05	28.2036	27.5161	27.7545	21.6624	21.4547	22.395	27.5256	26.7087	27.2117	22.4291	22.1143	21.5547	21.6331	20.7098	22.4278	27.6835	27.8284	27.127	27.9996	26.5083	21.324	23.7047	22.798	22.6004
A0A1M7J5H1	RecName: Full=Oligopeptide transport ATP-binding protein OppD	>tr|A0A1M7J5H1|A0A1M7J5H1_9BACI Peptide/nickel transport system ATP-binding protein OS=Bacillus sp. bc15 OX=1761758 GN=SAMN04487918_10963 PE=3 SV=1	2.8529	0.00185374	21.7183	20.3523	21.0397	21.6502	20.8647	20.2371	25.5525	25.9022	26.3196	21.9424	28.5428	28.2727	25.3862	26.2245	22.1913	28.0173	28.3083	28.487	26.0619	24.8669	21.4943	25.0588	25.2303	25.0793
A0A1M6X7P9	RecName: Full=Acetyl esterase	>tr|A0A1M6X7P9|A0A1M6X7P9_9BACI Acetyl esterase/lipase OS=Bacillus sp. bc15 OX=1761758 GN=SAMN04487918_1011044 PE=4 SV=1	3.21063	0.000853906	20.2434	20.736	19.9514	26.5206	27.8443	27.663	25.9982	26.5284	25.8281	26.4929	26.5041	26.9763	25.8622	26.1108	21.276	20.8639	22.041	20.2418	26.1981	27.3982	21.7469	22.8566	26.317	26.488
A0A1M7MJ15	---NA---	>tr|A0A1M7MJ15|A0A1M7MJ15_9BACI Sigma-70, region 4 OS=Bacillus sp. bc15 OX=1761758 GN=SAMN04487918_12511 PE=4 SV=1	9.19273	4.16e-09	29.7445	30.149	29.4331	25.9441	25.8867	26.4722	20.7934	23.9059	21.2413	26.3909	26.1795	26.7574	25.9182	26.1195	25.1927	21.6481	21.7065	21.8415	22.1306	21.7887	22.0471	21.8698	22.287	23.1587
A0A1M7B8L6	RecName: Full=Coenzyme A disulfide reductase; Short=CoA-disulfide reductase; Short=CoADR	>tr|A0A1M7B8L6|A0A1M7B8L6_9BACI NADPH-dependent 2,4-dienoyl-CoA reductase, sulfur reductase OS=Bacillus sp. bc15 OX=1761758 GN=SAMN04487918_102309 PE=4 SV=1	6.11704	1.81e-06	29.5095	28.5654	29.7811	27.3964	26.645	26.4418	21.0945	22.6359	22.3929	24.6262	27.4705	27.1056	26.6308	25.8213	22.9089	21.4932	21.3637	22.1419	21.9504	21.144	22.8684	23.0741	21.678	23.5037
A0A1M7J1V5	RecName: Full=Probable quinol oxidase subunit 1; AltName: Full=Quinol oxidase polypeptide I	>tr|A0A1M7J1V5|A0A1M7J1V5_9BACI Cytochrome aa3 quinol oxidase subunit 1 apoprotein OS=Bacillus sp. bc15 OX=1761758 GN=SAMN04487918_10919 PE=3 SV=1	8.66852	1.17e-08	23.4159	24.3029	24.9883	28.0606	26.2533	28.0839	20.8937	22.4737	22.9428	29.1169	29.6983	29.0545	21.2583	21.362	21.2309	26.9263	27.0852	27.7232	22.7712	20.7964	22.0637	21.876	22.1193	23.5284
A0A1M6YJZ3	---NA---	>tr|A0A1M6YJZ3|A0A1M6YJZ3_9BACI Uncharacterized protein OS=Bacillus sp. bc15 OX=1761758 GN=SAMN04487918_1011622 PE=4 SV=1	8.64059	1.21e-08	29.3996	30.091	29.8383	27.5662	27.9541	28.1432	22.4871	22.9292	22.4303	22.1316	22.2842	21.5833	28.4647	28.8619	25.522	20.3158	22.3427	21.1906	21.4902	22.7624	21.3425	22.3763	22.6777	23.8001
A0A1M7HF44	RecName: Full=3-(3-hydroxy-phenyl)propionate/3-hydroxycinnamic acid hydroxylase; Short=3-HCI hydroxylase; Short=3-HPP hydroxylase	>tr|A0A1M7HF44|A0A1M7HF44_9BACI 2-polyprenyl-6-methoxyphenol hydroxylase OS=Bacillus sp. bc15 OX=1761758 GN=SAMN04487918_10739 PE=4 SV=1	11.2449	8.94e-11	26.8837	26.3149	26.7613	29.0819	29.231	29.272	26.281	28.5932	26.7615	26.0425	26.2894	25.9538	22.2519	21.2449	21.9733	21.3043	21.8358	20.9417	21.2474	21.5279	22.1422	21.8485	21.8168	22.2579
A0A1M6Z092	RecName: Full=UDP-glucose 4-epimerase; AltName: Full=Galactowaldenase; AltName: Full=UDP-galactose 4-epimerase	>tr|A0A1M6Z092|A0A1M6Z092_9BACI Polysaccharide biosynthesis protein OS=Bacillus sp. bc15 OX=1761758 GN=SAMN04487918_1011830 PE=4 SV=1	8.36684	2.07e-08	21.8233	21.2772	20.5481	22.7785	21.9391	23.3995	25.7749	26.9575	24.4793	28.8379	29.3226	30.0759	27.7668	27.3394	27.8154	24.1687	25.7151	24.8593	21.6571	21.1381	21.8553	23.5908	22.8809	21.2469
A0A1M7GUH2	RecName: Full=UDP-N-acetylmuramoyl-L-alanyl-D-glutamate--2,6-diaminopimelate ligase; AltName: Full=Meso-A2pm-adding enzyme; AltName: Full=Meso-diaminopimelate-adding enzyme; AltName: Full=UDP-MurNAc-L-Ala-D-Glu:meso-diaminopimelate ligase; AltName: Full=UDP-MurNAc-tripeptide synthetase; AltName: Full=UDP-N-acetylmuramyl-tripeptide synthetase	>tr|A0A1M7GUH2|A0A1M7GUH2_9BACI UDP-N-acetylmuramoyl-L-alanyl-D-glutamate--2,6-diaminopimelate ligase OS=Bacillus sp. bc15 OX=1761758 GN=murE PE=3 SV=1	5.54226	5.97e-06	21.588	22.9687	25.0483	25.8703	27.3484	27.3108	27.3666	27.0142	27.5685	27.6152	26.4799	26.7069	26.6271	25.612	23.0279	22.1378	21.8565	21.4556	22.2252	22.0361	22.1447	22.4723	22.7251	22.0369
A0A1M7I5D8	RecName: Full=Superoxide dismutase [Cu-Zn]; AltName: Full=Superoxide dismutase 1	>tr|A0A1M7I5D8|A0A1M7I5D8_9BACI Superoxide dismutase, Cu-Zn family OS=Bacillus sp. bc15 OX=1761758 GN=SAMN04487918_10814 PE=4 SV=1	7.54174	1.05e-07	31.5666	31.6231	31.6886	27.7115	26.2943	27.6307	21.1326	20.9956	22.1396	20.9989	25.1978	25.4958	24.8636	26.2079	24.8873	20.7321	22.1808	21.064	23.2319	21.5582	22.4282	22.2754	22.6267	22.7052
A0A1M7M8L9	---NA---	>tr|A0A1M7M8L9|A0A1M7M8L9_9BACI Bacteriocin (Lactococcin_972) OS=Bacillus sp. bc15 OX=1761758 GN=SAMN04487918_12129 PE=4 SV=1	7.12713	2.37e-07	24.4428	26.1776	26.6389	28.9771	26.5285	27.3546	26.7759	28.6589	28.0701	27.3976	26.1284	27.5577	21.3985	21.4889	20.871	20.5982	21.2737	22.6256	21.9799	21.0657	22.4635	23.3181	21.8195	23.6216
A0A1M6WC79	RecName: Full=2,3-bisphosphoglycerate-dependent phosphoglycerate mutase; Short=BPG-dependent PGAM; Short=PGAM; Short=Phosphoglyceromutase; Short=dPGM	>tr|A0A1M6WC79|A0A1M6WC79_9BACI 2,3-bisphosphoglycerate-dependent phosphoglycerate mutase OS=Bacillus sp. bc15 OX=1761758 GN=gpmA PE=3 SV=1	11.3183	7.87e-11	29.0019	28.8307	29.1004	24.1777	24.3027	25.3146	26.8437	26.4014	27.1119	28.3524	27.7517	28.4168	21.2332	21.2859	20.6324	20.6375	21.4468	22.1025	22.5472	20.6565	21.4184	22.6165	23.3731	22.6493
A0A1M7E8X4	RecName: Full=N-acetyl-D-glucosamine kinase; AltName: Full=GlcNAc kinase	>tr|A0A1M7E8X4|A0A1M7E8X4_9BACI Glucokinase OS=Bacillus sp. bc15 OX=1761758 GN=SAMN04487918_104116 PE=4 SV=1	9.23362	3.82e-09	29.3149	27.6148	29.0171	20.9319	21.8259	21.6996	22.5964	21.7246	22.0875	28.3841	28.8256	28.5648	22.3138	21.9346	23.5465	27.9195	27.3656	27.5524	23.1863	20.4387	21.9413	21.772	23.3407	22.2999
A0A1M7EF54	RecName: Full=Alkaline shock protein 23	>tr|A0A1M7EF54|A0A1M7EF54_9BACI Uncharacterized conserved protein YloU, alkaline shock protein (Asp23) family OS=Bacillus sp. bc15 OX=1761758 GN=SAMN04487918_104198 PE=4 SV=1	7.6831	7.88e-08	31.5202	31.8462	31.4519	21.1193	19.9663	21.6951	22.3346	21.9173	23.1314	31.0037	28.7236	28.2534	28.2242	26.9411	22.8427	21.1831	20.9228	21.7451	21.9682	20.7732	21.2988	22.5562	22.7555	21.9103
A0A1M7D983	RecName: Full=Ribose-5-phosphate isomerase B; AltName: Full=Phosphoriboisomerase B	>tr|A0A1M7D983|A0A1M7D983_9BACI Ribose-5-phosphate isomerase OS=Bacillus sp. bc15 OX=1761758 GN=SAMN04487918_103162 PE=4 SV=1	6.63233	6.31e-07	29.6041	28.4598	29.0832	21.9719	21.7767	21.9678	24.8784	25.1284	23.8076	25.2445	25.8344	25.8372	26.2785	25.7156	25.8118	25.4096	24.5579	21.83	22.7463	20.6973	21.3577	21.9165	23.3054	22.7006
A0A1M6VZ79	RecName: Full=Thioredoxin; Short=Trx	>tr|A0A1M6VZ79|A0A1M6VZ79_9BACI Thioredoxin OS=Bacillus sp. bc15 OX=1761758 GN=SAMN04487918_101531 PE=4 SV=1	5.10885	1.46e-05	28.9246	26.7806	27.6721	21.9956	25.6987	26.2216	25.7726	25.7113	25.6229	21.9822	21.1189	22.3934	22.1795	21.0339	21.1961	22.4976	23.028	22.0835	25.4328	26.4393	27.0141	24.3691	25.5756	25.1543
A0A1M6XMJ0	---NA---	>tr|A0A1M6XMJ0|A0A1M6XMJ0_9BACI Uncharacterized protein OS=Bacillus sp. bc15 OX=1761758 GN=SAMN04487918_1011207 PE=4 SV=1	5.44098	7.35e-06	30.911	30.2918	30.9774	22.9195	21.1732	22.0834	27.4409	26.8703	26.0414	23.9194	27.7375	27.3452	21.3232	20.3929	21.9132	21.9928	22.2041	20.4499	25.9817	26.8888	21.466	20.5543	22.1976	22.6395
A0A1M6WIJ0	RecName: Full=Probable lipid hydrolase 463L	>tr|A0A1M6WIJ0|A0A1M6WIJ0_9BACI NTE family protein OS=Bacillus sp. bc15 OX=1761758 GN=SAMN04487918_101757 PE=4 SV=1	5.53095	6.09e-06	29.9042	29.539	29.5551	26.179	22.1645	22.6027	23.4399	22.1461	20.7811	26.9599	27.4584	26.8539	28.2834	27.5478	23.9518	21.4558	21.7594	22.1568	22.4996	21.2799	22.3799	22.0553	22.6281	22.0798
A0A1M7C0Q1	RecName: Full=Endospore coat-associated protein YheC	>tr|A0A1M7C0Q1|A0A1M7C0Q1_9BACI Uncharacterized protein OS=Bacillus sp. bc15 OX=1761758 GN=SAMN04487918_102670 PE=4 SV=1	11.9313	2.81e-11	20.5675	19.9646	20.9504	26.5712	25.8452	27.4099	27.8932	27.5698	27.0951	27.3953	27.6904	27.839	27.4391	27.2047	26.3291	21.1261	21.9768	21.6538	22.4771	22.064	22.5327	21.8311	21.6336	22.4391
A0A1M7GWE5	RecName: Full=Probable quinol oxidase subunit 3; AltName: Full=Quinol oxidase polypeptide III	>tr|A0A1M7GWE5|A0A1M7GWE5_9BACI Cytochrome c oxidase subunit 3 OS=Bacillus sp. bc15 OX=1761758 GN=SAMN04487918_106237 PE=3 SV=1	12.334	1.63e-11	19.6004	21.0662	19.9071	30.199	29.8192	30.2805	28.8368	29.0368	29.5174	21.5145	20.6957	21.0565	29.3727	29.0114	28.8248	20.4275	21.7241	22.2563	21.7375	20.578	22.5812	22.3929	22.0391	22.978
A0A1M7LX58	RecName: Full=Protein translocase subunit SecY	>tr|A0A1M7LX58|A0A1M7LX58_9BACI Protein translocase subunit SecY OS=Bacillus sp. bc15 OX=1761758 GN=secY PE=3 SV=1	12.137	2.11e-11	27.9944	28.1304	28.1477	30.2383	30.5015	29.9396	27.9739	28.2062	28.814	22.4117	22.5611	21.8617	22.5416	20.7296	21.6494	21.2751	21.5666	19.6219	21.6926	21.5395	22.2176	21.5522	22.4274	21.6454
A0A1M6YLF0	RecName: Full=Nod factor export ATP-binding protein I; AltName: Full=Nodulation ATP-binding protein I	>tr|A0A1M6YLF0|A0A1M6YLF0_9BACI ABC-2 type transport system ATP-binding protein OS=Bacillus sp. bc15 OX=1761758 GN=SAMN04487918_1011642 PE=4 SV=1	3.34519	0.000635285	26.9497	26.1455	19.2084	27.2543	28.1007	28.0599	25.5349	26.6269	26.1419	26.4752	27.0605	26.7265	21.1927	21.7441	22.0808	24.6207	25.2959	25.6292	21.2986	22.3472	21.8034	21.6666	21.737	21.5365
A0A1M7I891	RecName: Full=NADH dehydrogenase	>tr|A0A1M7I891|A0A1M7I891_9BACI NADH dehydrogenase OS=Bacillus sp. bc15 OX=1761758 GN=SAMN04487918_10849 PE=4 SV=1	6.41099	1e-06	28.6817	28.4739	28.704	25.0774	25.6075	25.416	21.9646	20.6622	19.3569	26.2414	26.6186	26.5231	25.7041	24.3512	21.4804	20.618	21.9011	21.5224	26.1383	26.6073	26.3471	21.2139	23.5715	22.3023
A0A1M7JWY1	RecName: Full=Oligo-1,6-glucosidase; AltName: Full=Dextrin 6-alpha-D-glucanohydrolase; AltName: Full=Oligosaccharide alpha-1,6-glucosidase; AltName: Full=Sucrase-isomaltase; Short=Isomaltase	>tr|A0A1M7JWY1|A0A1M7JWY1_9BACI Alpha-glucosidase OS=Bacillus sp. bc15 OX=1761758 GN=SAMN04487918_110100 PE=4 SV=1	5.64458	4.81e-06	28.6509	27.4444	28.3475	26.4269	21.2081	27.2183	29.048	27.7781	29.145	27.2781	27.2336	26.8816	21.2129	20.5948	20.3809	22.2122	21.5324	20.7276	21.7608	20.2617	23.1336	21.8399	22.5459	22.1271
A0A1M7ALV9	RecName: Full=N-acetylmuramoyl-L-alanine amidase BlyA; AltName: Full=Autolysin; AltName: Full=Cell wall hydrolase	>tr|A0A1M7ALV9|A0A1M7ALV9_9BACI N-acetylmuramoyl-L-alanine amidase OS=Bacillus sp. bc15 OX=1761758 GN=SAMN04487918_10273 PE=4 SV=1	8.99547	6.08e-09	26.2441	25.8882	26.5935	21.1783	22.2642	21.8479	27.0886	27.4286	26.8021	27.2758	27.0591	26.4669	25.5361	27.7423	27.7807	22.6334	21.5953	21.2159	21.6512	20.7258	21.6688	23.0081	22.1762	22.9258
A0A1M7B8Q0	RecName: Full=2-oxoglutarate dehydrogenase E1 component; AltName: Full=Alpha-ketoglutarate dehydrogenase	>tr|A0A1M7B8Q0|A0A1M7B8Q0_9BACI 2-oxoglutarate dehydrogenase E1 component OS=Bacillus sp. bc15 OX=1761758 GN=odhA PE=3 SV=1	6.75288	5e-07	24.6481	22.7809	22.7335	25.5959	25.612	26.4597	26.6678	25.9578	25.1243	26.7939	27.3762	28.0269	27.3067	27.4796	25.7677	20.4047	21.7744	22.2551	22.3391	20.9037	22.9612	21.3735	21.9695	22.3619
A0A1M6XZF8	RecName: Full=Uncharacterized protein YwsA	>tr|A0A1M6XZF8|A0A1M6XZF8_9BACI Uncharacterized protein OS=Bacillus sp. bc15 OX=1761758 GN=SAMN04487918_1011362 PE=4 SV=1	3.81093	0.000229154	28.2831	26.4418	28.193	26.8439	20.348	23.249	25.1866	25.183	24.5645	25.0534	26.2126	25.8735	27.0581	26.8173	26.7577	20.4194	21.8158	20.869	21.1192	23.3138	22.1208	23.561	22.1539	23.1909
A0A1M6VIM6	RecName: Full=Inner membrane protein YbbJ	>tr|A0A1M6VIM6|A0A1M6VIM6_9BACI Membrane protein implicated in regulation of membrane protease activity OS=Bacillus sp. bc15 OX=1761758 GN=SAMN04487918_101336 PE=4 SV=1	7.58644	9.66e-08	26.2416	26.518	26.4059	21.8349	21.7136	21.0157	21.2584	22.349	21.5308	28.7168	27.8352	28.3586	28.0488	24.8317	26.5964	21.5364	20.9939	22.8966	26.7518	26.3026	25.4073	21.6059	22.4475	23.3596
A0A1M7J346	RecName: Full=Methyl-accepting chemotaxis protein 4	>tr|A0A1M7J346|A0A1M7J346_9BACI Methyl-accepting chemotaxis protein OS=Bacillus sp. bc15 OX=1761758 GN=SAMN04487918_10938 PE=4 SV=1	4.86842	2.4e-05	29.4831	28.6991	29.0222	25.1668	21.1882	25.169	23.6817	25.9882	25.8225	26.2989	24.8538	26.2316	26.2891	26.914	23.7049	21.6934	20.3662	21.7975	22.2695	21.0383	21.7127	22.6931	22.8934	21.4793
A0A1M7FVT6	RecName: Full=Protein YiiM	>tr|A0A1M7FVT6|A0A1M7FVT6_9BACI MOSC domain-containing protein YiiM OS=Bacillus sp. bc15 OX=1761758 GN=SAMN04487918_105299 PE=4 SV=1	4.83538	2.57e-05	21.6773	19.7969	18.456	26.0346	24.0222	24.6751	26.0724	26.3846	25.4988	26.1999	26.6803	26.6407	26.4731	26.4706	25.637	25.2273	24.6099	24.7897	25.7223	22.0577	22.7707	21.9019	23.2562	23.3773
A0A1M7JMK4	RecName: Full=Adenylosuccinate lyase; Short=ASL; AltName: Full=Adenylosuccinase; Short=ASase	>tr|A0A1M7JMK4|A0A1M7JMK4_9BACI Adenylosuccinate lyase OS=Bacillus sp. bc15 OX=1761758 GN=SAMN04487918_1105 PE=3 SV=1	4.19694	0.000100403	31.3609	30.4123	30.9958	21.4045	25.9724	26.2756	21.9674	21.4213	21.2947	21.41	22.309	21.4345	26.7048	26.2231	25.8592	28.9569	24.6583	21.749	22.6029	23.0598	21.8554	21.0634	23.4293	22.0037
A0A1M7BBI0	RecName: Full=dTDP-4-dehydrorhamnose 3,5-epimerase; AltName: Full=Thymidine diphospho-4-keto-rhamnose 3,5-epimerase; AltName: Full=dTDP-4-keto-6-deoxyglucose 3,5-epimerase; AltName: Full=dTDP-6-deoxy-D-xylo-4-hexulose 3,5-epimerase; AltName: Full=dTDP-L-rhamnose synthase	>tr|A0A1M7BBI0|A0A1M7BBI0_9BACI dTDP-4-dehydrorhamnose 3,5-epimerase OS=Bacillus sp. bc15 OX=1761758 GN=SAMN04487918_102342 PE=3 SV=1	4.22434	9.45e-05	19.9601	21.2374	21.6396	27.2468	21.4106	26.7447	26.3402	28.1906	26.9911	27.0058	27.6197	27.7322	22.3898	20.1831	22.8696	25.6441	27.8564	28.0899	21.9938	23.168	21.9736	22.9129	22.4936	22.5797
A0A1M7FSL8	RecName: Full=Organic hydroperoxide resistance protein-like	>tr|A0A1M7FSL8|A0A1M7FSL8_9BACI Peroxiredoxin, Ohr subfamily OS=Bacillus sp. bc15 OX=1761758 GN=SAMN04487918_105261 PE=4 SV=1	8.93719	6.87e-09	29.8464	28.9643	29.5734	27.6831	26.5289	27.1455	22.2983	22.9329	21.4928	26.3197	27.9555	27.9951	21.9392	20.6331	22.6747	21.8198	22.7149	20.578	22.763	22.7269	21.8709	23.0669	21.9952	22.2979
A0A1M7GU79	RecName: Full=Pyridoxal phosphate homeostasis protein; Short=PLP homeostasis protein	>tr|A0A1M7GU79|A0A1M7GU79_9BACI Pyridoxal phosphate homeostasis protein OS=Bacillus sp. bc15 OX=1761758 GN=SAMN04487918_106194 PE=3 SV=1	4.80978	2.71e-05	26.9868	27.4623	27.2117	22.0469	22.5331	21.6643	27.2758	22.1599	27.0871	26.7589	27.4818	27.43	21.8661	20.073	22.1696	26.6967	26.2398	25.4715	22.6086	22.0926	21.3946	23.2855	22.4339	23.3441
A0A1M7LS93	RecName: Full=Peptidyl-tRNA hydrolase; Short=PTH	>tr|A0A1M7LS93|A0A1M7LS93_9BACI Peptidyl-tRNA hydrolase OS=Bacillus sp. bc15 OX=1761758 GN=pth PE=3 SV=1	8.7721	9.55e-09	25.3404	23.9999	25.3091	21.4219	20.7991	20.8226	25.5235	25.7794	26.0028	25.8658	26.5961	26.5571	25.6527	27.1295	26.7409	24.8625	26.1258	26.3114	22.0553	21.4493	20.8302	22.7724	22.9657	22.7281
A0A1M6VXJ5	RecName: Full=Adenosylmethionine-8-amino-7-oxononanoate aminotransferase; AltName: Full=7,8-diamino-pelargonic acid aminotransferase; Short=DAPA AT; Short=DAPA aminotransferase; AltName: Full=7,8-diaminononanoate synthase; Short=DANS; AltName: Full=Diaminopelargonic acid synthase	>tr|A0A1M6VXJ5|A0A1M6VXJ5_9BACI N(6)-acetyl-beta-lysine transaminase OS=Bacillus sp. bc15 OX=1761758 GN=SAMN04487918_101513 PE=3 SV=1	3.22129	0.000833945	20.325	20.9205	18.7496	23.3	27.1121	26.9969	27.9411	26.2691	27.2309	26.7856	27.4997	26.8535	25.7441	26.7174	20.5167	21.5049	23.1166	22.5766	25.7689	25.2166	23.4455	22.5186	23.4061	23.07
A0A1M7D7X9	RecName: Full=ATP synthase subunit delta; AltName: Full=ATP synthase F(1) sector subunit delta; AltName: Full=F-type ATPase subunit delta; Short=F-ATPase subunit delta	>tr|A0A1M7D7X9|A0A1M7D7X9_9BACI ATP synthase subunit delta OS=Bacillus sp. bc15 OX=1761758 GN=atpH PE=3 SV=1	9.65544	1.68e-09	30.5609	30.7305	30.7714	22.67	26.2292	25.9636	22.0681	21.5674	21.9981	29.1196	29.2604	29.1749	21.4601	21.4011	20.0542	21.4465	21.4809	21.4735	22.5425	23.1858	22.6945	22.1459	23.423	22.1605
A0A1M7DKP5	RecName: Full=GMP reductase; AltName: Full=Guanosine 5'-monophosphate oxidoreductase; Short=Guanosine monophosphate reductase	>tr|A0A1M7DKP5|A0A1M7DKP5_9BACI GMP reductase OS=Bacillus sp. bc15 OX=1761758 GN=guaC PE=3 SV=1	7.17629	2.17e-07	26.1573	27.7368	27.4228	22.7488	25.7463	25.3617	21.7803	22.1701	21.7419	26.5175	25.5994	26.7325	23.3475	21.699	22.728	27.4923	28.7612	29.9046	20.7332	21.0743	21.4416	22.7101	21.4001	22.5417
A0A1M7EME0	---NA---	>tr|A0A1M7EME0|A0A1M7EME0_9BACI Transcriptional regulator, CopG family OS=Bacillus sp. bc15 OX=1761758 GN=SAMN04487918_104282 PE=4 SV=1	12.5758	1.2e-11	18.013	19.8108	18.8746	33.5042	34.2232	33.4872	20.089	20.3965	23.3757	21.5916	21.7493	21.7375	22.2137	21.7306	21.2885	21.9241	20.5541	21.8839	22.618	21.4928	21.0945	34.1268	33.6481	33.9405
A0A1M7E3N3	RecName: Full=GTPase Der; AltName: Full=GTP-binding protein EngA	>tr|A0A1M7E3N3|A0A1M7E3N3_9BACI CP-type G domain-containing protein OS=Bacillus sp. bc15 OX=1761758 GN=SAMN04487918_10444 PE=4 SV=1	6.14322	1.71e-06	28.5275	28.6425	28.1559	25.3577	26.319	26.2231	21.0928	22.0235	22.0068	28.3172	23.7423	27.6839	26.0674	26.2717	27.5278	19.9338	21.0423	20.0844	21.4204	21.4409	24.0139	22.5018	22.729	22.1372
A0A1M7JQG8	RecName: Full=Aspartyl/glutamyl-tRNA(Asn/Gln) amidotransferase subunit C; Short=Asp/Glu-ADT subunit C	>tr|A0A1M7JQG8|A0A1M7JQG8_9BACI Aspartyl/glutamyl-tRNA(Asn/Gln) amidotransferase subunit C OS=Bacillus sp. bc15 OX=1761758 GN=gatC PE=3 SV=1	2.81983	0.00198715	30.369	28.7793	28.6288	21.6574	26.8618	25.8692	25.3669	26.2985	20.4023	21.2711	21.9705	20.8872	22.0448	20.8156	23.133	22.8935	26.7067	26.5353	21.5532	22.3187	23.046	24.7264	25.2858	25.8229
A0A1M7E7C5	RecName: Full=Cytidine deaminase; AltName: Full=Cytidine aminohydrolase; Short=CDA	>tr|A0A1M7E7C5|A0A1M7E7C5_9BACI Cytidine deaminase OS=Bacillus sp. bc15 OX=1761758 GN=SAMN04487918_10480 PE=3 SV=1	10.5409	3.05e-10	26.1651	27.726	27.5316	26.9955	25.9723	26.7481	21.7045	21.8975	21.5088	26.8605	26.5571	26.7647	26.4475	25.8664	26.4542	21.7937	21.6218	21.7823	22.0635	21.0045	22.3465	22.9953	21.9678	22.3548
A0A1M7EPC8	RecName: Full=Anti-sigma F factor; AltName: Full=Stage II sporulation protein AB	>tr|A0A1M7EPC8|A0A1M7EPC8_9BACI Anti-sigma F factor OS=Bacillus sp. bc15 OX=1761758 GN=spoIIAB PE=3 SV=1	1.2063	0.0692037	28.5488	18.5728	27.7239	25.3327	26.0895	26.1152	25.2942	25.0999	25.7645	25.588	25.8354	26.2812	24.9953	26.3096	26.1215	20.9584	23.1925	21.189	21.4737	22.1503	21.1451	22.9546	23.2697	22.7131
A0A1M7DJZ5	RecName: Full=UDP-glucose 4-epimerase; AltName: Full=Galactowaldenase; AltName: Full=UDP-galactose 4-epimerase	>tr|A0A1M7DJZ5|A0A1M7DJZ5_9BACI UDP-glucose 4-epimerase OS=Bacillus sp. bc15 OX=1761758 GN=SAMN04487918_103295 PE=3 SV=1	7.31235	1.66e-07	29.2151	26.9019	28.4316	24.8018	27.468	27.5437	27.5933	26.0788	27.2791	25.2986	26.9676	26.4403	21.718	20.372	21.4617	21.4231	20.6639	22.0022	22.5331	20.6567	21.5	21.7922	22.1022	22.3592
A0A1M7M0H1	---NA---	>tr|A0A1M7M0H1|A0A1M7M0H1_9BACI Phage major tail protein, phi13 family OS=Bacillus sp. bc15 OX=1761758 GN=SAMN04487918_11912 PE=4 SV=1	6.18453	1.57e-06	18.4076	21.1401	20.5494	22.4773	21.4763	21.2008	30.4374	29.9287	31.429	28.9643	26.5001	29.1732	25.4446	24.539	26.3905	24.0948	22.147	28.009	20.8689	20.043	21.7673	22.2818	22.7722	22.1914
A0A1M7DHD2	RecName: Full=Peptide transporter CstA; AltName: Full=Carbon starvation protein A homolog	>tr|A0A1M7DHD2|A0A1M7DHD2_9BACI Carbon starvation protein OS=Bacillus sp. bc15 OX=1761758 GN=SAMN04487918_103259 PE=4 SV=1	4.98182	1.9e-05	26.6775	27.3303	27.0815	21.5351	21.7641	21.8132	26.2124	20.9837	26.8115	26.9113	26.4315	26.6705	27.938	27.3875	27.5187	21.851	20.4281	20.3027	23.0332	22.08	21.7279	23.3482	23.5562	22.7924
A0A1M6YPG0	RecName: Full=Probable transaldolase	>tr|A0A1M6YPG0|A0A1M6YPG0_9BACI Probable transaldolase OS=Bacillus sp. bc15 OX=1761758 GN=tal PE=3 SV=1	5.45103	7.22e-06	32.9146	32.7787	33.2431	27.2035	26.3401	27.0974	21.23	21.2272	22.245	20.6043	26.3893	24.2837	25.7408	25.687	19.8422	22.1672	19.9288	20.8796	21.0937	22.8195	23.4572	21.752	21.4415	21.7738
A0A1M7DMU5	RecName: Full=Ribosomal RNA small subunit methyltransferase G; AltName: Full=16S rRNA 7-methylguanosine methyltransferase; Short=16S rRNA m7G methyltransferase	>tr|A0A1M7DMU5|A0A1M7DMU5_9BACI Ribosomal RNA small subunit methyltransferase G OS=Bacillus sp. bc15 OX=1761758 GN=rsmG PE=3 SV=1	8.79031	9.22e-09	29.0866	27.8127	29.7917	24.8919	24.727	26.3096	21.3006	22.3964	21.2442	25.4452	27.2852	26.4527	24.9611	25.3379	25.7121	21.3707	21.7402	20.9365	21.6116	22.4511	22.4833	23.0302	22.6055	22.7118
A0A1M6VUW2	RecName: Full=Ureidoacrylate amidohydrolase RutB	>tr|A0A1M6VUW2|A0A1M6VUW2_9BACI Nicotinamidase-related amidase OS=Bacillus sp. bc15 OX=1761758 GN=SAMN04487918_101480 PE=4 SV=1	3.14632	0.000978236	27.0879	26.6476	26.3719	24.5264	22.3107	25.4284	25.1933	26.0881	23.32	27.1459	26.415	27.0265	21.6309	22.2828	21.755	25.6759	25.448	21.6223	22.3216	22.1981	21.8255	22.9613	21.7669	24.6298
A0A1M7AMP1	RecName: Full=Ferredoxin	>tr|A0A1M7AMP1|A0A1M7AMP1_9BACI Ferredoxin OS=Bacillus sp. bc15 OX=1761758 GN=SAMN04487918_10284 PE=4 SV=1	6.09258	1.91e-06	29.5123	29.8192	29.7783	21.2269	21.2732	20.9778	20.0627	20.9234	22.163	29.6638	27.7245	22.6346	28.9299	29.0242	29.8635	20.9862	23.0903	21.2877	21.9795	22.3517	21.6424	21.6692	21.9622	22.7807
A0A1M6VFW4	RecName: Full=NADPH dehydrogenase	>tr|A0A1M6VFW4|A0A1M6VFW4_9BACI NADPH dehydrogenase OS=Bacillus sp. bc15 OX=1761758 GN=namA PE=3 SV=1	9.31769	3.27e-09	26.0899	25.9853	25.8861	22.9651	21.483	21.161	21.7035	21.7095	21.691	25.5749	25.8022	26.2477	22.6172	20.7741	21.0328	20.7885	20.5908	22.6605	29.454	28.3227	28.8287	26.2612	26.579	26.6884
A0A1M7HV40	---NA---	>tr|A0A1M7HV40|A0A1M7HV40_9BACI Uncharacterized protein OS=Bacillus sp. bc15 OX=1761758 GN=SAMN04487918_107209 PE=4 SV=1	11.9139	2.81e-11	29.9599	30.257	30.024	22.5843	21.6872	20.97	22.346	21.929	22.2403	26.6226	27.0767	26.7086	27.4066	27.6179	26.6132	21.0218	21.4372	21.9861	21.3176	20.9265	21.9112	22.613	21.8711	23.5169
A0A1M7EKU5	RecName: Full=6,7-dimethyl-8-ribityllumazine synthase; Short=DMRL synthase; Short=LS; Short=Lumazine synthase	>tr|A0A1M7EKU5|A0A1M7EKU5_9BACI 6,7-dimethyl-8-ribityllumazine synthase OS=Bacillus sp. bc15 OX=1761758 GN=ribH PE=3 SV=1	11.416	6.55e-11	29.6694	29.5505	29.67	27.9097	28.0289	27.6492	22.2223	21.5748	21.1335	21.3946	22.2072	21.6503	20.6722	20.747	22.8159	20.9114	21.2684	20.4501	27.0487	25.9776	27.1805	23.7436	23.3092	23.7841
A0A1M6WFV6	RecName: Full=Hemolysin BL-binding component; AltName: Full=Enterotoxin 40 kDa subunit; Flags: Precursor	>tr|A0A1M6WFV6|A0A1M6WFV6_9BACI Hemolysin BL binding component OS=Bacillus sp. bc15 OX=1761758 GN=SAMN04487918_101722 PE=4 SV=1	4.53235	4.91e-05	20.3146	19.4546	19.4905	24.4267	30.2322	29.3977	30.0762	28.5051	30.2005	25.4688	26.917	26.688	21.0369	20.0337	22.3525	22.1584	20.9022	21.5375	27.2017	20.5558	25.5418	22.8861	22.5583	22.5336
A0A1M7MHK3	RecName: Full=D-alanyl-D-alanine carboxypeptidase DacA; Short=DD-carboxypeptidase; Short=DD-peptidase; AltName: Full=Penicillin-binding protein 5; Short=PBP-5; Flags: Precursor	>tr|A0A1M7MHK3|A0A1M7MHK3_9BACI D-Ala-D-Ala carboxypeptidase A. Serine peptidase. MEROPS family S11 OS=Bacillus sp. bc15 OX=1761758 GN=SAMN04487918_1255 PE=3 SV=1	7.9579	4.64e-08	28.7805	28.7071	28.8926	27.9165	27.3401	27.7659	24.9345	23.9019	23.4421	22.4666	25.114	25.1836	24.507	23.8628	23.6297	20.5161	20.2381	21.3291	22.6518	20.6929	21.9799	21.6232	23.0598	21.8634
A0A1M7DI79	RecName: Full=Uncharacterized glycosyltransferase YibD	>tr|A0A1M7DI79|A0A1M7DI79_9BACI Glycosyltransferase involved in cell wall bisynthesis OS=Bacillus sp. bc15 OX=1761758 GN=SAMN04487918_103272 PE=4 SV=1	3.83601	0.000217108	27.4561	26.9014	27.2795	21.2524	26.2086	27.0601	21.0467	20.3713	21.8295	26.2411	26.4174	26.4126	26.748	26.0163	24.9223	20.5859	21.6821	21.4133	24.7743	22.4566	25.6496	22.2727	22.9477	22.4031
A0A1M6VW04	RecName: Full=6-phosphogluconate dehydrogenase, decarboxylating	>tr|A0A1M6VW04|A0A1M6VW04_9BACI 6-phosphogluconate dehydrogenase (Decarboxylating) OS=Bacillus sp. bc15 OX=1761758 GN=SAMN04487918_101493 PE=4 SV=1	7.0304	2.85e-07	29.6001	28.5057	27.4842	22.9281	19.6798	22.1141	25.9822	26.0096	26.8149	29.3574	28.568	29.3008	25.0643	24.4741	21.2877	20.4261	20.3602	20.9474	21.3683	20.9614	22.7529	21.5294	22.58	22.0649
A0A1M7CYU8	RecName: Full=PTS system lactose-specific EIICB component; AltName: Full=EIICB-Lac; Short=EII-Lac; Includes: RecName: Full=PTS system lactose-specific EIIC component; AltName: Full=Lactose permease IIC component; Includes: RecName: Full=PTS system lactose-specific EIIB component; AltName: Full=Lactose-specific phosphotransferase enzyme IIB component	>tr|A0A1M7CYU8|A0A1M7CYU8_9BACI Permease IIC component OS=Bacillus sp. bc15 OX=1761758 GN=SAMN04487918_10341 PE=4 SV=1	7.04963	2.76e-07	19.0948	20.8251	19.257	26.2293	20.8106	23.0733	28.2895	27.6859	28.8947	28.9338	29.5924	29.853	26.5688	25.9243	27.1059	21.208	20.5473	22.5154	22.2885	21.37	21.4037	22.7116	22.5274	23.4134
A0A1M7BPF0	RecName: Full=Uncharacterized protein L567	>tr|A0A1M7BPF0|A0A1M7BPF0_9BACI Uncharacterized protein OS=Bacillus sp. bc15 OX=1761758 GN=SAMN04487918_102520 PE=4 SV=1	9.68027	1.6e-09	31.5753	30.3045	30.7971	29.0585	29.5286	29.4127	20.4237	21.8167	21.1975	21.2872	20.7295	21.4094	25.5821	26.3953	22.389	21.8128	21.5523	21.4159	22.1863	21.7834	22.0349	22.0057	22.5731	22.7232
A0A1M7LUI5	RecName: Full=2-C-methyl-D-erythritol 2,4-cyclodiphosphate synthase; Short=MECDP-synthase; Short=MECPP-synthase; Short=MECPS	>tr|A0A1M7LUI5|A0A1M7LUI5_9BACI 2-C-methyl-D-erythritol 2,4-cyclodiphosphate synthase OS=Bacillus sp. bc15 OX=1761758 GN=ispF PE=3 SV=1	7.11311	2.44e-07	27.3768	26.3016	26.9052	24.6724	25.2381	26.011	24.7169	24.8069	26.018	21.2622	22.1436	21.6978	20.1681	20.1569	21.6338	24.6312	24.8336	23.796	25.2535	25.3766	26.9946	23.6417	23.5016	22.3879
A0A1M7GX22	RecName: Full=Probable quinol oxidase subunit 2; AltName: Full=Quinol oxidase polypeptide II; Flags: Precursor	>tr|A0A1M7GX22|A0A1M7GX22_9BACI Cytochrome c oxidase subunit 2 OS=Bacillus sp. bc15 OX=1761758 GN=SAMN04487918_106239 PE=3 SV=1	14.7927	3.2e-13	31.1662	31.4438	31.5586	32.4821	31.692	31.964	21.0755	21.3885	21.5108	20.3319	22.1554	21.2596	21.1138	21.06	22.2925	21.1245	21.8271	21.1135	22.0624	21.4639	21.7929	22.2834	22.4936	22.7876
A0A1M7DAN4	RecName: Full=CTP synthase; AltName: Full=Cytidine 5'-triphosphate synthase; AltName: Full=Cytidine triphosphate synthetase; Short=CTP synthetase; Short=CTPS; AltName: Full=UTP--ammonia ligase	>tr|A0A1M7DAN4|A0A1M7DAN4_9BACI CTP synthase OS=Bacillus sp. bc15 OX=1761758 GN=pyrG PE=3 SV=1	8.64048	1.21e-08	32.947	32.8297	32.6788	21.4542	21.8038	21.5955	25.5941	22.5355	24.904	24.1584	27.516	26.5434	20.3603	21.9699	22.1473	21.7291	21.2824	20.8202	21.4823	22.4857	23.1493	23.8648	22.8883	22.554
A0A1M7B1E6	RecName: Full=Uncharacterized protein YuaE	>tr|A0A1M7B1E6|A0A1M7B1E6_9BACI DinB superfamily protein OS=Bacillus sp. bc15 OX=1761758 GN=SAMN04487918_102231 PE=4 SV=1	10.9341	1.59e-10	30.005	29.3638	29.4164	20.541	21.5279	21.1599	26.259	25.9172	27.4043	27.5686	25.8533	27.0158	22.0848	20.9785	22.0449	21.9231	22.5044	22.1003	22.4033	22.2293	22.7777	22.1722	22.858	23.0741
A0A1M7EQX6	RecName: Full=N-acetylglucosamine-6-phosphate deacetylase; Short=GlcNAc 6-P deacetylase	>tr|A0A1M7EQX6|A0A1M7EQX6_9BACI N-acetylglucosamine 6-phosphate deacetylase OS=Bacillus sp. bc15 OX=1761758 GN=SAMN04487918_104327 PE=3 SV=1	8.01537	4.15e-08	28.7651	26.3299	27.1032	20.6171	19.5499	22.2091	21.978	21.6705	22.6604	28.4115	28.5485	29.0603	21.8278	20.9541	21.5062	28.3188	29.4773	26.922	22.4993	21.0938	21.8281	23.2397	23.0873	21.2717
A0A1M7LJP0	RecName: Full=4,4'-diaponeurosporenoate glycosyltransferase	>tr|A0A1M7LJP0|A0A1M7LJP0_9BACI Glycosyl transferase family 2 OS=Bacillus sp. bc15 OX=1761758 GN=SAMN04487918_11629 PE=4 SV=1	5.935	2.66e-06	20.8811	19.9544	21.8683	22.3215	21.847	20.265	27.4783	27.312	25.5315	26.1303	27.7253	28.2734	25.4894	25.6456	22.3104	26.389	27.1301	27.6901	21.4972	22.7525	21.9688	23.0751	22.6738	22.5088
A0A1M7G093	RecName: Full=UPF0473 protein BALH_3970	>tr|A0A1M7G093|A0A1M7G093_9BACI UPF0473 protein SAMN04487918_105349 OS=Bacillus sp. bc15 OX=1761758 GN=SAMN04487918_105349 PE=3 SV=1	10.1518	6.59e-10	29.7899	29.7116	30.2576	20.0642	19.7318	20.9699	22.2765	20.9154	20.6963	29.2989	28.4631	28.9544	21.2659	20.1329	21.5919	28.9849	26.3762	28.6182	22.3279	20.373	22.5131	21.6094	21.2249	22.0596
A0A1M7FD81	RecName: Full=Uncharacterized protein YtxK	>tr|A0A1M7FD81|A0A1M7FD81_9BACI Site-specific DNA-methyltransferase (Adenine-specific) OS=Bacillus sp. bc15 OX=1761758 GN=SAMN04487918_10595 PE=4 SV=1	5.02745	1.74e-05	27.8084	26.3857	27.7658	29.8208	25.2005	23.1901	21.8272	22.5552	22.0886	21.1745	20.957	22.2711	22.3047	19.6323	22.1957	28.206	30.6708	31.1007	21.941	21.2698	22.0966	21.8539	22.568	23.2819
A0A1M6YPQ7	RecName: Full=Quinone oxidoreductase; AltName: Full=NADPH:quinone reductase; AltName: Full=Zeta-crystallin	>tr|A0A1M6YPQ7|A0A1M6YPQ7_9BACI NADPH2:quinone reductase OS=Bacillus sp. bc15 OX=1761758 GN=SAMN04487918_1011694 PE=4 SV=1	3.01758	0.00129347	27.0194	25.6106	26.6449	23.0305	24.2449	24.9049	20.7562	21.4381	21.8361	20.8631	25.1973	24.5989	23.8668	25.8908	21.9097	22.0043	22.436	22.2302	25.7806	25.6688	26.3522	25.256	25.3525	25.2513
A0A1M7JG22	RecName: Full=Endoribonuclease MazF; AltName: Full=Toxin MazF; AltName: Full=mRNA interferase MazF	>tr|A0A1M7JG22|A0A1M7JG22_9BACI mRNA interferase OS=Bacillus sp. bc15 OX=1761758 GN=SAMN04487918_109197 PE=3 SV=1	10.5576	2.95e-10	29.4186	29.1122	29.0619	27.3164	27.1096	27.1134	21.9358	21.9813	22.2319	27.4704	27.3775	27.6723	21.448	20.285	20.9589	20.3161	22.8391	21.9846	22.2485	20.9229	22.1115	22.6813	21.4576	22.8957
A0A1M6WFN3	RecName: Full=Hemolysin BL-binding component; AltName: Full=Enterotoxin 40 kDa subunit; Flags: Precursor	>tr|A0A1M6WFN3|A0A1M6WFN3_9BACI Haemolytic enterotoxin (HBL) OS=Bacillus sp. bc15 OX=1761758 GN=SAMN04487918_101721 PE=4 SV=1	7.7051	7.58e-08	20.6865	20.9838	20.4904	27.0693	24.7757	26.4972	21.1022	22.416	21.6295	21.936	20.2724	21.3885	27.8327	28.2591	29.1339	20.6207	21.661	22.1752	30.1965	27.9422	31.7872	21.6307	23.0982	24.2678
A0A1M7L6D8	RecName: Full=2,5-diketo-D-gluconic acid reductase A; Short=2,5-DKG reductase A; Short=2,5-DKGR A; Short=25DKGR-A; AltName: Full=AKR5C	>tr|A0A1M7L6D8|A0A1M7L6D8_9BACI Aldo/keto reductase OS=Bacillus sp. bc15 OX=1761758 GN=SAMN04487918_11441 PE=4 SV=1	10.3851	4.2e-10	28.0709	28.0581	28.2132	22.5251	21.1348	21.4796	22.01	22.8407	21.2618	21.2294	22.2806	21.2371	21.2201	21.2683	22.696	21.4891	21.4181	22.1028	27.0436	27.6089	28.5055	27.3824	28.4629	28.3021
A0A1M6VMZ4	RecName: Full=Anaerobic dimethyl sulfoxide reductase chain B; AltName: Full=DMSO reductase iron-sulfur subunit	>tr|A0A1M6VMZ4|A0A1M6VMZ4_9BACI Respiratory nitrate reductase beta subunit OS=Bacillus sp. bc15 OX=1761758 GN=SAMN04487918_101387 PE=4 SV=1	9.237	3.8e-09	19.4192	21.4335	19.5121	26.9737	26.9415	27.0133	27.7378	26.5579	27.5696	26.1274	28.0704	26.5303	20.6881	22.0045	21.2487	25.8971	26.4816	26.0056	21.0842	22.062	21.2595	21.9372	21.9605	23.1586
A0A1M7MG34	RecName: Full=Redox-sensing transcriptional repressor Rex	>tr|A0A1M7MG34|A0A1M7MG34_9BACI Redox-sensing transcriptional repressor Rex OS=Bacillus sp. bc15 OX=1761758 GN=rex PE=3 SV=1	9.02208	5.74e-09	27.7797	29.1394	28.189	22.3316	20.944	21.6357	27.2077	27.3719	27.3439	28.269	27.6811	27.8788	20.8008	21.9745	23.8019	20.7976	21.5128	21.3652	21.3606	21.1134	21.8017	21.4095	23.5771	22.2874
A0A1M7E3H8	RecName: Full=Phosphatidylserine decarboxylase proenzyme; Contains: RecName: Full=Phosphatidylserine decarboxylase alpha chain; Contains: RecName: Full=Phosphatidylserine decarboxylase beta chain	>tr|A0A1M7E3H8|A0A1M7E3H8_9BACI Phosphatidylserine decarboxylase proenzyme OS=Bacillus sp. bc15 OX=1761758 GN=psd PE=3 SV=1	3.10321	0.00107477	28.0309	27.9088	27.6491	27.2826	27.2112	27.0005	21.5213	22.4803	22.97	26.0722	22.1122	27.1688	20.6693	26.6378	27.6258	21.1226	22.2695	21.161	21.3415	22.0645	21.3106	21.8592	22.9927	20.9888
A0A1M7E5T6	RecName: Full=Elongation factor 4; Short=EF-4; AltName: Full=Ribosomal back-translocase LepA	>tr|A0A1M7E5T6|A0A1M7E5T6_9BACI Elongation factor 4 OS=Bacillus sp. bc15 OX=1761758 GN=lepA PE=3 SV=1	9.44131	2.53e-09	29.7455	29.6664	29.5125	25.0741	26.2082	26.2759	25.5279	24.7915	25.6659	20.6844	22.4339	21.2032	25.2061	23.3579	24.437	20.9585	21.6857	21.8972	22.5849	22.0256	21.1269	21.9275	22.5844	22.8348
A0A1M7DH96	RecName: Full=D-inositol 3-phosphate glycosyltransferase; AltName: Full=N-acetylglucosamine-inositol-phosphate N-acetylglucosaminyltransferase; Short=GlcNAc-Ins-P N-acetylglucosaminyltransferase	>tr|A0A1M7DH96|A0A1M7DH96_9BACI Uncharacterized protein OS=Bacillus sp. bc15 OX=1761758 GN=SAMN04487918_103263 PE=4 SV=1	7.31006	1.67e-07	27.0476	26.3069	26.0625	26.4051	26.0849	26.3514	25.3013	25.6415	25.3401	24.0969	25.9133	25.459	21.4462	21.8131	22.4802	22.597	21.3042	22.5351	21.4917	21.9628	23.1794	22.0589	23.2325	22.8089
A0A1M7FYM7	RecName: Full=Queuine tRNA-ribosyltransferase; AltName: Full=Guanine insertion enzyme; AltName: Full=tRNA-guanine transglycosylase	>tr|A0A1M7FYM7|A0A1M7FYM7_9BACI Queuine tRNA-ribosyltransferase OS=Bacillus sp. bc15 OX=1761758 GN=tgt PE=3 SV=1	5.96859	2.48e-06	30.2487	30.3232	30.7742	20.2838	20.6832	21.0287	26.9653	25.6747	22.3304	21.4089	26.1235	25.5274	26.5148	27.0621	26.6551	21.066	20.4538	21.1187	21.5038	21.1679	22.7144	21.7883	23.164	22.2701
A0A1M7B1D0	RecName: Full=Oligoendopeptidase F homolog	>tr|A0A1M7B1D0|A0A1M7B1D0_9BACI Oligoendopeptidase, M3 family OS=Bacillus sp. bc15 OX=1761758 GN=SAMN04487918_102232 PE=4 SV=1	4.84039	2.54e-05	30.056	28.0913	29.8574	21.3779	21.6715	21.2862	27.6051	27.93	27.0952	21.315	22.0217	21.4613	21.8596	22.2935	22.293	28.8032	27.1678	21.3817	21.5703	21.0384	22.3916	22.2667	23.2274	22.3515
A0A1M7ICG0	RecName: Full=Iron-sulfur cluster assembly scaffold protein IscU; AltName: Full=Sulfur acceptor protein IscU	>tr|A0A1M7ICG0|A0A1M7ICG0_9BACI Modular FeS cluster scaffolding protein NifU OS=Bacillus sp. bc15 OX=1761758 GN=SAMN04487918_10891 PE=4 SV=1	7.05851	2.72e-07	29.8709	30.6275	29.9824	20.7857	21.1904	19.7435	21.8979	22.0444	22.8447	24.8947	24.986	25.2322	25.3352	25.1933	21.5941	23.1269	21.38	21.7369	26.5135	24.5359	25.8715	22.1824	21.6812	23.0207
A0A1M7BB39	RecName: Full=dTDP-glucose 4,6-dehydratase	>tr|A0A1M7BB39|A0A1M7BB39_9BACI dTDP-glucose 4,6-dehydratase OS=Bacillus sp. bc15 OX=1761758 GN=SAMN04487918_102341 PE=3 SV=1	9.44881	2.5e-09	18.2403	19.8206	19.6018	29.5283	31.067	30.6391	20.651	21.7625	22.0437	26.7728	28.0951	26.8984	20.7127	20.9959	22.1562	26.6162	27.6094	29.5421	22.5522	21.2339	22.4158	22.8383	21.3721	22.9159
A0A1M7GH67	RecName: Full=CDP-diacylglycerol--glycerol-3-phosphate 3-phosphatidyltransferase; AltName: Full=Phosphatidylglycerophosphate synthase; Short=PGP synthase	>tr|A0A1M7GH67|A0A1M7GH67_9BACI CDP-diacylglycerol--glycerol-3-phosphate 3-phosphatidyltransferase OS=Bacillus sp. bc15 OX=1761758 GN=SAMN04487918_10669 PE=3 SV=1	1.58429	0.0296897	29.2471	23.1834	28.4062	20.9022	28.6342	28.8524	25.9778	25.1626	26.2228	24.3163	25.068	25.3071	21.9694	21.6556	21.2303	21.8346	22.0023	21.0794	20.2936	22.2113	23.8752	23.5542	22.3933	22.5798
A0A1M7EHI9	RecName: Full=Probable L,D-transpeptidase YbiS; Flags: Precursor	>tr|A0A1M7EHI9|A0A1M7EHI9_9BACI L,D-transpeptidase catalytic domain OS=Bacillus sp. bc15 OX=1761758 GN=SAMN04487918_104232 PE=4 SV=1	9.87612	1.09e-09	28.7165	30.6175	28.0217	27.6199	27.7014	27.576	22.1599	22.745	21.6347	27.1366	26.5968	26.3724	21.4899	20.0724	21.5366	20.7202	21.7427	21.5526	22.5651	21.0857	22.0183	22.1689	21.8043	22.1692
A0A1M7EGQ4	RecName: Full=Phosphate acetyltransferase; AltName: Full=Phosphotransacetylase	>tr|A0A1M7EGQ4|A0A1M7EGQ4_9BACI Phosphate butyryltransferase OS=Bacillus sp. bc15 OX=1761758 GN=SAMN04487918_104215 PE=4 SV=1	3.87037	0.00020211	28.8142	28.5935	29.0296	22.0982	26.8078	25.8487	26.3164	26.6668	26.1644	21.2099	21.4153	22.6853	21.3986	20.7437	21.3343	28.1746	27.3941	21.7397	21.6283	19.6426	22.1799	21.4985	22.77	21.5433
A0A1M7B8U9	RecName: Full=Uncharacterized protein YukJ	>tr|A0A1M7B8U9|A0A1M7B8U9_9BACI Uncharacterized protein YukJ OS=Bacillus sp. bc15 OX=1761758 GN=SAMN04487918_102314 PE=4 SV=1	9.83073	1.17e-09	29.1901	28.9414	28.6308	21.0556	20.2683	21.0137	27.1227	27.3561	27.8353	22.2254	23.122	21.4758	21.7122	22.4521	21.5078	27.3121	25.9214	25.355	22.4209	20.9586	21.5701	22.5027	23.5567	22.0575
A0A1M6YZS1	RecName: Full=Spermidine N(1)-acetyltransferase; Short=SAT; AltName: Full=Spermidine/spermine N(1)-acetyltransferase; Short=SSAT	>tr|A0A1M6YZS1|A0A1M6YZS1_9BACI UDP-4-amino-4,6-dideoxy-N-acetyl-beta-L-altrosamine N-acetyltransferase OS=Bacillus sp. bc15 OX=1761758 GN=SAMN04487918_1011825 PE=4 SV=1	8.37361	2.04e-08	19.3365	19.8844	18.6396	24.7602	24.3364	24.0918	25.747	26.3693	25.5498	25.2986	27.2248	27.5908	25.2026	25.3492	26.4411	24.7559	25.8896	26.1612	22.4793	21.8924	22.7437	21.2258	22.0615	22.3791
A0A1M6YYT2	---NA---	>tr|A0A1M6YYT2|A0A1M6YYT2_9BACI Uncharacterized protein OS=Bacillus sp. bc15 OX=1761758 GN=SAMN04487918_1011815 PE=4 SV=1	9.49885	2.28e-09	30.5069	30.8181	31.0048	23.5838	22.2548	23.7051	26.745	27.8103	26.661	20.8728	22.9359	22.9886	21.4813	22.1314	22.7537	21.4353	21.3106	21.5557	21.52	21.2997	23.3891	22.5576	22.8483	22.8665
A0A1M7GHB6	RecName: Full=2-oxoglutarate synthase subunit KorB; AltName: Full=2-ketoglutarate oxidoreductase beta chain; Short=KOR; AltName: Full=2-oxoglutarate-ferredoxin oxidoreductase subunit beta	>tr|A0A1M7GHB6|A0A1M7GHB6_9BACI 2-oxoglutarate ferredoxin oxidoreductase subunit beta OS=Bacillus sp. bc15 OX=1761758 GN=SAMN04487918_10661 PE=4 SV=1	5.56357	5.7e-06	29.0064	29.3609	29.3046	21.5399	20.3423	20.0356	26.2618	25.9833	23.946	23.9408	27.0217	26.2814	26.2001	25.5494	21.9191	21.2717	22.0612	21.1194	22.6448	22.5907	20.9655	22.531	22.7393	22.2497
A0A1M6XWX5	RecName: Full=Catalase	>tr|A0A1M6XWX5|A0A1M6XWX5_9BACI Catalase OS=Bacillus sp. bc15 OX=1761758 GN=SAMN04487918_1011331 PE=4 SV=1	0.756249	0.189746	26.545	17.7512	26.3369	22.8443	23.9856	24.774	25.4249	25.9037	25.408	25.7741	26.058	25.2121	24.1378	24.8005	24.4094	23.0995	24.5141	25.8446	22.2931	21.9092	23.3594	21.2777	22.1183	20.938
A0A1M7GK59	RecName: Full=Zinc metalloprotease RasP; AltName: Full=Regulating alternative sigma factor protease; AltName: Full=Regulating anti-sigma-W factor activity protease	>tr|A0A1M7GK59|A0A1M7GK59_9BACI Zinc metalloprotease OS=Bacillus sp. bc15 OX=1761758 GN=SAMN04487918_106108 PE=3 SV=1	6.20001	1.53e-06	30.2875	28.5219	29.9698	27.1635	26.4638	28.0368	21.0537	21.7	21.6819	20.9902	24.7843	26.0972	22.4784	21.9437	21.8629	20.6739	21.7497	22.3719	22.5419	22.6127	23.3789	23.1352	22.7461	22.3536
A0A1M7AWE8	RecName: Full=Uncharacterized spore protein YtfJ	>tr|A0A1M7AWE8|A0A1M7AWE8_9BACI Sporulation protein YtfJ OS=Bacillus sp. bc15 OX=1761758 GN=SAMN04487918_102179 PE=4 SV=1	7.55566	1.02e-07	32.4867	32.6944	32.4446	22.3537	20.9547	22.5907	22.2103	22.9898	21.405	22.6222	22.8406	22.4542	23.907	29.314	25.7422	21.0719	22.385	21.8535	22.7875	21.003	22.3043	22.5035	21.4188	22.2466
A0A1M6W0V8	RecName: Full=Plasma membrane proteolipid 3	>tr|A0A1M6W0V8|A0A1M6W0V8_9BACI Uncharacterized membrane protein YqaE, homolog of Blt101, UPF0057 family OS=Bacillus sp. bc15 OX=1761758 GN=SAMN04487918_101550 PE=4 SV=1	8.96229	6.54e-09	21.0503	21.2546	20.4574	26.1578	25.3355	24.8213	25.4476	26.3339	25.4843	26.1175	26.2698	26.1805	26.1309	26.4152	25.6768	21.8104	22.0352	21.9363	23.139	24.0479	22.0468	22.5017	21.6485	22.2009
A0A1M7MKP1	RecName: Full=Malonyl-[acyl-carrier protein] O-methyltransferase; Short=Malonyl-ACP O-methyltransferase; AltName: Full=Biotin synthesis protein BioC	>tr|A0A1M7MKP1|A0A1M7MKP1_9BACI Methyltransferase domain-containing protein OS=Bacillus sp. bc15 OX=1761758 GN=SAMN04487918_1273 PE=4 SV=1	8.9165	7.18e-09	20.184	21.6795	19.6749	27.1944	28.1062	28.2786	27.0041	27.4717	27.6688	27.4675	26.6738	26.7588	21.4651	21.0313	21.495	22.1298	20.9471	22.806	21.9177	23.8248	23.3116	21.7767	22.2624	23.3551
A0A1M7IJ58	RecName: Full=Bifunctional pinoresinol-lariciresinol reductase; Short=PLR-La1; AltName: Full=(+)-lariciresinol reductase; AltName: Full=(+)-pinoresinol reductase	>tr|A0A1M7IJ58|A0A1M7IJ58_9BACI NAD(P)-bd_dom domain-containing protein OS=Bacillus sp. bc15 OX=1761758 GN=SAMN04487918_108172 PE=4 SV=1	5.47579	6.86e-06	30.4692	28.8601	29.5721	25.6668	25.1812	26.6581	20.131	21.8089	20.1374	25.8614	25.5901	25.74	26.1483	25.6621	20.3187	20.8861	20.3634	20.4622	22.2103	22.7313	21.2078	23.3352	23.2847	22.1714
A0A1M6XTL1	RecName: Full=Autoinducer-2 kinase; Short=AI-2 kinase	>tr|A0A1M6XTL1|A0A1M6XTL1_9BACI Autoinducer 2 (AI-2) kinase OS=Bacillus sp. bc15 OX=1761758 GN=SAMN04487918_1011292 PE=4 SV=1	4.48142	5.47e-05	17.5389	20.3501	20.3908	27.4158	20.6782	26.5528	26.9893	27.5989	27.5242	27.0663	27.0145	27.6172	25.6762	26.8046	28.0592	21.7172	22.055	20.2176	22.3753	21.6409	23.1716	21.679	22.0907	22.201
A0A1M7JAR9	RecName: Full=Alanine dehydrogenase	>tr|A0A1M7JAR9|A0A1M7JAR9_9BACI Alanine dehydrogenase OS=Bacillus sp. bc15 OX=1761758 GN=SAMN04487918_109127 PE=3 SV=1	3.29541	0.0007093	26.0014	25.8868	26.949	21.7432	22.3286	20.9919	21.202	21.9065	20.8614	22.2166	20.504	22.5459	21.1283	21.5101	22.6753	29.2148	26.887	21.2991	23.0426	26.5356	23.9364	28.6244	28.7341	27.5087
A0A1M7LJ69	---NA---	>tr|A0A1M7LJ69|A0A1M7LJ69_9BACI Uncharacterized protein OS=Bacillus sp. bc15 OX=1761758 GN=SAMN04487918_11624 PE=4 SV=1	6.13785	1.73e-06	20.3533	19.0004	19.5092	30.8017	23.5069	26.4201	21.2734	22.2802	21.3443	28.0856	27.9766	29.1182	29.6854	28.6824	28.8512	21.6545	21.5058	21.7741	21.929	21.0214	22.1035	22.6329	22.3798	22.3437
A0A1M7EQC5	RecName: Full=Uncharacterized protein YpuA; AltName: Full=ORFX19	>tr|A0A1M7EQC5|A0A1M7EQC5_9BACI Uncharacterized protein YpuA, DUF1002 family OS=Bacillus sp. bc15 OX=1761758 GN=SAMN04487918_104320 PE=4 SV=1	8.76485	9.64e-09	28.5716	28.6546	28.8211	26.8844	27.7667	27.1711	22.3319	21.0767	22.1667	26.9926	26.1903	26.0547	20.4059	21.6031	22.7754	22.2873	21.2531	20.8868	22.7894	20.7864	22.2764	22.4223	21.2524	22.7653
A0A1M6VLZ4	RecName: Full=Uncharacterized protein YetH	>tr|A0A1M6VLZ4|A0A1M6VLZ4_9BACI Lactoylglutathione lyase OS=Bacillus sp. bc15 OX=1761758 GN=SAMN04487918_101374 PE=4 SV=1	9.30698	3.33e-09	28.5514	26.5279	28.5946	21.6886	19.9534	19.2822	20.9592	22.382	22.0983	21.5116	21.5341	22.0599	21.0525	22.5628	21.5498	22.0352	22.4138	22.2371	27.7335	29.0009	28.4034	26.9997	27.6545	27.0952
A0A1M7C535	RecName: Full=Non-homologous end joining protein Ku	>tr|A0A1M7C535|A0A1M7C535_9BACI Non-homologous end joining protein Ku OS=Bacillus sp. bc15 OX=1761758 GN=ku PE=3 SV=1	5.30325	9.78e-06	30.3668	29.8314	30.1991	22.4324	20.9884	19.2565	27.8428	28.4357	22.299	26.2423	25.8917	25.3932	21.8475	21.6091	21.8932	20.966	21.514	22.1643	21.6639	21.7102	22.1551	22.0921	22.7546	24.2725
A0A1M7GGI8	RecName: Full=Pyruvate synthase subunit PorA; AltName: Full=Pyruvate oxidoreductase alpha chain; Short=POR; AltName: Full=Pyruvic-ferredoxin oxidoreductase subunit alpha	>tr|A0A1M7GGI8|A0A1M7GGI8_9BACI 2-oxoglutarate ferredoxin oxidoreductase subunit alpha OS=Bacillus sp. bc15 OX=1761758 GN=SAMN04487918_10662 PE=4 SV=1	11.3625	7.25e-11	30.6191	29.5876	30.4228	22.3945	22.1373	22.21	22.3651	22.3203	21.4047	23.1675	21.6575	22.4726	21.2327	20.7635	21.9339	29.3893	28.6906	28.2624	21.5919	21.277	23.0368	22.4481	21.8987	22.5051
A0A1M7D412	RecName: Full=UDP-glucose 4-epimerase; AltName: Full=Galactowaldenase; AltName: Full=UDP-galactose 4-epimerase	>tr|A0A1M7D412|A0A1M7D412_9BACI UDP-glucose 4-epimerase OS=Bacillus sp. bc15 OX=1761758 GN=SAMN04487918_103102 PE=3 SV=1	3.28764	0.000720828	26.7327	26.4384	27.1194	22.7113	20.0562	22.3355	26.4526	21.7347	26.9082	26.8317	27.4124	27.0329	22.0385	20.4262	21.2187	26.8728	25.5776	22.1928	23.0764	21.4831	22.9253	21.6774	22.0931	22.3896
A0A1M6XG34	---NA---	>tr|A0A1M6XG34|A0A1M6XG34_9BACI Uncharacterized protein OS=Bacillus sp. bc15 OX=1761758 GN=SAMN04487918_1011136 PE=4 SV=1	3.85077	0.000210872	31.3346	31.0314	31.4428	21.359	22.1755	21.8844	26.9883	20.2611	27.408	22.7311	21.4445	21.3179	27.0189	27.4552	21.6293	21.0553	20.3461	21.0577	22.0118	21.6971	23.9068	22.3406	22.0212	23.5514
A0A1M7JD97	RecName: Full=Copper-binding lipoprotein NosL; Flags: Precursor	>tr|A0A1M7JD97|A0A1M7JD97_9BACI Nitrous oxide reductase accessory protein NosL OS=Bacillus sp. bc15 OX=1761758 GN=SAMN04487918_109157 PE=4 SV=1	4.69371	3.47e-05	19.4029	18.5778	20.4586	21.9109	21.5524	20.8886	27.2482	30.0688	21.0437	28.7114	30.5886	29.7135	28.4907	27.7814	28.173	21.7363	22.3614	21.7575	22.1256	21.119	22.612	22.0161	21.402	23.4384
A0A1M7DCM9	RecName: Full=Arginine--tRNA ligase; AltName: Full=Arginyl-tRNA synthetase; Short=ArgRS	>tr|A0A1M7DCM9|A0A1M7DCM9_9BACI Arginine--tRNA ligase OS=Bacillus sp. bc15 OX=1761758 GN=argS PE=3 SV=1	12.4851	1.37e-11	32.234	31.9506	31.9987	27.7367	27.9655	28.9826	21.5189	22.6335	22.2773	22.1072	21.5495	21.3004	21.5192	22.2516	22.3602	20.1067	22.1466	20.3421	22.9615	22.2967	21.8769	21.7266	21.7536	21.5418
A0A1M7JAC0	RecName: Full=Bacillolysin; AltName: Full=Neutral protease; Flags: Precursor	>tr|A0A1M7JAC0|A0A1M7JAC0_9BACI Neutral metalloproteinase OS=Bacillus sp. bc15 OX=1761758 GN=SAMN04487918_109120 PE=3 SV=1	7.02988	2.85e-07	20.7206	20.1705	18.7901	21.9694	20.2727	21.8898	19.6822	22.3449	20.479	26.2704	21.1488	25.4992	20.2782	20.7096	21.4285	30.9068	29.3596	28.3373	30.1586	33.9309	31.4722	21.885	22.4258	23.0076
A0A1M7HGR0	---NA---	>tr|A0A1M7HGR0|A0A1M7HGR0_9BACI Tachylectin OS=Bacillus sp. bc15 OX=1761758 GN=SAMN04487918_10758 PE=4 SV=1	14.0632	9.15e-13	29.8404	29.0139	29.743	20.6544	21.6061	20.9187	21.5919	21.1711	21.6216	26.6716	26.9414	26.8971	27.5437	27.5538	27.1444	21.6474	20.4597	20.3684	21.62	21.5332	22.237	22.1993	22.2167	21.9188
A0A1M7D5S0	RecName: Full=Chaperone protein DnaK; AltName: Full=HSP70; AltName: Full=Heat shock 70 kDa protein; AltName: Full=Heat shock protein 70	>tr|A0A1M7D5S0|A0A1M7D5S0_9BACI Rod shape-determining protein MreB OS=Bacillus sp. bc15 OX=1761758 GN=SAMN04487918_103124 PE=4 SV=1	4.77901	2.88e-05	29.3352	28.9584	29.2959	25.9311	25.0247	25.3497	25.1582	21.6131	25.2557	20.485	21.708	21.0079	22.6659	20.2965	22.4857	24.2213	23.8813	22.0792	23.004	21.4935	23.2322	25.3377	23.3862	21.8354
A0A1M7D1D0	RecName: Full=Probable endopeptidase p60; AltName: Full=Invasion-associated protein p60; Flags: Precursor	>tr|A0A1M7D1D0|A0A1M7D1D0_9BACI SH3 domain protein OS=Bacillus sp. bc15 OX=1761758 GN=SAMN04487918_10370 PE=4 SV=1	2.83767	0.0019135	25.1308	25.5978	26.1584	25.4384	26.4095	25.7691	21.5629	21.5369	22.267	22.6371	24.8283	24.8869	24.0544	24.6723	25.5242	21.8245	21.4368	21.6779	21.5619	26.2074	27.1951	22.1796	21.8675	22.5857
A0A1M7ERW2	RecName: Full=Phosphocarrier protein HPr; AltName: Full=Histidine-containing protein	>tr|A0A1M7ERW2|A0A1M7ERW2_9BACI Phosphocarrier protein OS=Bacillus sp. bc15 OX=1761758 GN=SAMN04487918_104333 PE=4 SV=1	8.88279	7.68e-09	30.2341	29.5715	30.0699	22.8128	21.361	20.7984	23.9973	24.8714	26.0123	27.1783	28.8377	26.4885	20.8061	20.7913	22.2572	22.4996	22.9404	22.1269	21.4703	20.2426	21.5997	22.235	21.4364	22.3176
A0A1M7LUH5	RecName: Full=Serine acetyltransferase; Short=SAT	>tr|A0A1M7LUH5|A0A1M7LUH5_9BACI Serine acetyltransferase OS=Bacillus sp. bc15 OX=1761758 GN=SAMN04487918_11813 PE=3 SV=1	9.53354	2.12e-09	25.7441	26.3664	25.2937	26.7788	26.7966	26.6866	25.4324	26.1432	26.17	25.7739	26.1284	25.9091	20.4282	21.0685	22.3402	20.7361	21.138	21.8299	21.6507	20.6756	21.7708	23.2301	22.1278	22.5392
A0A1M7AX98	RecName: Full=Undecaprenyl-diphosphatase; AltName: Full=Bacitracin resistance protein; AltName: Full=Undecaprenyl pyrophosphate phosphatase	>tr|A0A1M7AX98|A0A1M7AX98_9BACI Undecaprenyl-diphosphatase OS=Bacillus sp. bc15 OX=1761758 GN=uppP PE=3 SV=1	12.0009	2.6e-11	29.5304	29.8594	29.9441	29.755	29.5636	29.1039	21.8486	21.8032	22.5273	22.3794	20.8175	21.5985	21.2698	21.2649	22.4476	21.8259	21.8619	20.4367	23.1011	22.8791	22.0113	21.9816	22.6017	22.3254
A0A1M7JC61	RecName: Full=Probable cadmium-transporting ATPase; AltName: Full=Cadmium-efflux ATPase	>tr|A0A1M7JC61|A0A1M7JC61_9BACI Cd2+/Zn2+-exporting ATPase OS=Bacillus sp. bc15 OX=1761758 GN=SAMN04487918_109124 PE=3 SV=1	1.8788	0.0156189	27.7738	27.4169	26.8809	21.9064	28.9584	28.0138	27.3229	21.1498	27.6927	23.4411	21.0866	22.3659	22.5776	22.4788	22.5176	22.1749	21.8145	20.6423	22.2626	21.3657	22.248	23.3562	23.8143	23.3633
A0A1M7GTZ0	RecName: Full=Cell division protein FtsA	>tr|A0A1M7GTZ0|A0A1M7GTZ0_9BACI Cell division protein FtsA OS=Bacillus sp. bc15 OX=1761758 GN=ftsA PE=3 SV=1	6.90273	3.73e-07	29.4508	28.8007	28.4654	24.5968	27.8381	25.948	21.7597	22.8512	22.1441	26.2229	24.0608	25.0137	21.5615	21.7964	21.9529	20.945	22.2089	22.3512	22.3304	21.7433	22.3155	21.5331	23.1	23.4903
A0A1M6VWN0	---NA---	>tr|A0A1M6VWN0|A0A1M6VWN0_9BACI AAA domain (Dynein-related subfamily) OS=Bacillus sp. bc15 OX=1761758 GN=SAMN04487918_101504 PE=4 SV=1	11.8694	3.06e-11	20.5207	20.6096	20.689	26.6819	26.8603	26.6612	25.5954	26.8081	26.4117	25.7238	26.8656	26.5035	25.8181	26.2065	25.6333	21.3417	21.2279	20.468	22.219	21.7867	21.5824	22.3321	22.4255	21.4474
A0A1M7HEC7	RecName: Full=D-alanine--D-alanine ligase; AltName: Full=D-Ala-D-Ala ligase; AltName: Full=D-alanylalanine synthetase	>tr|A0A1M7HEC7|A0A1M7HEC7_9BACI Biotin carboxylase OS=Bacillus sp. bc15 OX=1761758 GN=SAMN04487918_10719 PE=4 SV=1	7.90266	5.17e-08	26.1177	24.9341	26.3853	26.6061	28.9806	27.0321	20.1097	21.1221	21.2345	21.2461	21.7428	21.3246	21.1233	20.7992	22.1432	21.4314	19.9282	21.5421	29.0401	30.8693	31.6496	21.643	20.7392	24.199
A0A1M7JEW3	RecName: Full=tRNA (cytidine(34)-2'-O)-methyltransferase; AltName: Full=tRNA (cytidine/uridine-2'-O-)-methyltransferase TrmL	>tr|A0A1M7JEW3|A0A1M7JEW3_9BACI Putative tRNA (cytidine(34)-2'-O)-methyltransferase OS=Bacillus sp. bc15 OX=1761758 GN=SAMN04487918_109171 PE=3 SV=1	7.13835	2.32e-07	29.2403	29.1318	29.1165	26.628	23.8618	26.5642	21.1077	23.4743	21.4565	26.5531	25.7509	25.9697	21.557	22.001	21.5433	22.0935	20.5171	21.7119	20.6188	20.8278	22.6187	22.9612	24.0688	22.4817
A0A1M6YFE9	RecName: Full=NADPH--cytochrome P450 reductase; Short=CPR; Short=P450R	>tr|A0A1M6YFE9|A0A1M6YFE9_9BACI Bifunctional cytochrome P450/NADPH--P450 reductase OS=Bacillus sp. bc15 OX=1761758 GN=SAMN04487918_1011554 PE=3 SV=1	4.45265	5.82e-05	30.7556	29.9109	30.2263	24.9992	21.0759	25.098	25.1025	23.9284	23.4772	21.3002	25.4317	24.4097	24.3528	24.9038	20.7844	20.2948	21.3124	21.4292	22.7348	22.6228	21.8965	22.5849	21.7008	21.4632
A0A1M6XRF6	RecName: Full=Uncharacterized protein YmaE	>tr|A0A1M6XRF6|A0A1M6XRF6_9BACI Metallo-beta-lactamase superfamily protein OS=Bacillus sp. bc15 OX=1761758 GN=SAMN04487918_1011253 PE=4 SV=1	6.18553	1.57e-06	21.2761	20.641	18.8686	30.8096	32.9876	32.1606	25.6763	21.3408	25.2694	22.6691	21.9129	21.4533	22.429	21.075	21.808	22.1764	21.6563	21.6063	29.0067	24.0067	25.9584	21.3706	22.7416	22.7416
A0A1M7KGX6	RecName: Full=Thiosulfate sulfurtransferase GlpE	>tr|A0A1M7KGX6|A0A1M7KGX6_9BACI Rhodanese-related sulfurtransferase OS=Bacillus sp. bc15 OX=1761758 GN=SAMN04487918_111162 PE=4 SV=1	9.27534	3.55e-09	29.328	28.8081	29.463	21.9503	21.5415	20.8615	21.5877	22.2658	21.4442	21.841	21.3441	20.3548	26.1833	25.7953	25.3314	28.493	27.0023	26.823	21.5747	21.1238	22.0945	20.5656	22.463	23.2977
A0A1M7BFK4	RecName: Full=UPF0234 protein BCG9842_B4128	>tr|A0A1M7BFK4|A0A1M7BFK4_9BACI UPF0234 protein SAMN04487918_102398 OS=Bacillus sp. bc15 OX=1761758 GN=SAMN04487918_102398 PE=3 SV=1	8.43451	1.8e-08	29.759	29.9235	29.5916	22.985	24.2767	24.9208	22.3531	21.6091	21.8092	22.2628	21.5149	22.4107	21.3371	20.9644	21.9235	27.8186	24.732	25.3977	23.0217	22.7923	22.7127	22.0379	22.9092	22.2777
A0A1M7GXU3	---NA---	>tr|A0A1M7GXU3|A0A1M7GXU3_9BACI Pyridoxamine 5'-phosphate oxidase OS=Bacillus sp. bc15 OX=1761758 GN=SAMN04487918_106247 PE=4 SV=1	5.18983	1.24e-05	27.4271	28.0979	27.7403	22.0175	19.9812	21.4776	20.9081	21.0992	21.5307	29.1365	27.6168	28.2188	21.122	20.2553	21.0577	27.4084	28.2705	21.9415	23.1679	21.3698	22.9137	23.3585	22.2668	22.9557
A0A1M7KMT4	RecName: Full=NADPH-dependent oxidoreductase	>tr|A0A1M7KMT4|A0A1M7KMT4_9BACI Nitroreductase OS=Bacillus sp. bc15 OX=1761758 GN=SAMN04487918_11259 PE=3 SV=1	2.54663	0.00357402	25.4376	25.3017	25.4865	21.4964	25.7004	25.5748	21.6076	23.5656	21.372	21.9633	25.048	25.8272	21.0318	21.4393	22.6589	24.1165	25.069	22.279	26.8518	26.472	26.9153	21.9612	21.3904	22.4424
A0A1M6XQZ6	RecName: Full=Uncharacterized protein YycE	>tr|A0A1M6XQZ6|A0A1M6XQZ6_9BACI Glyoxalase/Bleomycin resistance protein/Dioxygenase superfamily protein OS=Bacillus sp. bc15 OX=1761758 GN=SAMN04487918_1011252 PE=4 SV=1	6.39261	1.04e-06	19.6127	19.1523	22.4813	32.1129	32.2416	32.2245	21.6053	21.8987	22.5447	21.1549	20.566	23.1631	22.1081	20.1889	21.7391	22.6627	22.2578	20.8592	32.1642	26.4493	26.2833	22.8982	22.5251	22.008
A0A1M7E5R1	RecName: Full=Altered inheritance of mitochondria protein 41, mitochondrial; Flags: Precursor	>tr|A0A1M7E5R1|A0A1M7E5R1_9BACI Uncharacterized protein OS=Bacillus sp. bc15 OX=1761758 GN=SAMN04487918_10472 PE=4 SV=1	12.2159	1.87e-11	29.6834	30.0173	30.2604	31.0483	30.7283	30.7552	20.4261	21.227	21.431	21.3445	22.2314	21.9588	22.2063	20.8283	20.9194	22.0937	20.835	21.2365	21.5065	20.7651	21.2459	21.9411	24.0277	22.0892
A0A1M7GQH9	RecName: Full=Probable cation-transporting ATPase F	>tr|A0A1M7GQH9|A0A1M7GQH9_9BACI Ca2+-transporting ATPase OS=Bacillus sp. bc15 OX=1761758 GN=SAMN04487918_106163 PE=4 SV=1	3.46071	0.000493023	29.9537	29.5287	30.0906	21.4436	26.2716	26.7727	25.3598	21.7969	26.6654	20.2878	25.0625	24.1597	21.9825	21.5978	21.7159	22.7475	21.0904	20.7841	21.9194	21.4756	22.8315	22.1454	22.4271	22.6118
A0A1M7AWK9	RecName: Full=UPF0180 protein BCB4264_A1446	>tr|A0A1M7AWK9|A0A1M7AWK9_9BACI UPF0180 protein SAMN04487918_102177 OS=Bacillus sp. bc15 OX=1761758 GN=SAMN04487918_102177 PE=3 SV=1	4.29832	8.11e-05	27.2193	25.2873	24.9466	26.3854	26.1851	26.6763	20.7995	21.5018	21.0294	21.0684	23.0455	25.2298	24.3472	25.4906	26.8706	23.7795	26.069	23.7378	21.8613	21.3995	21.9983	21.9585	21.563	22.0943
A0A1M7GTN1	RecName: Full=Cell division protein FtsZ	>tr|A0A1M7GTN1|A0A1M7GTN1_9BACI Cell division protein FtsZ OS=Bacillus sp. bc15 OX=1761758 GN=ftsZ PE=3 SV=1	2.98	0.00140679	24.5392	27.9835	28.8062	22.145	20.2511	21.0496	20.3066	20.3723	21.2975	21.2583	23.4258	21.8446	21.1274	21.0755	22.2252	29.6741	29.2804	20.5927	28.4519	29.231	27.6994	22.9757	21.7534	23.1398
A0A1M6VEN9	RecName: Full=Spermidine N(1)-acetyltransferase; Short=SAT; AltName: Full=Spermidine/spermine N(1)-acetyltransferase; Short=SSAT	>tr|A0A1M6VEN9|A0A1M6VEN9_9BACI Acetyltransferase (GNAT) domain-containing protein OS=Bacillus sp. bc15 OX=1761758 GN=SAMN04487918_101293 PE=4 SV=1	7.34086	1.56e-07	19.8951	17.883	21.644	21.2536	20.914	20.1918	26.299	27.0549	26.3924	26.0703	26.8451	26.2369	25.9892	26.11	26.637	25.8607	26.678	26.9256	22.425	20.7995	21.9612	20.7375	22.6428	23.0034
A0A1M7JWT9	RecName: Full=Probable methyl-accepting chemotaxis protein BT9727_0355 [	>tr|A0A1M7JWT9|A0A1M7JWT9_9BACI Methyl-accepting chemotaxis protein OS=Bacillus sp. bc15 OX=1761758 GN=SAMN04487918_110110 PE=4 SV=1	8.53725	1.47e-08	29.9376	31.1271	31.0123	24.8659	25.5191	25.1448	25.3132	24.4967	26.1397	20.9759	22.4185	22.0721	20.781	21.1567	22.8817	21.0548	20.506	22.6977	22.4799	20.675	21.7188	22.8702	21.6017	22.8546
A0A1M6YVV9	RecName: Full=Oligoendopeptidase F homolog	>tr|A0A1M6YVV9|A0A1M6YVV9_9BACI Oligopeptidase F. Metallo peptidase. MEROPS family M03B OS=Bacillus sp. bc15 OX=1761758 GN=SAMN04487918_1011785 PE=3 SV=1	5.88732	2.93e-06	28.578	27.8927	27.8455	23.2179	20.0067	21.1476	20.7438	21.6862	23.5039	24.9964	27.0852	26.5661	20.9287	21.1726	21.9287	27.4257	26.0531	25.0945	23.1507	21.2359	21.7671	22.2414	22.5673	23.3869
A0A1M7DPV1	RecName: Full=DNA gyrase subunit A	>tr|A0A1M7DPV1|A0A1M7DPV1_9BACI DNA gyrase subunit A OS=Bacillus sp. bc15 OX=1761758 GN=gyrA PE=3 SV=1	12.4173	1.41e-11	31.2263	30.83	30.8559	22.7597	21.6328	21.055	20.1446	21.6297	20.8075	27.3603	27.3533	27.8317	21.8985	21.1672	22.7148	21.7261	21.9895	22.3215	22.3114	22.0947	22.2448	22.6704	22.9408	22.6217
A0A1M7BI12	RecName: Full=S-layer protein; AltName: Full=P100 protein; AltName: Full=Surface layer protein; Flags: Precursor	>tr|A0A1M7BI12|A0A1M7BI12_9BACI S-layer homology domain-containing protein OS=Bacillus sp. bc15 OX=1761758 GN=SAMN04487918_102433 PE=4 SV=1	5.30138	9.81e-06	21.0235	19.2146	22.133	22.8758	22.2327	20.7438	25.0203	27.1553	22.1373	21.8748	21.6827	22.2852	27.4745	27.1812	28.6306	26.9354	28.2745	28.5705	21.7792	21.131	22.1281	23.5431	22.2059	23.7211
A0A1M7MQV5	---NA---	>tr|A0A1M7MQV5|A0A1M7MQV5_9BACI Sulfotransferase family protein OS=Bacillus sp. bc15 OX=1761758 GN=SAMN04487918_1321 PE=4 SV=1	2.93919	0.0015376	19.8504	20.6921	20.1301	27.9014	25.1611	21.5324	26.2674	27.5737	22.0448	27.8927	27.2624	27.8412	27.5476	27.1411	23.1244	21.2779	21.1875	20.4995	22.5685	22.8361	22.032	21.9508	22.3475	23.2014
A0A1M6XUP1	RecName: Full=HTH-type transcriptional repressor AllR; AltName: Full=Negative regulator of allantoin and glyoxylate utilization operons	>tr|A0A1M6XUP1|A0A1M6XUP1_9BACI Transcriptional regulator, IclR family OS=Bacillus sp. bc15 OX=1761758 GN=SAMN04487918_1011306 PE=4 SV=1	2.25977	0.00672153	24.372	20.5453	24.0317	25.7011	24.3367	25.6359	25.394	25.8302	25.3734	25.3607	25.9395	25.3001	25.0555	25.2857	21.6409	20.079	21.5083	23.1087	22.8239	21.6476	23.2404	22.76	21.8982	22.7547
A0A1M7FDK5	RecName: Full=Protein EcsC	>tr|A0A1M7FDK5|A0A1M7FDK5_9BACI EcsC protein family protein OS=Bacillus sp. bc15 OX=1761758 GN=SAMN04487918_10599 PE=4 SV=1	0.69359	0.217417	26.5161	17.7711	25.6875	25.8302	25.7621	26.4048	27.1791	21.7214	25.6796	22.2328	21.1728	21.8039	25.8589	27.137	22.2489	21.7818	22.5388	21.2911	26.1727	26.8958	22.2701	21.4472	22.5942	21.5896
A0A1M7C3N7	RecName: Full=N-acetylmuramic acid 6-phosphate etherase; Short=MurNAc-6-P etherase; AltName: Full=N-acetylmuramic acid 6-phosphate hydrolase; AltName: Full=N-acetylmuramic acid 6-phosphate lyase	>tr|A0A1M7C3N7|A0A1M7C3N7_9BACI N-acetylmuramic acid 6-phosphate etherase OS=Bacillus sp. bc15 OX=1761758 GN=murQ PE=3 SV=1	6.61187	6.58e-07	22.013	20.582	19.0569	23.1422	20.8274	21.7646	21.9326	21.6537	23.3013	26.6877	26.085	26.2662	26.5266	26.1691	27.0574	26.287	27.5654	27.8113	22.5543	22.0835	22.0457	21.5073	23.7466	22.3133
A0A1M6WG28	RecName: Full=Laminin subunit alpha-2; AltName: Full=Laminin M chain; AltName: Full=Laminin-12 subunit alpha; AltName: Full=Laminin-2 subunit alpha; AltName: Full=Laminin-4 subunit alpha; AltName: Full=Merosin heavy chain; Flags: Precursor	>tr|A0A1M6WG28|A0A1M6WG28_9BACI Hemolysin BL lytic component L2 OS=Bacillus sp. bc15 OX=1761758 GN=SAMN04487918_101720 PE=4 SV=1	2.50617	0.00391061	19.7941	18.4315	21.0329	29.3262	30.2167	24.1973	27.195	28.9303	27.6731	21.1111	22.7216	22.8783	20.8425	21.2002	21.5328	23.109	21.2207	28.305	28.1693	24.0491	20.7142	21.8453	21.6871	22.5925
A0A1M7LAD9	RecName: Full=Flavin oxidoreductase hxnT; AltName: Full=Nicotinate catabolism cluster protein hxnS	>tr|A0A1M7LAD9|A0A1M7LAD9_9BACI N-ethylmaleimide reductase OS=Bacillus sp. bc15 OX=1761758 GN=SAMN04487918_11512 PE=4 SV=1	2.23682	0.00707	24.4976	20.7623	25.6839	21.5619	22.1333	22.334	21.8855	22.7674	20.9014	25.8609	24.708	25.558	26.1685	25.513	21.4468	23.0975	24.2039	20.4028	27.3921	27.1386	26.9953	22.6973	22.2773	22.3936
A0A1M7ANA3	RecName: Full=Transcriptional regulatory protein WalR	>tr|A0A1M7ANA3|A0A1M7ANA3_9BACI Two-component system, OmpR family, response regulator ResD OS=Bacillus sp. bc15 OX=1761758 GN=SAMN04487918_10291 PE=4 SV=1	8.0287	4.07e-08	28.7048	29.2284	28.9305	20.687	22.1967	20.8218	20.4823	21.2547	20.7938	27.441	27.5829	27.8137	27.6744	27.761	23.8269	21.1948	21.7152	21.0487	20.4688	20.0989	21.8496	22.3963	22.8352	21.5734
A0A1M7EHA0	RecName: Full=Histidine-binding periplasmic protein; Short=HBP; Flags: Precursor	>tr|A0A1M7EHA0|A0A1M7EHA0_9BACI L-arginine-binding protein OS=Bacillus sp. bc15 OX=1761758 GN=SAMN04487918_104228 PE=3 SV=1	3.16486	0.000940604	21.0789	19.9092	19.113	21.5826	21.6051	21.5774	29.2392	21.2316	28.8644	26.5114	28.9044	28.0938	25.243	27.1919	27.1912	24.2193	21.2377	24.9144	20.1753	20.5457	22.0976	21.7859	22.9833	22.9641
A0A1M7H222	RecName: Full=Glutaredoxin 3; Short=Grx3	>tr|A0A1M7H222|A0A1M7H222_9BACI Glutaredoxin-like protein, YruB-family OS=Bacillus sp. bc15 OX=1761758 GN=SAMN04487918_106284 PE=4 SV=1	2.03819	0.0109512	26.0376	19.2097	25.4374	26.7403	25.6636	27.7083	20.4989	21.9904	22.7918	20.9988	22.3487	21.8564	25.5646	21.4832	26.2657	25.8807	26.4592	27.1501	21.6718	22.3175	21.794	22.9287	22.6338	22.387
A0A1M7HTM1	RecName: Full=Glycerol-3-phosphate acyltransferase; AltName: Full=Acyl-PO4 G3P acyltransferase; AltName: Full=Acyl-phosphate--glycerol-3-phosphate acyltransferase; AltName: Full=G3P acyltransferase; Short=GPAT; AltName: Full=Lysophosphatidic acid synthase; Short=LPA synthase	>tr|A0A1M7HTM1|A0A1M7HTM1_9BACI Glycerol-3-phosphate acyltransferase OS=Bacillus sp. bc15 OX=1761758 GN=plsY PE=3 SV=1	5.36133	8.66e-06	26.3038	25.533	25.5121	24.5532	27.3715	27.7616	27.6016	26.6114	27.3183	19.811	21.8838	22.1625	21.9169	20.7925	22.7838	22.227	22.211	22.7087	22.0691	21.4376	22.5314	22.2092	20.6614	23.7016
A0A1M7B3B5	RecName: Full=(R)-specific enoyl-CoA hydratase; AltName: Full=(R)-specific trans-2,3-enoylacyl-CoA hydratase	>tr|A0A1M7B3B5|A0A1M7B3B5_9BACI Acyl dehydratase OS=Bacillus sp. bc15 OX=1761758 GN=SAMN04487918_102257 PE=4 SV=1	14.3423	7.22e-13	21.0992	20.4899	20.3261	30.458	30.2526	30.3996	21.9924	22.1644	22.1755	29.3067	29.292	28.8414	20.3007	21.2197	21.7104	21.3384	21.2605	21.059	22.7817	21.8615	21.3662	22.541	22.368	23.0653
A0A1M7JXJ2	RecName: Full=PTS system glucose-specific EIICBA component; AltName: Full=EIICBA-Glc; Short=EII-Glc; AltName: Full=EIICBA-Glc 1; Includes: RecName: Full=Glucose permease IIC component; AltName: Full=PTS system glucose-specific EIIC component; Includes: RecName: Full=Glucose-specific phosphotransferase enzyme IIB component; AltName: Full=PTS system glucose-specific EIIB component; Includes: RecNam…	>tr|A0A1M7JXJ2|A0A1M7JXJ2_9BACI PTS system maltose-specific IIB component, Glc family /PTS system maltose-specific IIC component, Glc family OS=Bacillus sp. bc15 OX=1761758 GN=SAMN04487918_110101 PE=4 SV=1	5.60588	5.21e-06	19.1795	18.5345	21.5217	25.2076	27.1092	26.3639	20.9242	21.1184	22.0071	23.1757	25.6631	26.3344	24.9893	25.3454	22.8024	27.8908	30.067	27.3953	22.7653	20.8767	21.3401	22.9773	21.9405	22.1242
A0A1M7GVV2	RecName: Full=Ribosomal RNA large subunit methyltransferase I; AltName: Full=23S rRNA m5C1962 methyltransferase; AltName: Full=rRNA (cytosine-C(5)-)-methyltransferase RlmI	>tr|A0A1M7GVV2|A0A1M7GVV2_9BACI 16S rRNA (Guanine(966)-N(2))-methyltransferase RsmD OS=Bacillus sp. bc15 OX=1761758 GN=SAMN04487918_106224 PE=4 SV=1	4.51036	5.15e-05	28.3248	29.1049	28.3968	21.6325	25.2828	24.6843	22.3969	22.1021	21.4408	26.0128	24.3657	25.0802	25.0096	24.2039	21.0395	21.0088	21.673	22.4743	21.5496	21.7214	22.4171	21.9974	23.6995	21.9619
A0A1M7GM11	RecName: Full=DNA topoisomerase 1; AltName: Full=DNA topoisomerase I; AltName: Full=Omega-protein; AltName: Full=Relaxing enzyme; AltName: Full=Swivelase; AltName: Full=Untwisting enzyme	>tr|A0A1M7GM11|A0A1M7GM11_9BACI DNA topoisomerase 1 OS=Bacillus sp. bc15 OX=1761758 GN=topA PE=3 SV=1	5.5977	5.3e-06	29.0489	29.4496	29.2373	25.0223	26.9108	26.8933	22.1626	19.7026	21.3069	21.5943	21.686	23.235	21.3396	21.0454	21.2663	25.515	20.902	25.427	22.5261	22.6309	22.1162	22.1086	23.0194	23.3408
A0A1M7IR07	RecName: Full=HPr kinase/phosphorylase; Short=HPrK/P; AltName: Full=HPr(Ser) kinase/phosphorylase	>tr|A0A1M7IR07|A0A1M7IR07_9BACI HPr kinase/phosphorylase OS=Bacillus sp. bc15 OX=1761758 GN=hprK PE=3 SV=1	9.79282	1.27e-09	29.3436	28.7825	29.2559	27.5862	27.5926	27.4817	21.3097	22.2373	21.9167	21.1844	21.5834	22.6216	23.2408	21.245	21.5994	21.5689	22.7861	21.8894	22.3117	21.7115	22.307	21.6651	23.0595	23.1906
A0A1M6YRT2	---NA---	>tr|A0A1M6YRT2|A0A1M6YRT2_9BACI Uncharacterized protein OS=Bacillus sp. bc15 OX=1761758 GN=SAMN04487918_1011719 PE=4 SV=1	8.01738	4.15e-08	30.9313	30.0682	30.7719	22.7585	20.7393	21.1242	21.4366	23.0477	21.7691	27.0752	28.259	26.1018	22.7494	20.8737	21.5402	22.4907	22.177	22.2252	23.5396	20.4578	21.9718	20.8696	22.5499	21.8792
A0A1M7GH52	RecName: Full=Protein RecA; AltName: Full=Recombinase A	>tr|A0A1M7GH52|A0A1M7GH52_9BACI Protein RecA OS=Bacillus sp. bc15 OX=1761758 GN=recA PE=3 SV=1	10.2111	5.96e-10	30.0187	29.6558	29.8981	21.7698	21.3832	20.8878	20.7228	23.761	22.1613	21.5636	21.4185	21.4893	20.8013	21.5771	22.1942	20.9179	21.8205	22.1428	29.6516	28.7187	28.4002	21.3603	22.5864	21.9066
A0A1M7BB35	RecName: Full=Spore coat protein O	>tr|A0A1M7BB35|A0A1M7BB35_9BACI Spore coat protein CotO OS=Bacillus sp. bc15 OX=1761758 GN=SAMN04487918_102338 PE=4 SV=1	7.84755	5.74e-08	18.697	19.5689	21.6016	26.4798	27.1487	27.724	26.6831	27.5501	26.6435	26.9486	30.3728	28.8608	20.4589	20.2863	21.1334	20.7867	21.1179	21.9801	20.8584	22.9446	22.1925	22.9456	21.9895	21.7105
A0A1M7LLL4	RecName: Full=Glutamate-1-semialdehyde 2,1-aminomutase 1; Short=GSA 1; AltName: Full=Glutamate-1-semialdehyde aminotransferase 1; Short=GSA-AT 1	>tr|A0A1M7LLL4|A0A1M7LLL4_9BACI Glutamate-1-semialdehyde 2,1-aminomutase OS=Bacillus sp. bc15 OX=1761758 GN=hemL PE=3 SV=1	5.41628	7.73e-06	29.1043	28.4155	28.5709	20.8723	26.3846	26.6041	21.3547	21.7772	21.9595	27.0413	26.75	26.867	21.114	22.38	22.0076	20.5417	20.2843	21.1043	21.4167	22.0826	22.9677	22.3539	21.9115	22.7184
A0A1M7IBL9	RecName: Full=Uncharacterized lipoprotein YutC; Flags: Precursor	>tr|A0A1M7IBL9|A0A1M7IBL9_9BACI Sporulation lipoprotein YhcN/YlaJ (Spore_YhcN_YlaJ) OS=Bacillus sp. bc15 OX=1761758 GN=SAMN04487918_10879 PE=4 SV=1	9.94594	9.62e-10	30.2081	29.7772	29.9306	21.6264	20.9708	21.9842	21.8504	20.5098	22.1304	25.5888	27.2774	27.0685	22.3886	20.591	21.421	22.2124	20.9479	21.5135	22.5388	23.2354	23.2609	22.7112	23.5453	23.1895
A0A1M7B3F3	RecName: Full=Uncharacterized protein YkzP	>tr|A0A1M7B3F3|A0A1M7B3F3_9BACI Uncharacterized protein OS=Bacillus sp. bc15 OX=1761758 GN=SAMN04487918_102248 PE=4 SV=1	3.02227	0.00128065	26.5421	27.3914	28.0499	26.2293	27.6702	26.0724	20.4893	22.4248	21.944	25.8506	29.994	21.0848	21.5449	21.1148	21.3459	21.3557	21.5377	21.0766	22.5037	22.2058	23.2643	23.2043	21.788	21.7387
A0A1M7GNE8	RecName: Full=Signal recognition particle receptor FtsY; Short=SRP receptor	>tr|A0A1M7GNE8|A0A1M7GNE8_9BACI Signal recognition particle receptor FtsY OS=Bacillus sp. bc15 OX=1761758 GN=ftsY PE=3 SV=1	8.70309	1.09e-08	31.3403	29.8923	30.867	21.8586	22.133	21.4802	23.3435	23.4295	22.0677	24.3906	24.8582	23.256	23.4675	22.3707	21.8534	20.6537	22.0599	21.2554	23.5707	21.6501	22.8106	23.4904	21.9955	22.3251
A0A1M7GTC4	RecName: Full=Polyphenol oxidase; AltName: Full=Multicopper oxidase YlmD	>tr|A0A1M7GTC4|A0A1M7GTC4_9BACI Polyphenol oxidase OS=Bacillus sp. bc15 OX=1761758 GN=SAMN04487918_106195 PE=3 SV=1	6.28844	1.27e-06	28.7923	27.4981	28.5664	24.4905	27.5795	26.5237	20.1239	22.2925	22.3653	26.9285	25.6526	25.7899	21.8952	20.7998	21.8022	22.5241	20.8984	20.994	22.7739	20.0891	21.647	23.0328	21.5968	21.7179
A0A1M7GM28	RecName: Full=Uridylate kinase; Short=UK; AltName: Full=Uridine monophosphate kinase; Short=UMP kinase; Short=UMPK	>tr|A0A1M7GM28|A0A1M7GM28_9BACI Uridylate kinase OS=Bacillus sp. bc15 OX=1761758 GN=pyrH PE=3 SV=1	8.18867	2.97e-08	30.4193	30.0471	30.6653	22.265	20.5497	22.2982	23.4957	21.61	20.8852	26.646	26.3335	27.0009	21.5355	22.3618	20.6129	21.3168	19.4161	21.6346	22.7082	22.2976	23.468	23.2606	21.7103	23.5093
A0A1M7JPB5	RecName: Full=Uncharacterized membrane protein YezF	>tr|A0A1M7JPB5|A0A1M7JPB5_9BACI Uncharacterized protein OS=Bacillus sp. bc15 OX=1761758 GN=SAMN04487918_11019 PE=4 SV=1	10.8437	1.85e-10	32.0206	31.8433	31.5037	22.013	22.6727	22.2574	23.0995	24.2488	25.1081	20.6904	21.7111	22.4804	21.4604	22.3578	21.826	21.9648	22.1826	20.6938	22.5386	21.8355	22.7355	22.8355	23.2886	22.6231
A0A1M7K672	RecName: Full=Cold shock protein CspA	>tr|A0A1M7K672|A0A1M7K672_9BACI Cold-shock DNA-binding protein family OS=Bacillus sp. bc15 OX=1761758 GN=SAMN04487918_11129 PE=4 SV=1	6.99235	3.07e-07	30.5683	31.7245	30.7705	20.5439	20.7832	20.5741	21.4526	22.3532	22.0455	21.4568	26.4881	26.0729	20.374	20.5904	21.9624	22.0666	22.0688	21.8877	24.9801	25.2085	24.5511	21.7149	22.13	23.5313
A0A1M7G0G7	RecName: Full=Uridine kinase; AltName: Full=Cytidine monophosphokinase; AltName: Full=Uridine monophosphokinase	>tr|A0A1M7G0G7|A0A1M7G0G7_9BACI Uridine kinase OS=Bacillus sp. bc15 OX=1761758 GN=udk PE=3 SV=1	4.44339	5.92e-05	28.3085	29.1935	28.3267	23.9146	20.7068	24.0141	23.0186	22.1987	25.2139	24.7263	23.7367	24.1972	23.7483	24.7353	21.7789	22.0139	23.3403	21.3838	22.5493	21.6005	22.2182	21.5627	21.1803	22.1533
A0A1M6W7C3	RecName: Full=[Ribosomal protein S5]-alanine N-acetyltransferase	>tr|A0A1M6W7C3|A0A1M6W7C3_9BACI Ribosomal-protein-alanine N-acetyltransferase OS=Bacillus sp. bc15 OX=1761758 GN=SAMN04487918_101625 PE=4 SV=1	7.76076	6.8e-08	26.5934	27.2351	27.5393	22.6277	19.3264	21.2981	22.201	21.5846	21.5329	26.7923	26.0974	26.8551	26.8518	25.6792	26.2008	21.1965	22.6463	21.4706	21.6708	20.9256	21.8298	22.7221	22.0365	22.8589
A0A1M7FDE8	RecName: Full=Acyl-coenzyme A synthetase ACSM3, mitochondrial; AltName: Full=Acyl-CoA synthetase medium-chain family member 3; AltName: Full=Butyrate--CoA ligase 3; AltName: Full=Butyryl-coenzyme A synthetase 3; AltName: Full=Middle-chain acyl-CoA synthetase 3; AltName: Full=Propionate--CoA ligase; AltName: Full=Protein SA homolog; Flags: Precursor	>tr|A0A1M7FDE8|A0A1M7FDE8_9BACI Acetyl-CoA synthetase OS=Bacillus sp. bc15 OX=1761758 GN=SAMN04487918_10588 PE=4 SV=1	4.55665	4.66e-05	28.2506	27.2609	28.4668	21.1985	21.1951	20.7637	21.4328	21.5467	22.8637	21.5318	21.9076	21.7224	22.2861	22.4735	22.0287	28.7141	24.529	26.5577	26.3421	26.8465	21.7289	21.6301	21.9583	22.3593
A0A1M7IQ45	---NA---	>tr|A0A1M7IQ45|A0A1M7IQ45_9BACI Uncharacterized protein OS=Bacillus sp. bc15 OX=1761758 GN=SAMN04487918_108238 PE=4 SV=1	5.37219	8.48e-06	28.3892	28.7	28.4173	23.2493	21.2322	20.5051	21.9659	22.1646	22.4437	24.8478	24.9238	24.8954	25.1754	26.9291	22.1153	21.2479	22.0526	22.3457	21.9779	22.104	21.3321	22.546	22.9185	22.8187
A0A1M7HD12	RecName: Full=Transcriptional regulator AdcR	>tr|A0A1M7HD12|A0A1M7HD12_9BACI Transcriptional regulator, MarR family OS=Bacillus sp. bc15 OX=1761758 GN=SAMN04487918_10711 PE=4 SV=1	11.26	8.81e-11	27.6428	26.8969	26.8077	30.6526	30.3135	30.807	22.5725	22.1798	22.332	20.6335	21.8323	21.3379	21.3091	20.3589	22.0655	21.8834	21.5315	22.1328	21.9989	20.2514	22.2389	22.0405	22.8664	22.4658
A0A1M7B8P7	---NA---	>tr|A0A1M7B8P7|A0A1M7B8P7_9BACI Spore-specific protein OS=Bacillus sp. bc15 OX=1761758 GN=SAMN04487918_102310 PE=4 SV=1	2.01384	0.0115566	20.1491	20.0236	19.718	21.9789	27.4407	26.9111	26.4047	26.4785	26.0274	20.6885	21.1376	22.7357	25.9302	26.8357	20.8543	22.1695	27.4965	28.872	21.9308	21.0564	22.1236	22.6633	22.1545	23.3354
A0A1M7KV94	---NA---	>tr|A0A1M7KV94|A0A1M7KV94_9BACI Uncharacterized protein OS=Bacillus sp. bc15 OX=1761758 GN=SAMN04487918_1132 PE=4 SV=1	4.59884	4.25e-05	20.6434	18.9579	20.2514	22.1214	20.8832	21.7681	22.1832	26.1275	30.2564	21.0806	21.0509	22.8919	28.8783	29.568	27.843	21.2015	21.5916	21.133	26.148	26.8577	27.625	22.1797	21.0527	22.7891
A0A1M7AYP4	RecName: Full=D-alanine--D-alanyl carrier protein ligase; Short=DCL; AltName: Full=D-alanine--poly(phosphoribitol) ligase subunit 1; AltName: Full=D-alanine-activating enzyme; Short=DAE	>tr|A0A1M7AYP4|A0A1M7AYP4_9BACI D-alanine--D-alanyl carrier protein ligase OS=Bacillus sp. bc15 OX=1761758 GN=dltA PE=3 SV=1	9.4055	2.7e-09	28.9671	29.3052	28.3008	21.1888	21.7103	21.1259	22.1144	21.9505	21.5874	21.4196	21.6432	22.1234	22.9958	20.8759	21.7028	27.4884	26.7959	28.4647	23.0118	21.8627	21.5296	23.855	22.4189	22.5592
A0A1M6VSZ7	RecName: Full=Dihydrofolate reductase	>tr|A0A1M6VSZ7|A0A1M6VSZ7_9BACI Dihydrofolate reductase OS=Bacillus sp. bc15 OX=1761758 GN=SAMN04487918_101460 PE=3 SV=1	5.34884	8.88e-06	29.2986	24.4176	29.6368	22.0779	20.6712	22.314	22.5886	23.0355	21.0766	21.8764	21.701	21.484	21.8325	21.9688	21.9829	27.3281	28.398	28.6347	21.9804	22.6144	22.4647	21.7169	22.7399	23.0469
A0A1M6WI63	RecName: Full=Small, acid-soluble spore protein 1; Short=SASP	>tr|A0A1M6WI63|A0A1M6WI63_9BACI Small, acid-soluble spore protein, alpha/beta type OS=Bacillus sp. bc15 OX=1761758 GN=SAMN04487918_101750 PE=4 SV=1	8.00517	4.23e-08	30.7868	31.0288	30.7875	28.0636	24.6099	27.555	21.0658	22.5735	19.6854	21.4967	20.6908	20.3571	23.025	21.7685	21.9077	22.2798	22.0651	22.2644	21.7299	20.9598	23.2518	22.3634	22.0958	22.4147
A0A1M7KQA3	RecName: Full=Flagellar M-ring protein	>tr|A0A1M7KQA3|A0A1M7KQA3_9BACI Flagellar M-ring protein FliF OS=Bacillus sp. bc15 OX=1761758 GN=SAMN04487918_11289 PE=4 SV=1	6.83457	4.24e-07	20.2172	18.0849	18.4464	22.5143	21.2681	22.1247	24.3963	26.7671	24.3838	26.6634	26.7523	26.7348	26.5276	25.3933	26.8904	24.4187	26.2627	26.1902	21.9601	19.6494	21.8292	21.731	22.6068	22.9832
A0A1M7L1Y0	---NA---	>tr|A0A1M7L1Y0|A0A1M7L1Y0_9BACI DNA-binding transcriptional regulator, MerR family OS=Bacillus sp. bc15 OX=1761758 GN=SAMN04487918_11382 PE=4 SV=1	2.90418	0.00165754	27.8741	26.2174	26.5236	21.6679	21.3251	21.645	21.3644	21.9589	22.5937	21.3131	20.8782	22.0062	26.4539	25.6421	20.8792	26.0672	23.2578	21.7919	26.5402	25.2298	25.8719	22.8577	23.005	21.8194
A0A1M7AZX9	RecName: Full=Ribonucleoside-diphosphate reductase subunit beta; AltName: Full=Ribonucleotide reductase small subunit	>tr|A0A1M7AZX9|A0A1M7AZX9_9BACI Ribonucleoside-diphosphate reductase subunit beta OS=Bacillus sp. bc15 OX=1761758 GN=SAMN04487918_102216 PE=3 SV=1	8.74188	1e-08	28.7186	28.7278	28.4275	21.9223	21.4622	22.9835	20.6559	23.1429	20.7401	22.0951	21.664	21.9197	20.0644	21.071	21.8813	22.0757	22.5567	21.8568	28.2779	26.9485	28.5735	22.4523	23.1782	23.3224
A0A1M7GN74	RecName: Full=Signal recognition particle protein; AltName: Full=Fifty-four homolog	>tr|A0A1M7GN74|A0A1M7GN74_9BACI Signal recognition particle protein OS=Bacillus sp. bc15 OX=1761758 GN=ffh PE=3 SV=1	3.95003	0.000170657	28.8322	28.3376	28.4272	21.8654	21.8275	22.8906	21.772	21.345	22.3079	21.8895	26.9351	26.3482	26.4642	26.5236	22.3373	21.6076	20.6747	21.7178	22.8615	20.8985	21.798	22.4308	21.6195	22.958
A0A1M7MJ06	RecName: Full=Spore germination protein GerD; Flags: Precursor	>tr|A0A1M7MJ06|A0A1M7MJ06_9BACI Spore germination protein D OS=Bacillus sp. bc15 OX=1761758 GN=SAMN04487918_1265 PE=4 SV=1	6.13172	1.75e-06	32.0149	32.6429	32.3109	24.1524	21.8934	19.7566	21.7125	22.8025	21.9829	21.0176	26.4632	23.1855	21.5619	20.6226	22.4552	23.1747	22.3116	22.353	21.4446	21.3074	22.6867	21.625	23.2682	21.634
A0A1M7GS48	RecName: Full=Ribosomal large subunit pseudouridine synthase D; AltName: Full=23S rRNA pseudouridine(1911/1915/1917) synthase; AltName: Full=rRNA pseudouridylate synthase D; AltName: Full=rRNA-uridine isomerase D	>tr|A0A1M7GS48|A0A1M7GS48_9BACI Pseudouridine synthase OS=Bacillus sp. bc15 OX=1761758 GN=SAMN04487918_106185 PE=3 SV=1	4.25217	8.91e-05	28.065	26.7514	27.9503	21.4237	24.7923	25.3212	26.561	25.6765	24.7392	21.0533	21.4086	21.5383	26.4614	25.9692	21.9467	20.9119	20.6939	21.0544	21.8653	22.2103	21.9046	21.4108	22.8408	21.7663
A0A1M7JVQ6	RecName: Full=Cytochrome b6-f complex iron-sulfur subunit; AltName: Full=Plastohydroquinone:plastocyanin oxidoreductase iron-sulfur protein; Short=ISP; Short=RISP; AltName: Full=Rieske iron-sulfur protein	>tr|A0A1M7JVQ6|A0A1M7JVQ6_9BACI Glycine/D-amino acid oxidase OS=Bacillus sp. bc15 OX=1761758 GN=SAMN04487918_11086 PE=4 SV=1	12.1189	2.12e-11	30.2946	29.992	30.0743	26.5924	25.9728	26.9602	22.3397	22.2008	21.38	21.7462	22.0329	21.911	21.5867	21.2744	22.2345	21.9708	21.3289	22.2022	21.7925	22.5474	20.9732	22.103	21.8326	22.7138
A0A1M6XJT4	---NA---	>tr|A0A1M6XJT4|A0A1M6XJT4_9BACI Uncharacterized protein OS=Bacillus sp. bc15 OX=1761758 GN=SAMN04487918_1011176 PE=4 SV=1	10.2425	5.62e-10	28.6832	28.411	29.3209	29.6594	27.0919	27.8931	21.7699	21.8082	21.5378	21.3219	21.091	21.8881	21.8452	22.4154	21.5155	20.7803	21.5393	22.1449	22.6788	22.3102	21.9747	21.6592	22.5963	21.8991
A0A1M7I9X9	RecName: Full=Uncharacterized protein YutG	>tr|A0A1M7I9X9|A0A1M7I9X9_9BACI Phosphatidylglycerophosphatase A OS=Bacillus sp. bc15 OX=1761758 GN=SAMN04487918_10863 PE=4 SV=1	2.08752	0.00982712	20.8038	29.2738	28.3749	21.6901	22.0175	21.7875	25.2758	24.881	24.5636	25.4687	28.3464	28.242	21.7029	21.5253	22.5301	22.1519	22.2763	21.0854	22.2601	19.4328	22.4047	20.9452	22.781	23.9961
A0A1M7GCC0	RecName: Full=1,3-propanediol dehydrogenase; AltName: Full=1,3-propanediol oxidoreductase; AltName: Full=3-hydroxypropionaldehyde reductase	>tr|A0A1M7GCC0|A0A1M7GCC0_9BACI Alcohol dehydrogenase YqhD, Fe-dependent ADH family OS=Bacillus sp. bc15 OX=1761758 GN=SAMN04487918_1069 PE=4 SV=1	7.8648	5.56e-08	29.2024	29.5272	29.3632	22.555	19.6705	20.1863	22.8517	22.4198	20.5055	28.5299	27.8598	28.1212	21.4875	22.8724	21.2718	20.8931	21.0423	21.5454	22.4432	20.9509	22.8519	23.8421	21.4419	22.2752
A0A1M7HU67	RecName: Full=Acyl-CoA thioester hydrolase YbgC; Short=Acyl-CoA thioesterase	>tr|A0A1M7HU67|A0A1M7HU67_9BACI Acyl-CoA thioester hydrolase OS=Bacillus sp. bc15 OX=1761758 GN=SAMN04487918_107198 PE=4 SV=1	1.69851	0.0231058	27.4377	19.5611	26.2204	24.0874	25.518	25.7448	21.4099	20.8656	22.5452	23.7664	26.2799	25.7745	24.8938	25.8255	25.6593	21.2414	21.6749	20.5977	21.3202	22.4276	22.4249	22.9336	22.6373	22.5209
A0A1M6YHJ5	RecName: Full=2-hydroxy-6-oxononadienedioate/2-hydroxy-6-oxononatrienedioate hydrolase; AltName: Full=2-hydroxy-6-ketonona-2,4-diene-1,9-dioic acid 5,6-hydrolase; AltName: Full=2-hydroxy-6-oxonona-2,4,7-triene-1,9-dioic acid 5,6-hydrolase; AltName: Full=2-hydroxy-6-oxonona-2,4-diene-1,9-dioic acid 5,6-hydrolase	>tr|A0A1M6YHJ5|A0A1M6YHJ5_9BACI Pimeloyl-ACP methyl ester carboxylesterase OS=Bacillus sp. bc15 OX=1761758 GN=SAMN04487918_1011597 PE=4 SV=1	9.64532	1.7e-09	19.505	21.1146	21.1958	27.4622	27.3174	27.3624	20.6446	22.0556	22.6262	22.5048	22.2054	21.5842	22.2146	21.5136	21.5932	22.1321	20.7046	20.8652	30.8094	30.5557	29.5545	21.6967	23.8682	22.1825
A0A1M7I6D4	RecName: Full=UTP--glucose-1-phosphate uridylyltransferase; AltName: Full=Alpha-D-glucosyl-1-phosphate uridylyltransferase; AltName: Full=UDP-glucose pyrophosphorylase; Short=UDPGP; AltName: Full=Uridine diphosphoglucose pyrophosphorylase	>tr|A0A1M7I6D4|A0A1M7I6D4_9BACI UTP--glucose-1-phosphate uridylyltransferase OS=Bacillus sp. bc15 OX=1761758 GN=SAMN04487918_10826 PE=3 SV=1	6.31832	1.2e-06	30.0971	25.7462	28.9592	21.9428	22.4563	21.6657	20.9656	22.9585	22.4879	20.9948	23.1294	22.1175	21.4291	21.0684	20.5313	20.8732	21.0976	21.0671	26.4233	25.981	25.8603	24.5988	25.1654	25.2593
A0A1M7J3L7	RecName: Full=Sphingomyelinase C; Short=SMase; AltName: Full=Cereolysin B; AltName: Full=SMPLC; AltName: Full=Sphingomyelin phosphodiesterase; Flags: Precursor	>tr|A0A1M7J3L7|A0A1M7J3L7_9BACI Sphingomyelin phosphodiesterase OS=Bacillus sp. bc15 OX=1761758 GN=SAMN04487918_10945 PE=4 SV=1	8.74082	1e-08	18.5632	20.535	21.7396	29.8107	30.1867	30.1902	22.1009	20.7854	21.5023	21.2822	21.6248	19.9285	22.5636	21.4303	22.0878	26.2402	27.9435	28.67	22.4378	22.4851	22.6972	22.0882	22.4493	23.4323
A0A1M6Y3V7	RecName: Full=Uncharacterized protein YhjR	>tr|A0A1M6Y3V7|A0A1M6Y3V7_9BACI Rubrerythrin OS=Bacillus sp. bc15 OX=1761758 GN=SAMN04487918_1011406 PE=4 SV=1	8.11374	3.46e-08	26.9853	27.5941	29.0367	29.0583	28.0952	28.552	22.1997	20.0854	21.9187	21.6458	20.9333	22.7188	21.5503	21.1368	22.7959	21.4373	21.0341	22.0212	22.4254	23.5	22.1662	21.0503	22.4173	22.315
A0A1M7EF06	RecName: Full=Biotin carboxylase; AltName: Full=Acetyl-CoA carboxylase subunit A; Short=ACC	>tr|A0A1M7EF06|A0A1M7EF06_9BACI Biotin carboxylase OS=Bacillus sp. bc15 OX=1761758 GN=SAMN04487918_104197 PE=4 SV=1	10.5614	2.95e-10	30.8496	29.9518	29.8058	22.0458	20.463	20.0993	21.5349	21.9827	21.2655	25.7237	25.7947	26.0525	22.2654	22.1674	23.1899	21.5481	21.7182	22.1555	22.3115	21.6371	21.9251	21.7334	23.5223	22.626
A0A1M7GIA6	RecName: Full=Guanosine ABC transporter permease protein NupP	>tr|A0A1M7GIA6|A0A1M7GIA6_9BACI Nucleoside ABC transporter membrane protein OS=Bacillus sp. bc15 OX=1761758 GN=SAMN04487918_10677 PE=3 SV=1	8.85659	8.06e-09	28.173	26.6701	27.7031	27.9234	27.9783	27.322	21.1452	22.1481	22.6736	22.7545	21.4543	21.0138	22.3814	21.329	20.9918	22.0909	22.589	21.9689	21.2141	21.6502	21.7326	23.4626	23.5747	22.1666
A0A1M7KCX3	RecName: Full=Pimeloyl-[acyl-carrier protein] methyl ester esterase; AltName: Full=Biotin synthesis protein BioH; AltName: Full=Carboxylesterase BioH	>tr|A0A1M7KCX3|A0A1M7KCX3_9BACI Non-heme chloroperoxidase OS=Bacillus sp. bc15 OX=1761758 GN=SAMN04487918_111111 PE=4 SV=1	8.52615	1.5e-08	30.7341	29.2815	29.4326	25.9657	26.447	26.8213	21.7326	21.4336	21.6361	22.7584	21.4158	22.8184	22.3609	19.4004	22.686	22.1256	21.9021	21.7524	22.4477	22.246	21.6897	22.0266	21.1891	21.7001
A0A1M7APK4	RecName: Full=Thiol-disulfide oxidoreductase ResA	>tr|A0A1M7APK4|A0A1M7APK4_9BACI Thiol-disulfide oxidoreductase ResA OS=Bacillus sp. bc15 OX=1761758 GN=resA PE=3 SV=1	7.54879	1.03e-07	19.6172	20.0802	19.3968	30.8586	30.3481	30.7642	23.2818	22.0534	21.875	22.5748	27.3425	26.7926	22.4145	22.084	21.6671	21.4972	21.9372	21.2202	22.5163	22.5939	23.1517	23.1198	21.939	22.7179
A0A1M6UYK0	RecName: Full=GTPase HflX; AltName: Full=GTP-binding protein HflX	>tr|A0A1M6UYK0|A0A1M6UYK0_9BACI GTPase HflX OS=Bacillus sp. bc15 OX=1761758 GN=hflX PE=3 SV=1	4.93382	2.1e-05	26.719	26.7084	26.5728	23.0714	20.9635	21.3688	20.8441	20.5815	21.9485	25.7418	24.8352	24.8925	24.5522	23.4074	21.8307	21.7232	22.4264	20.0142	25.3122	24.4785	26.5908	23.5605	22.0707	21.4034
A0A1M7J4J5	RecName: Full=Pre-pro-metalloprotease PrtV; Contains: RecName: Full=Pro-metalloprotease PrtV; Contains: RecName: Full=37 kDa metalloprotease PrtV; Contains: RecName: Full=18 kDa metalloprotease PrtV; Flags: Precursor	>tr|A0A1M7J4J5|A0A1M7J4J5_9BACI Antibacterial peptide protease. Metallo peptidase. MEROPS family M06 OS=Bacillus sp. bc15 OX=1761758 GN=SAMN04487918_10952 PE=4 SV=1	9.86946	1.09e-09	19.8234	20.1207	21.5229	22.5844	22.0757	20.418	20.5502	20.8517	21.8613	21.0998	21.861	20.6117	21.7213	22.8726	21.6684	20.5861	22.746	21.5954	31.3271	32.6096	30.6948	27.8716	27.1429	27.3376
A0A1M7D5M3	RecName: Full=Stage III sporulation protein D; AltName: Full=14 kDa transcription factor	>tr|A0A1M7D5M3|A0A1M7D5M3_9BACI Putative DeoR family transcriptional regulator, stage III sporulation protein D OS=Bacillus sp. bc15 OX=1761758 GN=SAMN04487918_103125 PE=4 SV=1	3.32336	0.000666853	19.8268	18.6496	19.5434	27.8173	28.84	28.2244	21.7358	22.2957	22.3589	22.4105	22.4472	22.9999	21.6028	20.3159	22.3668	28.7954	27.9115	21.0879	26.363	26.9561	22.2839	22.9095	21.5239	22.2165
A0A1M7JHZ4	RecName: Full=UDP-N-acetylmuramoyl-tripeptide--D-alanyl-D-alanine ligase; AltName: Full=D-alanyl-D-alanine-adding enzyme; AltName: Full=UDP-MurNAc-pentapeptide synthetase	>tr|A0A1M7JHZ4|A0A1M7JHZ4_9BACI UDP-N-acetylmuramoyl-tripeptide--D-alanyl-D-alanine ligase OS=Bacillus sp. bc15 OX=1761758 GN=murF PE=3 SV=1	2.17683	0.00808011	26.203	24.8972	26.821	23.0952	20.8791	20.6701	26.5308	20.6521	25.4205	25.5976	27.0822	26.6623	25.4376	24.6751	21.0702	20.2887	23.0302	21.7972	22.7718	20.271	21.5143	21.9514	21.8899	22.2678
A0A1M6VW27	RecName: Full=Uncharacterized protein L140	>tr|A0A1M6VW27|A0A1M6VW27_9BACI Uncharacterized protein OS=Bacillus sp. bc15 OX=1761758 GN=SAMN04487918_101496 PE=4 SV=1	4.4916	5.36e-05	22.0086	19.1565	19.929	25.1518	25.659	26.2318	26.4131	25.6383	25.4381	24.8248	25.6156	25.7302	25.3634	24.5991	21.252	22.3774	22.3497	21.3906	21.6055	21.1326	22.7069	21.8454	22.5439	22.4506
A0A1M7JNB7	RecName: Full=Bifunctional purine biosynthesis protein PurH; Includes: RecName: Full=Phosphoribosylaminoimidazolecarboxamide formyltransferase; AltName: Full=AICAR transformylase; Includes: RecName: Full=IMP cyclohydrolase; AltName: Full=ATIC; AltName: Full=IMP synthase; AltName: Full=Inosinicase	>tr|A0A1M7JNB7|A0A1M7JNB7_9BACI Bifunctional purine biosynthesis protein PurH OS=Bacillus sp. bc15 OX=1761758 GN=purH PE=3 SV=1	8.11597	3.45e-08	29.5267	29.2363	29.9346	20.1315	20.9321	20.9134	22.6046	21.3903	21.7605	21.8987	21.2184	23.2299	20.9799	19.8073	22.8453	28.4548	27.3111	26.136	22.5192	21.4533	22.9677	22.0083	21.4505	22.6953
A0A1M6UZS0	RecName: Full=Peptide methionine sulfoxide reductase MsrA; Short=Protein-methionine-S-oxide reductase; AltName: Full=Peptide-methionine (S)-S-oxide reductase; Short=Peptide Met(O) reductase	>tr|A0A1M6UZS0|A0A1M6UZS0_9BACI Peptide methionine sulfoxide reductase MsrA OS=Bacillus sp. bc15 OX=1761758 GN=msrA PE=3 SV=1	4.62935	3.97e-05	27.6683	23.5877	27.1523	22.4412	21.8439	22.0283	26.4378	26.1879	23.8775	21.981	22.4336	21.0979	21.2697	22.0039	22.0339	25.6736	27.0426	26.4352	22.3702	21.5741	21.4559	20.6991	22.672	21.4343
A0A1M7HG32	---NA---	>tr|A0A1M7HG32|A0A1M7HG32_9BACI Uncharacterized protein OS=Bacillus sp. bc15 OX=1761758 GN=SAMN04487918_10750 PE=4 SV=1	3.74008	0.000268511	30.6071	29.675	29.9126	27.2235	20.7942	29.1843	21.8927	22.4279	22.6678	19.7884	21.7767	23.2535	23.3041	22.0309	21.4538	21.8941	21.1026	20.2611	21.766	22.0513	22.7284	21.8284	20.8879	22.809
A0A1M7DC85	RecName: Full=Colossin-A; Flags: Precursor	>tr|A0A1M7DC85|A0A1M7DC85_9BACI LPXTG-motif cell wall anchor domain-containing protein OS=Bacillus sp. bc15 OX=1761758 GN=SAMN04487918_103201 PE=4 SV=1	8.86134	8e-09	18.0273	21.7849	20.3541	22.1996	21.3561	21.7305	21.8767	21.1078	22.361	21.1152	21.1674	20.8553	21.3566	20.523	22.2916	28.0213	30.2825	29.5733	28.5369	29.5645	29.4435	22.2594	22.8333	22.652
A0A1M7KZW5	RecName: Full=6-phosphogluconate dehydrogenase, decarboxylating	>tr|A0A1M7KZW5|A0A1M7KZW5_9BACI 6-phosphogluconate dehydrogenase, decarboxylating OS=Bacillus sp. bc15 OX=1761758 GN=SAMN04487918_11370 PE=3 SV=1	4.90729	2.22e-05	28.7593	28.7957	29.2993	22.1637	20.7781	20.179	23.471	22.7283	21.4761	24.6592	25.2266	21.4173	24.6905	25.105	21.764	22.6604	21.7133	22.5084	22.8539	21.5654	22.1406	22.1799	22.7847	22.305
A0A1M7HJU8	RecName: Full=Response regulator aspartate phosphatase F	>tr|A0A1M7HJU8|A0A1M7HJU8_9BACI Tetratricopeptide repeat-containing protein OS=Bacillus sp. bc15 OX=1761758 GN=SAMN04487918_10797 PE=4 SV=1	2.92879	0.00157354	27.5524	26.9782	26.9884	27.9738	19.9763	27.6445	21.4324	20.1307	21.5225	27.007	25.3386	26.9116	21.267	21.1616	21.2846	22.1439	21.6946	21.3413	20.9018	22.2533	22.4768	23.2366	22.1995	21.7713
A0A1M6X596	RecName: Full=Putative metal-dependent hydrolase BCG9842_B2589	>tr|A0A1M6X596|A0A1M6X596_9BACI Putative metal-dependent hydrolase SAMN04487918_1011015 OS=Bacillus sp. bc15 OX=1761758 GN=SAMN04487918_1011015 PE=3 SV=1	4.88746	2.31e-05	25.4484	26.2996	25.5855	23.8116	27.2022	27.2224	21.7382	20.2523	23.0211	26.1257	24.8683	25.2727	21.6443	21.3535	21.7719	21.9535	21.7606	22.8752	22.1584	21.2951	21.8953	22.5831	21.7358	22.7059
A0A1M7BMG7	RecName: Full=UPF0699 transmembrane protein YdbT	>tr|A0A1M7BMG7|A0A1M7BMG7_9BACI Putative membrane protein OS=Bacillus sp. bc15 OX=1761758 GN=SAMN04487918_102491 PE=4 SV=1	2.74557	0.00233651	24.0658	20.7593	24.3009	24.5206	25.6209	24.8555	24.4514	24.9918	24.9216	24.4837	24.5986	24.8411	21.5291	21.9468	21.4265	21.6824	23.2722	22.6568	23.0627	21.0192	23.1675	23.2831	22.5294	22.503
A0A1M7KP96	RecName: Full=Flagellar hook-associated protein 1; Short=HAP1	>tr|A0A1M7KP96|A0A1M7KP96_9BACI Flagellar hook-associated protein 1 FlgK OS=Bacillus sp. bc15 OX=1761758 GN=SAMN04487918_11281 PE=4 SV=1	8.64579	1.2e-08	18.8872	21.1993	20.553	28.2872	27.0949	27.9572	26.6514	27.0183	27.5403	21.5443	23.0205	21.4853	22.7679	22.2296	21.5447	23.4158	24.5638	24.7613	21.4389	21.5279	21.6806	21.8317	21.1382	22.2938
A0A1M7AGP8	RecName: Full=Penicillin-binding protein 1A; Short=PBP1a; Includes: RecName: Full=Penicillin-insensitive transglycosylase; AltName: Full=Peptidoglycan TGase; Includes: RecName: Full=Penicillin-sensitive transpeptidase; AltName: Full=DD-transpeptidase	>tr|A0A1M7AGP8|A0A1M7AGP8_9BACI Penicillin-binding protein 1A OS=Bacillus sp. bc15 OX=1761758 GN=SAMN04487918_10216 PE=4 SV=1	5.8874	2.93e-06	24.5581	25.5669	24.6958	25.6179	26.0746	25.8066	24.9589	23.4408	25.9099	23.7004	24.3453	25.2147	21.4219	19.9773	21.2181	20.9917	21.3371	21.5201	22.0878	21.8803	22.2109	22.6519	23.6528	21.3991
A0A1M6V9F2	RecName: Full=Probable endopeptidase p60; AltName: Full=Invasion-associated protein p60; Flags: Precursor	>tr|A0A1M6V9F2|A0A1M6V9F2_9BACI SH3 domain-containing protein OS=Bacillus sp. bc15 OX=1761758 GN=SAMN04487918_101228 PE=4 SV=1	7.13003	2.35e-07	23.9935	26.1846	24.5455	27.2138	28.4982	27.4757	24.4611	25.3337	26.3569	19.3474	21.6155	21.2674	22.471	22.2579	22.7023	21.8031	21.5276	21.3714	22.5187	21.4516	22.1614	22.4741	21.279	21.8795
A0A1M7HNH1	---NA---	>tr|A0A1M7HNH1|A0A1M7HNH1_9BACI Conserved repeat domain-containing protein OS=Bacillus sp. bc15 OX=1761758 GN=SAMN04487918_107137 PE=4 SV=1	4.00129	0.000152531	27.2418	27.3626	26.1808	25.7807	26.908	25.2724	22.161	20.8554	22.4025	21.2549	25.6611	25.4373	20.0613	21.4532	22.547	21.8553	20.3418	22.1323	22.9138	22.2113	22.1333	22.4477	23.4819	21.943
A0A1M7B397	---NA---	>tr|A0A1M7B397|A0A1M7B397_9BACI Polyhydroxyalkanoic acid synthase, PhaR subunit OS=Bacillus sp. bc15 OX=1761758 GN=SAMN04487918_102254 PE=4 SV=1	7.04535	2.78e-07	29.2126	29.408	30.051	22.0981	20.0955	20.9477	21.0423	20.8426	20.8799	21.3261	21.3727	21.8129	20.0507	21.7305	20.4429	28.6262	27.4154	25.5128	22.5483	22.429	26.3743	22.1059	21.6764	21.5182
A0A1M7BSM4	---NA---	>tr|A0A1M7BSM4|A0A1M7BSM4_9BACI Uncharacterized protein OS=Bacillus sp. bc15 OX=1761758 GN=SAMN04487918_102566 PE=4 SV=1	10.8748	1.78e-10	26.6497	26.8004	27.5404	29.0527	30.5718	30.8167	22.0994	21.4302	21.2515	21.9126	21.9933	21.8755	21.1749	20.0509	21.1361	21.586	22.1898	20.5398	21.5321	20.5619	21.992	22.4428	21.7717	22.2512
A0A1M7FM63	RecName: Full=Iron-regulated surface determinant protein A; AltName: Full=Fur-regulated protein A; AltName: Full=Staphylococcal transferrin-binding protein A; Flags: Precursor	>tr|A0A1M7FM63|A0A1M7FM63_9BACI Sortase B cell surface sorting signal OS=Bacillus sp. bc15 OX=1761758 GN=SAMN04487918_105190 PE=4 SV=1	10.7662	2.08e-10	19.4509	20.8076	19.9009	21.1277	21.7901	20.0855	20.6536	21.8924	21.412	22.1781	22.3236	22.0115	22.2022	20.8718	21.7607	28.7044	28.7783	28.6493	28.1719	30.0443	30.3786	22.3359	21.4135	22.1399
A0A1M7H2B2	RecName: Full=2,4-dienoyl-CoA reductase, mitochondrial; AltName: Full=2,4-dienoyl-CoA reductase [NADPH]; Short=4-enoyl-CoA reductase [NADPH]; Flags: Precursor	>tr|A0A1M7H2B2|A0A1M7H2B2_9BACI NAD(P)-dependent dehydrogenase, short-chain alcohol dehydrogenase family OS=Bacillus sp. bc15 OX=1761758 GN=SAMN04487918_106287 PE=4 SV=1	10.8229	1.89e-10	29.0111	29.2837	29.4174	21.2578	19.9636	20.4278	22.4468	21.6468	21.2125	27.2829	27.731	27.4785	21.3259	20.4626	22.4494	21.5181	21.817	20.6087	22.7748	21.7448	22.3678	21.781	22.811	22.1923
A0A1M7BPH2	RecName: Full=DNA helicase IV	>tr|A0A1M7BPH2|A0A1M7BPH2_9BACI DNA helicase OS=Bacillus sp. bc15 OX=1761758 GN=SAMN04487918_102505 PE=3 SV=1	4.47991	5.48e-05	28.4845	27.3662	28.5184	21.5092	20.8323	21.0995	21.4819	21.06	22.0547	25.46	26.7965	24.3074	24.2572	27.382	21.0861	21.6499	21.714	21.6212	21.8748	22.3275	21.3009	21.8886	22.0301	22.7171
A0A1M7BRE2	RecName: Full=Uncharacterized protein YflJ	>tr|A0A1M7BRE2|A0A1M7BRE2_9BACI Uncharacterized protein OS=Bacillus sp. bc15 OX=1761758 GN=SAMN04487918_102534 PE=4 SV=1	6.78676	4.65e-07	20.3837	18.8533	18.6466	23.0598	21.3217	19.9626	26.0567	25.8448	22.1624	21.9896	21.4721	23.5057	21.8827	20.5785	21.042	21.0372	21.7643	20.361	27.6223	28.7928	28.107	28.4032	27.7579	27.9801
A0A1M7B6C5	RecName: Full=Aldehyde dehydrogenase, dimeric NADP-preferring; AltName: Full=ALDHIII; AltName: Full=Aldehyde dehydrogenase 3; AltName: Full=Aldehyde dehydrogenase family 3 member A1	>tr|A0A1M7B6C5|A0A1M7B6C5_9BACI Aldehyde dehydrogenase OS=Bacillus sp. bc15 OX=1761758 GN=SAMN04487918_102285 PE=3 SV=1	2.42367	0.00469902	25.2916	25.7323	25.9964	22.0978	26.3104	24.4672	21.8604	22.565	20.7324	21.9811	21.5269	23.5069	26.0122	25.7655	22.7982	22.6703	22.6011	21.8719	21.959	22.2146	22.2537	23.3652	22.1829	22.7324
A0A1M7D6N6	RecName: Full=NADH-quinone oxidoreductase subunit M; AltName: Full=NADH dehydrogenase I subunit M; AltName: Full=NDH-1 subunit M	>tr|A0A1M7D6N6|A0A1M7D6N6_9BACI NADH dehydrogenase subunit M OS=Bacillus sp. bc15 OX=1761758 GN=SAMN04487918_103135 PE=4 SV=1	7.61098	9.17e-08	24.8749	23.6682	25.3601	25.81	26.8467	26.5981	20.9759	21.9663	22.1013	26.7273	26.1653	25.9641	23.0481	21.4668	21.0734	20.2405	20.8633	21.0187	22.7907	21.4092	22.2075	22.7476	21.8263	22.4837
A0A1M7KNI7	RecName: Full=RNA-binding protein Hfq	>tr|A0A1M7KNI7|A0A1M7KNI7_9BACI RNA-binding protein Hfq OS=Bacillus sp. bc15 OX=1761758 GN=hfq PE=3 SV=1	7.29654	1.71e-07	19.7291	20.5865	19.8945	21.8758	19.8956	21.6964	25.9704	23.4236	25.5331	25.57	26.789	26.9421	27.4897	26.7277	27.5771	21.0453	22.2609	20.7316	22.6315	21.2121	22.7913	22.2504	23.0627	22.4663
A0A1M7FH09	RecName: Full=(R)-specific enoyl-CoA hydratase; AltName: Full=(R)-specific trans-2,3-enoylacyl-CoA hydratase	>tr|A0A1M7FH09|A0A1M7FH09_9BACI Acyl dehydratase OS=Bacillus sp. bc15 OX=1761758 GN=SAMN04487918_105140 PE=4 SV=1	7.05077	2.76e-07	28.2366	27.4871	28.398	21.2534	21.2204	21.5099	22.7134	20.9992	22.0041	22.016	20.6479	21.5918	21.6332	21.9321	21.3129	20.1034	21.558	22.5296	29.6466	27.3391	26.142	23.7003	22.4337	21.7375
A0A1M6YP90	RecName: Full=Transketolase; Short=TK	>tr|A0A1M6YP90|A0A1M6YP90_9BACI Transketolase OS=Bacillus sp. bc15 OX=1761758 GN=SAMN04487918_1011691 PE=3 SV=1	9.13617	4.48e-09	31.4227	31.5231	31.0933	22.7421	22.7698	21.5201	21.3819	20.6506	22.1178	21.9875	23.1144	21.4855	25.4651	24.6803	22.5557	20.6373	21.2741	20.3641	21.6391	21.4122	22.3953	22.9339	21.594	21.2379
A0A1M7MKP6	---NA---	>tr|A0A1M7MKP6|A0A1M7MKP6_9BACI Sulfotransferase family protein OS=Bacillus sp. bc15 OX=1761758 GN=SAMN04487918_1275 PE=4 SV=1	2.15738	0.00843726	19.6667	20.6062	20.4779	26.9226	20.5609	26.202	26.0926	26.3021	25.5814	22.2665	26.6117	25.7961	25.4447	25.1789	22.3241	22.0768	22.5886	22.0522	21.8984	21.092	21.9838	22.0615	21.8654	22.2475
A0A1M7C9K9	RecName: Full=3-oxoacyl-[acyl-carrier-protein] reductase FabG; AltName: Full=3-ketoacyl-acyl carrier protein reductase; AltName: Full=Beta-Ketoacyl-acyl carrier protein reductase; AltName: Full=Beta-ketoacyl-ACP reductase	>tr|A0A1M7C9K9|A0A1M7C9K9_9BACI NAD(P)-dependent dehydrogenase, short-chain alcohol dehydrogenase family OS=Bacillus sp. bc15 OX=1761758 GN=SAMN04487918_102771 PE=4 SV=1	3.97788	0.000160516	29.0608	27.4944	28.3741	21.9064	26.2078	27.1381	25.4415	21.2339	24.7097	21.658	21.2811	22.3088	20.9429	19.9994	20.7577	22.0823	22.0422	21.0964	23.1026	21.9528	21.3351	22.1774	22.4761	23.0341
A0A1M7HNM2	RecName: Full=Chloramphenicol acetyltransferase	>tr|A0A1M7HNM2|A0A1M7HNM2_9BACI Acetyltransferase (Isoleucine patch superfamily) OS=Bacillus sp. bc15 OX=1761758 GN=SAMN04487918_107136 PE=4 SV=1	4.01216	0.000149002	23.8652	21.3426	24.9757	22.5353	20.5516	22.1049	25.8924	25.8892	25.7205	25.5167	26.7878	26.9765	22.2543	21.0043	21.8179	22.3776	21.1344	21.4599	23.6184	22.1991	21.7791	23.6276	21.0928	23.2392
A0A1M6YWV6	RecName: Full=Putative D-alanyl-D-alanine carboxypeptidase; AltName: Full=DD-carboxypeptidase; Short=DD-CPase	>tr|A0A1M6YWV6|A0A1M6YWV6_9BACI CubicO group peptidase, beta-lactamase class C family OS=Bacillus sp. bc15 OX=1761758 GN=SAMN04487918_1011791 PE=4 SV=1	3.206	0.000862311	23.7371	24.9576	24.2545	22.7313	27.1194	25.4877	20.8729	21.5394	22.1103	21.8862	22.3005	21.9566	21.5779	22.1139	21.5549	22.0599	20.7812	22.8238	24.0274	27.6193	28.0442	23.0826	22.7468	22.3741
A0A1M7KLL9	---NA---	>tr|A0A1M7KLL9|A0A1M7KLL9_9BACI Uncharacterized protein OS=Bacillus sp. bc15 OX=1761758 GN=SAMN04487918_11242 PE=4 SV=1	11.8012	3.53e-11	27.1926	27.6796	27.7455	21.7833	22.4851	22.801	20.9915	22.3976	22.2222	27.9223	28.0133	28.0654	21.2644	21.9466	21.795	20.4934	21.1667	20.5854	21.8229	21.2584	21.056	22.0358	22.0295	22.9702
A0A1M7J9Q0	RecName: Full=Small, acid-soluble spore protein H 1; Short=SASP H 1	>tr|A0A1M7J9Q0|A0A1M7J9Q0_9BACI Small, acid-soluble spore protein H OS=Bacillus sp. bc15 OX=1761758 GN=sspH PE=2 SV=1	9.4179	2.64e-09	31.0373	30.8319	30.9363	26.0755	26.3277	26.2953	20.428	21.1185	22.9061	21.4186	21.9726	21.0428	21.8897	20.4383	20.6627	21.3015	21.1279	20.8418	22.2903	19.6928	22.7211	21.927	22.0826	22.3203
A0A1M7L6I7	RecName: Full=Bifunctional protein Aas; Includes: RecName: Full=2-acylglycerophosphoethanolamine acyltransferase; AltName: Full=2-acyl-GPE acyltransferase; AltName: Full=Acyl-[acyl-carrier-protein]--phospholipid O-acyltransferase; Includes: RecName: Full=Acyl-[acyl-carrier-protein] synthetase; AltName: Full=Acyl-ACP synthetase; AltName: Full=Long-chain-fatty-acid--[acyl-carrier-protein] ligase	>tr|A0A1M7L6I7|A0A1M7L6I7_9BACI 1-acyl-sn-glycerol-3-phosphate acyltransferase OS=Bacillus sp. bc15 OX=1761758 GN=SAMN04487918_11451 PE=4 SV=1	4.11409	0.0001196	25.8653	26.1881	25.0128	27.3777	25.6423	25.3981	21.2722	21.9354	21.242	21.7261	22.7234	21.4325	27.4196	26.9414	22.3226	20.7461	21.0213	20.4043	21.4235	21.475	22.7933	21.7546	23.2193	22.0432
A0A1M7ESM4	RecName: Full=2,3-diketo-5-methylthiopentyl-1-phosphate enolase; Short=DK-MTP-1-P enolase; AltName: Full=RuBisCO-like protein; Short=RLP	>tr|A0A1M7ESM4|A0A1M7ESM4_9BACI 2,3-diketo-5-methylthiopentyl-1-phosphate enolase OS=Bacillus sp. bc15 OX=1761758 GN=mtnW PE=3 SV=1	3.47677	0.000476408	27.0292	18.8192	28.3785	21.0397	21.4149	21.2547	22.5019	23.1138	20.7012	22.3017	21.2778	20.9679	21.0264	23.2199	21.6861	21.5856	21.3459	21.0156	29.5488	30.7331	31.7599	22.2042	22.3277	22.1063
A0A1M7GKN6	RecName: Full=Ribosome maturation factor RimP	>tr|A0A1M7GKN6|A0A1M7GKN6_9BACI Ribosome maturation factor RimP OS=Bacillus sp. bc15 OX=1761758 GN=rimP PE=3 SV=1	2.52884	0.00371764	23.6816	19.8641	26.4749	22.2169	22.0498	21.2382	20.9582	22.0432	20.5855	25.6991	25.644	25.5412	25.9046	25.464	24.5084	25.2533	24.1215	25.0502	20.5135	22.9155	22.1459	22.2461	22.1754	20.963
A0A1M7IDH5	RecName: Full=Regulatory protein Spx	>tr|A0A1M7IDH5|A0A1M7IDH5_9BACI Arsenate reductase OS=Bacillus sp. bc15 OX=1761758 GN=SAMN04487918_108104 PE=3 SV=1	2.90716	0.00164835	27.2877	27.6365	27.13	28.479	21.3264	26.5924	21.9435	22.4372	23.0364	21.5947	22.334	21.8622	23.1467	22.6926	20.8801	21.489	21.1625	21.4302	21.9701	21.1145	22.5836	23.8657	22.9283	22.2975
A0A1M7BK51	RecName: Full=Ribonuclease Z; Short=RNase Z; AltName: Full=tRNA 3 endonuclease; AltName: Full=tRNase Z	>tr|A0A1M7BK51|A0A1M7BK51_9BACI Ribonuclease BN, tRNA processing enzyme OS=Bacillus sp. bc15 OX=1761758 GN=SAMN04487918_102458 PE=4 SV=1	8.44332	1.77e-08	27.9928	28.2637	27.2459	27.0546	26.2046	27.0599	22.1652	21.7908	22.11	22.4021	21.8038	21.2574	22.7942	19.8677	21.6306	21.0218	20.8777	21.9145	21.9039	22.5744	21.8158	22.0486	22.8529	22.5671
A0A1M7LR03	RecName: Full=Xanthine phosphoribosyltransferase; Short=XPRTase	>tr|A0A1M7LR03|A0A1M7LR03_9BACI Purine operon repressor, PurR OS=Bacillus sp. bc15 OX=1761758 GN=SAMN04487918_11735 PE=4 SV=1	2.1758	0.00809305	27.2793	24.9299	26.2537	22.5775	30.5598	26.277	21.9229	22.6075	23.1109	22.5241	22.57	21.9432	22.6388	22.3821	22.9058	21.3453	20.8305	22.1642	20.1691	21.4889	23.4053	22.4887	22.2253	22.2726
A0A1M7E672	RecName: Full=Endoribonuclease YbeY	>tr|A0A1M7E672|A0A1M7E672_9BACI Endoribonuclease YbeY OS=Bacillus sp. bc15 OX=1761758 GN=ybeY PE=3 SV=1	3.43304	0.000522207	26.1096	21.1779	27.0293	21.6373	20.7742	21.133	22.0223	22.0492	21.489	25.5822	25.6909	26.6777	26.402	25.849	25.7917	21.5877	23.1577	21.9711	22.6114	21.2075	21.2223	21.473	21.2485	22.9475
A0A1M7EDN4	RecName: Full=3-dehydroquinate dehydratase; Short=3-dehydroquinase; AltName: Full=Type II DHQase	>tr|A0A1M7EDN4|A0A1M7EDN4_9BACI 3-dehydroquinate dehydratase OS=Bacillus sp. bc15 OX=1761758 GN=aroQ PE=3 SV=1	7.82652	5.98e-08	19.8362	19.9921	21.2803	22.0072	22.139	20.717	25.9757	25.8812	25.4155	25.8293	26.1489	25.4218	25.8093	26.2071	26.2833	20.5277	21.9493	20.3498	22.4951	22.0393	23.6207	22.8983	22.6028	21.236
A0A1M6Y5A6	RecName: Full=Isochorismatase domain-containing protein 2	>tr|A0A1M6Y5A6|A0A1M6Y5A6_9BACI Nicotinamidase-related amidase OS=Bacillus sp. bc15 OX=1761758 GN=SAMN04487918_1011433 PE=4 SV=1	3.86958	0.000202286	26.093	26.3797	25.6776	26.4916	26.6701	26.6258	21.4427	21.4285	21.3348	21.2652	20.9341	22.2534	22.1864	20.7177	22.1726	26.5465	26.0846	20.8879	21.6144	20.9151	22.4021	21.7021	21.6669	23.1103
A0A1M7JC19	RecName: Full=Mycothiol acetyltransferase; Short=MSH acetyltransferase; AltName: Full=Mycothiol synthase	>tr|A0A1M7JC19|A0A1M7JC19_9BACI Acetyltransferase (GNAT) family protein OS=Bacillus sp. bc15 OX=1761758 GN=SAMN04487918_109136 PE=4 SV=1	3.56924	0.000389948	28.9352	24.8959	29.2911	22.2391	20.9816	22.1229	21.4822	22.0002	21.6925	22.5207	24.3946	24.605	23.0253	20.3251	22.3818	23.8961	22.1085	22.2312	22.059	22.3249	23.2285	22.8191	23.7813	23.2412
A0A1M6Y1V3	RecName: Full=5-oxoprolinase subunit A; Short=5-OPase subunit A; AltName: Full=5-oxoprolinase (ATP-hydrolyzing) subunit A	>tr|A0A1M6Y1V3|A0A1M6Y1V3_9BACI 5-oxoprolinase subunit A OS=Bacillus sp. bc15 OX=1761758 GN=pxpA PE=3 SV=1	7.42081	1.33e-07	26.5166	26.5162	26.4599	23.5623	21.1634	22.7365	21.6964	21.2081	21.1764	28.5678	26.2734	27.2134	21.7724	21.6138	22.5058	20.9641	20.6373	22.4009	21.3592	21.6868	22.451	22.6301	22.7399	22.433
A0A1M7I618	RecName: Full=Phosphoglucomutase; Short=PGM; AltName: Full=Alpha-phosphoglucomutase; AltName: Full=Glucose phosphomutase	>tr|A0A1M7I618|A0A1M7I618_9BACI Alpha-phosphoglucomutase OS=Bacillus sp. bc15 OX=1761758 GN=SAMN04487918_10827 PE=3 SV=1	5.42711	7.57e-06	29.873	29.9251	30.0243	23.0172	21.7158	19.8438	21.1083	21.2276	21.0589	21.4617	26.4543	25.8428	20.5426	21.6739	22.9672	22.0385	21.8714	21.4449	22.3278	21.5454	23.6353	21.8082	22.2721	22.4987
A0A1M7GVA3	RecName: Full=Uncharacterized protein YlbN	>tr|A0A1M7GVA3|A0A1M7GVA3_9BACI Uncharacterized protein OS=Bacillus sp. bc15 OX=1761758 GN=SAMN04487918_106218 PE=4 SV=1	6.35318	1.12e-06	26.8029	23.911	26.0967	21.2286	21.248	22.4622	21.9707	21.7057	22.1368	26.7532	26.5318	26.5309	21.9204	21.5049	21.6496	22.9273	22.0945	22.7086	22.705	21.5507	22.3873	22.4407	23.797	22.8521
A0A1M6XRM2	RecName: Full=3-phosphoshikimate 1-carboxyvinyltransferase; AltName: Full=5-enolpyruvylshikimate-3-phosphate synthase; Short=EPSP synthase; Short=EPSPS	>tr|A0A1M6XRM2|A0A1M6XRM2_9BACI 3-phosphoshikimate 1-carboxyvinyltransferase OS=Bacillus sp. bc15 OX=1761758 GN=aroA PE=3 SV=1	10.1357	6.79e-10	29.1641	28.4368	28.8981	20.7645	20.4603	22.3114	21.783	21.9307	21.2323	25.5867	25.8796	26.3126	21.3089	21.4543	21.7877	22.3329	21.1887	22.2016	21.9151	21.6784	21.7458	21.9433	22.123	23.4542
A0A1M6VAC4	---NA---	>tr|A0A1M6VAC4|A0A1M6VAC4_9BACI Putative_PNPOx domain-containing protein OS=Bacillus sp. bc15 OX=1761758 GN=SAMN04487918_101240 PE=4 SV=1	5.39821	8.03e-06	24.3212	21.8031	24.4047	26.2534	26.1755	26.2276	25.8071	27.0482	26.12	21.5218	22.0773	22.0364	22.4099	19.8086	22.0837	21.2134	22.7015	20.8919	21.8129	20.9084	22.2946	22.9976	22.4426	22.468
A0A1M6V9K5	RecName: Full=3-oxoacyl-[acyl-carrier-protein] reductase FabG; AltName: Full=3-ketoacyl-acyl carrier protein reductase; AltName: Full=Beta-Ketoacyl-acyl carrier protein reductase; AltName: Full=Beta-ketoacyl-ACP reductase	>tr|A0A1M6V9K5|A0A1M6V9K5_9BACI 3-oxoacyl-[acyl-carrier protein] reductase OS=Bacillus sp. bc15 OX=1761758 GN=SAMN04487918_101234 PE=3 SV=1	8.39428	1.95e-08	26.9936	27.6375	27.0949	23.3136	23.181	21.4328	20.8714	20.9461	20.0592	27.2501	26.4699	26.9706	21.7497	21.3593	21.5643	22.8902	21.0837	21.4664	23.0786	21.4181	22.2141	22.1045	21.8094	22.8588
A0A1M7DNX5	RecName: Full=Beta sliding clamp; Short=Beta clamp; Short=Sliding clamp; AltName: Full=Beta-clamp processivity factor; AltName: Full=DNA polymerase III beta sliding clamp subunit; AltName: Full=DNA polymerase III subunit beta	>tr|A0A1M7DNX5|A0A1M7DNX5_9BACI Beta sliding clamp OS=Bacillus sp. bc15 OX=1761758 GN=SAMN04487918_103338 PE=3 SV=1	7.18439	2.15e-07	30.3458	30.2903	29.7317	21.5608	22.0542	22.233	21.3948	21.148	21.2736	22.001	26.4316	26.3103	21.1055	20.9296	22.01	21.889	21.8711	22.5288	21.6554	20.8343	21.0028	21.9092	21.9517	23.2131
A0A1M7L5K6	---NA---	>tr|A0A1M7L5K6|A0A1M7L5K6_9BACI DUF3981 domain-containing protein OS=Bacillus sp. bc15 OX=1761758 GN=SAMN04487918_11426 PE=4 SV=1	4.26268	8.73e-05	19.4093	21.1197	19.8168	28.2086	29.4079	25.7363	26.3662	21.4334	26.7769	25.6779	25.4692	25.1384	20.3765	20.0857	21.5917	23.4032	21.7493	22.0623	21.4726	21.4537	21.592	22.2885	23.4856	21.4895
A0A1M7CYR9	RecName: Full=Chordin; Flags: Precursor	>tr|A0A1M7CYR9|A0A1M7CYR9_9BACI CHRD domain-containing protein OS=Bacillus sp. bc15 OX=1761758 GN=SAMN04487918_10336 PE=4 SV=1	3.06576	0.00116458	19.9865	27.1373	27.8171	22.0814	21.0338	22.4575	21.4809	22.5965	22.1628	28.7638	28.359	28.5566	22.598	21.324	21.7659	21.4414	21.9877	21.2034	22.6968	21.1154	22.2298	21.975	23.0971	21.7331
A0A1M7D3H1	RecName: Full=PTS system fructose-specific EIIB'BC component; AltName: Full=EIIB'BC-Fru; Includes: RecName: Full=PTS system fructose-specific EIIB component; AltName: Full=EIII-Fru; AltName: Full=Fructose-specific phosphotransferase enzyme IIB component; Includes: RecName: Full=PTS system fructose-specific EIIC component; AltName: Full=Fructose permease IIC component	>tr|A0A1M7D3H1|A0A1M7D3H1_9BACI PTS system D-mannose-specific IIA component, Fru family /PTS system D-mannose-specific IIB component, Fru family /PTS system D-mannose-specific IIC component, Fru family OS=Bacillus sp. bc15 OX=1761758 GN=SAMN04487918_103100 PE=4 SV=1	8.19132	2.96e-08	20.7183	18.9506	19.6745	20.9928	21.4134	20.9859	26.4651	26.67	26.848	23.5431	25.2575	23.2629	22.1103	21.8467	21.7384	27.2075	27.0514	27.1798	22.014	21.9318	24.0602	22.2389	20.9922	22.4453
A0A1M7AJ66	RecName: Full=UDP-N-acetylglucosamine--peptide N-acetylglucosaminyltransferase 110 kDa subunit; AltName: Full=O-GlcNAc transferase subunit p110; AltName: Full=O-linked N-acetylglucosamine transferase 110 kDa subunit; Short=OGT	>tr|A0A1M7AJ66|A0A1M7AJ66_9BACI Tetratricopeptide repeat-containing protein OS=Bacillus sp. bc15 OX=1761758 GN=SAMN04487918_10247 PE=4 SV=1	5.51488	6.3e-06	27.1553	25.2475	26.7867	22.4183	20.3292	20.6169	22.8858	21.643	22.6197	25.1175	24.6757	24.88	21.2168	21.9532	22.3031	22.2959	22.4073	21.3911	25.5427	24.6271	23.194	22.5675	21.831	21.8684
A0A1M7ELE5	RecName: Full=Riboflavin biosynthesis protein RibD; Includes: RecName: Full=Diaminohydroxyphosphoribosylaminopyrimidine deaminase; Short=DRAP deaminase; AltName: Full=Riboflavin-specific deaminase; Includes: RecName: Full=5-amino-6-(5-phosphoribosylamino)uracil reductase; AltName: Full=HTP reductase	>tr|A0A1M7ELE5|A0A1M7ELE5_9BACI Riboflavin biosynthesis protein RibD OS=Bacillus sp. bc15 OX=1761758 GN=SAMN04487918_104273 PE=3 SV=1	8.7016	1.09e-08	26.5687	25.8267	26.6326	26.943	28.6668	28.1574	20.2313	21.3626	21.3406	21.9982	20.8548	22.1154	21.912	21.0057	21.3442	22.9514	21.0054	21.7896	22.0477	21.4863	22.3482	22.4964	23.2232	23.1797
A0A1M7H0H4	RecName: Full=Trk system potassium uptake protein TrkA homolog; Short=K(+)-uptake protein TrkA homolog	>tr|A0A1M7H0H4|A0A1M7H0H4_9BACI Trk system potassium uptake protein TrkA OS=Bacillus sp. bc15 OX=1761758 GN=SAMN04487918_106274 PE=4 SV=1	2.69908	0.00256896	28.1604	22.9804	27.7083	22.2207	20.9169	22.8208	26.8313	26.3564	26.6297	21.1083	21.9688	20.8546	26.2863	23.7062	20.6102	21.1159	22.3676	20.2596	21.9289	21.2334	21.6769	21.3969	23.0544	23.2906
A0A1M7M5N4	RecName: Full=Probable phosphoglycerate mutase GpmB; AltName: Full=PGAM; AltName: Full=Phosphoglyceromutase	>tr|A0A1M7M5N4|A0A1M7M5N4_9BACI 2,3-bisphosphoglycerate-dependent phosphoglycerate mutase OS=Bacillus sp. bc15 OX=1761758 GN=SAMN04487918_12032 PE=4 SV=1	8.28639	2.44e-08	25.9141	24.9653	26.2925	22.2704	22.3106	22.3473	21.2552	21.1873	22.2491	22.4327	22.5794	20.846	22.6679	21.2337	21.8394	27.6384	27.2466	28.3164	21.4083	22.4284	22.1765	21.8599	22.4851	21.4884
A0A1M6VV18	RecName: Full=Small-conductance mechanosensitive channel	>tr|A0A1M6VV18|A0A1M6VV18_9BACI Small-conductance mechanosensitive channel OS=Bacillus sp. bc15 OX=1761758 GN=SAMN04487918_101483 PE=4 SV=1	2.98156	0.00140294	25.7821	19.0898	24.8636	25.7754	26.6775	27.083	21.9904	21.6432	21.3376	25.589	26.7239	25.8952	20.8993	20.981	21.6701	22.3003	22.0317	21.8435	21.9412	21.7909	23.1089	21.3176	22.9738	21.9984
A0A1M6VA77	RecName: Full=Homoserine dehydrogenase; Short=HDH	>tr|A0A1M6VA77|A0A1M6VA77_9BACI Homoserine dehydrogenase OS=Bacillus sp. bc15 OX=1761758 GN=SAMN04487918_101243 PE=3 SV=1	6.26749	1.33e-06	28.7954	29.6701	29.9357	21.9192	20.7265	22.3955	21.7067	22.4691	21.7609	22.3055	22.0216	21.5732	22.9808	21.5789	21.9146	26.1017	23.189	21.5692	21.8482	20.9336	22.1609	22.274	23.0473	22.3866
A0A1M7AJ97	RecName: Full=Histidinol-phosphate aminotransferase; AltName: Full=Imidazole acetol-phosphate transaminase	>tr|A0A1M7AJ97|A0A1M7AJ97_9BACI Histidinol-phosphate aminotransferase OS=Bacillus sp. bc15 OX=1761758 GN=hisC PE=3 SV=1	10.3719	4.3e-10	29.7406	28.8428	29.9331	21.7632	21.4403	20.8035	20.2339	21.7834	20.859	26.0327	24.3348	25.0009	22.2473	21.6573	21.2562	21.5622	21.1759	22.2158	21.5685	21.2247	21.6215	23.2219	23.7819	22.9359
A0A1M7EPJ6	RecName: Full=Stage V sporulation protein AD	>tr|A0A1M7EPJ6|A0A1M7EPJ6_9BACI Stage V sporulation protein AD OS=Bacillus sp. bc15 OX=1761758 GN=SAMN04487918_104315 PE=4 SV=1	6.46712	8.89e-07	29.3753	29.5494	28.3662	21.0458	21.8941	21.2377	20.9678	22.2926	22.8413	22.0312	26.1103	25.2863	20.8636	21.5495	20.8735	22.1601	21.9348	22.6277	22.3865	23.1677	22.1592	21.7969	22.933	21.7649
A0A1M7JVZ4	RecName: Full=Histidine-binding periplasmic protein; Short=HBP; Flags: Precursor	>tr|A0A1M7JVZ4|A0A1M7JVZ4_9BACI Amino acid ABC transporter substrate-binding protein, PAAT family OS=Bacillus sp. bc15 OX=1761758 GN=SAMN04487918_11089 PE=3 SV=1	4.90891	2.21e-05	26.8817	27.3377	26.9625	26.6886	27.624	27.6185	21.617	21.3209	22.0541	21.5734	21.5489	22.3668	23.0519	20.5928	21.9814	18.3569	23.7092	21.8706	21.1724	21.2877	22.6639	23.355	22.0495	21.3936
A0A1M7DJ61	RecName: Full=Peptide methionine sulfoxide reductase MsrA/MsrB; Includes: RecName: Full=Peptide methionine sulfoxide reductase MsrA; Short=Protein-methionine-S-oxide reductase; AltName: Full=Peptide-methionine (S)-S-oxide reductase; Short=Peptide Met(O) reductase; Includes: RecName: Full=Peptide methionine sulfoxide reductase MsrB; AltName: Full=Peptide-methionine (R)-S-oxide reductase	>tr|A0A1M7DJ61|A0A1M7DJ61_9BACI Multifunctional fusion protein OS=Bacillus sp. bc15 OX=1761758 GN=msrA PE=3 SV=1	7.6856	7.85e-08	27.4449	27.8432	29.3586	22.9249	21.7804	20.5795	22.5362	21.346	22.0885	21.1734	21.6781	20.9924	21.9404	22.2082	21.0256	22.5039	21.9197	22.3716	24.6147	26.0164	25.8861	21.7827	22.8179	22.0979
A0A1M6VB98	RecName: Full=N(2)-citryl-N(6)-acetyl-N(6)-hydroxylysine synthase; AltName: Full=Aerobactin synthase IucA	>tr|A0A1M6VB98|A0A1M6VB98_9BACI Siderophore synthetase component OS=Bacillus sp. bc15 OX=1761758 GN=SAMN04487918_101256 PE=4 SV=1	9.06582	5.23e-09	20.4288	20.225	20.9845	23.029	20.8854	22.6874	21.5055	21.6311	21.5193	23.4532	21.5659	20.9488	22.7479	20.4029	22.7884	21.6346	22.1526	22.8441	22.7392	22.0915	22.7711	32.7148	31.8233	31.2832
A0A1M6WYF3	RecName: Full=HMP-PP phosphatase	>tr|A0A1M6WYF3|A0A1M6WYF3_9BACI Uncharacterized protein OS=Bacillus sp. bc15 OX=1761758 GN=SAMN04487918_101935 PE=4 SV=1	4.4662	5.64e-05	19.4554	20.5048	19.6233	21.278	22.3195	21.3136	24.7294	24.4642	25.047	25.3511	24.5037	24.7317	22.3403	19.8081	22.4213	25.4821	21.0734	24.5717	25.7598	25.6585	26.3587	22.422	22.975	22.5442
A0A1M6VLB7	RecName: Full=Formate--tetrahydrofolate ligase; AltName: Full=Formyltetrahydrofolate synthetase; Short=FHS; Short=FTHFS	>tr|A0A1M6VLB7|A0A1M6VLB7_9BACI Formate--tetrahydrofolate ligase OS=Bacillus sp. bc15 OX=1761758 GN=fhs PE=3 SV=1	8.07054	3.73e-08	26.9606	26.2555	26.4997	21.6989	21.7805	19.7135	19.812	22.1224	21.5054	21.5701	22.0422	21.8634	21.6407	20.3278	22.4621	27.8745	27.6239	28.2102	22.1681	22.2531	22.7094	22.7503	22.4056	22.3942
A0A1M7BHX1	RecName: Full=Cold shock protein CspA	>tr|A0A1M7BHX1|A0A1M7BHX1_9BACI Cold-shock DNA-binding protein family OS=Bacillus sp. bc15 OX=1761758 GN=SAMN04487918_102427 PE=4 SV=1	6.1658	1.63e-06	28.0397	25.6692	27.0181	22.1384	22.0921	21.5564	21.0235	22.3705	21.5692	22.5385	21.3218	22.116	21.6143	21.8315	21.1376	28.1709	25.7817	25.8573	21.4961	21.4342	23.3599	22.7503	21.4728	22.2746
A0A1M7JW96	RecName: Full=Arginine deiminase; Short=ADI; AltName: Full=Arginine dihydrolase; Short=AD	>tr|A0A1M7JW96|A0A1M7JW96_9BACI Arginine deiminase OS=Bacillus sp. bc15 OX=1761758 GN=arcA PE=3 SV=1	10.275	5.27e-10	20.085	19.7271	20.5939	21.4807	20.5141	21.1225	21.8922	21.6012	21.18	22.7024	21.4578	22.0599	20.5352	21.5057	22.2286	21.742	21.7916	20.7103	30.7272	28.9208	28.3881	27.2296	27.9888	28.3598
A0A1M7JWD5	RecName: Full=Type VII secretion system accessory factor EsaA	>tr|A0A1M7JWD5|A0A1M7JWD5_9BACI Putative membrane protein OS=Bacillus sp. bc15 OX=1761758 GN=SAMN04487918_110103 PE=4 SV=1	8.85401	8.08e-09	29.6683	28.8425	28.8852	23.087	21.3713	20.8258	22.2104	21.9668	21.9608	24.4903	24.3911	24.8164	21.1096	21.4804	22.2007	22.0431	21.5175	21.647	21.9407	21.4144	21.6144	21.1214	22.5614	23.3651
A0A1M7GGM2	RecName: Full=Regulatory protein YlbF	>tr|A0A1M7GGM2|A0A1M7GGM2_9BACI Cell fate regulator YmcA, YheA/YmcA/DUF963 family (Controls sporulation, competence, biofilm development) OS=Bacillus sp. bc15 OX=1761758 GN=SAMN04487918_10659 PE=3 SV=1	6.50586	8.22e-07	28.0647	28.0758	27.7379	22.76	20.5402	21.4634	21.0536	22.0814	21.4699	22.0157	22.3113	22.3133	20.6747	20.0652	21.1638	20.1118	22.9722	22.1582	26.9874	24.4479	27.3759	23.5366	22.244	22.8323
A0A1M6VMF2	RecName: Full=Endoribonuclease LACTB2; AltName: Full=Beta-lactamase-like protein 2	>tr|A0A1M6VMF2|A0A1M6VMF2_9BACI Metallo-beta-lactamase superfamily protein OS=Bacillus sp. bc15 OX=1761758 GN=SAMN04487918_101380 PE=4 SV=1	7.17545	2.17e-07	27.1271	25.6782	26.6272	21.3948	19.6531	20.9621	25.6859	24.524	24.4788	25.4282	24.967	25.836	21.6057	21.2541	21.364	20.5015	22.1323	21.2789	21.9275	21.9005	23.3731	23.0751	21.9954	21.6643
A0A1M7HVG4	RecName: Full=Long-chain-fatty-acid--CoA ligase; AltName: Full=Long-chain fatty acyl-CoA synthetase; Short=LC-FACS	>tr|A0A1M7HVG4|A0A1M7HVG4_9BACI Fatty-acyl-CoA synthase OS=Bacillus sp. bc15 OX=1761758 GN=SAMN04487918_107220 PE=4 SV=1	0.688964	0.219596	24.8495	18.1885	25.3366	22.2446	19.4218	22.7369	25.234	24.1613	22.3952	23.0302	21.8122	22.1569	25.6108	25.458	22.2246	27.6506	26.095	23.4279	22.8213	20.8239	23.3169	22.2787	20.992	22.1215
A0A1M6VPJ0	RecName: Full=Stage V sporulation protein S	>tr|A0A1M6VPJ0|A0A1M6VPJ0_9BACI Stage V sporulation protein S OS=Bacillus sp. bc15 OX=1761758 GN=SAMN04487918_101411 PE=4 SV=1	2.08199	0.0099456	26.7325	26.8701	26.3806	21.1169	30.3163	29.9212	23.1982	21.0023	21.3484	20.015	22.1929	22.4115	21.0817	20.4618	22.0757	22.6696	21.8572	20.6888	21.1878	21.2762	22.6385	23.5073	22.5203	22.8463
A0A1M7GNU0	RecName: Full=50S ribosomal protein L28	>tr|A0A1M7GNU0|A0A1M7GNU0_9BACI 50S ribosomal protein L28 OS=Bacillus sp. bc15 OX=1761758 GN=rpmB PE=3 SV=1	11.5697	5.24e-11	31.5208	31.095	31.6876	22.0692	21.5405	21.9561	21.5873	21.7963	21.4203	21.1249	22.9477	22.6653	20.4438	22.0106	21.6898	21.3868	21.2923	22.0851	21.939	21.9977	22.6582	22.5348	22.8559	21.7335
A0A1M7DNJ3	RecName: Full=Membrane protein insertase YidC 1; AltName: Full=Foldase YidC 1; AltName: Full=Membrane integrase YidC 1; AltName: Full=Membrane protein YidC 1; Flags: Precursor	>tr|A0A1M7DNJ3|A0A1M7DNJ3_9BACI Membrane protein insertase YidC OS=Bacillus sp. bc15 OX=1761758 GN=yidC PE=3 SV=1	3.57699	0.000383752	29.3671	30.255	29.5639	27.4076	19.7619	28.0626	20.8692	22.2913	22.0597	21.2542	21.635	20.4809	22.2076	20.8526	20.2807	22.7772	22.2712	22.5842	23.1211	20.1103	21.3835	21.3805	21.9799	22.0679
A0A1M7DMZ1	RecName: Full=tRNA uridine 5-carboxymethylaminomethyl modification enzyme MnmG; AltName: Full=Glucose-inhibited division protein A	>tr|A0A1M7DMZ1|A0A1M7DMZ1_9BACI tRNA uridine 5-carboxymethylaminomethyl modification enzyme MnmG OS=Bacillus sp. bc15 OX=1761758 GN=mnmG PE=3 SV=1	5.89086	2.92e-06	28.6295	27.8616	27.5482	26.2742	23.7253	24.517	21.2894	22.0007	20.9325	21.7062	23.1881	23.4903	20.936	20.8312	23.0212	22.215	21.0968	22.0202	23.3539	21.271	21.8971	22.0459	22.577	21.4318
A0A1M7AFT7	RecName: Full=Ribosomal RNA large subunit methyltransferase K/L; Includes: RecName: Full=23S rRNA m2G2445 methyltransferase; AltName: Full=rRNA (guanine-N(2)-)-methyltransferase RlmL; Includes: RecName: Full=23S rRNA m7G2069 methyltransferase; AltName: Full=rRNA (guanine-N(7)-)-methyltransferase RlmK	>tr|A0A1M7AFT7|A0A1M7AFT7_9BACI Putative N6-adenine-specific DNA methylase OS=Bacillus sp. bc15 OX=1761758 GN=SAMN04487918_1025 PE=3 SV=1	9.16788	4.32e-09	30.4841	28.8445	30.3981	21.4258	21.1808	21.0728	21.4596	22.2605	22.9199	21.801	21.9017	22.3247	21.2846	21.8687	23.479	22.3629	22.6939	21.421	22.2714	22.0651	21.3619	22.5853	23.1648	23.0797
A0A1M7ENN4	RecName: Full=Guanine/hypoxanthine permease GhxP	>tr|A0A1M7ENN4|A0A1M7ENN4_9BACI Putative MFS transporter, AGZA family, xanthine/uracil permease OS=Bacillus sp. bc15 OX=1761758 GN=SAMN04487918_104300 PE=4 SV=1	5.96795	2.48e-06	25.5594	25.9787	26.1048	26.5335	25.7802	25.8189	21.2126	21.2548	22.1165	21.6625	21.2268	23.1619	22.1642	21.8793	22.9574	21.7009	19.8576	20.7963	21.7337	22.9855	22.5662	22.2689	24.7973	23.5548
A0A1M6X3H9	RecName: Full=Endoglucanase; AltName: Full=Cellulase; AltName: Full=Endo-1,4-beta-glucanase; AltName: Full=Endo-K; Flags: Precursor	>tr|A0A1M6X3H9|A0A1M6X3H9_9BACI Glucanase OS=Bacillus sp. bc15 OX=1761758 GN=SAMN04487918_101991 PE=3 SV=1	10.3473	4.52e-10	31.0107	32.4473	33.0857	23.0672	21.4013	20.5541	21.0655	22.1881	20.6328	20.7378	21.8311	21.3757	22.0859	21.9531	22.3958	22.1807	21.1009	22.0278	21.3291	21.4915	21.5791	22.9063	22.1115	23.0215
A0A1M6YQS0	RecName: Full=Uncharacterized protein YmaE	>tr|A0A1M6YQS0|A0A1M6YQS0_9BACI Metallo-beta-lactamase superfamily protein OS=Bacillus sp. bc15 OX=1761758 GN=SAMN04487918_1011716 PE=4 SV=1	5.24722	1.1e-05	20.4353	20.8083	19.8928	25.1897	26.7493	25.8466	21.1678	22.3911	20.0981	25.2336	24.468	24.7816	20.8495	20.9701	22.0125	24.7775	25.3356	21.8004	25.1334	24.2613	25.9921	21.8558	22.1257	21.3862
A0A1M7FDX1	RecName: Full=Uncharacterized spore protein YtfJ	>tr|A0A1M7FDX1|A0A1M7FDX1_9BACI Sporulation protein YtfJ OS=Bacillus sp. bc15 OX=1761758 GN=SAMN04487918_10593 PE=4 SV=1	11.6051	5.02e-11	32.8862	32.6915	32.6649	21.3808	20.8825	21.616	20.8625	21.3677	21.2422	22.4106	22.5679	20.0912	22.4255	21.0992	21.9999	20.6302	21.313	21.7445	22.0739	22.3192	21.3404	22.9284	22.0771	22.7878
A0A1M7MHB4	RecName: Full=tRNA N6-adenosine threonylcarbamoyltransferase; AltName: Full=N6-L-threonylcarbamoyladenine synthase; Short=t(6)A synthase; AltName: Full=t(6)A37 threonylcarbamoyladenosine biosynthesis protein TsaD; AltName: Full=tRNA threonylcarbamoyladenosine biosynthesis protein TsaD	>tr|A0A1M7MHB4|A0A1M7MHB4_9BACI tRNA N6-adenosine threonylcarbamoyltransferase OS=Bacillus sp. bc15 OX=1761758 GN=tsaD PE=3 SV=1	5.44653	7.28e-06	29.6929	29.4861	29.1584	25.5543	20.6478	25.2968	21.2472	21.7425	21.481	22.4721	21.1002	21.0351	20.6156	20.7861	22.8448	22.4621	21.5175	20.7038	22.4564	22.273	21.6989	23.3687	22.8953	22.8377
A0A1M7FHU2	RecName: Full=DNA polymerase I; Short=POL I	>tr|A0A1M7FHU2|A0A1M7FHU2_9BACI DNA polymerase I OS=Bacillus sp. bc15 OX=1761758 GN=polA PE=3 SV=1	9.13673	4.48e-09	30.9473	30.4633	30.936	21.0866	21.2628	20.2401	21.2969	23.0056	22.5068	21.1392	21.9973	22.2001	24.8274	23.4105	22.7423	21.6783	22.2929	20.8469	22.5198	20.9777	20.8359	20.9808	22.5182	22.4571
A0A1M6VR43	RecName: Full=Isoleucine--tRNA ligase; AltName: Full=Isoleucyl-tRNA synthetase; Short=IleRS	>tr|A0A1M6VR43|A0A1M6VR43_9BACI Isoleucine--tRNA ligase OS=Bacillus sp. bc15 OX=1761758 GN=ileS PE=3 SV=1	5.68002	4.47e-06	29.7309	28.713	28.6151	22.3193	22.1145	20.3404	21.6736	21.4993	22.1025	21.4826	24.622	24.02	22.8709	21.3818	22.2378	22.0249	21.0559	22.1428	21.3443	20.9188	23.7608	22.2777	23.6102	21.992
A0A1M7LUJ5	RecName: Full=Protein-arginine kinase activator protein	>tr|A0A1M7LUJ5|A0A1M7LUJ5_9BACI Protein-arginine kinase activator protein McsA OS=Bacillus sp. bc15 OX=1761758 GN=SAMN04487918_1183 PE=4 SV=1	8.79458	9.17e-09	28.7802	28.615	28.6568	21.1151	20.052	22.6082	21.8321	21.7244	21.953	24.4183	26.1503	23.7826	21.1389	20.9769	21.5284	21.4444	21.5341	21.4461	21.65	21.8807	21.7291	23.6722	23.144	22.9757
A0A1M6WPL0	RecName: Full=Oligoendopeptidase F homolog	>tr|A0A1M6WPL0|A0A1M6WPL0_9BACI Oligoendopeptidase F OS=Bacillus sp. bc15 OX=1761758 GN=SAMN04487918_101831 PE=3 SV=1	0.971616	0.116914	25.5186	20.8484	24.5887	22.9384	21.8659	21.621	25.0443	23.5893	25.6869	21.5599	25.6835	25.772	23.0977	25.5655	22.2304	20.6281	22.2265	20.3233	21.7355	22.2662	21.824	23.5662	23.1191	21.4736
A0A1M7K987	---NA---	>tr|A0A1M7K987|A0A1M7K987_9BACI Uncharacterized protein OS=Bacillus sp. bc15 OX=1761758 GN=SAMN04487918_11164 PE=4 SV=1	7.03339	2.84e-07	25.473	25.1883	24.6877	22.4788	21.9774	23.5544	21.9197	21.8535	22.9067	20.2444	23.0916	21.5943	21.1818	20.8054	21.7326	21.6829	22.2714	22.5488	22.1594	21.7779	22.0238	27.1268	27.4445	27.0082
A0A1M6W008	RecName: Full=Foldase protein PrsA; Flags: Precursor	>tr|A0A1M6W008|A0A1M6W008_9BACI Foldase protein PrsA OS=Bacillus sp. bc15 OX=1761758 GN=prsA PE=3 SV=1	2.27937	0.00645476	27.0161	26.4548	26.0789	20.6115	26.8158	27.1311	25.4124	22.3657	24.6639	22.6677	21.4244	22.5127	21.94	21.5072	21.7371	20.8926	20.8634	21.5715	22.1992	22.2283	20.1834	22.7988	22.4729	21.1403
A0A1M6XDC9	RecName: Full=Glycine betaine-binding protein OpuAC; Flags: Precursor	>tr|A0A1M6XDC9|A0A1M6XDC9_9BACI Glycine betaine/proline transport system substrate-binding protein OS=Bacillus sp. bc15 OX=1761758 GN=SAMN04487918_1011108 PE=4 SV=1	4.12069	0.000118027	29.4601	27.5888	28.5257	20.8555	21.4341	22.0841	20.3681	22.5287	21.2934	20.6155	26.5737	25.8272	21.789	21.3904	21.0147	21.7472	22.2593	20.8838	22.6664	23.1885	23.406	22.7253	21.5387	22.8601
A0A1M7J5B7	RecName: Full=Ribokinase; Short=RK	>tr|A0A1M7J5B7|A0A1M7J5B7_9BACI Ribokinase OS=Bacillus sp. bc15 OX=1761758 GN=rbsK PE=3 SV=1	5.46354	7.04e-06	20.3118	20.0502	20.4046	20.2727	24.2943	24.7217	26.731	25.2047	25.9567	27.0273	26.815	27.159	21.5689	20.9003	21.6507	20.8884	22.1372	21.0307	21.2479	22.3149	22.8528	22.8097	22.8896	23.3758
A0A1M7EAZ1	RecName: Full=Prolyl 4-hydroxylase subunit alpha-1; Short=4-PH alpha-1; AltName: Full=Procollagen-proline,2-oxoglutarate-4-dioxygenase subunit alpha-1; Flags: Precursor	>tr|A0A1M7EAZ1|A0A1M7EAZ1_9BACI Prolyl 4-hydroxylase OS=Bacillus sp. bc15 OX=1761758 GN=SAMN04487918_104145 PE=4 SV=1	1.1711	0.0748353	26.0177	21.1836	26.1344	23.2251	20.4648	21.5468	20.8534	22.9136	21.1394	22.8817	24.9088	25.4745	20.6965	21.0486	22.5013	24.6985	24.19	24.7083	25.2972	25.8433	21.1207	21.9002	21.5068	22.3331
A0A1M6WLE7	RecName: Full=Enoyl-CoA hydratase, mitochondrial; AltName: Full=Enoyl-CoA hydratase 1; AltName: Full=Short-chain enoyl-CoA hydratase; Short=SCEH; Flags: Precursor	>tr|A0A1M6WLE7|A0A1M6WLE7_9BACI Short chain enoyl-CoA hydratase OS=Bacillus sp. bc15 OX=1761758 GN=SAMN04487918_101796 PE=3 SV=1	5.30891	9.66e-06	27.223	26.5629	27.0955	21.2793	19.5535	21.3867	24.4056	22.1552	25.6625	25.6831	24.3876	24.8211	22.4298	20.6898	22.4165	21.4986	22.4093	20.2615	21.8055	21.6618	21.3352	22.3479	22.6369	22.8126
A0A1M7IRM1	RecName: Full=UvrABC system protein B; Short=Protein UvrB; AltName: Full=Excinuclease ABC subunit B	>tr|A0A1M7IRM1|A0A1M7IRM1_9BACI UvrABC system protein B OS=Bacillus sp. bc15 OX=1761758 GN=uvrB PE=3 SV=1	4.66137	3.71e-05	28.737	27.969	28.4065	22.6153	20.5247	22.3418	24.8053	21.6308	24.484	21.5936	21.2494	22.3993	21.5958	23.7145	21.3094	21.9407	22.6515	20.0658	22.5265	21.5029	23.7243	22.688	21.5583	22.3785
A0A1M7KFS1	---NA---	>tr|A0A1M7KFS1|A0A1M7KFS1_9BACI Predicted phosphohydrolase, Cof family, HAD superfamily OS=Bacillus sp. bc15 OX=1761758 GN=SAMN04487918_111155 PE=4 SV=1	4.73391	3.17e-05	29.129	27.3289	28.6292	22.0056	22.323	21.4513	24.1349	21.1928	25.0223	22.1321	22.6658	21.6101	23.0862	21.2217	23.1347	21.525	19.1278	22.2726	22.1754	21.6743	22.7527	22.0579	22.8778	22.8649
A0A1M7J2N5	RecName: Full=Fe(2+) transporter FeoB; AltName: Full=Ferrous iron transport protein B	>tr|A0A1M7J2N5|A0A1M7J2N5_9BACI Small GTP-binding protein domain-containing protein OS=Bacillus sp. bc15 OX=1761758 GN=SAMN04487918_1098 PE=4 SV=1	9.16008	4.37e-09	20.0327	20.6376	20.4369	21.6558	21.2639	21.148	22.2494	23.2955	21.7204	28.7317	28.9541	28.4748	20.7254	20.1749	22.3601	23.1675	22.0103	23.0507	24.0196	24.6726	24.058	23.8063	22.532	23.098
A0A1M7E7R3	RecName: Full=4-hydroxy-3-methylbut-2-en-1-yl diphosphate synthase (flavodoxin); AltName: Full=1-hydroxy-2-methyl-2-(E)-butenyl 4-diphosphate synthase	>tr|A0A1M7E7R3|A0A1M7E7R3_9BACI 4-hydroxy-3-methylbut-2-en-1-yl diphosphate synthase (flavodoxin) OS=Bacillus sp. bc15 OX=1761758 GN=ispG PE=3 SV=1	7.28648	1.75e-07	29.623	27.6011	29.5828	22.3529	19.766	21.6897	21.1212	22.5017	21.4808	24.6709	24.632	24.6101	22.7676	21.7932	20.8762	21.1665	21.5551	21.0322	21.6984	21.4348	22.3888	21.6509	22.8042	23.3426
A0A1M7DMR9	RecName: Full=Nucleoid occlusion protein; Short=Noc	>tr|A0A1M7DMR9|A0A1M7DMR9_9BACI Nucleoid occlusion protein OS=Bacillus sp. bc15 OX=1761758 GN=noc PE=3 SV=1	6.80566	4.48e-07	27.6004	27.1688	27.0183	24.2275	24.0688	24.9512	21.5703	20.9197	22.4452	23.662	25.6203	25.3348	20.4164	21.9101	21.8655	19.6973	20.3597	21.7113	21.6666	19.9514	21.8321	22.473	22.4304	23.1516
A0A1M7EF89	RecName: Full=Biotin carboxyl carrier protein of acetyl-CoA carboxylase; Short=BCCP	>tr|A0A1M7EF89|A0A1M7EF89_9BACI Biotin carboxyl carrier protein of acetyl-CoA carboxylase OS=Bacillus sp. bc15 OX=1761758 GN=SAMN04487918_104196 PE=4 SV=1	10.6561	2.56e-10	31.7603	31.3858	31.5077	21.99	20.1812	21.6451	21.2456	20.8495	22.5758	21.5758	21.8528	22.2327	22.1269	21.4738	22.6539	23.0732	22.6324	21.5508	22.307	20.766	21.3557	21.6341	21.6676	21.9645
A0A1M7CYA0	RecName: Full=UDP-glucose 6-dehydrogenase; Short=UDP-Glc dehydrogenase; Short=UDP-GlcDH; Short=UDPGDH	>tr|A0A1M7CYA0|A0A1M7CYA0_9BACI UDP-glucose 6-dehydrogenase OS=Bacillus sp. bc15 OX=1761758 GN=SAMN04487918_10332 PE=3 SV=1	10.6519	2.56e-10	20.2866	21.0216	20.3548	31.4943	30.8798	29.8836	21.3985	21.6349	22.1842	21.709	22.9025	22.1679	20.8806	21.0179	21.9113	23.1211	23.0115	22.4418	22.2041	22.7753	23.3069	22.423	20.6606	22.1718
A0A1M7FUF9	RecName: Full=Septum site-determining protein MinD; AltName: Full=Cell division inhibitor MinD	>tr|A0A1M7FUF9|A0A1M7FUF9_9BACI Septum site-determining protein MinD OS=Bacillus sp. bc15 OX=1761758 GN=SAMN04487918_105283 PE=4 SV=1	10.9327	1.59e-10	30.1945	29.8055	30.5555	22.4761	21.7996	21.9937	23.4782	22.9456	21.4801	21.2327	21.9218	21.6316	21.7415	21.5724	21.3208	21.717	21.684	20.2657	21.9003	21.8934	22.487	22.6308	22.5746	22.4057
A0A1M7ENY6	RecName: Full=Anti-sigma-B factor antagonist; AltName: Full=Anti-anti-sigma-B factor	>tr|A0A1M7ENY6|A0A1M7ENY6_9BACI Anti-sigma F factor antagonist OS=Bacillus sp. bc15 OX=1761758 GN=SAMN04487918_104308 PE=3 SV=1	6.61653	6.52e-07	20.8559	21.0786	20.0104	21.8616	19.085	22.2123	26.021	27.2653	27.155	26.6077	27.254	27.3294	21.7591	21.855	22.0184	21.8044	22.7551	21.4155	21.8889	20.2405	22.8072	23.4237	22.4066	22.5218
A0A1M6V515	RecName: Full=FMN-dependent NADH-azoreductase 1; AltName: Full=Azo-dye reductase 1; AltName: Full=FMN-dependent NADH-azo compound oxidoreductase 1	>tr|A0A1M6V515|A0A1M6V515_9BACI FMN-dependent NADH-azoreductase OS=Bacillus sp. bc15 OX=1761758 GN=azoR PE=3 SV=1	7.77609	6.58e-08	30.4554	30.4745	30.4671	23.0675	22.1852	19.3934	20.615	23.0736	22.695	22.0446	21.476	21.2743	21.6566	23.3381	22.464	21.1998	20.9598	21.4197	22.3511	22.0675	22.2982	21.8795	22.2059	22.5062
A0A1M7DM74	RecName: Full=Probable manganese-dependent inorganic pyrophosphatase; AltName: Full=Pyrophosphate phospho-hydrolase; Short=PPase	>tr|A0A1M7DM74|A0A1M7DM74_9BACI Cyclic-di-AMP phosphodiesterase OS=Bacillus sp. bc15 OX=1761758 GN=SAMN04487918_103318 PE=3 SV=1	5.38683	8.21e-06	25.349	24.3903	24.5265	26.7614	25.02	24.685	21.8823	21.9256	22.0513	26.3212	25.4319	25.403	19.3403	20.6172	22.0185	20.8763	22.3515	20.6191	21.784	20.6933	21.9211	21.2785	22.7692	23.5081
A0A1M6YXF3	RecName: Full=Protein adenylyltransferase SelO	>tr|A0A1M6YXF3|A0A1M6YXF3_9BACI Protein adenylyltransferase SelO OS=Bacillus sp. bc15 OX=1761758 GN=selO PE=3 SV=1	5.77113	3.72e-06	26.599	25.9186	26.967	22.044	19.3722	21.467	25.486	27.6041	25.3549	22.7629	20.68	21.1784	21.6954	21.6346	22.3615	21.8259	21.1411	21.9454	23.1421	22.4661	23.942	21.3797	22.0614	22.3472
A0A1M7HMD8	RecName: Full=Metallothiol transferase FosB; AltName: Full=Fosfomycin resistance protein	>tr|A0A1M7HMD8|A0A1M7HMD8_9BACI Catechol 2,3-dioxygenase OS=Bacillus sp. bc15 OX=1761758 GN=SAMN04487918_107123 PE=4 SV=1	5.13362	1.39e-05	28.6735	27.2374	28.2243	23.6399	22.6928	24.1697	22.3468	22.2939	21.5834	22.2057	23.0336	22.0779	21.3616	20.3698	23.4037	21.3899	20.6808	23.6254	21.8374	20.8919	21.9998	23.5373	21.7619	22.1477
A0A1M7E7A4	RecName: Full=DEAD-box ATP-dependent RNA helicase CshA	>tr|A0A1M7E7A4|A0A1M7E7A4_9BACI DEAD-box ATP-dependent RNA helicase CshB OS=Bacillus sp. bc15 OX=1761758 GN=cshB PE=3 SV=1	8.08992	3.62e-08	30.68	29.6997	30.3748	22.6169	20.082	20.2871	21.2646	22.1576	20.9699	21.8087	22.588	21.731	21.2341	22.6562	21.616	21.0368	21.7229	23.511	22.8826	21.6116	22.3208	22.4324	22.5475	23.2748
A0A1M7DNS4	RecName: Full=Chromosomal replication initiator protein DnaA	>tr|A0A1M7DNS4|A0A1M7DNS4_9BACI Chromosomal replication initiator protein DnaA OS=Bacillus sp. bc15 OX=1761758 GN=dnaA PE=3 SV=1	6.52525	7.9e-07	27.8396	27.2861	27.3146	20.8009	21.6466	20.4235	21.9209	22.9291	21.4197	20.3514	22.3246	22.1478	20.6672	19.5947	22.4598	26.3632	25.367	27.1637	21.6716	22.2209	22.5621	21.208	23.2582	22.0791
A0A1M7LU76	RecName: Full=DNA integrity scanning protein DisA; AltName: Full=Cyclic di-AMP synthase; Short=c-di-AMP synthase; AltName: Full=Diadenylate cyclase	>tr|A0A1M7LU76|A0A1M7LU76_9BACI DNA integrity scanning protein DisA OS=Bacillus sp. bc15 OX=1761758 GN=disA PE=3 SV=1	5.5374	6.02e-06	27.1081	27.481	25.9267	23.3347	21.4615	21.9717	21.2383	22.1401	21.4901	24.2338	25.5301	25.1922	21.7338	22.7354	21.365	22.3799	20.2744	22.1801	22.7577	21.1531	21.3618	21.9366	23.2117	22.6986
A0A1M7D8F3	RecName: Full=ATP synthase subunit a; AltName: Full=ATP synthase F0 sector subunit a; AltName: Full=F-ATPase subunit 6	>tr|A0A1M7D8F3|A0A1M7D8F3_9BACI ATP synthase subunit a OS=Bacillus sp. bc15 OX=1761758 GN=atpB PE=3 SV=1	2.38882	0.00507571	18.9005	18.3411	22.3407	22.0384	20.5634	21.4897	22.129	21.1682	21.9345	21.4617	28.5975	25.4304	22.3134	21.586	22.1654	24.5368	27.2625	28.4775	23.5988	24.0767	22.2667	22.8861	24.1953	23.0907
A0A1M7KBT6	---NA---	>tr|A0A1M7KBT6|A0A1M7KBT6_9BACI Uncharacterized protein OS=Bacillus sp. bc15 OX=1761758 GN=SAMN04487918_11199 PE=4 SV=1	7.09118	2.54e-07	29.6844	28.7031	29.6325	21.8366	21.2088	21.1252	22.8876	21.111	21.5781	22.6772	21.4224	22.1977	21.1201	21.8741	21.1482	22.1204	23.4647	21.0374	22.2725	20.7953	22.9628	21.9646	23.7189	24.2804
A0A1M7K864	RecName: Full=2-dehydro-3-deoxy-phosphogluconate aldolase; AltName: Full=Keto-3-deoxygluconate 6-phosphate aldolase; Short=KDGP aldolase	>tr|A0A1M7K864|A0A1M7K864_9BACI Uncharacterized protein OS=Bacillus sp. bc15 OX=1761758 GN=SAMN04487918_11143 PE=4 SV=1	6.88624	3.87e-07	20.6975	19.4552	21.4146	21.4512	22.2	20.3532	27.6193	27.6147	27.6312	25.7434	25.2362	26.0037	21.8628	22.784	21.4508	21.374	23.3269	20.6654	20.9227	22.14	22.3941	22.024	23.1806	23.121
A0A1M7LQY9	RecName: Full=Transcription-repair-coupling factor; Short=TRCF	>tr|A0A1M7LQY9|A0A1M7LQY9_9BACI Transcription-repair-coupling factor OS=Bacillus sp. bc15 OX=1761758 GN=mfd PE=3 SV=1	4.94332	2.06e-05	28.8292	27.1688	28.1793	21.4729	23.8682	22.0325	20.5648	22.4538	23.2922	21.7403	22.8873	21.1771	21.7077	21.5716	22.0343	21.0745	22.2171	22.7644	22.7964	23.0531	21.7582	21.5269	23.9205	22.5503
A0A1M7KEY7	RecName: Full=Uncharacterized protein YtzC	>tr|A0A1M7KEY7|A0A1M7KEY7_9BACI Uncharacterized protein OS=Bacillus sp. bc15 OX=1761758 GN=SAMN04487918_111143 PE=4 SV=1	9.2437	3.76e-09	30.9443	30.852	31.0222	21.3921	22.1653	22.2492	21.6941	21.3473	21.9876	22.7655	21.0148	20.472	20.6635	22.2186	23.3001	20.9323	22.2239	21.8523	21.0204	21.2359	22.5089	22.4164	22.0785	22.1791
A0A1M6WCC1	RecName: Full=Stage II sporulation protein SA; AltName: Full=Killer protein SpoIISA; AltName: Full=Toxin SpoIISA	>tr|A0A1M6WCC1|A0A1M6WCC1_9BACI Toxin SpoIISA, type II toxin-antitoxin system OS=Bacillus sp. bc15 OX=1761758 GN=SAMN04487918_101684 PE=4 SV=1	7.13467	2.33e-07	25.928	26.6636	26.157	27.3174	26.9576	27.1992	21.063	21.9779	21.3108	21.6294	21.1545	22.1579	21.5568	19.601	22.4474	21.9781	22.3465	20.5092	21.2868	20.6622	22.5631	22.6919	23.0554	22.3024
A0A1M7BPR3	RecName: Full=Putative ring-cleaving dioxygenase MhqA	>tr|A0A1M7BPR3|A0A1M7BPR3_9BACI Glyoxalase family protein OS=Bacillus sp. bc15 OX=1761758 GN=SAMN04487918_102525 PE=4 SV=1	7.94591	4.75e-08	29.5587	29.2142	29.5826	21.4344	21.5554	21.174	21.3641	22.8804	21.5587	22.4281	21.8133	20.4618	24.462	22.6263	22.4122	21.1138	22.3847	20.9454	21.7543	21.3003	23.2083	22.6645	22.5478	21.9945
A0A1M7IPG2	RecName: Full=Stage V sporulation protein AC	>tr|A0A1M7IPG2|A0A1M7IPG2_9BACI Stage V sporulation protein AC OS=Bacillus sp. bc15 OX=1761758 GN=SAMN04487918_108235 PE=4 SV=1	7.80491	6.24e-08	29.6629	31.6563	31.3106	21.0008	22.1022	20.7148	23.2466	21.9873	20.5435	21.6511	20.4035	20.8433	20.9391	23.4173	22.1009	20.6644	21.1499	21.4415	21.8377	23.6848	22.8179	23.4143	21.5143	22.1889
[truncated: 672 more rows]

## Sheet: Spore-related Proteins
Accession	Description_based on Omicsbox	Description based on PMI	R0_rep1	R0_rep2	R0_rep3	R1_rep1	R1_rep2	R1_rep3	R2_rep1	R2_rep2	R2_rep3	R3_rep1	R3_rep2	R3_rep3	R4_rep1	R4_rep2	R4_rep3	R5_rep1	R5_rep2	R5_rep3	R10_rep1	R10_rep2	R10_rep3	R15_rep1	R15_rep2	R15_rep3
[truncated: 87 more rows]
