# Supplementary material for: Metaproteomics reveals insights into microbial structure, interactions, and dynamic regulation in defined communities as they respond to environmental disturbance
Source: BMC Microbiol. 2021 Nov 8;21:308. doi: 10.1186/s12866-021-02370-4 (PMC8574000; doi:10.1186/s12866-021-02370-4)
Supplement: Supplementary file 7 — Additional file 7. [file 12866_2021_2370_MOESM7_ESM.xlsx]

## Sheet: Supplemental Table 6
Supplementary Table 6: Summary of PEAKS search results from the R2A and MOPS datasets. Excel sheet titled, "Summary of PEAKS R2A dataset", provides search results for R2A from PEAKS including organism, protein accession, description, and detailed peptide-level information. Excel sheet titled, "Processed PEAKS R2A dataset", provides search results only considering proteins with unique peptides ide…

## Sheet: Summary of PEAKS R2A dataset
							Peak area bundances of biological triplicates per passage
Organism	Protein Accession	Protein Description	Peptide	PTM	Peptide sequence w/o PTMs, substitutions, deletions, insertions [base peptide sequence]	# of proteins base peptide sequence is found	Area 1R0	Area 2R0	Area 3R0	Area 1R1	Area 2R1	Area 3R1	Area 1R2	Area 2R2	Area 3R2	Area 1R3	Area 2R3	Area 3R3	Area 1R4	Area 2R4	Area 3R4	Area 1R5	Area 2R5	Area 3R5	Area 1R10	Area 2R10	Area 3R10	Area 1R15	Area 2R15	Area 3R15
Pantoea sp. YR343	J2UXD1	RecName: Full=Flagellin; AltName: Full=Phase 1-C flagellin	NANDGISAAQTTEGALSEINNNLQR		NANDGISAAQTTEGALSEINNNLQR	1	34500000	142000000	17200000	19400000	189000000	125000000	269660			423430	518780		14749000	34900000	413670	133730000	60573000	55072000	174610000	198710000	213830000	121050000	90482000	83678000
Pantoea sp. YR343	J2UXD1	RecName: Full=Flagellin; AltName: Full=Phase 1-C flagellin	NAN(+.98)DGISAAQTTEGALSEINNNLQR	Deamidation (NQ)	NANDGISAAQTTEGALSEINNNLQR	1		6570000	37700			673000														0
Pantoea sp. YR343	J2UXD1	RecName: Full=Flagellin; AltName: Full=Phase 1-C flagellin	FNQQALNFSTTFTSGSSTGAAGVK		FNQQALNFSTTFTSGSSTGAAGVK	1	5920000	7570000	7480000	14900000	58100000	19800000							3153100	2351800		63871000	24423000	11605000	36317000	254830000	177430000	163690000	82048000	98791000
Pantoea sp. YR343	J2UXD1	RecName: Full=Flagellin; AltName: Full=Phase 1-C flagellin	LNTGDTVTIATGANAGTYTYDATAK		LNTGDTVTIATGANAGTYTYDATAK	1	2430000	28800000	2920000	2420000	16300000	9380000				150990			859720	1053100		6291300	4192700	927440	3850100	188390000	21475000	27599000	7300200	2700900
Pantoea sp. YR343	J2UXD1	RecName: Full=Flagellin; AltName: Full=Phase 1-C flagellin	LDSAVTNLNNTTTNLSEAQSR		LDSAVTNLNNTTTNLSEAQSR	1	148000000	213000000	132000000	105000000	230000000	187000000	7218700	9651700	2474600	23438000	13814000	4659500	57665000	60287000	18624000	218280000	161910000	115900000	149220000	332640000	252200000	190310000	197880000	122170000
Pantoea sp. YR343	J2UXD1	RecName: Full=Flagellin; AltName: Full=Phase 1-C flagellin	ELTVQSQN(+.98)GTNSQSDLDSIQDEIK	Deamidation (NQ)	ELTVQSQNGTNSQSDLDSIQDEIK	1	8710000	9660000	7570000	7890000	30900000	27300000							1120100	1346200		20003000	8015500	4568500	9073200	47426000	11070000	14868000	12045000	5595700
Pantoea sp. YR343	J2UXD1	RecName: Full=Flagellin; AltName: Full=Phase 1-C flagellin	NANDGISAAQ(+.98)TTEGALSEINNNLQR	Deamidation (NQ)	NANDGISAAQTTEGALSEINNNLQR	1		3490000	125000	1050000											0	0	9243500			1286900
Pantoea sp. YR343	J2UXD1	RecName: Full=Flagellin; AltName: Full=Phase 1-C flagellin	ADADTGAVTVTGGTGTGK		ADADTGAVTVTGGTGTGK	1	67500000	91300000	60500000	81000000	119000000	1210000				9793300	4519800	277060	29442000	25333000	14929000	107860000	72839000	44729000	86379000	208150000	162290000	112840000	101720000	63274000
Pantoea sp. YR343	J2UXD1	RecName: Full=Flagellin; AltName: Full=Phase 1-C flagellin	YAANVGAAAYVSSAGK		YAANVGAAAYVSSAGK	1	1670000	19300000	6650000	68900000	65700000	23400000							1435900	1778000	851840	108860000	27003000	19772000	71330000	273230000	148540000	124490000	130220000	104960000
Pantoea sp. YR343	J2UXD1	RecName: Full=Flagellin; AltName: Full=Phase 1-C flagellin	AYVDSDGELTTTGSYTTTYK		AYVDSDGELTTTGSYTTTYK	1	2320000	8950000	2420000	3100000	6030000	3770000							715660	462990	0	1888900	3798900	935390	2114400	109780000	7699400	31466000	53968000	14825000
Pantoea sp. YR343	J2UXD1	RecName: Full=Flagellin; AltName: Full=Phase 1-C flagellin	ELTVQSQNGTNSQSDLDSIQDEIK		ELTVQSQNGTNSQSDLDSIQDEIK	1	10300000	18700000	5380000	6150000	26700000	14900000							2383900	2662900	0	23182000	12184000	4002500	11129000	56057000	23132000	17363000	17889000	11173000
Pantoea sp. YR343	J2UXD1	RecName: Full=Flagellin; AltName: Full=Phase 1-C flagellin	ELTVQSQ(+.98)NGTNSQSDLDSIQDEIK	Deamidation (NQ)	ELTVQSQNGTNSQSDLDSIQDEIK	1		3860000	195000											440820			7531800	0					12045000	6280600
Pantoea sp. YR343	J2UXD1	RecName: Full=Flagellin; AltName: Full=Phase 1-C flagellin	LDSAVTNLN(+.98)NTTTNLSEAQSR	Deamidation (NQ)	LDSAVTNLNNTTTNLSEAQSR	1	0	0	757000	3050000	10700000	6650000				0						7524600	0	259870	2694600	16225000	10388000	4148200	2949200	1534600
Pantoea sp. YR343	J2UXD1	RecName: Full=Flagellin; AltName: Full=Phase 1-C flagellin	AQVINTNSLSLITQNNINK		AQVINTNSLSLITQNNINK	1	15600000	13800000	7740000	8500000	36700000	33300000					1190800		6804700	10761000		63589000	26448000	21585000	15792000	225350000	127150000	100730000	135650000	66749000
Pantoea sp. YR343	J2UXD1	RecName: Full=Flagellin; AltName: Full=Phase 1-C flagellin	IQDADYATEVSNMSK		IQDADYATEVSNMSK	1	138000000	223000000	124000000	97300000	258000000	209000000	8502800	12061000	6568200	25585000	13280000	13363000	48689000	45116000	26386000	171990000	144200000	102620000	141370000	333010000	247250000	232300000	233840000	160940000
Pantoea sp. YR343	J2UXD1	RecName: Full=Flagellin; AltName: Full=Phase 1-C flagellin	TYNFAGSAGGVTYK		TYNFAGSAGGVTYK	1	158000000	190000000	160000000	130000000	422000000	241000000					17918000		74193000	70897000	41816000	255150000	222560000	148480000	200590000	476470000	365370000	388810000	464420000	356030000
Pantoea sp. YR343	J2UXD1	RecName: Full=Flagellin; AltName: Full=Phase 1-C flagellin	IQVGANDGQTINIDLK		IQVGANDGQTINIDLK	1	11900000	7160000	6090000	3290000	8180000	7990000				169050			1742400	2326500		9907200	9676600	3749900	4046200	58942000	10701000	19883000	7403300	4473700
Pantoea sp. YR343	J2UXD1	RecName: Full=Flagellin; AltName: Full=Phase 1-C flagellin	TLGLNGFNVN(+.98)GSGTIANK	Deamidation (NQ)	TLGLNGFNVNGSGTIANK	1	0	42700000	12100000	35800000	97800000	99000000					0		21885000	0	1244300	75363000	0	30968000	68309000	123670000	106300000	94177000	3455100	81495000
Pantoea sp. YR343	J2UXD1	RecName: Full=Flagellin; AltName: Full=Phase 1-C flagellin	VSGQTQFNGVNVLSK		VSGQTQFNGVNVLSK	1	78700000	88300000	73600000	74800000	161000000	120000000		7263700			7032300		37333000	36850000	16263000	167930000	107660000	81928000	108060000	252070000	176930000	174260000	175510000	132220000
Pantoea sp. YR343	J2UXD1	RecName: Full=Flagellin; AltName: Full=Phase 1-C flagellin	TLGLN(+.98)GFNVNGSGTIANK	Deamidation (NQ)	TLGLNGFNVNGSGTIANK	1	228000	27800000	962000		3170000	1480000							7109000	707020		0	0		4265200	6206000	1044100		3455100	2301200
Pantoea sp. YR343	J2UXD1	RecName: Full=Flagellin; AltName: Full=Phase 1-C flagellin	ELTVQSQNGTN(+.98)SQSDLDSIQDEIK	Deamidation (NQ)	ELTVQSQNGTNSQSDLDSIQDEIK	1	2510000																		0				4725000
Pantoea sp. YR343	J2UXD1	RecName: Full=Flagellin; AltName: Full=Phase 1-C flagellin	IQDADYATEVSNM(+15.99)SK	Oxidation (M)	IQDADYATEVSNMSK	1	7520000	12200000	3170000	23800000										3209100		23272000	15957000	11341000	28727000	96018000	52996000	32491000	58027000	33588000
Pantoea sp. YR343	J2UXD1	RecName: Full=Flagellin; AltName: Full=Phase 1-C flagellin	VSGQTQFN(+.98)GVNVLSK	Deamidation (NQ)	VSGQTQFNGVNVLSK	1	63300000	94800000	68900000	6630000	106000000	83800000		0					27561000	16976000	9189000	95554000	80113000	43448000	65659000	181480000	152430000	115080000	122920000	72783000
Pantoea sp. YR343	J2UXD1	RecName: Full=Flagellin; AltName: Full=Phase 1-C flagellin	ANQVPQQVLSLLQG		ANQVPQQVLSLLQG	1	28000000	28700000	18400000	12500000	104000000	46500000		554410		1061600	0		11772000	14774000	820310	40777000	14036000	23106000	181960	79311000	27418000	40004000	32618000	28960000
Pantoea sp. YR343	J2UXD1	RecName: Full=Flagellin; AltName: Full=Phase 1-C flagellin	TLGLNGFNVNGSGTIANK		TLGLNGFNVNGSGTIANK	1	4520000	13900000	4830000	243000	14800000	17500000					0		1808800	2427000		40409000	20273000	2190200	16114000	95261000	10889000	54240000	32241000	36993000
Pantoea sp. YR343	J2UXD1	RecName: Full=Flagellin; AltName: Full=Phase 1-C flagellin	DDAAGQAIANR		DDAAGQAIANR	1	16700000	21300000	65300000	66900000									38698000	453110		0			228600000	202460000	147780000	119040000	123690000	73565000
Pantoea sp. YR343	J2UXD1	RecName: Full=Flagellin; AltName: Full=Phase 1-C flagellin	TVTTGANTTALGASLK		TVTTGANTTALGASLK	1	223000000	388000000	215000000	168000000	358000000	277000000	10092000	19523000	8069600	66401000	23853000	11465000	144000000	125960000	38540000	286730000	221810000	170880000	239960000	539740000	400380000	352830000	344430000	247290000
Pantoea sp. YR343	J2UXD1	RecName: Full=Flagellin; AltName: Full=Phase 1-C flagellin	TLGLN(+.98)GFNVN(+.98)GSGTIANK	Deamidation (NQ)	TLGLNGFNVNGSGTIANK	1	997000	2350000	4610000			226000							8543300	0			35290000	15646000	15703000	66872000	0	0	61913000	16511000
Pantoea sp. YR343	J2UXD1	RecName: Full=Flagellin; AltName: Full=Phase 1-C flagellin	TLGLNGFN(+.98)VNGSGTIANK	Deamidation (NQ)	TLGLNGFNVNGSGTIANK	1	77800	9560000	756000	35800000	26100						513520						0		11590000	120580000			0
Pantoea sp. YR343	J2UXD1	RecName: Full=Flagellin; AltName: Full=Phase 1-C flagellin	AQIIQQAGNSVLAK		AQIIQQAGNSVLAK	1	260000000	383000000	242000000	198000000	469000000	421000000		24966000	13097000	47453000	32495000		116340000	118050000	56609000	386900000	296110000	222350000	296540000	651220000	503510000	423160000	412320000	297050000
Pantoea sp. YR343	J2UXD1	RecName: Full=Flagellin; AltName: Full=Phase 1-C flagellin	LDSAVTN(+.98)LNNTTTNLSEAQSR	Deamidation (NQ)	LDSAVTNLNNTTTNLSEAQSR	1			56600						919080														0
Pantoea sp. YR343	J2UXD1	RecName: Full=Flagellin; AltName: Full=Phase 1-C flagellin	DSVASDALLANVK		DSVASDALLANVK	1	270000000	382000000	242000000	191000000	330000000	247000000		0		60935000		28284000	153700000	162730000	84801000	304200000	7458600	332320000	290580000	480510000	404080000	325360000	328450000	233220000
Pantoea sp. YR343	J2UXD1	RecName: Full=Flagellin; AltName: Full=Phase 1-C flagellin	NQSALSTSIER		NQSALSTSIER	1	163000000	208000000	158000000	131000000	159000000	144000000	7640300	12644000		27772000	16036000	7677500	125150000	53679000	24007000	181700000	172430000	115520000	174980000	413940000	318210000	306390000	324410000	219570000
Pantoea sp. YR343	J2UXD1	RecName: Full=Flagellin; AltName: Full=Phase 1-C flagellin	LN(+.98)TGDTVTIATGANAGTYTYDATAK	Deamidation (NQ)	LNTGDTVTIATGANAGTYTYDATAK	1		403000																		0	0			0
Pantoea sp. YR343	J2UXD1	RecName: Full=Flagellin; AltName: Full=Phase 1-C flagellin	FQSNITGLTQAAR		FQSNITGLTQAAR	1	122000000	201000000	132000000	114000000	194000000	158000000	7332800	8182900		11578000	9339200	4561300	58153000	64089000		310510000	196640000	115980000	172600000	444970000	354570000	300360000	330520000	247900000
Pantoea sp. YR343	J2UXD1	RecName: Full=Flagellin; AltName: Full=Phase 1-C flagellin	SSLGAIQNR		SSLGAIQNR	1	148000000	167000000	124000000	84700000	142000000	92600000		0		0	7238600		36413000	27411000	18574000	103010000	117540000	79255000	116310000	354520000	212150000	188950000	189680000	155160000
Pantoea sp. YR343	J2UXD1	RecName: Full=Flagellin; AltName: Full=Phase 1-C flagellin	ELTVQ(+.98)SQNGTNSQSDLDSIQDEIK	Deamidation (NQ)	ELTVQSQNGTNSQSDLDSIQDEIK	1		171000
Pantoea sp. YR343	J2UXD1	RecName: Full=Flagellin; AltName: Full=Phase 1-C flagellin	LDSAVTN(+.98)LN(+.98)NTTTNLSEAQSR	Deamidation (NQ)	LDSAVTNLNNTTTNLSEAQSR	1			714000														1013400
Pantoea sp. YR343	J2UXD1	RecName: Full=Flagellin; AltName: Full=Phase 1-C flagellin	Q(sub E)LTVQSQNGTNSQSDLDSIQDEIK		ELTVQSQNGTNSQSDLDSIQDEIK	1			0
Pantoea sp. YR343	J2UXD1	RecName: Full=Flagellin; AltName: Full=Phase 1-C flagellin	LNTGD(+17.03)TVTIATGANAGTYTYDATAK	Replacement of proton with ammonium ion	LNTGDTVTIATGANAGTYTYDATAK	1			115000		628000	418000																180950	356500
Pantoea sp. YR343	J2UXD1	RecName: Full=Flagellin; AltName: Full=Phase 1-C flagellin	ADTTANDVTIK		ADTTANDVTIK	1	0	82000000	122000000	95900000						14095000			29610000	40327000		193670000	102170000	137390000	123040000	276400000	207030000	214830000	204880000	164820000
Pantoea sp. YR343	J2UXD1	RecName: Full=Flagellin; AltName: Full=Phase 1-C flagellin	AQIIQQAGN(+.98)SVLAK	Deamidation (NQ)	AQIIQQAGNSVLAK	1	4970000		5460000	5800000	2420000	1780000							2154600			8397100	5679300	3687700		19760000	16654000	9696100	9228700	5819200
Pantoea sp. YR343	J2UXD1	RecName: Full=Flagellin; AltName: Full=Phase 1-C flagellin	IQ(+.98)VGANDGQTINIDLK	Deamidation (NQ)	IQVGANDGQTINIDLK	1	4190000		177000		0	109000										0					299130
Pantoea sp. YR343	J2UXD1	RecName: Full=Flagellin; AltName: Full=Phase 1-C flagellin	NANDGISAAQTTE(+17.03)GALSEINNNLQR	Replacement of proton with ammonium ion	NANDGISAAQTTEGALSEINNNLQR	1		414000
Pantoea sp. YR343	J2UXD1	RecName: Full=Flagellin; AltName: Full=Phase 1-C flagellin	TLGLD(sub N)GFNVNGSGTIANK		TLGLNGFNVNGSGTIANK	1		0	1070000																			0
Pantoea sp. YR343	J2UXD1	RecName: Full=Flagellin; AltName: Full=Phase 1-C flagellin	SGTYTSTTGK		SGTYTSTTGK	1	2220000	9260000	1900000	119000	2830000	2720000
Pantoea sp. YR343	J2UXD1	RecName: Full=Flagellin; AltName: Full=Phase 1-C flagellin	NANN(sub D)GISAAQTTEGALSEINNNLQR		NANDGISAAQTTEGALSEINNNLQR	1	0			0		0										0			0	0			0	0
Pantoea sp. YR343	J2UXD1	RecName: Full=Flagellin; AltName: Full=Phase 1-C flagellin	LNTGN(sub D)TVTIATGANAGTYTYDATAK		LNTGDTVTIATGANAGTYTYDATAK	1		0		0	0									0					0	0	0	0	0
Pantoea sp. YR343	J2UXD1	RecName: Full=Flagellin; AltName: Full=Phase 1-C flagellin	LNTGDTVTIATGAN(+.98)AGTYTYDATAK	Deamidation (NQ)	LNTGDTVTIATGANAGTYTYDATAK	1		9000000																					521260	0
Pantoea sp. YR343	J2UXD1	RecName: Full=Flagellin; AltName: Full=Phase 1-C flagellin	LN(sub D)SAVTNLNNTTTNLSEAQSR		LDSAVTNLNNTTTNLSEAQSR	1			0																0			0
Pantoea sp. YR343	J2UXD1	RecName: Full=Flagellin; AltName: Full=Phase 1-C flagellin	TVTTGAN(+.98)TTALGASLK	Deamidation (NQ)	TVTTGANTTALGASLK	1	375000	207000													1232200		2440300						1265600
Pantoea sp. YR343	J2UXD1	RecName: Full=Flagellin; AltName: Full=Phase 1-C flagellin	KADADTGAVTVTGGTGTGK		KADADTGAVTVTGGTGTGK	1			245000																		576570		356410
Pantoea sp. YR343	J2UXD1	RecName: Full=Flagellin; AltName: Full=Phase 1-C flagellin	TLGLNGFNVD(sub N)GSGTIANK		TLGLNGFNVNGSGTIANK	1			0
Pantoea sp. YR343	J2UXD1	RecName: Full=Flagellin; AltName: Full=Phase 1-C flagellin	IE(sub Q)VGANDGQTINIDLK		IQVGANDGQTINIDLK	1			104000
Pantoea sp. YR343	J2UXD1	RecName: Full=Flagellin; AltName: Full=Phase 1-C flagellin	TGANAGTYTYDATAK		TGANAGTYTYDATAK	1	0	5890000	8470000	1160000
Pantoea sp. YR343	J2UXD1	RecName: Full=Flagellin; AltName: Full=Phase 1-C flagellin	QTTEGALSEINNNLQR		QTTEGALSEINNNLQR	1	3130000
Pantoea sp. YR343	J2UXD1	RecName: Full=Flagellin; AltName: Full=Phase 1-C flagellin	DANTTAGGSSVAFDGK		DANTTAGGSSVAFDGK	1		8050000	15400000
Pantoea sp. YR343	J2UXD1	RecName: Full=Flagellin; AltName: Full=Phase 1-C flagellin	ANTTAGGSSVAFDGK		ANTTAGGSSVAFDGK	1			676000
Pantoea sp. YR343	J2UXD1	RecName: Full=Flagellin; AltName: Full=Phase 1-C flagellin	IQVGAN(+.98)DGQTINIDLK	Deamidation (NQ)	IQVGANDGQTINIDLK	1	1410000		311000			0														852360	0		0
Pantoea sp. YR343	J2UXD1	RecName: Full=Flagellin; AltName: Full=Phase 1-C flagellin	SRLDEIDR		SRLDEIDR	1	2100000		23300000	4000000	1020000	4140000					681990		5913000	5231200		43336000	35234000	14057000	29030000	60517000	46164000	61474000	62252000	37443000
Pantoea sp. YR343	J2UXD1	RecName: Full=Flagellin; AltName: Full=Phase 1-C flagellin	ANQVPQQVLSLLQG(+21.98)	Sodium adduct	ANQVPQQVLSLLQG	1		489000
Pantoea sp. YR343	J2UXD1	RecName: Full=Flagellin; AltName: Full=Phase 1-C flagellin	TLGLNGFD(sub N)VNGSGTIANK		TLGLNGFNVNGSGTIANK	1			94000
Pantoea sp. YR343	J2UXD1	RecName: Full=Flagellin; AltName: Full=Phase 1-C flagellin	AQVIN(+.98)TNSLSLITQNNINK	Deamidation (NQ)	AQVINTNSLSLITQNNINK	1		119000			6500000						276080							0				0
Pantoea sp. YR343	J2UXD1	RecName: Full=Flagellin; AltName: Full=Phase 1-C flagellin	IQVGANDGQ(+.98)TINIDLK	Deamidation (NQ)	IQVGANDGQTINIDLK	1			219000													0				0
Pantoea sp. YR343	J2UXD1	RecName: Full=Flagellin; AltName: Full=Phase 1-C flagellin	VSGQ(+.98)TQFN(+.98)GVNVLSK	Deamidation (NQ)	VSGQTQFNGVNVLSK	1		1310000
Pantoea sp. YR343	J2UXD1	RecName: Full=Flagellin; AltName: Full=Phase 1-C flagellin	AQ(+.98)VINTNSLSLITQNNINK	Deamidation (NQ)	AQVINTNSLSLITQNNINK	1		175000
Pantoea sp. YR343	J2UXD1	RecName: Full=Flagellin; AltName: Full=Phase 1-C flagellin	ANQVPQQVLSLLQG(+17.03)	Replacement of proton with ammonium ion	ANQVPQQVLSLLQG	1		277000
Pantoea sp. YR343	J2UXD1	RecName: Full=Flagellin; AltName: Full=Phase 1-C flagellin	TLGLD(sub N)GFNVD(sub N)GSGTIANK		TLGLNGFNVNGSGTIANK	1		3950000
Pantoea sp. YR343	J2UXD1	RecName: Full=Flagellin; AltName: Full=Phase 1-C flagellin	TTEGF(sub A)LSEINNNLQR		TTEGALSEINNNLQR	1		133000
Pantoea sp. YR343	J2UXD1	RecName: Full=Flagellin; AltName: Full=Phase 1-C flagellin	DDAAGQ(+.98)AIANR	Deamidation (NQ)	DDAAGQAIANR	1			5550000																				31120000
Pantoea sp. YR343	J2UXD1	RecName: Full=Flagellin; AltName: Full=Phase 1-C flagellin	LDSAVTNLNNTTTNLSE(+17.03)AQSR	Replacement of proton with ammonium ion	LDSAVTNLNNTTTNLSEAQSR	1	2460000			21000000		10100000										16193000		7368000	12925000	37683000		15605000
Pantoea sp. YR343	J2UXD1	RecName: Full=Flagellin; AltName: Full=Phase 1-C flagellin	NS(sub A)NDGV(sub I)SAAQTTEGALSEINNNLQR		NANDGISAAQTTEGALSEINNNLQR	1		555000
Pantoea sp. YR343	J2UXD1	RecName: Full=Flagellin; AltName: Full=Phase 1-C flagellin	SLSLITQNNINK		SLSLITQNNINK	1			15300000	9950000	18000000												16015000			38485000	10976000	27047000	31047000	24583000
Pantoea sp. YR343	J2UXD1	RecName: Full=Flagellin; AltName: Full=Phase 1-C flagellin	VSGQV(sub T)QFNGVNVLSK		VSGQTQFNGVNVLSK	1		0
Pantoea sp. YR343	J2UXD1	RecName: Full=Flagellin; AltName: Full=Phase 1-C flagellin	ITGLTQAAR		ITGLTQAAR	1		91000000	68200000		124000000	86000000				18069000			37164000		10652000		76963000	53302000		156170000
Pantoea sp. YR343	J2UXD1	RecName: Full=Flagellin; AltName: Full=Phase 1-C flagellin	ADTTAN(+.98)DVTIK	Deamidation (NQ)	ADTTANDVTIK	1			0	2340000
Pseudomonas sp. GM17	WP_007931140.1	RecName: Full=Porin D; AltName: Full=Imipenem/basic amino acid-specific outer membrane pore; AltName: Full=Outer membrane protein D2; Flags: Precursor	NGN(+.98)LYANYAGIASNSIDYFGGK	Deamidation (NQ)	NGNLYANYAGIASNSIDYFGGK	1	8610000		1570000	3580000	2070000	13000000	5175000	1196600	22032000	0	7656000	0	9884100	9922600	13216000	1565400	5368400		7295600	42131000	23412000	9609600	7181700	12877000
Pseudomonas sp. GM17	WP_007931140.1	RecName: Full=Porin D; AltName: Full=Imipenem/basic amino acid-specific outer membrane pore; AltName: Full=Outer membrane protein D2; Flags: Precursor	VN(+.98)GDTPFDYIGVGGHDTSR	Deamidation (NQ)	VNGDTPFDYIGVGGHDTSR	1	176000000	10800000	105000000	210000000	600000000	379000000	790870000	281000000	558540000	161410000	433930000	330740000	209080000	212450000	207640000	475910000	123290000	439280000	441840000	1372000000	420170000	541550000	383600000	371710000
Pseudomonas sp. GM17	WP_007931140.1	RecName: Full=Porin D; AltName: Full=Imipenem/basic amino acid-specific outer membrane pore; AltName: Full=Outer membrane protein D2; Flags: Precursor	N(+.98)GNLYANYAGIASNSIDYFGGK	Deamidation (NQ)	NGNLYANYAGIASNSIDYFGGK	1	7560000	2200000	1570000	11000000	13900000	17600000	20324000	7704200	24768000	3017600	13036000	4270600	7089700	11401000	12329000	22237000	5840800	9127200	14161000	112690000	25203000	36489000	18336000	24688000
Pseudomonas sp. GM17	WP_007931140.1	RecName: Full=Porin D; AltName: Full=Imipenem/basic amino acid-specific outer membrane pore; AltName: Full=Outer membrane protein D2; Flags: Precursor	AGDM(+15.99)QPSTSPVFAVGGSR	Oxidation (M)	AGDMQPSTSPVFAVGGSR	1	262000000	298000000	269000000	421000000	19500000	14600000	519850000	372350000	779470000	274690000	565600000	484410000	328670000	369590000	298980000	18581000	285180000	472060000	421510000	506270000	334680000	278040000	233270000	205980000
Pseudomonas sp. GM17	WP_007931140.1	RecName: Full=Porin D; AltName: Full=Imipenem/basic amino acid-specific outer membrane pore; AltName: Full=Outer membrane protein D2; Flags: Precursor	Q(-17.03)AWHFANSDQGEGDIK	Pyro-glu from Q	QAWHFANSDQGEGDIK	1	142000000	128000000	150000000	236000000	341000000	373000000	501230000	340690000	524870000	251700000	436220000	436540000	422690000	318880000	526330000	396220000	384570000	442300000	464860000	840290000	450980000	621850000	436100000	684920000
Pseudomonas sp. GM17	WP_007931140.1	RecName: Full=Porin D; AltName: Full=Imipenem/basic amino acid-specific outer membrane pore; AltName: Full=Outer membrane protein D2; Flags: Precursor	VN(-17.03)GDTPFDYIGVGGHDTSR	Ammonia-loss (N)	VNGDTPFDYIGVGGHDTSR	1	87500000	40300000	69300000	103000000	245000000	244000000	315930000	187540000	332800000	120270000	192050000	149440000	115280000	138020000	158450000	220400000	152180000	206740000	208830000	332300000	120270000	209860000	203190000	205150000
Pseudomonas sp. GM17	WP_007931140.1	RecName: Full=Porin D; AltName: Full=Imipenem/basic amino acid-specific outer membrane pore; AltName: Full=Outer membrane protein D2; Flags: Precursor	NLDLEGGHFYSATSQDSN(+.98)AR	Deamidation (NQ)	NLDLEGGHFYSATSQDSNAR	1	24000000		2770000	13000000	106000	532000	10324000	14383000		9788400	41328000	571730	272520	21966000	10238000	16399000	0	14592000	26876000	31744000	24522000	22469000	25728000	19311000
Pseudomonas sp. GM17	WP_007931140.1	RecName: Full=Porin D; AltName: Full=Imipenem/basic amino acid-specific outer membrane pore; AltName: Full=Outer membrane protein D2; Flags: Precursor	NLDLEGGHFYSATSQDSNAR		NLDLEGGHFYSATSQDSNAR	1	527000000	80000000	431000000	604000000	604000000	850000000	2425200000	1344400000	1233100000	564310000	1956300000	1185800000	1112900000	1653600000	1330300000	2118700000	1921700000	2313400000	2555100000	3647300000	1755500000	2949000000	2841600000	2737800000
Pseudomonas sp. GM17	WP_007931140.1	RecName: Full=Porin D; AltName: Full=Imipenem/basic amino acid-specific outer membrane pore; AltName: Full=Outer membrane protein D2; Flags: Precursor	GGDSIFLANSIQYSDFNGPNEK		GGDSIFLANSIQYSDFNGPNEK	1	17200000		6360000	43400000	20400000	23500000	137050000	84296000	42432000	15359000	91192000	49189000	58279000	62535000	87040000	164030000	81875000	112140000	113570000	301380000	121170000	239400000	140050000	222240000
Pseudomonas sp. GM17	WP_007931140.1	RecName: Full=Porin D; AltName: Full=Imipenem/basic amino acid-specific outer membrane pore; AltName: Full=Outer membrane protein D2; Flags: Precursor	QAWHFANSDQGEGDIK		QAWHFANSDQGEGDIK	1	262000000	4520000	122000000	129000000	312000000	479000000	473200000	261970000	293410000	101270000	330210000	219630000	89457000	235680000	275630000	241680000	242910000	295170000	380540000	537440000	332710000	365880000	429790000	399580000
Pseudomonas sp. GM17	WP_007931140.1	RecName: Full=Porin D; AltName: Full=Imipenem/basic amino acid-specific outer membrane pore; AltName: Full=Outer membrane protein D2; Flags: Precursor	YGITDNLSASLYGAK		YGITDNLSASLYGAK	1	91300000	110000000	178000000	408000000	553000000	193000000	141380000	596200000	617350000	469390000	607790000	458860000	1039300000	808850000	838320000	1106200000	625940000	605600000	654180000	1583000000	960310000	1338900000	1029000000	1146300000
Pseudomonas sp. GM17	WP_007931140.1	RecName: Full=Porin D; AltName: Full=Imipenem/basic amino acid-specific outer membrane pore; AltName: Full=Outer membrane protein D2; Flags: Precursor	ILPQTASGFQLQSSEIK		ILPQTASGFQLQSSEIK	1	777000000	676000000	613000000	1150000000	2290000000	1910000000	1597200000	1203800000	2129200000	498740000	918270000	959530000	814020000	988820000	1462600000	1314600000	968640000	1456600000	1624600000	2050200000	1494800000	1203800000	1335800000	1115100000
Pseudomonas sp. GM17	WP_007931140.1	RecName: Full=Porin D; AltName: Full=Imipenem/basic amino acid-specific outer membrane pore; AltName: Full=Outer membrane protein D2; Flags: Precursor	VNGDTPFDYIGVGGHDTSR		VNGDTPFDYIGVGGHDTSR	1	371000000	113000000	240000000	249000000	626000000	638000000	1029100000	644790000	856510000	381360000	604330000	555690000	414540000	501990000	448320000	662210000	603380000	618590000	673090000	1152500000	662090000	843100000	801850000	835150000
Pseudomonas sp. GM17	WP_007931140.1	RecName: Full=Porin D; AltName: Full=Imipenem/basic amino acid-specific outer membrane pore; AltName: Full=Outer membrane protein D2; Flags: Precursor	AGDMQPSTSPVFAVGGSR		AGDMQPSTSPVFAVGGSR	1	560000000	995000000	552000000	686000000	1470000000	1350000000	1260400000	786030000	1619500000	691970000	619280000	690720000	501370000	618840000	824270000	781400000	686670000	762540000	919810000	1167200000	862160000	682460000	696590000	571730000
Pseudomonas sp. GM17	WP_007931140.1	RecName: Full=Porin D; AltName: Full=Imipenem/basic amino acid-specific outer membrane pore; AltName: Full=Outer membrane protein D2; Flags: Precursor	VN(+.98)GD(-18.01)TPFDYIGVGGHDTSR	Deamidation (NQ); Dehydration	VNGDTPFDYIGVGGHDTSR	1	1260000		644000	5320000	9680000		14416000		717750		24536000	1450400	8190900	13224000	8248100	15533000	13245000		15000000	37926000		27033000		22087000
Pseudomonas sp. GM17	WP_007931140.1	RecName: Full=Porin D; AltName: Full=Imipenem/basic amino acid-specific outer membrane pore; AltName: Full=Outer membrane protein D2; Flags: Precursor	KNNGDPIYGADGK		KNNGDPIYGADGK	1	9370000	250000	7470000	42300000	1600000	1730000	22150000	20767000	1959400	5718000	22407000	10858000	4874800	5509800	15047000	6061500	6287300	5658900	34142000	60956000	17212000	15776000	19968000	13536000
Pseudomonas sp. GM17	WP_007931140.1	RecName: Full=Porin D; AltName: Full=Imipenem/basic amino acid-specific outer membrane pore; AltName: Full=Outer membrane protein D2; Flags: Precursor	GWDIDGTGLADNSVYR		GWDIDGTGLADNSVYR	1	94200000	15300000	103000000	167000000	265000000	333000000	791150000	344890000	371790000	213000000	572440000	669990000	636600000	387510000	655290000	504130000	859770000	577860000	440350000	1375600000	509410000	490590000	535620000	646430000
Pseudomonas sp. GM17	WP_007931140.1	RecName: Full=Porin D; AltName: Full=Imipenem/basic amino acid-specific outer membrane pore; AltName: Full=Outer membrane protein D2; Flags: Precursor	N(+.98)LDLEGGHFYSATSQDSNAR	Deamidation (NQ)	NLDLEGGHFYSATSQDSNAR	1	24000000	3030000	2790000	2600000	6250000	18600000	1377300		0	1812500	47622000	0	677220000	98162000	0	1306700000	5369900	98959000	0	3081700	2858700	324050	5560800	19311000
Pseudomonas sp. GM17	WP_007931140.1	RecName: Full=Porin D; AltName: Full=Imipenem/basic amino acid-specific outer membrane pore; AltName: Full=Outer membrane protein D2; Flags: Precursor	HNETNFEAK		HNETNFEAK	1	288000000	251000000	1020000000	1470000000	298000000	313000000	686370000	1621200000	595680000	935620000	1540200000	1549800000	1180100000	1026600000	1632000000	859540000	1097100000	309510000	1122200000	1275800000	1114300000	1165500000	1306500000	671800000
Pseudomonas sp. GM17	WP_007931140.1	RecName: Full=Porin D; AltName: Full=Imipenem/basic amino acid-specific outer membrane pore; AltName: Full=Outer membrane protein D2; Flags: Precursor	NGN(+.98)LYAN(+.98)YAGIASNSIDYFGGK	Deamidation (NQ)	NGNLYANYAGIASNSIDYFGGK	1			0		1180000	0	1410700	0	0		399150	293140		2594900	14768	788080	1558600	9792300		731770	407730		0	4667700
Pseudomonas sp. GM17	WP_007931140.1	RecName: Full=Porin D; AltName: Full=Imipenem/basic amino acid-specific outer membrane pore; AltName: Full=Outer membrane protein D2; Flags: Precursor	QAWHFAN(+.98)SDQGEGDIK	Deamidation (NQ)	QAWHFANSDQGEGDIK	1	12000000		5980000	50800	27200000	35600000	75655000	2657100	23490000	47953	49087000	3232500	271250	10325000	3601300	1752300	34512000	29506000	28974000	79790000	29976000	29416000	29082000	26104000
Pseudomonas sp. GM17	WP_007931140.1	RecName: Full=Porin D; AltName: Full=Imipenem/basic amino acid-specific outer membrane pore; AltName: Full=Outer membrane protein D2; Flags: Precursor	N(+.98)GNLYAN(+.98)YAGIASNSIDYFGGK	Deamidation (NQ)	NGNLYANYAGIASNSIDYFGGK	1	0			211000	1180000		2194800				1265700	347400					164430	10004000		1220900	0	1217500
Pseudomonas sp. GM17	WP_007931140.1	RecName: Full=Porin D; AltName: Full=Imipenem/basic amino acid-specific outer membrane pore; AltName: Full=Outer membrane protein D2; Flags: Precursor	GGDSIFLANSIQ(+.98)YSDFNGPNEK	Deamidation (NQ)	GGDSIFLANSIQYSDFNGPNEK	1	4780000		0	10400000	25000000	0	0							2726400			0			0	23625000		9671700	1204400
Pseudomonas sp. GM17	WP_007931140.1	RecName: Full=Porin D; AltName: Full=Imipenem/basic amino acid-specific outer membrane pore; AltName: Full=Outer membrane protein D2; Flags: Precursor	AHTITVAFQK		AHTITVAFQK	1	284000000	38400000	197000000	177000000	295000000	337000000	637070000	370730000	310570000	170170000	637190000	341980000	250310000	321130000	364750000	514500000	399720000	343310000	612680000	1332500000	591820000	801410000	625210000	724240000
Pseudomonas sp. GM17	WP_007931140.1	RecName: Full=Porin D; AltName: Full=Imipenem/basic amino acid-specific outer membrane pore; AltName: Full=Outer membrane protein D2; Flags: Precursor	NN(+.98)GDPIYGADGK	Deamidation (NQ)	NNGDPIYGADGK	1			30200000	115000000		6440000	0	5791200		0	51805000	42176000	21302000	7178300	25469000	58987000	0	0	53883000	2794000	1791900	12704000	2286600	70875000
Pseudomonas sp. GM17	WP_007931140.1	RecName: Full=Porin D; AltName: Full=Imipenem/basic amino acid-specific outer membrane pore; AltName: Full=Outer membrane protein D2; Flags: Precursor	NNGDPIYGADGK		NNGDPIYGADGK	1	98800000	53900000	137000000	177000000	34500000	45200000	257870000	142330000	168390000	127170000	179030000	277300000	93401000	153520000	166860000	0	166280000	146040000	239880000	312780000	209540000	173530000	198620000	172930000
Pseudomonas sp. GM17	WP_007931140.1	RecName: Full=Porin D; AltName: Full=Imipenem/basic amino acid-specific outer membrane pore; AltName: Full=Outer membrane protein D2; Flags: Precursor	MAEYGVPGLSFMTR		MAEYGVPGLSFMTR	1	6830000						104610000				89691000	16963000	19052000	40199000		97776000	22917000	47835000	79852000	330380000	61307000	168170000	93387000	160630000
Pseudomonas sp. GM17	WP_007931140.1	RecName: Full=Porin D; AltName: Full=Imipenem/basic amino acid-specific outer membrane pore; AltName: Full=Outer membrane protein D2; Flags: Precursor	LDGGDGTGGTGNMSR		LDGGDGTGGTGNMSR	1	120000000	170000000	120000000	211000000	49100000	112000000	291230000	163760000	284680000	133660000	166890000	134240000	52791000	47047000	153210000	189380000	122620000	139420000	203640000	319890000	133930000	55585000	126480000	114220000
Pseudomonas sp. GM17	WP_007931140.1	RecName: Full=Porin D; AltName: Full=Imipenem/basic amino acid-specific outer membrane pore; AltName: Full=Outer membrane protein D2; Flags: Precursor	AGD(+57.02)MQPSTSPVFAVGGSR	Carbamidomethylation (DHKE X@N-term)	AGDMQPSTSPVFAVGGSR	1		10000000	24000000	93800000	192000000	101000000	68660000	80772000	2026000	63089000	93346000	147980000	55265000	149060000	137370000	257550000	138220000	200560000	168730000	282220000			150990000
Pseudomonas sp. GM17	WP_007931140.1	RecName: Full=Porin D; AltName: Full=Imipenem/basic amino acid-specific outer membrane pore; AltName: Full=Outer membrane protein D2; Flags: Precursor	ILPQ(+.98)TASGFQLQSSEIK	Deamidation (NQ)	ILPQTASGFQLQSSEIK	1	0	627000		0	1570000	0		0	1077900	639140	1372200	563480	1656100	467840	680910	7295200	0	2497200	5104900		5869300		5555100
Pseudomonas sp. GM17	WP_007931140.1	RecName: Full=Porin D; AltName: Full=Imipenem/basic amino acid-specific outer membrane pore; AltName: Full=Outer membrane protein D2; Flags: Precursor	LDGGDGTGGTGNM(+15.99)SR	Oxidation (M)	LDGGDGTGGTGNMSR	1			2900000	6570000	3480000	5860000	16642000	9849100	5358300	6542300	12538000	4035800	9995300	9710700	10395000	20074000	7980100	16931000	27474000	7393700	2730400	4144400	12655000	244500
Pseudomonas sp. GM17	WP_007931140.1	RecName: Full=Porin D; AltName: Full=Imipenem/basic amino acid-specific outer membrane pore; AltName: Full=Outer membrane protein D2; Flags: Precursor	GW(+31.99)DIDGTGLADNSVYR	Dihydroxy	GWDIDGTGLADNSVYR	1		51600							237100	86684	1533000					251700				8460600		2448200		2465700
Pseudomonas sp. GM17	WP_007931140.1	RecName: Full=Porin D; AltName: Full=Imipenem/basic amino acid-specific outer membrane pore; AltName: Full=Outer membrane protein D2; Flags: Precursor	NLDLEGGHFYSATSQDSNAR(+28.03)	Dimethylation(KR)	NLDLEGGHFYSATSQDSNAR	1	552000				469000	1160000	5602100	1526900	1094500	471810	4857100	1396200	1585200	1364600		1282700	1142300	1236900	1939500	6504700	2740400	3420200	3609200	5423100
Pseudomonas sp. GM17	WP_007931140.1	RecName: Full=Porin D; AltName: Full=Imipenem/basic amino acid-specific outer membrane pore; AltName: Full=Outer membrane protein D2; Flags: Precursor	AHTITVAFQ(+.98)K	Deamidation (NQ)	AHTITVAFQK	1	2750000		5350000	6260000	1260000	5310000	12166000	10400000	3382100	3139900	21112000	11261000	6203900	10128000	8213700	3574400	10863000	9268300	14834000	38556000	9824400	9312100	12937000	18108000
Pseudomonas sp. GM17	WP_007931140.1	RecName: Full=Porin D; AltName: Full=Imipenem/basic amino acid-specific outer membrane pore; AltName: Full=Outer membrane protein D2; Flags: Precursor	GGDSIFLAN(+.98)SIQYSDFNGPNEK	Deamidation (NQ)	GGDSIFLANSIQYSDFNGPNEK	1	2340000		0	12600000	26300000	18000000	8275200	918150	2728600	608940	0	2119900	6999300	4161800	1342300	117380	4940800	7621900	1248700	0	24797000	8692900	9226300	1864900
Pseudomonas sp. GM17	WP_007931140.1	RecName: Full=Porin D; AltName: Full=Imipenem/basic amino acid-specific outer membrane pore; AltName: Full=Outer membrane protein D2; Flags: Precursor	KNN(+.98)GDPIYGADGK	Deamidation (NQ)	KNNGDPIYGADGK	1	6420000	8670000	12600000	44000000	27600000	2090000	58383000	24072000	20867000	7256400	26008000	24148000	2979800	7426900	34157000	21607000	2938200	4242100	44388000	84763000	57100000	38025000	23117000	22501000
Pseudomonas sp. GM17	WP_007931140.1	RecName: Full=Porin D; AltName: Full=Imipenem/basic amino acid-specific outer membrane pore; AltName: Full=Outer membrane protein D2; Flags: Precursor	NLL(sub D)LEGGHFYSATSQDSNAR		NLDLEGGHFYSATSQDSNAR	1			1490000	149000				2338800	424360	2357700		1113900			1093000	1096200	5423700	459410	693750		2795700	0	2158400	3555100
Pseudomonas sp. GM17	WP_007931140.1	RecName: Full=Porin D; AltName: Full=Imipenem/basic amino acid-specific outer membrane pore; AltName: Full=Outer membrane protein D2; Flags: Precursor	T(sub V)NGDTPFDYIGVGGHDTSR		VNGDTPFDYIGVGGHDTSR	1			11600000					0	1338700	28789000	2886700			27406000				0			1593600			1981600
Pseudomonas sp. GM17	WP_007931140.1	RecName: Full=Porin D; AltName: Full=Imipenem/basic amino acid-specific outer membrane pore; AltName: Full=Outer membrane protein D2; Flags: Precursor	YVVQSGPAK		YVVQSGPAK	3	298000000	362000000	309000000	584000000	657000000	631000000	639420000	446590000	600370000	399960000	456950000	671330000	318410000	269780000	490810000	565450000	415850000	471870000	809820000	772570000	605750000	448800000	480860000	422550000
Pseudomonas sp. GM17	WP_007931140.1	RecName: Full=Porin D; AltName: Full=Imipenem/basic amino acid-specific outer membrane pore; AltName: Full=Outer membrane protein D2; Flags: Precursor	HNETNFEAK(+28.03)	Dimethylation(KR)	HNETNFEAK	1	6050000	2350000	4750000	5530000	12800000	18700000	23806000	17666000	19777000		15726000		9752600	8773700	8824400	13117000	14979000	11436000	20425000	28265000	25629000	26755000	32573000	30309000
Pseudomonas sp. GM17	WP_007931140.1	RecName: Full=Porin D; AltName: Full=Imipenem/basic amino acid-specific outer membrane pore; AltName: Full=Outer membrane protein D2; Flags: Precursor	TPFDYIGVGGHDTSR		TPFDYIGVGGHDTSR	1	5650000		2890000	0	10900000	14500000	24083000	7538500	11148000	4599800	12751000	7010000	8309900	12721000	9410000	15782000	17311000	23489000	26811000	50182000	1511400	31467000	27210000	33654000
Pseudomonas sp. GM17	WP_007931140.1	RecName: Full=Porin D; AltName: Full=Imipenem/basic amino acid-specific outer membrane pore; AltName: Full=Outer membrane protein D2; Flags: Precursor	VP(sub N)GDTPFDYIGVGGHDTSR		VNGDTPFDYIGVGGHDTSR	1	0		0	0					0							112070								180430
Pseudomonas sp. GM17	WP_007931140.1	RecName: Full=Porin D; AltName: Full=Imipenem/basic amino acid-specific outer membrane pore; AltName: Full=Outer membrane protein D2; Flags: Precursor	NLN(sub D)LEGGHFYSATSQDSNAR		NLDLEGGHFYSATSQDSNAR	1			0													0		0			38844
Pseudomonas sp. GM17	WP_007931140.1	RecName: Full=Porin D; AltName: Full=Imipenem/basic amino acid-specific outer membrane pore; AltName: Full=Outer membrane protein D2; Flags: Precursor	GWN(sub D)IDGTGLADNSVYR		GWDIDGTGLADNSVYR	1			129000
Pseudomonas sp. GM17	WP_007931140.1	RecName: Full=Porin D; AltName: Full=Imipenem/basic amino acid-specific outer membrane pore; AltName: Full=Outer membrane protein D2; Flags: Precursor	PVFAVGGSRIY(sub L)PQTASGFQLQSSEIK		PVFAVGGSRILPQTASGFQLQSSEIK	1		1050000
Pseudomonas sp. GM17	WP_007931140.1	RecName: Full=Porin D; AltName: Full=Imipenem/basic amino acid-specific outer membrane pore; AltName: Full=Outer membrane protein D2; Flags: Precursor	Q(-17.03)AWHFAN(+.98)SDQGEGDIK	Pyro-glu from Q; Deamidation (NQ)	QAWHFANSDQGEGDIK	1	487000	0						24542000						741990	20265000		33199000	11841000		26484000	609280			0
Pseudomonas sp. GM17	WP_007931140.1	RecName: Full=Porin D; AltName: Full=Imipenem/basic amino acid-specific outer membrane pore; AltName: Full=Outer membrane protein D2; Flags: Precursor	M(+15.99)AEYGVPGLSFMTR	Oxidation (M)	MAEYGVPGLSFMTR	1	1940000		1000000			8230000	517500	149160		2239500	19491000	7020900	992610	6964600	3383900	24763000	2516100		34697000	144660000	29855000	53655000	43170000	58115000
Pseudomonas sp. GM17	WP_007931140.1	RecName: Full=Porin D; AltName: Full=Imipenem/basic amino acid-specific outer membrane pore; AltName: Full=Outer membrane protein D2; Flags: Precursor	LEGGHFYSATSQDSNAR		LEGGHFYSATSQDSNAR	1	474000		396000	1090000		906000	2961500	1457900		975610	1742800	1664200	1201800	2121000	2660100	2905100	4277300	3447200	4664100	6923800	4801800	5081200	5825000	4386600
Pseudomonas sp. GM17	WP_007931140.1	RecName: Full=Porin D; AltName: Full=Imipenem/basic amino acid-specific outer membrane pore; AltName: Full=Outer membrane protein D2; Flags: Precursor	GW(+15.99)DIDGTGLADNSVYR	Oxidation (HW)	GWDIDGTGLADNSVYR	1		106000		353000		262000	6023100		2298100		6615800	900890	1946400	180600	379350		3329700	3142600	10878000	46975000	9545900	14278000	24374000	23361000
Pseudomonas sp. GM17	WP_007931140.1	RecName: Full=Porin D; AltName: Full=Imipenem/basic amino acid-specific outer membrane pore; AltName: Full=Outer membrane protein D2; Flags: Precursor	ANYAGIASNSIDYFGGK		ANYAGIASNSIDYFGGK	1	5180000		795000	5640000				17131000		3128000	21807000	29731000	0	32658000		1166800			20339000	57623000		20719000	16690000
Pseudomonas sp. GM17	WP_007931140.1	RecName: Full=Porin D; AltName: Full=Imipenem/basic amino acid-specific outer membrane pore; AltName: Full=Outer membrane protein D2; Flags: Precursor	KN(+.98)NGDPIYGADGK	Deamidation (NQ)	KNNGDPIYGADGK	1	228000			23000000	1370000	641000	4900800	350020	0		6830500	7401600	8553900	2682700	871810	8617600	6343100		9498600	46921000	0	8304900		6251300
Pseudomonas sp. GM17	WP_007931140.1	RecName: Full=Porin D; AltName: Full=Imipenem/basic amino acid-specific outer membrane pore; AltName: Full=Outer membrane protein D2; Flags: Precursor	HFANSDQGEGDIK		HFANSDQGEGDIK	1	29200000	20700000	20100000	23400000	53700000	60000000	51869000	44518000	71427000	40343000	30584000	27003000	15351000	14154000	28358000	8449500	28765000	45991000	48232000	47584000	34276000	42790000	56260000	41390000
Pseudomonas sp. GM17	WP_007931140.1	RecName: Full=Porin D; AltName: Full=Imipenem/basic amino acid-specific outer membrane pore; AltName: Full=Outer membrane protein D2; Flags: Precursor	YAGIASNSIDYFGGK		YAGIASNSIDYFGGK	1	43200000	1950000	19300000	40400000	77200000	82400000	79049000	57295000	87047000	37070000	67501000	39427000	49730000	17689000	2663000	26006000	38434000	56392000	60526000	95168000	41401000		76245000	99250000
Pseudomonas sp. GM17	WP_007931140.1	RecName: Full=Porin D; AltName: Full=Imipenem/basic amino acid-specific outer membrane pore; AltName: Full=Outer membrane protein D2; Flags: Precursor	QAW(+31.99)HFANSDQGEGDIK	Dihydroxy	QAWHFANSDQGEGDIK	1	743000		1190000	2780000	294000	1910000	2762200	1622300		750360	13440000	1325100		6091100	4412300	1490700		581430	1010700	7226600	2767800	4738300	5981400	2825700
Pseudomonas sp. GM17	WP_007931140.1	RecName: Full=Porin D; AltName: Full=Imipenem/basic amino acid-specific outer membrane pore; AltName: Full=Outer membrane protein D2; Flags: Precursor	AGIASNSIDYFGGK		AGIASNSIDYFGGK	1	36400000		40700000	26000000	94500000	69400000	97278000	58630000	83348000	138760000	38301000	57226000	18152000	24943000	46005000	4575200	17729000	36909000	54156000	94237000	36429000	43264000	40499000	46427000
Pseudomonas sp. GM17	WP_007931140.1	RecName: Full=Porin D; AltName: Full=Imipenem/basic amino acid-specific outer membrane pore; AltName: Full=Outer membrane protein D2; Flags: Precursor	D(sub N)LDLEGGHFYSATSQDSNAR		NLDLEGGHFYSATSQDSNAR	1			1860000							670220													0
Pseudomonas sp. GM17	WP_007931140.1	RecName: Full=Porin D; AltName: Full=Imipenem/basic amino acid-specific outer membrane pore; AltName: Full=Outer membrane protein D2; Flags: Precursor	Q(+.98)AWHFANSDQGEGDIK	Deamidation (NQ)	QAWHFANSDQGEGDIK	1	2270000			32100			153040		740690	45514	1922400		376710		538570			344280		27485000	0		2399600
Pseudomonas sp. GM17	WP_007931140.1	RecName: Full=Porin D; AltName: Full=Imipenem/basic amino acid-specific outer membrane pore; AltName: Full=Outer membrane protein D2; Flags: Precursor	FANSDQGEGDIK		FANSDQGEGDIK	1	15600000	8890000	13700000	25000000		17400000	42944000	24232000	22475000	26498000	26007000	25053000	9454100	11844000	19346000	5934100	12393000	16225000	24548000	39216000	18001000	14764000	18544000	18515000
Pseudomonas sp. GM17	WP_007931140.1	RecName: Full=Porin D; AltName: Full=Imipenem/basic amino acid-specific outer membrane pore; AltName: Full=Outer membrane protein D2; Flags: Precursor	SIQYSDFNGPNEK		SIQYSDFNGPNEK	1	253000000	262000000	236000000	337000000	348000000	389000000	550650000	440310000	491170000	386500000	436570000	369000000	293190000	303830000	380670000	198230000	329060000	396910000	419560000	500980000	362020000	394860000	456160000	435950000
Pseudomonas sp. GM17	WP_007931140.1	RecName: Full=Porin D; AltName: Full=Imipenem/basic amino acid-specific outer membrane pore; AltName: Full=Outer membrane protein D2; Flags: Precursor	NGNLYANYAGIASN(+.98)SIDYFGGK	Deamidation (NQ)	NGNLYANYAGIASNSIDYFGGK	1			181000
Pseudomonas sp. GM17	WP_007931140.1	RecName: Full=Porin D; AltName: Full=Imipenem/basic amino acid-specific outer membrane pore; AltName: Full=Outer membrane protein D2; Flags: Precursor	IDYFGGM(sub K)YGITDNLSASLYGAK		IDYFGGKYGITDNLSASLYGAK	1	24400
Pseudomonas sp. GM17	WP_007931140.1	RecName: Full=Porin D; AltName: Full=Imipenem/basic amino acid-specific outer membrane pore; AltName: Full=Outer membrane protein D2; Flags: Precursor	APFVSDQSEAK		APFVSDQSEAK	1	380000000	509000000	413000000	700000000	588000000	679000000	712670000	449630000	363360000	340760000	437900000	464590000	360560000	348180000	606100000	735040000	559570000	598910000	716020000	1077000000	800160000	630190000	691530000	582150000
Pseudomonas sp. GM17	WP_007931140.1	RecName: Full=Porin D; AltName: Full=Imipenem/basic amino acid-specific outer membrane pore; AltName: Full=Outer membrane protein D2; Flags: Precursor	GFVEDAK		GFVEDAK	1	109000000	125000000	192000000	312000000	40100000	75900000	436090000	289200000	265500000	203210000	266010000	370760000	163900000	275480000	413940000	291740000	287310000	303000000	417820000	1095300000	433770000	369890000	428670000	366940000
Pseudomonas sp. GM17	WP_007931140.1	RecName: Full=Porin D; AltName: Full=Imipenem/basic amino acid-specific outer membrane pore; AltName: Full=Outer membrane protein D2; Flags: Precursor	GGDQSLNLDGNIYR		GGDQSLNLDGNIYR	1	1460000			9330000			16585000	9810000	4985100	10895000	18747000	12029000	8566200	8165800	18718000			10167000		24919000	4516400		21158000	19587000
Pseudomonas sp. GM17	WP_007931140.1	RecName: Full=Porin D; AltName: Full=Imipenem/basic amino acid-specific outer membrane pore; AltName: Full=Outer membrane protein D2; Flags: Precursor	AGDMQ(+.98)PSTSPVFAVGGSR	Deamidation (NQ)	AGDMQPSTSPVFAVGGSR	1		282000				0								0					0
Pseudomonas sp. GM17	WP_007931140.1	RecName: Full=Porin D; AltName: Full=Imipenem/basic amino acid-specific outer membrane pore; AltName: Full=Outer membrane protein D2; Flags: Precursor	VNGN(sub D)TPFDYIGVGGHDTSR		VNGDTPFDYIGVGGHDTSR	1			525000
Pseudomonas sp. GM17	WP_007931140.1	RecName: Full=Porin D; AltName: Full=Imipenem/basic amino acid-specific outer membrane pore; AltName: Full=Outer membrane protein D2; Flags: Precursor	QAWHF(+31.99)ANSDQGEGDIK	Dihydroxy	QAWHFANSDQGEGDIK	1	0					1910000													1010700
Pseudomonas sp. GM17	WP_007931140.1	RecName: Full=Porin D; AltName: Full=Imipenem/basic amino acid-specific outer membrane pore; AltName: Full=Outer membrane protein D2; Flags: Precursor	QAW(+15.99)HFANSDQGEGDIK	Oxidation (HW)	QAWHFANSDQGEGDIK	1	812000		1950000	14200000	4840000	5040000	17815000	20991000	11898000	8357700	38207000	22379000	4597900	33230000	25485000	15983000	16315000	16179000	28649000	49196000	34644000	18947000	51612000	38168000
Pseudomonas sp. GM17	WP_007931140.1	RecName: Full=Porin D; AltName: Full=Imipenem/basic amino acid-specific outer membrane pore; AltName: Full=Outer membrane protein D2; Flags: Precursor	SIQYSDFD(sub N)GPNEK		SIQYSDFNGPNEK	1	16800000	0	16500000	1060000	73500000		79417000	75643000	73593000	52543000	79801000	80510000	45751000	621950	32844000	28848000	40859000	66880000	805840	910410	34150000	54208000	35865000	59804000
Pseudomonas sp. GM17	WP_007931140.1	RecName: Full=Porin D; AltName: Full=Imipenem/basic amino acid-specific outer membrane pore; AltName: Full=Outer membrane protein D2; Flags: Precursor	YGN(sub I)TDNLSASLYGAK		YGITDNLSASLYGAK	1	56400		1060000	2500000	1460000			9060900	5369200	5163900		9882500	393600		6024800		8502800	1055600
Pseudomonas sp. GM17	WP_007931140.1	RecName: Full=Porin D; AltName: Full=Imipenem/basic amino acid-specific outer membrane pore; AltName: Full=Outer membrane protein D2; Flags: Precursor	AGD(+14.02)MQPSTSPVFAVGGSR	Methylation(others)	AGDMQPSTSPVFAVGGSR	1		465000																185700
Pseudomonas sp. GM17	WP_007931140.1	RecName: Full=Porin D; AltName: Full=Imipenem/basic amino acid-specific outer membrane pore; AltName: Full=Outer membrane protein D2; Flags: Precursor	AGDMQPSTSPVFAVM(sub G)GSR		AGDMQPSTSPVFAVGGSR	1		547000
Pseudomonas sp. GM17	WP_007931140.1	RecName: Full=Porin D; AltName: Full=Imipenem/basic amino acid-specific outer membrane pore; AltName: Full=Outer membrane protein D2; Flags: Precursor	AGDM(-48.00)QPSTSPVFAVGGSR	Dethiomethyl	AGDMQPSTSPVFAVGGSR	1		452000		395000	1990000	1050000	774250			155660		1687200		4460400	537160	8790300	5888900	8457800	6750500	4259400	2703000	1490600	1466800	6835200
Pseudomonas sp. GM17	WP_007931140.1	RecName: Full=Porin D; AltName: Full=Imipenem/basic amino acid-specific outer membrane pore; AltName: Full=Outer membrane protein D2; Flags: Precursor	HNETN(-17.03)FEAK	Ammonia-loss (N)	HNETNFEAK	1			285000	1110000							1188700	1169100	880870	1069100	856180				1573900	1948600		1712500	1640400
Pseudomonas sp. GM17	WP_007931140.1	RecName: Full=Porin D; AltName: Full=Imipenem/basic amino acid-specific outer membrane pore; AltName: Full=Outer membrane protein D2; Flags: Precursor	YGITDD(sub N)LSASLYGAK		YGITDNLSASLYGAK	1	24500000																				123660000
Pseudomonas sp. GM17	WP_007931140.1	RecName: Full=Porin D; AltName: Full=Imipenem/basic amino acid-specific outer membrane pore; AltName: Full=Outer membrane protein D2; Flags: Precursor	VD(sub N)GDTPFDYIGVGGHDTSR		VNGDTPFDYIGVGGHDTSR	1		7250000						0	0			0	3455000	0	0
Pseudomonas sp. GM17	WP_007931140.1	RecName: Full=Porin D; AltName: Full=Imipenem/basic amino acid-specific outer membrane pore; AltName: Full=Outer membrane protein D2; Flags: Precursor	KYVVQSGPAK		KYVVQSGPAK	3	387000					983000	794970	457270							506490	393810		784830				477210
Pseudomonas sp. GM17	WP_007931140.1	RecName: Full=Porin D; AltName: Full=Imipenem/basic amino acid-specific outer membrane pore; AltName: Full=Outer membrane protein D2; Flags: Precursor	SIDYFGGK		SIDYFGGK	1	72300000	52900000	63300000	99800000	80500000	88500000						80456000	94589000		34729000	44904000	92596000	103620000	125190000		98196000
Pseudomonas sp. GM17	WP_007931140.1	RecName: Full=Porin D; AltName: Full=Imipenem/basic amino acid-specific outer membrane pore; AltName: Full=Outer membrane protein D2; Flags: Precursor	TSPVFAVGGSR		TSPVFAVGGSR	1	0		17000000	29900000	10600000	17900000	67549000	33446000	19949000		29812000	20979000		12682000	26546000					30103000
Pseudomonas sp. GM17	WP_007931140.1	RecName: Full=Porin D; AltName: Full=Imipenem/basic amino acid-specific outer membrane pore; AltName: Full=Outer membrane protein D2; Flags: Precursor	ISKT(+79.97)ELK	Phosphorylation (STY)	ISKTELK	1		538000																			1334500	511980
Pseudomonas sp. GM17	WP_007931140.1	RecName: Full=Porin D; AltName: Full=Imipenem/basic amino acid-specific outer membrane pore; AltName: Full=Outer membrane protein D2; Flags: Precursor	QAWHM(sub F)ANSDQGEGDIK		QAWHFANSDQGEGDIK	1		426000							0											2810300
Pseudomonas sp. GM17	WP_007931140.1	RecName: Full=Porin D; AltName: Full=Imipenem/basic amino acid-specific outer membrane pore; AltName: Full=Outer membrane protein D2; Flags: Precursor	IDW(sub Y)FGGKF(sub Y)GITDNLSASLYGAK		IDYFGGKYGITDNLSASLYGAK	1	38000000	0		23800000	59100000	694000000	527320000	76605000	444290000	19750000		0				599160000		356760000	123700000
Pseudomonas sp. GM17	WP_007931140.1	RecName: Full=Porin D; AltName: Full=Imipenem/basic amino acid-specific outer membrane pore; AltName: Full=Outer membrane protein D2; Flags: Precursor	N(+.98)NGDPIYGADGK	Deamidation (NQ)	NNGDPIYGADGK	1			0		0						501970		1464100			1279500	0	967310						0
Pseudomonas sp. GM17	WP_007931140.1	RecName: Full=Porin D; AltName: Full=Imipenem/basic amino acid-specific outer membrane pore; AltName: Full=Outer membrane protein D2; Flags: Precursor	AHTIV(sub T)VAFQK		AHTITVAFQK	1			28100
Pseudomonas sp. GM17	WP_007931140.1	RecName: Full=Porin D; AltName: Full=Imipenem/basic amino acid-specific outer membrane pore; AltName: Full=Outer membrane protein D2; Flags: Precursor	NLDLEGGHFY(-2.02)SATSQDSNAR	2-amino-3-oxo-butanoic_acid	NLDLEGGHFYSATSQDSNAR	1	4350000																				2266900
Pseudomonas sp. GM17	WP_007931140.1	RecName: Full=Porin D; AltName: Full=Imipenem/basic amino acid-specific outer membrane pore; AltName: Full=Outer membrane protein D2; Flags: Precursor	IGVGGHDTSR		IGVGGHDTSR	1	1910000				2140000		3543800		2065800						580970				984590			3095100	3976800	2027800
Pseudomonas sp. GM17	WP_007931140.1	RecName: Full=Porin D; AltName: Full=Imipenem/basic amino acid-specific outer membrane pore; AltName: Full=Outer membrane protein D2; Flags: Precursor	V(sub I)LPQN(sub T)ASGFQLQSSEIK		ILPQTASGFQLQSSEIK	1		161000	2480000
Pseudomonas sp. GM17	WP_007931140.1	RecName: Full=Porin D; AltName: Full=Imipenem/basic amino acid-specific outer membrane pore; AltName: Full=Outer membrane protein D2; Flags: Precursor	QLQSSEIK		QLQSSEIK	1	30900000					30500000	42255000			41429000	33002000	25908000				14519000					32386000			25135000
Pseudomonas sp. GM17	WP_007928255.1	---NA---	NTFDVTTPSFM(+15.99)VNYTNDPVSSGDVTFTSGGK	Oxidation (M)	NTFDVTTPSFMVNYTNDPVSSGDVTFTSGGK	1	24100000		2870000	34000000	9230000	14000000	92979000	36519000	13510000	1770300	102670000	13805000	2368600	5898900	5123400	1865600	3834600	1474000	137760000			69480000		15910000
Pseudomonas sp. GM17	WP_007928255.1	---NA---	NLPISTGQITTLDAN(+.98)GVFTPAK	Deamidation (NQ)	NLPISTGQITTLDANGVFTPAK	1	88500000		44100000	36900000	382000000	22100000	6007100	102660000	145570000	10036000	163090000	4164900	57449000	52576000	0	35822000	16242000	5155100	119210000	65997000		113790000		63781000
Pseudomonas sp. GM17	WP_007928255.1	---NA---	NLPISTGQITTLDAN(-17.03)GVFTPAK	Ammonia-loss (N)	NLPISTGQITTLDANGVFTPAK	1	155000000	464000	3150000	65300000	82000000	118000000	216770000	64847000	49709000	2664500	84789000	27707000	5932600	23616000	1584200	7149300	2537100	8589400	149010000	0		52986000		12758000
Pseudomonas sp. GM17	WP_007928255.1	---NA---	NLPISTGQITTLDANGVFTPAK		NLPISTGQITTLDANGVFTPAK	1	4890000000		331000000	3130000000	6660000000	4960000000	9169000000	3152900000	3990200000	759780000	3654700000	1880100000	1010400000	1600400000	859270000	1116100000	1055600000	1447700000	8129800000	33581000		2612100000		1062200000
Pseudomonas sp. GM17	WP_007928255.1	---NA---	GPIATVNNPSYQYR		GPIATVNNPSYQYR	1	9650000000	13800000000	9980000000	6200000000	7830000000	7940000000	8135900000	6729300000	8298000000	4132400000	3724400000	3448400000	1848400000	3029300000	2119500000	1606500000	2511800000	1758700000	11324000000	304340000	49954000	5360900000	57173000	2924300000
Pseudomonas sp. GM17	WP_007928255.1	---NA---	N(+.98)TFDVTTPSFM(+15.99)VNYTNDPVSSGDVTFTSGGK	Deamidation (NQ); Oxidation (M)	NTFDVTTPSFMVNYTNDPVSSGDVTFTSGGK	1	539000					655000	0		0			340520							0			2257900
Pseudomonas sp. GM17	WP_007928255.1	---NA---	NTFDVTTPSFM(+15.99)VN(+.98)YTNDPVSSGDVTFTSGGK	Oxidation (M); Deamidation (NQ)	NTFDVTTPSFMVNYTNDPVSSGDVTFTSGGK	1	186000		0				0				1971000								0			2257900		8715500
Pseudomonas sp. GM17	WP_007928255.1	---NA---	KVNNDFTVIWQSK		KVNNDFTVIWQSK	1	52200000		1730000	406000		1930000	21893000	2058600			5611200								56879000	5748100		110650000		45764000
Pseudomonas sp. GM17	WP_007928255.1	---NA---	NLPISTGQ(+.98)ITTLDANGVFTPAK	Deamidation (NQ)	NLPISTGQITTLDANGVFTPAK	1	96600000		33600000	699000	173000000	1460000	12686000	1119700		483780	338990	186470	29571			27176000	5532500	545280	111790000	114710		95356000		32206000
Pseudomonas sp. GM17	WP_007928255.1	---NA---	VNNDFTVIWQSK		VNNDFTVIWQSK	1	840000000	96500000	389000000	11900000	474000000	434000000	1165900000	850430000	204460000	398220000	1466700000	254980000	366240000	477110000	190030000	94329000	584370000	342780000	3379800000	29834000		1543200000		1195700000
Pseudomonas sp. GM17	WP_007928255.1	---NA---	NTFDVTTPSFMVNY(+15.99)TNDPVSSGDVTFTSGGK	Oxidation or Hydroxylation	NTFDVTTPSFMVNYTNDPVSSGDVTFTSGGK	1			0
Pseudomonas sp. GM17	WP_007928255.1	---NA---	QSGMNIGTATLTPK		QSGMNIGTATLTPK	1	5200000000	8980000000	5340000000	2980000000	5460000000	5610000000	4824600000	3425200000	4722900000	2030300000	1665900000	1344400000	650140000	674950000	1080400000	643930000	1057600000	641960000	5282400000	68505000		1857100000		946570000
Pseudomonas sp. GM17	WP_007928255.1	---NA---	NTFD(+17.03)VTTPSFMVNYTNDPVSSGDVTFTSGGK	Replacement of proton with ammonium ion	NTFDVTTPSFMVNYTNDPVSSGDVTFTSGGK	1	0
Pseudomonas sp. GM17	WP_007928255.1	---NA---	GPIATVNNPSYQ(+.98)YR	Deamidation (NQ)	GPIATVNNPSYQYR	1	40900000		3950000		41500000	38300000	48932000	32775000	40119000	19193000	23139000	18585000	7111900	10867000	10422000	8652500	10421000	7521200	62728000			24141000		14518000
Pseudomonas sp. GM17	WP_007928255.1	---NA---	QSGM(+15.99)NIGTATLTPK	Oxidation (M)	QSGMNIGTATLTPK	1	2290000000	2720000000	2180000000	1510000000	1390000000	1950000000	908370000	1093600000	829950000	814310000	739230000	614840000	160970000	375120000	260610000	187680000	305370000	167410000	1097300000			492010000	1020400	283910000
Pseudomonas sp. GM17	WP_007928255.1	---NA---	GPIATVN(+.98)NPSYQYR	Deamidation (NQ)	GPIATVNNPSYQYR	1	75800000	187000000	123000000	56800000	104000000	73200000	119720000	47312000	61835000	49080000	40194000	29602000	10489000	16584000	11051000	9434500	22779000	9051700	125390000			40478000		17370000
Pseudomonas sp. GM17	WP_007928255.1	---NA---	NLPIST(-2.02)GQITTLDANGVFTPAK	2-amino-3-oxo-butanoic_acid	NLPISTGQITTLDANGVFTPAK	1	293000		505000		46700	992000
Pseudomonas sp. GM17	WP_007928255.1	---NA---	NNNYSLYLAK		NNNYSLYLAK	1	3040000000	4070000000	3740000000	2250000000	2580000000	2880000000	3749400000	2893700000	3032400000	988910000	1262600000	873380000	623960000	746450000	895050000	756720000	1155500000	687840000	4855400000	104240000	4644000	2421300000	20644000	1913600000
Pseudomonas sp. GM17	WP_007928255.1	---NA---	GPIATVNN(+.98)PSYQYR	Deamidation (NQ)	GPIATVNNPSYQYR	1		8340000	14000000	8160000	13600000	5170000	3978100					17196000					1265800		14473000			2234300
Pseudomonas sp. GM17	WP_007928255.1	---NA---	GPIATVNNPSY(-18.01)QYR	Dehydration	GPIATVNNPSYQYR	1		3240000				909000
Pseudomonas sp. GM17	WP_007928255.1	---NA---	GPIATVNNPS(-18.01)YQYR	Dehydration	GPIATVNNPSYQYR	1	657000	2770000	894000						1224600
Pseudomonas sp. GM17	WP_007928255.1	---NA---	KVN(+.98)NDFTVIWQSK	Deamidation (NQ)	KVNNDFTVIWQSK	1	1850000		816000				432780				4463700								17861000			21139000		12542000
Pseudomonas sp. GM17	WP_007928255.1	---NA---	N(+.98)LPISTGQITTLDANGVFTPAK	Deamidation (NQ)	NLPISTGQITTLDANGVFTPAK	1	44500000					136000		100810000			429600						0
Pseudomonas sp. GM17	WP_007928255.1	---NA---	Q(-17.03)SGMNIGTATLTPK	Pyro-glu from Q	QSGMNIGTATLTPK	1	364000000	1180000000	437000000	158000000	297000000	241000000	0	175240000	1371500	127700000	102950000	125870000	22265000	26837000	45979000	51206000	64972000	35031000	494500000			269940000		79558000
Pseudomonas sp. GM17	WP_007928255.1	---NA---	MVNYTNDPVSSGDVTFTSGGK		MVNYTNDPVSSGDVTFTSGGK	1	199000000	237000000	161000000	111000000	194000000	167000000	173710000	129330000	212140000	103290000	63397000	88313000	10530000	20607000	21511000		16073000	13690000	121990000
Pseudomonas sp. GM17	WP_007928255.1	---NA---	NGGVPSDVLINNLLQGNPH		NGGVPSDVLINNLLQGNPH	1	485000000	80100000	51300000	109000000	631000000	434000000	1029400000	368480000	231530000	158690000	452620000	106370000	49481000	130450000	26069000	0	11447000	42369000	723700000	6421200		194400000		53910000
Pseudomonas sp. GM17	WP_007928255.1	---NA---	VNYTNDPVSSGDVTFTSGGK		VNYTNDPVSSGDVTFTSGGK	1	109000000	173000000	110000000	62900000	79100000	76500000	97072000	73776000	75701000	43022000	32403000	25474000	6690300	10032000	11786000	2853700	12228000	7609800	81872000			26009000		10419000
Pseudomonas sp. GM17	WP_007928255.1	---NA---	VNNDFTVIW(+15.99)QSK	Oxidation (HW)	VNNDFTVIWQSK	1	0	3130000	16500000				14407000	12875000			22526000								3001300			32008000		0
Pseudomonas sp. GM17	WP_007928255.1	---NA---	GPIATVNNPSYQYR(+28.03)	Dimethylation(KR)	GPIATVNNPSYQYR	1	1430000		893000	351000	1670000	2100000	5096600	1447800	1301900	684200	1755900	573760		154600	159820		0		2800400			2187000		943920
Pseudomonas sp. GM17	WP_007928255.1	---NA---	F(sub N)TFDVTTPSFMVNYTNDPVSSGDVTFTSGGK		NTFDVTTPSFMVNYTNDPVSSGDVTFTSGGK	1	2490000			4200000			6820400	2575100			6411700	1026900		0					9728800			1924400		725660
Pseudomonas sp. GM17	WP_007928255.1	---NA---	D(sub N)GGVPSDVLINNLLQGNPH		NGGVPSDVLINNLLQGNPH	1	732000000	271000000	309000000	648000000	972000000	1020000000	921760000	524050000	1275700000	245930000	304890000	435180000	263800000	384210000	76039000	58179000	101010000	108140000	590000000	6323600	844620	127540000		87029000
Pseudomonas sp. GM17	WP_007928255.1	---NA---	VNNDFTVIW(+31.99)QSK	Dihydroxy	VNNDFTVIWQSK	1	619000		6900000																1279700
Pseudomonas sp. GM17	WP_007928255.1	---NA---	GPIATVNN(-17.03)PSYQYR	Ammonia-loss (N)	GPIATVNNPSYQYR	1	8110000	18300000	15600000	1420000			278650				5169400								8366000
Pseudomonas sp. GM17	WP_007928255.1	---NA---	PVSSGDVTFTSGGK		PVSSGDVTFTSGGK	1	189000000	228000000	323000000	199000000	166000000	103000000	39253000	233080000	88816000	122610000	196070000	75104000	2808300	38480000	15528000	851140	4493700	204260	471580000			205680000		90031000
Pseudomonas sp. GM17	WP_007928255.1	---NA---	QSGMNIGTATLT(-18.01)PK	Dehydration	QSGMNIGTATLTPK	1		786000
Pseudomonas sp. GM17	WP_007928255.1	---NA---	QSGMNIGTATLTPK(+28.03)	Dimethylation(KR)	QSGMNIGTATLTPK	1	927000		399000		1240000	2120000	2727700		1106800		1636400								0			2442400
Pseudomonas sp. GM17	WP_007928255.1	---NA---	NLPISTGQITTLD(+37.95)ANGVFTPAK	Replacement of 2 protons by calcium	NLPISTGQITTLDANGVFTPAK	1	35800000			12400000	31000000	20300000	85157000	3075500	15935000		16640000								54594000
Pseudomonas sp. GM17	WP_007928255.1	---NA---	QSGMN(+.98)IGTATLTPK	Deamidation (NQ)	QSGMNIGTATLTPK	1	7490000	73600000
Pseudomonas sp. GM17	WP_007928255.1	---NA---	NN(+.98)NYSLYLAK	Deamidation (NQ)	NNNYSLYLAK	1	437000000	768000000	685000000	288000000	529000000	574000000	709020000	531380000	740790000	148890000	237810000	165400000	73345000	63923000	132520000	73225000	89585000	0	1162700000			191310000		91919000
Pseudomonas sp. GM17	WP_007928255.1	---NA---	NNNYSLYLAK(+28.03)	Dimethylation(KR)	NNNYSLYLAK	1	1520000		1530000				8632700	5494900			6761800								9795500			10736000		4785700
Pseudomonas sp. GM17	WP_007928255.1	---NA---	TNDPVSSGDVTFTSGGK		TNDPVSSGDVTFTSGGK	1	560000000	748000000	567000000	343000000	381000000	418000000	379830000	351500000	350320000	254460000	224780000	162270000	66503000	80382000	122650000	21851000	75575000	60134000	457630000			166080000		79467000
Pseudomonas sp. GM17	WP_007928255.1	---NA---	YTNDPVSSGDVTFTSGGK		YTNDPVSSGDVTFTSGGK	1	289000000	436000000	369000000	222000000	254000000	225000000	260490000	247450000	195860000	174340000	149070000	124390000	57089000	53455000	67465000	23401000	59929000	53204000	335870000	3276200		129910000		59616000
Pseudomonas sp. GM17	WP_007928255.1	---NA---	NLPISTGQITTLD(-18.01)ANGVFTPAK	Dehydration	NLPISTGQITTLDANGVFTPAK	1	0				1040000	0
Pseudomonas sp. GM17	WP_007928255.1	---NA---	D(sub N)LPISTGQITTLDANGVFTPAK		NLPISTGQITTLDANGVFTPAK	1	1520000
Pseudomonas sp. GM17	WP_007928255.1	---NA---	GPIATVNNPD(sub S)YQYR		GPIATVNNPSYQYR	1	21000000	129000000		71900000	34800000	37800000	60220000	0	69108000	18955000		19710000				8594100		7356400				8740200
Pseudomonas sp. GM17	WP_007928255.1	---NA---	SGGKE(sub N)LPISTGQITTLDANGVFTPAK		SGGKNLPISTGQITTLDANGVFTPAK	1	9430000				5050000	4880000
Pseudomonas sp. GM17	WP_007928255.1	---NA---	Q(-17.03)SGM(+15.99)NIGTATLTPK	Pyro-glu from Q; Oxidation (M)	QSGMNIGTATLTPK	1	24600000	124000000	75800000	15600000	8310000	2680000	8674300	3423000	4630700									3613500	22183000
Pseudomonas sp. GM17	WP_007928255.1	---NA---	KVNN(+.98)DFTVIWQSK	Deamidation (NQ)	KVNNDFTVIWQSK	1			482000																3549600			5774500		472380
Pseudomonas sp. GM17	WP_007928255.1	---NA---	QILLDSNGNNIWVNR		QILLDSNGNNIWVNR	1	367000000	26000000	229000000	60800000	87700000	167000000	607220000	444230000	263790000	129260000	308780000	128640000	79617000	116480000	52619000	8147000	137780000	78225000	636930000	3467000		291440000		159820000
Pseudomonas sp. GM17	WP_007928255.1	---NA---	NLPISTGQITTLD(+21.98)ANGVFTPAK	Sodium adduct	NLPISTGQITTLDANGVFTPAK	1	21100000			1710000	6810000		34223000	4217100	7625200										15807000			3680700
Pseudomonas sp. GM17	WP_007928255.1	---NA---	NLPISTGQITTLD(+17.03)ANGVFTPAK	Replacement of proton with ammonium ion	NLPISTGQITTLDANGVFTPAK	1	7880000			13300000	15500000	46300000	5727400	9121400	27317000	3433600	55487000	5813800		474110					97123000
Pseudomonas sp. GM17	WP_007928255.1	---NA---	VNNDFTVIW(+3.99)QSK	Tryptophan oxidation to kynurenin	VNNDFTVIWQSK	1	770000		1420000	169000		218000		1077300			946260	703860	523150	668880	460270	1195500		1039600	2011300		1156000	2160900	1596600	1759500
Pseudomonas sp. GM17	WP_007928255.1	---NA---	NGGVPSDVLID(sub N)NLLQGNPH		NGGVPSDVLINNLLQGNPH	1		0		2370000	18400000	17500000	27057000	9640700	22855000		7898700	3270400		2051300					0
Pseudomonas sp. GM17	WP_007928255.1	---NA---	QILLDSD(sub N)GNNIWVNR		QILLDSNGNNIWVNR	1	195000000	10400000	97500000	46100000	76700000	128000000	304680000	182430000	121800000	66314000	197000000	86412000	29383000	34782000	14318000		6690900	10732000	443720000			214810000		45501000
Pseudomonas sp. GM17	WP_007928255.1	---NA---	TDSGTWVTGEPAK		TDSGTWVTGEPAK	1	63900000	60100000	45600000	30600000	18200000	5780000		42330000	41432000	45653000		26665000							9129600
Pseudomonas sp. GM17	WP_007928255.1	---NA---	SSQQIILYIEEQQLIAQK		SSQQIILYIEEQQLIAQK	1	378000																					4158600
Pseudomonas sp. GM17	WP_007928255.1	---NA---	N(+.98)NNYSLYLAK	Deamidation (NQ)	NNNYSLYLAK	1	121000000	347000000	115000000	74900000	275000000	298000000	383480000	272680000	399610000		37573000	38932000	26631000	4563100	39428000	22853000	35876000	11366000	696660000			74863000		42239000
Pseudomonas sp. GM17	WP_007928255.1	---NA---	NLPISTGQITTLDAD(sub N)GVFTPAK		NLPISTGQITTLDANGVFTPAK	1	529000			0	529000	26900000	0	119690000			12817000			66844000										0
Pseudomonas sp. GM17	WP_007928255.1	---NA---	D(sub N)LPISTGQITTLDAP(sub N)GVFTPAK		NLPISTGQITTLDANGVFTPAK	1	0				0							0					0
Pseudomonas sp. GM17	WP_007928255.1	---NA---	NLPISTGQITTLD(+21.98)AN(+.98)GVFTPAK	Sodium adduct; Deamidation (NQ)	NLPISTGQITTLDANGVFTPAK	1	605000				3530000
Pseudomonas sp. GM17	WP_007928255.1	---NA---	GPIAE(sub T)VNNPSYQYR		GPIATVNNPSYQYR	1		129000000		31700000			60220000		0	9629500		15072000		6489100
Pseudomonas sp. GM17	WP_007928255.1	---NA---	Q(+57.02)SGMNIGTATLTPK	Carbamidomethylation (DHKE X@N-term)	QSGMNIGTATLTPK	1	33100000	115000000	142000000	193000000	508000000	333000000	85539000	204140000	29602000	168890000	119910000	183540000	63238000	74714000	159880000	105570000	66843000	59356000	576400000	6626100	709590	267620000		113940000
Pseudomonas sp. GM17	WP_007928255.1	---NA---	PHQILLDSNGNNIWVNR		PHQILLDSNGNNIWVNR	1	1090000						5480100				8355700								5532800			5639600		2535100
Pseudomonas sp. GM17	WP_007928255.1	---NA---	PIATVNNPSYQYR		PIATVNNPSYQYR	1	9510000	12200000	9540000	6100000	7130000	6550000	9784100	9089700	10765000		5517400	3477900	1041300	1486800					11718000			5089100		2036100
Pseudomonas sp. GM17	WP_007928255.1	---NA---	S(sub N)H(sub L)PISTGQITTLDANGVFTPAK		NLPISTGQITTLDANGVFTPAK	1			6180000
Pseudomonas sp. GM17	WP_007928255.1	---NA---	GPIATVD(sub N)NPSYQYR		GPIATVNNPSYQYR	1	11600000													803220
Pseudomonas sp. GM17	WP_007928255.1	---NA---	SGMNIGTATLTPK		SGMNIGTATLTPK	1	0	5250000	1380000				3241500		3363700		584670
Pseudomonas sp. GM17	WP_007928255.1	---NA---	GPM(sub I)ATVNNPSYQYR		GPIATVNNPSYQYR	1	9090000	11300000	7270000				398050	102900	25344000
Pseudomonas sp. GM17	WP_007928255.1	---NA---	Q(+42.01)SGM(+15.99)NIGTATLTPK	Acetylation (N-term); Oxidation (M)	QSGMNIGTATLTPK	1		847000	2640000	2550000	9070000	5630000	1267800	2668400		1759200	2631800	2674000							11163000
Pseudomonas sp. GM17	WP_007928255.1	---NA---	NLPISTGQITTLH(sub D)ANGVFTPAK		NLPISTGQITTLDANGVFTPAK	1	0						0
Pseudomonas sp. GM17	WP_007928255.1	---NA---	VNYTD(sub N)DPVSSGDVTFTSGGK		VNYTNDPVSSGDVTFTSGGK	1	354000
Pseudomonas sp. GM17	WP_007928255.1	---NA---	QSGM(+31.99)NIGTATLTPK	Sulphone	QSGMNIGTATLTPK	1	569000	1230000	880000
Pseudomonas sp. GM17	WP_007928255.1	---NA---	QSGMM(sub N)IGTATLTPK		QSGMNIGTATLTPK	1	102000000										0											332530
Pseudomonas sp. GM17	WP_007928255.1	---NA---	N(+.98)LPISTGQITTLD(+21.98)ANGVFTPAK	Deamidation (NQ); Sodium adduct	NLPISTGQITTLDANGVFTPAK	1	0				4430000			0	1860100		0
Pseudomonas sp. GM17	WP_007928255.1	---NA---	Q(+.98)SGMNIGTATLT(-18.01)PK	Deamidation (NQ); Dehydration	QSGMNIGTATLTPK	1	84700000	194000000	8220000		30600000		58405000	32577000	63785000		2562000	36291000							0
Pseudomonas sp. GM17	WP_007928255.1	---NA---	NIGTATLTPK		NIGTATLTPK	1	272000000	339000000	214000000	169000000	206000000	182000000	208700000	199000000	185800000	134700000	112600000	144890000	39120000	36796000	34314000		61100000	40921000	236260000			92344000		47295000
Pseudomonas sp. GM17	WP_007928255.1	---NA---	VNN(+.98)DFTVIW(+31.99)QSK	Deamidation (NQ); Dihydroxy	VNNDFTVIWQSK	1			123000
Pseudomonas sp. GM17	WP_007928255.1	---NA---	LSAAEIK(+42.01)ALHAR	Acetylation (K)	LSAAEIKALHAR	1	8480000					11700000
Pseudomonas sp. GM17	WP_007928255.1	---NA---	N(+57.02)(+162.05)LPISTGQITTLDANGVFTPAK	Carbamidomethylation (DHKE X@N-term); Hexose (NSY)	NLPISTGQITTLDANGVFTPAK	1	763000				24400000	243000
Pseudomonas sp. GM17	WP_007928255.1	---NA---	YTD(sub N)DPVSSGDVTFTSGGK		YTNDPVSSGDVTFTSGGK	1			0
Pseudomonas sp. GM17	WP_007928255.1	---NA---	C(sub S)GGKNLPISTGQITTLDANGVFTPAK		SGGKNLPISTGQITTLDANGVFTPAK	1	544000				2560000
Pseudomonas sp. GM17	WP_007928255.1	---NA---	QSGMN(+.98)IGTAT(-18.01)LTPK	Deamidation (NQ); Dehydration	QSGMNIGTATLTPK	1			0
Pseudomonas sp. GM17	WP_007928255.1	---NA---	GPIATT(sub V)NNPSYQYR		GPIATVNNPSYQYR	1			205000
Pseudomonas sp. GM17	WP_007928255.1	---NA---	H(sub N)S(sub L)PISTGQITTLDAD(sub N)GVFTPAK		NLPISTGQITTLDANGVFTPAK	1	35300																					8517500
Pseudomonas sp. GM17	WP_007928255.1	---NA---	NLPISTGQITTLDANGVFTPAK(+27.99)	Formylation	NLPISTGQITTLDANGVFTPAK	1	0			0	4250000	3170000	31116000		414420
Pseudomonas sp. GM17	WP_007928255.1	---NA---	QSN(sub G)MNIGTATLTPK		QSGMNIGTATLTPK	1		92300000
Pseudomonas sp. GM17	WP_007928255.1	---NA---	NNN(-17.03)YSLYLAK	Ammonia-loss (N)	NNNYSLYLAK	1			23000000
Pseudomonas sp. GM17	WP_007928255.1	---NA---	QP(sub I)LLDSNGNNIWVNR		QILLDSNGNNIWVNR	1			112000						716800															4964300
Pseudomonas sp. GM17	WP_007928255.1	---NA---	GPIATVNNM(sub P)R(sub S)YQYR		GPIATVNNPSYQYR	1	1650000	8290000
Pseudomonas sp. GM17	WP_007928255.1	---NA---	T(sub S)GGKNF(sub L)PISTGQITTLDANGVFTPAK		SGGKNLPISTGQITTLDANGVFTPAK	1	838000				972000
Pseudomonas sp. GM17	WP_007928255.1	---NA---	ANGVFTPAK		ANGVFTPAK	1		9720000	1420000		1880000	1460000
Pseudomonas sp. GM17	WP_007928255.1	---NA---	LSAAEIK		LSAAEIK	1	4390000000	6330000000	4520000000	3090000000	1340000000	2790000000	3570400000	2650400000	3209100000	1505000000	1298900000	1503200000	397480000	825700000	949770000	498020000	630060000	596410000	4808100000		1036900	1992200000	1124000	1047100000
Pseudomonas sp. GM17	WP_007928255.1	---NA---	VD(sub N)NDFTVIWQSK		VNNDFTVIWQSK	1			179000
Pseudomonas sp. GM17	WP_007928255.1	---NA---	QSGMNIGTATM(sub L)TPK		QSGMNIGTATLTPK	1		20000000		17800000
Pseudomonas sp. GM17	WP_007928255.1	---NA---	MVD(sub N)YTNDPVSSGDVTFTSGGK		MVNYTNDPVSSGDVTFTSGGK	1		0					0	0		0		0
Pseudomonas sp. GM17	WP_007928255.1	---NA---	E(sub Q)ILLDSNGNNIWVNR		QILLDSNGNNIWVNR	1	0		21600000
Pseudomonas sp. GM17	WP_007928255.1	---NA---	TVNNPSYQYR		TVNNPSYQYR	1		983000	1190000	0	1020000	1880000	1645100	217970	1455700		289510								823470
Pseudomonas sp. GM17	WP_007928255.1	---NA---	VD(sub N)YTNDPVSSGDVTFTSGGK		VNYTNDPVSSGDVTFTSGGK	1		0						337710
Pseudomonas sp. GM17	WP_007928255.1	---NA---	DPVSSGDVTFTSGGK		DPVSSGDVTFTSGGK	1			0
Pseudomonas sp. GM17	WP_007928255.1	---NA---	QIP(sub L)LDSNGNNIWVNR		QILLDSNGNNIWVNR	1	2350000																					923570
Pseudomonas sp. GM17	WP_007928255.1	---NA---	GPIATVNNP(-27.99)SYQYR	Pyrrolidone from Proline	GPIATVNNPSYQYR	1		1700000																	1078700
Pseudomonas sp. GM17	WP_007928255.1	---NA---	GP(+13.98)IATVNNPSYQYR	Proline oxidation to pyroglutamic acid	GPIATVNNPSYQYR	1			0	91700000	40200000	46100000	0
Pseudomonas sp. GM17	WP_007928255.1	---NA---	IATVNNPSYQYR		IATVNNPSYQYR	1	2790000	3570000	2110000								1186600
Pseudomonas sp. GM17	WP_007928255.1	---NA---	IGTATLTPK		IGTATLTPK	1	387000000	446000000	318000000	208000000	313000000	251000000	264950000	239000000	256940000	197800000	157100000	88465000	45622000	32286000	38633000		63039000	4958000	33186000			11874000		5925300
Pseudomonas sp. GM17	WP_007928255.1	---NA---	Q(+57.02)SGMN(+.98)IGTATLTPK	Carbamidomethylation (DHKE X@N-term); Deamidation (NQ)	QSGMNIGTATLTPK	1			196000		998000							584630					1133400
Pseudomonas sp. GM17	WP_007928255.1	---NA---	N(+.98)N(+.98)NYSLYLAK	Deamidation (NQ)	NNNYSLYLAK	1		16500000		0
Pseudomonas sp. GM17	WP_007928255.1	---NA---	D(sub N)GGVPSDVLID(sub N)NLLQGNPH		NGGVPSDVLINNLLQGNPH	1	16700000	36800000	13200000						10486000	0	6619200								16976000
Pseudomonas sp. GM17	WP_007928255.1	---NA---	NLPIS(-2.02)TGQITTLDANGVFTPAK	2-amino-3-oxo-butanoic_acid	NLPISTGQITTLDANGVFTPAK	1			505000		14300000	7450000
Pseudomonas sp. GM17	WP_007928255.1	---NA---	QILLDSNGD(sub N)NIWVNR		QILLDSNGNNIWVNR	1			1200000				302670000			3842700	194140000			11630000					259150000
Pseudomonas sp. GM17	WP_007928255.1	---NA---	N(+.98)NN(+.98)YSLYLAK	Deamidation (NQ)	NNNYSLYLAK	1		16500000	0	7960000										99294000
Pseudomonas sp. GM17	WP_007928255.1	---NA---	GPIATVNNPSYR(sub Q)		GPIATVNNPSYQ	1		1640000			835000
Pseudomonas sp. GM17	WP_007928255.1	---NA---	GPIATVNNPSYQY(+29.97)R	Quinone	GPIATVNNPSYQYR	1		440000
Pseudomonas sp. GM17	WP_007928255.1	---NA---	GPIAT(-2.02)VNNPSYQYR	2-amino-3-oxo-butanoic_acid	GPIATVNNPSYQYR	1		154000
Pseudomonas sp. GM17	WP_007928255.1	---NA---	PIE(sub A)TVNNPSYQYR		PIATVNNPSYQYR	1	11600000	217000			2560000	0
Pseudomonas sp. GM17	WP_007928255.1	---NA---	NLPISTGQITTLD(+53.92)ANGVFTPAK	Replacement of 2 protons by iron	NLPISTGQITTLDANGVFTPAK	1	0
Pseudomonas sp. GM17	WP_007928255.1	---NA---	Q(+.98)SGMNIGTAT(-18.01)LTPK	Deamidation (NQ); Dehydration	QSGMNIGTATLTPK	1		25100000			2560000		0
Pseudomonas sp. GM17	WP_007928255.1	---NA---	VNNDFT(-2.02)VIWQSK	2-amino-3-oxo-butanoic_acid	VNNDFTVIWQSK	1			255000
Pseudomonas sp. GM17	WP_007928255.1	---NA---	RLSAAEIK		RLSAAEIK	1	169000000	35000000	168000000	87500000			61320000	61884000	65641000	17133000	19451000			10645000	31010000	25918000	30685000		115950000			52012000		27485000
Pseudomonas sp. GM17	WP_007928255.1	---NA---	NM(sub L)PISTGQITTLDANGVFTPAK		NLPISTGQITTLDANGVFTPAK	1	45800									0
Pseudomonas sp. GM17	WP_007928255.1	---NA---	GQ(sub P)IATVNNPSYQYR		GPIATVNNPSYQYR	1	49600000
Pseudomonas sp. GM17	WP_007928255.1	---NA---	NGGVPSDT(sub V)LINNLLQGNPH		NGGVPSDVLINNLLQGNPH	1	7720000
Pseudomonas sp. GM17	WP_007928255.1	---NA---	NLPISTGQITTLD(+55.92)ANGVFTPAK	Replacement of 2 protons by nickel	NLPISTGQITTLDANGVFTPAK	1	16900000																		240350
Pseudomonas sp. GM17	WP_007928255.1	---NA---	IEEQQLIAQK		IEEQQLIAQK	1	393000000	380000000	318000000	159000000	192000000	191000000	224180000	146200000	148790000	219180000	138880000	110260000	31578000	46922000	18712000		38805000	22208000	201880000			86620000
Pseudomonas sp. GM17	WP_007928255.1	---NA---	N(-17.03)NNYSLYLAK	Ammonia-loss (N)	NNNYSLYLAK	1			12000000																17852000
Pseudomonas sp. GM17	WP_007928255.1	---NA---	VTGEPAKR		VTGEPAKR	1		4740000
Pseudomonas sp. GM17	WP_007928255.1	---NA---	M(sub Q)T(sub S)GMNIGTATLTPK		QSGMNIGTATLTPK	1	0									0	3530400
Pseudomonas sp. GM17	WP_007928255.1	---NA---	GKNF(sub L)PISTGQITTLDAD(sub N)GVFTPAK		GKNLPISTGQITTLDANGVFTPAK	1	0
Pseudomonas sp. GM17	WP_007928255.1	---NA---	Q(+.98)SGMNIGTATLTPK	Deamidation (NQ)	QSGMNIGTATLTPK	1		2540000
Pseudomonas sp. GM17	WP_007928255.1	---NA---	QILP(sub L)N(sub D)SNGNNIWVNR		QILLDSNGNNIWVNR	1			9930000							4036800				669170
Pseudomonas sp. GM17	WP_007928255.1	---NA---	KVNNDFT(-2.02)VIWQSK	2-amino-3-oxo-butanoic_acid	KVNNDFTVIWQSK	1	274000
Pseudomonas sp. GM17	WP_007928255.1	---NA---	Q(+57.02)(+.98)SGMNIGTATLTPK	Carbamidomethylation (DHKE X@N-term); Deamidation (NQ)	QSGMNIGTATLTPK	1		382000			4400000	448000	2071900	388120											6889200
Pseudomonas sp. GM17	WP_007928255.1	---NA---	P(sub V)NNDFTVIWQSK		VNNDFTVIWQSK	1			51500
Pseudomonas sp. GM17	WP_007928255.1	---NA---	SGMM(sub N)IGTATLTPK		SGMNIGTATLTPK	1		680000
Pseudomonas sp. GM17	WP_007928255.1	---NA---	GGVPSDVLINNLLQGNPH		GGVPSDVLINNLLQGNPH	1	2180000	1230000					13015000			1048500
Pseudomonas sp. GM17	WP_007928255.1	---NA---	E(sub Q)SGMNIGTATLTPK		QSGMNIGTATLTPK	1		19300000
Pseudomonas sp. GM17	WP_007928255.1	---NA---	YLY(sub A)R(sub K)KVNNDFTVIWQSK		YLAKKVNNDFTVIWQSK	1	7600000
Pseudomonas sp. GM17	WP_007928255.1	---NA---	NGGT(sub V)PSDVLINNLLQGNPH		NGGVPSDVLINNLLQGNPH	1	7720000				115000		0				56499		0		3965500	0		0	731870			0
Pseudomonas sp. GM17	WP_007928255.1	---NA---	YIEEQQLIAQK		YIEEQQLIAQK	1			177000	57800000	54000000	51300000	101850000	92603000	84138000	54748000	48737000	32053000		4764700	0				6180100
Pseudomonas sp. GM17	WP_007928255.1	---NA---	QIP(sub L)LN(sub D)SNGNNIWVNR		QILLDSNGNNIWVNR	1			210000
Pseudomonas sp. GM17	WP_007928255.1	---NA---	GPIAT(+27.05)VNNPSYQYR	Ethyl amino	GPIATVNNPSYQYR	1		3250000
Pseudomonas sp. GM17	WP_007928255.1	---NA---	KVNNDFTVIW(+15.99)QSK	Oxidation (HW)	KVNNDFTVIWQSK	1	87700
Pseudomonas sp. GM17	WP_007928255.1	---NA---	M(sub L)YC(sub L)AKKVNNDFTVIWQSK		LYLAKKVNNDFTVIWQSK	1			171000
Pseudomonas sp. GM17	WP_007928255.1	---NA---	N(+27.99)LPISTGQITTLDAN(+.98)GVFTPAK	Formylation; Deamidation (NQ)	NLPISTGQITTLDANGVFTPAK	1	0
Pseudomonas sp. GM17	WP_007928255.1	---NA---	QSGMNIGTAT(-18.01)LTPK	Dehydration	QSGMNIGTATLTPK	1	2610000
Pseudomonas sp. GM17	WP_007928255.1	---NA---	GVFTPAK		GVFTPAK	1			3830000	775000						1235700
Pseudomonas sp. GM17	WP_007928255.1	---NA---	QSGM(+15.99)NIGTATLT(-18.01)PK	Oxidation (M); Dehydration	QSGMNIGTATLTPK	1		1250000				321000					6065400
Pseudomonas sp. GM17	WP_007928255.1	---NA---	NH(sub L)PISTGQITTLDANGVFTPAK		NLPISTGQITTLDANGVFTPAK	1	6610000			3770000			11290000
Pseudomonas sp. GM17	WP_007928255.1	---NA---	VNNDFTVIWQSK(+31.99)	Dihydroxy	VNNDFTVIWQSK	1	619000
Caulobacter sp. AP07	J2HGI2	RecName: Full=Acetyl-coenzyme A carboxylase carboxyl transferase subunit alpha; Short=ACCase subunit alpha; Short=Acetyl-CoA carboxylase carboxyltransferase subunit alpha	LSAAELK		LSAAELK	2	4390000000	6330000000	4520000000				3570400000	2650400000	3203700000													1992200000	1124000	1047100000
Bacillus sp. Bc15	A0A1M7LKN8	RecName: Full=Small, acid-soluble spore protein gamma-type; Short=SASP	AQASGAQSAN(+.98)ASYGTEFATETDVHAVKK	Deamidation (NQ)	AQASGAQSANASYGTEFATETDVHAVKK	1	1970000	40000000	40300000		2950000
Bacillus sp. Bc15	A0A1M7LKN8	RecName: Full=Small, acid-soluble spore protein gamma-type; Short=SASP	AQASGAQSAN(+.98)ASYGTEFATETDVHAVK	Deamidation (NQ)	AQASGAQSANASYGTEFATETDVHAVK	1	90600000	20100000	35100000	6470000	2600000	0			0	7941600	2365700	0	10172000	3231000				0
Bacillus sp. Bc15	A0A1M7LKN8	RecName: Full=Small, acid-soluble spore protein gamma-type; Short=SASP	ATSGASIQSTNASYGTEFATETNVQAVK		ATSGASIQSTNASYGTEFATETNVQAVK	1	815000000	1070000000	454000000	41900000	9280000	29300000	3299600	1737000	6235500	4637000	2899600	4583600	3125900	5142700	1116100	1104900	599970	1092000
Bacillus sp. Bc15	A0A1M7LKN8	RecName: Full=Small, acid-soluble spore protein gamma-type; Short=SASP	KAQASGAQSAN(+.98)ASYGTEFATETDVHAVK	Deamidation (NQ)	KAQASGAQSANASYGTEFATETDVHAVK	1	3900000	42200000	40000000	0	6330000	9830000
Bacillus sp. Bc15	A0A1M7LKN8	RecName: Full=Small, acid-soluble spore protein gamma-type; Short=SASP	ATSGASIQSTNASYGTEFATETN(+.98)VQAVK	Deamidation (NQ)	ATSGASIQSTNASYGTEFATETNVQAVK	1	0
Bacillus sp. Bc15	A0A1M7LKN8	RecName: Full=Small, acid-soluble spore protein gamma-type; Short=SASP	ATSGASIQSTN(+.98)ASYGTEFATETNVQAVK	Deamidation (NQ)	ATSGASIQSTNASYGTEFATETNVQAVK	1	77900000	2040000	47100000
Bacillus sp. Bc15	A0A1M7LKN8	RecName: Full=Small, acid-soluble spore protein gamma-type; Short=SASP	ATSGASIQSTN(+.98)ASYGTEFATETN(+.98)VQAVK	Deamidation (NQ)	ATSGASIQSTNASYGTEFATETNVQAVK	1		1100000	2600000
Bacillus sp. Bc15	A0A1M7LKN8	RecName: Full=Small, acid-soluble spore protein gamma-type; Short=SASP	AQASGAQ(+.98)SANASYGTEFATETDVHAVK	Deamidation (NQ)	AQASGAQSANASYGTEFATETDVHAVK	1	90600000	20100000	0	5260000	0
Bacillus sp. Bc15	A0A1M7LKN8	RecName: Full=Small, acid-soluble spore protein gamma-type; Short=SASP	ATSGASIQ(+.98)STNASYGTEFATETNVQAVK	Deamidation (NQ)	ATSGASIQSTNASYGTEFATETNVQAVK	1	4650000		1040000
Bacillus sp. Bc15	A0A1M7LKN8	RecName: Full=Small, acid-soluble spore protein gamma-type; Short=SASP	AQASGAQSANASYGTEFATETDVHAVK		AQASGAQSANASYGTEFATETDVHAVK	1	1570000000	1030000000	578000000	271000000	206000000	226000000	209190000	10989000	48368000	27421000	368960000	194260000	169160000	137130000	3382500	3662000	1084700	5191200
Bacillus sp. Bc15	A0A1M7LKN8	RecName: Full=Small, acid-soluble spore protein gamma-type; Short=SASP	AQASGAQSANASYGTEFATETDVHAVKK		AQASGAQSANASYGTEFATETDVHAVKK	1	347000000	286000000	176000000	62000000	10500000	36600000	7907700	1833600	6184800	851170	5886700	4956300	1197000	15145000	1445300	11448000	1093300	843700
Bacillus sp. Bc15	A0A1M7LKN8	RecName: Full=Small, acid-soluble spore protein gamma-type; Short=SASP	ATSGASIQSTNASY(-2.02)GTEFATETNVQAVK	2-amino-3-oxo-butanoic_acid	ATSGASIQSTNASYGTEFATETNVQAVK	1	906000
Bacillus sp. Bc15	A0A1M7LKN8	RecName: Full=Small, acid-soluble spore protein gamma-type; Short=SASP	KAQASGAQSANASYGTEFATETDVHAVK		KAQASGAQSANASYGTEFATETDVHAVK	1	1020000000	376000000	532000000	71600000	61400000	156000000	27379000	5843200	17526000	3120800	14143000	12504000	5027700	44690000	5822800	4723200	3950000	7572100
Bacillus sp. Bc15	A0A1M7LKN8	RecName: Full=Small, acid-soluble spore protein gamma-type; Short=SASP	ATSGASIQSTNASYGTE(+21.98)FATETNVQAVK	Sodium adduct	ATSGASIQSTNASYGTEFATETNVQAVK	1	2420000	0	1730000
Bacillus sp. Bc15	A0A1M7LKN8	RecName: Full=Small, acid-soluble spore protein gamma-type; Short=SASP	KAQASGAQSANASYGTEFATETDVHAVKK		KAQASGAQSANASYGTEFATETDVHAVKK	1	11900000	2550000	6180000		0	626000										1797900
Bacillus sp. Bc15	A0A1M7LKN8	RecName: Full=Small, acid-soluble spore protein gamma-type; Short=SASP	ATSGASIQSTNASYGTE(+17.03)FATETNVQAVK	Replacement of proton with ammonium ion	ATSGASIQSTNASYGTEFATETNVQAVK	1		91500	37100			0
Bacillus sp. Bc15	A0A1M7LKN8	RecName: Full=Small, acid-soluble spore protein gamma-type; Short=SASP	AQASGAQ(+.98)SANASYGTEFATETDVHAVKK	Deamidation (NQ)	AQASGAQSANASYGTEFATETDVHAVKK	1	0	0	0
Bacillus sp. Bc15	A0A1M7LKN8	RecName: Full=Small, acid-soluble spore protein gamma-type; Short=SASP	AQASGAQS(-18.01)AN(+.98)ASYGTEFATETDVHAVK	Dehydration; Deamidation (NQ)	AQASGAQSANASYGTEFATETDVHAVK	1	0
Bacillus sp. Bc15	A0A1M7LKN8	RecName: Full=Small, acid-soluble spore protein gamma-type; Short=SASP	ATSGASIQSTNASYGTE(+37.95)FATETNVQAVK	Replacement of 2 protons by calcium	ATSGASIQSTNASYGTEFATETNVQAVK	1	1220000		291000
Bacillus sp. Bc15	A0A1M7LKN8	RecName: Full=Small, acid-soluble spore protein gamma-type; Short=SASP	KAQASGAQ(+.98)SAN(+.98)ASYGTEFATETDVHAVK	Deamidation (NQ)	KAQASGAQSANASYGTEFATETDVHAVK	1	0
Bacillus sp. Bc15	A0A1M7LKN8	RecName: Full=Small, acid-soluble spore protein gamma-type; Short=SASP	AQASGAQSANAS(-2.02)YGTEFATETDVHAVK	2-amino-3-oxo-butanoic_acid	AQASGAQSANASYGTEFATETDVHAVK	1	6700000
Bacillus sp. Bc15	A0A1M7LKN8	RecName: Full=Small, acid-soluble spore protein gamma-type; Short=SASP	ASYGTEFATETNVQAVK		ASYGTEFATETNVQAVK	1	133000000	67200000	18300000			683000					2321800			510050
Bacillus sp. Bc15	A0A1M7LKN8	RecName: Full=Small, acid-soluble spore protein gamma-type; Short=SASP	STNASYGTEFATETNVQAVK		STNASYGTEFATETNVQAVK	1	360000	1190000	358000
Bacillus sp. Bc15	A0A1M7LKN8	RecName: Full=Small, acid-soluble spore protein gamma-type; Short=SASP	ASYGTEFATETDVHAVK		ASYGTEFATETDVHAVK	1	659000000	188000000	56800000								13078000	967170	5899100	0
Bacillus sp. Bc15	A0A1M7LKN8	RecName: Full=Small, acid-soluble spore protein gamma-type; Short=SASP	KAQASGAQSANASYGTEFATETDVH		KAQASGAQSANASYGTEFATETDVH	1	5430000		2860000
Bacillus sp. Bc15	A0A1M7LKN8	RecName: Full=Small, acid-soluble spore protein gamma-type; Short=SASP	KAM(sub Q)ASGAQSANASYGTEFATETDVHAVK		KAQASGAQSANASYGTEFATETDVHAVK	1		1720000	1520000
Bacillus sp. Bc15	A0A1M7LKN8	RecName: Full=Small, acid-soluble spore protein gamma-type; Short=SASP	ASYGTEFATETDVHAVKK		ASYGTEFATETDVHAVKK	1	8200000	164000	548000
Bacillus sp. Bc15	A0A1M7LKN8	RecName: Full=Small, acid-soluble spore protein gamma-type; Short=SASP	AM(sub Q)ASGAQSANASYGTEFATETDVHAVKK		AQASGAQSANASYGTEFATETDVHAVKK	1			15400000
Bacillus sp. Bc15	A0A1M7LKN8	RecName: Full=Small, acid-soluble spore protein gamma-type; Short=SASP	SANASYGTEFATETDVHAVK		SANASYGTEFATETDVHAVK	1	343000
Bacillus sp. Bc15	A0A1M7LKN8	RecName: Full=Small, acid-soluble spore protein gamma-type; Short=SASP	ATSGASIQSTNASY(+15.99)GTEFATETNVQAVK	Oxidation or Hydroxylation	ATSGASIQSTNASYGTEFATETNVQAVK	1		35300
Bacillus sp. Bc15	A0A1M7LKN8	RecName: Full=Small, acid-soluble spore protein gamma-type; Short=SASP	AQASGAE(sub Q)SANASYGTEFATETDVHAVK		AQASGAQSANASYGTEFATETDVHAVK	1		0
Bacillus sp. Bc15	A0A1M7LKN8	RecName: Full=Small, acid-soluble spore protein gamma-type; Short=SASP	KQQGYNK		KQQGYNK	1		0
Bacillus sp. Bc15	A0A1M7LKN8	RecName: Full=Small, acid-soluble spore protein gamma-type; Short=SASP	A(+127.06)QASGAQSANASYGTEFATETDVHAVK	N-Succinimidyl-2-morpholine acetate	AQASGAQSANASYGTEFATETDVHAVK	1			4120000
Bacillus sp. Bc15	A0A1M7LKN8	RecName: Full=Small, acid-soluble spore protein gamma-type; Short=SASP	KAQASGAE(sub Q)SANASYGTEFATETDVH		KAQASGAQSANASYGTEFATETDVH	1	0
Bacillus sp. Bc15	A0A1M7LKN8	RecName: Full=Small, acid-soluble spore protein gamma-type; Short=SASP	AQAV(sub S)GAQA(sub S)ANASYGTEFATETDVHAVK		AQASGAQSANASYGTEFATETDVHAVK	1	203000
Bacillus sp. Bc15	A0A1M7LKN8	RecName: Full=Small, acid-soluble spore protein gamma-type; Short=SASP	AQASGAQSANASYGTEFATETDVHAVK(-.98)	Amidation	AQASGAQSANASYGTEFATETDVHAVK	1	0
Bacillus sp. Bc15	A0A1M7LKN8	RecName: Full=Small, acid-soluble spore protein gamma-type; Short=SASP	FATETDVHAVK		FATETDVHAVK	1	157000000	105000000	192000000	22900000			4510200	553490	5818000		15650000	3015000	6649400	12017000	12108000	189710	853730	14774000
Bacillus sp. Bc15	A0A1M7LKN8	RecName: Full=Small, acid-soluble spore protein gamma-type; Short=SASP	AQASGAQSANASYGTQ(sub E)FATETDVHAVKK		AQASGAQSANASYGTEFATETDVHAVKK	1			0
Bacillus sp. Bc15	A0A1M7LKN8	RecName: Full=Small, acid-soluble spore protein gamma-type; Short=SASP	AQASGAM(sub Q)SANASYGTEFATETDVHAVK		AQASGAQSANASYGTEFATETDVHAVK	1		6330000
Bacillus sp. Bc15	A0A1M7LKN8	RecName: Full=Small, acid-soluble spore protein gamma-type; Short=SASP	TSE(sub G)ASIQSTNASYGTEFATETNVQAVK		TSGASIQSTNASYGTEFATETNVQAVK	1	0
Bacillus sp. Bc15	A0A1M7LKN8	RecName: Full=Small, acid-soluble spore protein gamma-type; Short=SASP	AM(sub Q)ASGAQSANASYGTEFATETDVHAVK		AQASGAQSANASYGTEFATETDVHAVK	1		6330000
Bacillus sp. Bc15	A0A1M7LKN8	RecName: Full=Small, acid-soluble spore protein gamma-type; Short=SASP	AQASGAQSANASYGTQ(sub E)FATETDVHAVK		AQASGAQSANASYGTEFATETDVHAVK	1	0			0					0
Bacillus sp. Bc15	A0A1M7LKN8	RecName: Full=Small, acid-soluble spore protein gamma-type; Short=SASP	SGM(sub A)SIQSTNASYGTEFATETNVQAVK		SGASIQSTNASYGTEFATETNVQAVK	1		35000000							65314000
Bacillus sp. Bc15	A0A1M7LKN8	RecName: Full=Small, acid-soluble spore protein gamma-type; Short=SASP	ATSGASIQSTNASYGTEFATETNVQAVK(-.98)	Amidation	ATSGASIQSTNASYGTEFATETNVQAVK	1	0				0
Bacillus sp. Bc15	A0A1M7LKN8	RecName: Full=Small, acid-soluble spore protein gamma-type; Short=SASP	ATSGASIE(sub Q)STNASYGTEFATETD(sub N)VQAVK		ATSGASIQSTNASYGTEFATETNVQAVK	1		0
Bacillus sp. Bc15	A0A1M7LKN8	RecName: Full=Small, acid-soluble spore protein gamma-type; Short=SASP	E(sub Q)AR(sub S)GAQSANASYGTEFATETDVHAVKK		QASGAQSANASYGTEFATETDVHAVKK	1		0
Bacillus sp. Bc15	A0A1M7LKN8	RecName: Full=Small, acid-soluble spore protein gamma-type; Short=SASP	TEFATETDVHAVK		TEFATETDVHAVK	1	2950000
Bacillus sp. Bc15	A0A1M7LKN8	RecName: Full=Small, acid-soluble spore protein gamma-type; Short=SASP	KAQASGAQSAN(+.98)AS(-18.01)YGTEFATETDVHAVK	Deamidation (NQ); Dehydration	KAQASGAQSANASYGTEFATETDVHAVK	1			222000
Bacillus sp. Bc15	A0A1M7LKN8	RecName: Full=Small, acid-soluble spore protein gamma-type; Short=SASP	ATETDVHAVK		ATETDVHAVK	1	94800000	79300000	68600000
Bacillus sp. Bc15	A0A1M7LKN8	RecName: Full=Small, acid-soluble spore protein gamma-type; Short=SASP	ASYM(sub G)TEFATETNVQAVK		ASYGTEFATETNVQAVK	1	0	0
Bacillus sp. Bc15	A0A1M7LKN8	RecName: Full=Small, acid-soluble spore protein gamma-type; Short=SASP	SYE(sub G)TEFATETNVQAVK		SYGTEFATETNVQAVK	1	1840000	288000	360000
Bacillus sp. Bc15	A0A1M7LKN8	RecName: Full=Small, acid-soluble spore protein gamma-type; Short=SASP	TETDVHAVK		TETDVHAVK	1	13600000	10100000	7930000
Bacillus sp. Bc15	A0A1M7LKN8	RecName: Full=Small, acid-soluble spore protein gamma-type; Short=SASP	KAQASGAQSANASYGTEFATETDVHAVK(-.98)	Amidation	KAQASGAQSANASYGTEFATETDVHAVK	1	0
Bacillus sp. Bc15	A0A1M7LKN8	RecName: Full=Small, acid-soluble spore protein gamma-type; Short=SASP	ATSGASIQSTNASYGTE(+6.01)FATETNVQAVK	Replacement of proton by lithium	ATSGASIQSTNASYGTEFATETNVQAVK	1		129000
Bacillus sp. Bc15	A0A1M7LKN8	RecName: Full=Small, acid-soluble spore protein gamma-type; Short=SASP	QASGAE(sub Q)R(sub S)ANASYGTEFATETDVHAVKK		QASGAQSANASYGTEFATETDVHAVKK	1	0
Bacillus sp. Bc15	A0A1M7LKN8	RecName: Full=Small, acid-soluble spore protein gamma-type; Short=SASP	AA(sub S)YGTEFATETDVHAVK		ASYGTEFATETDVHAVK	1			232000
Bacillus sp. Bc15	A0A1M7LKN8	RecName: Full=Small, acid-soluble spore protein gamma-type; Short=SASP	F(sub A)SYGTEFATETNVQAVK		ASYGTEFATETNVQAVK	1	0
Bacillus sp. Bc15	A0A1M7LKN8	RecName: Full=Small, acid-soluble spore protein gamma-type; Short=SASP	FATETNVQAVK		FATETNVQAVK	1	193000000	131000000	108000000	14700000		12700000	26104000	13094000	42946000	17424000		22212000	16436000	16697000	9722400	9768600	14941000	14278000
Bacillus sp. Bc15	A0A1M7LKN8	RecName: Full=Small, acid-soluble spore protein gamma-type; Short=SASP	NASYGP(sub T)EFATETNVQAVK		NASYGTEFATETNVQAVK	1		932000
Bacillus sp. Bc15	A0A1M7LKN8	RecName: Full=Small, acid-soluble spore protein gamma-type; Short=SASP	ASYGTN(sub E)Y(sub F)ATETDVHAVK		ASYGTEFATETDVHAVK	1		0
Bacillus sp. Bc15	A0A1M7LKN8	RecName: Full=Small, acid-soluble spore protein gamma-type; Short=SASP	ATETNVQAVK		ATETNVQAVK	1			16600000
Bacillus sp. Bc15	A0A1M7LKN8	RecName: Full=Small, acid-soluble spore protein gamma-type; Short=SASP	SYE(sub G)TEFATETDVHAVK		SYGTEFATETDVHAVK	1	25600000			5610000
Bacillus sp. Bc15	A0A1M7LKN8	RecName: Full=Small, acid-soluble spore protein gamma-type; Short=SASP	AQASGAQSANASY(-2.02)GTEFATETDVHAVK	2-amino-3-oxo-butanoic_acid	AQASGAQSANASYGTEFATETDVHAVK	1	6700000
Bacillus sp. Bc15	A0A1M7LKN8	RecName: Full=Small, acid-soluble spore protein gamma-type; Short=SASP	S(sub N)ASYGTEFATETNVQAVK		NASYGTEFATETNVQAVK	1	168000	179000
Pseudomonas sp. GM17	WP_007925960.1	RecName: Full=Elongation factor G; Short=EF-G	SNM(+15.99)VEAAAEANEELM(+15.99)NK	Oxidation (M)	SNMVEAAAEANEELMNK	1	453000	13200000	2490000	1040000	7920000	2410000	1087100	1828000	5769000	8446000	638150	1053100	340880	651240	1776700	684340	1571000	1078100	0
Pseudomonas sp. GM17	WP_007925960.1	RecName: Full=Elongation factor G; Short=EF-G	VYSGMLQSGDSVINSVK		VYSGMLQSGDSVINSVK	1	253000000	217000000	200000000	408000000	1260000000	1100000000	1103700000	644550000	1297600000	407090000	559750000	766070000	670050000	710590000	322010000	1027300000	757020000	1103400000	639710000	505600000	401140000	541650000	554520000	585210000
Pseudomonas sp. GM17	WP_007925960.1	RecName: Full=Elongation factor G; Short=EF-G	SNMVEAAAEANEELM(+15.99)NK	Oxidation (M)	SNMVEAAAEANEELMNK	1	772000	6860000	2680000	38000000	31500000	34800000	33348000	36549000	74495000	35229000	42176000	35512000	24133000	41322000	22159000	72163000	55359000	66903000	24008000	39404000	28994000	65563000	46101000	23232000
Pseudomonas sp. GM17	WP_007925960.1	RecName: Full=Elongation factor G; Short=EF-G	VYSGM(+15.99)LQSGDSVINSVK	Oxidation (M)	VYSGMLQSGDSVINSVK	1	6060000	150000000	5050000	103000000	222000000	90900000	225340000	125140000	157510000	107210000	231320000	84805000	149740000	287150000	68896000	187690000	103900000	249140000	131690000	159950000	68766000	141560000	100200000	179190000
Pseudomonas sp. GM17	WP_007925960.1	RecName: Full=Elongation factor G; Short=EF-G	DVTTGDTLC(+57.02)DAASPVILER	Carbamidomethylation	DVTTGDTLCDAASPVILER	1	104000000	226000000	109000000	385000000	758000000	647000000	635520000	412860000	867740000	416040000	374110000	455410000	367760000	444050000	563340000	856290000	551080000	1026000000	391520000	300870000	251490000	309670000	264020000	291890000
Pseudomonas sp. GM17	WP_007925960.1	RecName: Full=Elongation factor G; Short=EF-G	SNM(+15.99)VEAAAEANEELMNK	Oxidation (M)	SNMVEAAAEANEELMNK	1		0		394000	1510000	2090000	460790	733660	5116100	4685100	2243700	1342000	441060	645860	1757700	1276200	844510	3985400	207550	0		3313100	209270	4449100
Pseudomonas sp. GM17	WP_007925960.1	RecName: Full=Elongation factor G; Short=EF-G	MGEVHDGAATTDWM(+15.99)VQEQER	Oxidation (M)	MGEVHDGAATTDWMVQEQER	1		671000		12500000	792000	1980000	16154000	18676000	4230500	25972000	213510000	92282000	108080000	62593000	29820000	83286000	91172000	71438000	26074000	13311000	12082000	72913000	99698000	87458000
Pseudomonas sp. GM17	WP_007925960.1	RecName: Full=Elongation factor G; Short=EF-G	HADDSEPFSALAFK		HADDSEPFSALAFK	2	216000000	45500000	71300000	363000000	801000000	575000000	1297100000	560700000	1007600000	342340000	751970000	649940000	582080000	826870000	434150000	660490000	500820000	802490000	397220000	848430000	516500000	1276700000	1038400000	713070000
Pseudomonas sp. GM17	WP_007925960.1	RecName: Full=Elongation factor G; Short=EF-G	ATVFDGSYHDVDSNEM(+15.99)AFK	Oxidation (M)	ATVFDGSYHDVDSNEMAFK	1	8990000	2750000	21600000	94200000	64300000	80700000	180150000	133660000	133420000	127500000	232130000	330860000	193540000	271670000	200660000	364660000	253950000	260980000	167940000	140140000	82984000	222400000	289120000	190210000
Pseudomonas sp. GM17	WP_007925960.1	RecName: Full=Elongation factor G; Short=EF-G	ATVFDGSYHDVDSNEMAFK		ATVFDGSYHDVDSNEMAFK	1	54500000		13400000	136000000	280000000	307000000	912250000	258900000	475030000	219570000	590680000	481340000	378910000	386760000	394850000	946000000	310000000	555180000	511680000	361290000	167470000	847250000	513440000	545630000
Pseudomonas sp. GM17	WP_007925960.1	RecName: Full=Elongation factor G; Short=EF-G	M(+15.99)GEVHDGAATTDWM(+15.99)VQEQER	Oxidation (M)	MGEVHDGAATTDWMVQEQER	1		8400000		28700000	157000	3380000	28636000	40544000	11569000	33490000	117700000	71909000	81492000	62412000	33124000	81553000	47002000	27916000	35693000	19544000	18918000	50808000	68880000	46203000
Pseudomonas sp. GM17	WP_007925960.1	RecName: Full=Elongation factor G; Short=EF-G	VEVVTPEDYMGDVM(+15.99)GDLNR	Oxidation (M)	VEVVTPEDYMGDVMGDLNR	1	2360000			4350000	8680000	13800000	55655000	6783800	9619400	13548000	92605000	10996000	8544200	19498000	7776100	14987000	10490000	14372000	4166000	31734000	1917500	49982000	7724300	13376000
Pseudomonas sp. GM17	WP_007925960.1	RecName: Full=Elongation factor G; Short=EF-G	VEVVTPEDYM(+15.99)GDVMGDLNR	Oxidation (M)	VEVVTPEDYMGDVMGDLNR	1	212000				4360000	5680000	36555000	789580	2981000	803700	45644000	1822500	1870800	8125600	456790	5355500	795670	2573800	866340	9164400		22736000	582900	3811900
Pseudomonas sp. GM17	WP_007925960.1	RecName: Full=Elongation factor G; Short=EF-G	VEVVTPEDYMGDVMGDLNR		VEVVTPEDYMGDVMGDLNR	1	1520000			163000	10300000	10100000	50418000	1056300	8698900		43190000	1634500	7083900	16482000		13573000	4635500	16544000	7642300	45727000	2131900	28705000	4686600	14392000
Pseudomonas sp. GM17	WP_007925960.1	RecName: Full=Elongation factor G; Short=EF-G	IATDPFVGTLTFVR		IATDPFVGTLTFVR	1	2990000			4120000	8440000	14400000	173880000	23849000	15854000	0	308560000	36695000	92391000	94305000	21614000	94371000	82607000	211780000	80751000	366580000	92686000	258700000	216370000	179900000
Pseudomonas sp. GM17	WP_007925960.1	RecName: Full=Elongation factor G; Short=EF-G	VEVVTPEDYM(+15.99)GDVM(+15.99)GDLNR	Oxidation (M)	VEVVTPEDYMGDVMGDLNR	1	3750000	0		10500000	11800000	13900000	91947000	10783000	6842500	4689100	91568000	14707000	20277000	44752000	2866400	67504000	19309000	56058000	27293000	78269000	0	73828000	29797000	90451000
Pseudomonas sp. GM17	WP_007925960.1	RecName: Full=Elongation factor G; Short=EF-G	GLIQGMEDSVSGK		GLIQGMEDSVSGK	1	0	103000000	5550000	887000000	743000000	695000000	935790000	954630000	996900000	557860000	485540000	868540000	761460000	908680000	695540000	965540000	804230000	875590000	799590000	448620000	388290000	576920000	645350000	724360000
Pseudomonas sp. GM17	WP_007925960.1	RecName: Full=Elongation factor G; Short=EF-G	EFNVEANIGKPQVSYR		EFNVEANIGKPQVSYR	1	154000000	60500000	103000000	568000000	723000000	993000000	1228600000	628890000	901910000	517140000	1179800000	1210300000	1068700000	1120100000	633770000	1562400000	1460600000	1416800000	801530000	1877400000	925140000	399230000	2113800000	69646000
Pseudomonas sp. GM17	WP_007925960.1	RecName: Full=Elongation factor G; Short=EF-G	M(+15.99)DFPEPVISVAVEPK	Oxidation (M)	MDFPEPVISVAVEPK	1	20000000		22900000	192000000	233000000	214000000	241020000	236080000	285760000	429700000	33035000	340360000	306830000	205370000	191090000	361120000	211890000	596360000	190090000	24442000	116120000	81966000	181500000	144430000
Pseudomonas sp. GM17	WP_007925960.1	RecName: Full=Elongation factor G; Short=EF-G	AIYWNDDDKGTTYR		AIYWNDDDKGTTYR	1	17600000		6460000	9730000	10400000	61700000	178770000	35726000	37091000	16126000	168660000	66897000	77869000	96998000	108210000	263750000	184490000	237400000	182210000	231310000	116260000	358330000	230680000	342830000
Pseudomonas sp. GM17	WP_007925960.1	RecName: Full=Elongation factor G; Short=EF-G	TLASEIVPAVC(+57.02)GSSFK	Carbamidomethylation	TLASEIVPAVCGSSFK	1	22900000	5170000	31300000	286000000	1610000000	1280000000	1335100000	553950000	1044800000	422230000	743030000	815340000	702390000	992360000	843370000	1857900000	771810000	1456100000	317430000	699930000	524740000	727310000	736630000	830130000
Pseudomonas sp. GM17	WP_007925960.1	RecName: Full=Elongation factor G; Short=EF-G	SNMVEAAAEANEELMNK		SNMVEAAAEANEELMNK	1	1530000	4320000		78200000	178000000	211000000	290410000	71561000	251060000	132330000	141720000	110590000	55291000	122170000	54001000	313590000	163710000	223890000	88461000	282090000	18268000	160940000	155810000	152970000
Pseudomonas sp. GM17	WP_007925960.1	RecName: Full=Elongation factor G; Short=EF-G	NIGIC(+57.02)AHVDAGK	Carbamidomethylation	NIGICAHVDAGK	1	138000000	147000000	121000000	649000000	1020000000	1050000000	812230000	704720000	648990000	434920000	694650000	1254500000	687560000	867970000	689590000	1476000000	895910000	1075900000	521340000	742300000	451630000	822940000	842960000	898280000
Pseudomonas sp. GM17	WP_007925960.1	RecName: Full=Elongation factor G; Short=EF-G	MGEVHDGAATTDWMVQEQER		MGEVHDGAATTDWMVQEQER	1	27800000		2050000	111000000	128000000	213000000	413600000	181580000	362830000	199970000	213290000	277990000	152700000	269480000	162940000	568880000	270240000	430060000	240560000	142430000	88810000	286290000	239440000	349570000
Pseudomonas sp. GM17	WP_007925960.1	RecName: Full=Elongation factor G; Short=EF-G	YAEAPSNIVEALVK		YAEAPSNIVEALVK	1	96300000	23700000	26800000	417000000	1300000000	1190000000	1358500000	894420000	1069000000	368640000	676840000	639050000	552220000	732780000	525000000	1406000000	1030900000	1273700000	526280000	420820000	295630000	616540000	446430000	617920000
Pseudomonas sp. GM17	WP_007925960.1	RecName: Full=Elongation factor G; Short=EF-G	MDFPEPVISVAVEPK		MDFPEPVISVAVEPK	1	16600000		1700000	31900000	135000000	183000000	576620000	94638000	118990000	63089000	375290000	122280000	160620000	242460000	64650000	307800000	136590000	326960000	209750000	351130000	60800000	447170000	120230000	393330000
Pseudomonas sp. GM17	WP_007925960.1	RecName: Full=Elongation factor G; Short=EF-G	DVTTGDTLC(+57.02)D(+15.99)AASPVILER	Carbamidomethylation; Oxidation or Hydroxylation	DVTTGDTLCDAASPVILER	1		7050000		6480000			2100200	8081700	0	0	10091000	5827000	5070100	14887000	3179600	22432000	15737000	29394000	8496500	7568800	5471000	17961000	6956800	8158500
Pseudomonas sp. GM17	WP_007925960.1	RecName: Full=Elongation factor G; Short=EF-G	AEVPLGEMFGYATDVR		AEVPLGEMFGYATDVR	1	3040000			4200000	13100000	27500000	225680000	1637700	16662000	2923700	238780000	25177000	44118000	104020000	4548500	117960000	19043000	98922000	51766000	180830000	24519000	314040000	66493000	168510000
Pseudomonas sp. GM17	WP_007925960.1	RecName: Full=Elongation factor G; Short=EF-G	AEVPLGEM(+15.99)FGYATDVR	Oxidation (M)	AEVPLGEMFGYATDVR	1	2930000			4790000	13400000	9070000	17061000	7203500	11456000	4876000	75352000	23002000	52076000	41824000	17049000	94501000	40014000	82974000	33965000	6721300	26565000	18493000	100180000	78463000
Pseudomonas sp. GM17	WP_007925960.1	RecName: Full=Elongation factor G; Short=EF-G	YLEEGELTVEEIK		YLEEGELTVEEIK	1	136000000	2260000	78600000	37100000	32700000	38700000	307230000	303970000	151790000	146150000	329360000	87753000	177520000	156160000	168540000	84030000	203470000	367930000	190060000	335520000	159600000	522870000	300720000	464500000
Pseudomonas sp. GM17	WP_007925960.1	RecName: Full=Elongation factor G; Short=EF-G	SN(+.98)M(+15.99)VEAAAEANEELM(+15.99)NK	Deamidation (NQ); Oxidation (M)	SNMVEAAAEANEELMNK	1		44100			0
Pseudomonas sp. GM17	WP_007925960.1	RecName: Full=Elongation factor G; Short=EF-G	NGVVAGYPLIGLK		NGVVAGYPLIGLK	1	39300000	33200000	21400000	71200000	266000000	200000000	241700000	93910000	214600000	109440000	44082000	65084000	93425000	84911000	89183000	256760000	159670000	182260000	91875000	106270000	83690000	95262000	132910000	132380000
Pseudomonas sp. GM17	WP_007925960.1	RecName: Full=Elongation factor G; Short=EF-G	ITVGC(+57.02)EVEGK	Carbamidomethylation	ITVGCEVEGK	1	205000000	264000000	202000000	617000000	433000000	791000000	702110000	634050000	778770000	1031800000	471710000	1009000000	777880000	376700000	785910000	976450000	952870000	904070000	537570000	467000000	402420000	591670000	786420000	633760000
Pseudomonas sp. GM17	WP_007925960.1	RecName: Full=Elongation factor G; Short=EF-G	N(+.98)GVVAGYPLIGLK	Deamidation (NQ)	NGVVAGYPLIGLK	1	28800000	67700000	50500000	84000000	448000000	410000000	466070000	207740000	438800000	197440000	239620000	158760000	255810000	411210000	214440000	546760000	324950000	475870000	229220000	230150000	145470000	278040000	176700000	228580000
Pseudomonas sp. GM17	WP_007925960.1	RecName: Full=Elongation factor G; Short=EF-G	MVQMHANQR		MVQMHANQR	1	43600000	108000000	53000000	97600000	240000000	226000000	150120000	109710000	318630000	101810000	122280000	145160000	80551000	163930000	216990000	270870000	214980000	190560000	126900000	85415000	86543000	154630000	157200000	81995000
Pseudomonas sp. GM17	WP_007925960.1	RecName: Full=Elongation factor G; Short=EF-G	VYS(-2.02)GMLQSGDSVINSVK	2-amino-3-oxo-butanoic_acid	VYSGMLQSGDSVINSVK	1		17500	315000					1332600	403750	279130
Pseudomonas sp. GM17	WP_007925960.1	RecName: Full=Elongation factor G; Short=EF-G	GIHPDNIDDENAPK		GIHPDNIDDENAPK	1	8780000	7770000	4920000	176000	6730000	6620000													272530
Pseudomonas sp. GM17	WP_007925960.1	RecName: Full=Elongation factor G; Short=EF-G	LAQEDPSFR		LAQEDPSFR	6	184000000	204000000	188000000	608000000	658000000	586000000	732470000	643880000	783910000	938370000	745600000	1065800000	744840000	264060000	796910000	857750000	764350000	874020000	528710000	443240000	381460000	652990000	711570000	611060000
Pseudomonas sp. GM17	WP_007925960.1	RecName: Full=Elongation factor G; Short=EF-G	C(+57.02)GTSGVEPQSETVWR	Carbamidomethylation	CGTSGVEPQSETVWR	1	14300000	25200000	25300000	89600000	131000000	139000000	152380000	143030000	127710000	169270000	128190000	123450000	127530000	157160000	94164000	72580000	102500000	151960000	0	0	31977000	0	170260000	0
Pseudomonas sp. GM17	WP_007925960.1	RecName: Full=Elongation factor G; Short=EF-G	M(+15.99)VQMHANQR	Oxidation (M)	MVQMHANQR	1	34900000	16400000	16500000	39800000	121000000	85100000	100120000	75200000	145280000	66847000		11297000	68063000		39539000	114110000	178140000	159370000	105120000	77787000	68981000	112740000	131750000	64067000
Pseudomonas sp. GM17	WP_007925960.1	RecName: Full=Elongation factor G; Short=EF-G	ILFYTGLSHK		ILFYTGLSHK	1	17700000		2410000	2960000	2590000	24900000	145380000	34236000	5807500	8186400	174550000	37316000	43044000	45508000	50257000	38869000	96297000	90832000	122260000	379110000	96932000	369370000	193320000	341650000
Pseudomonas sp. GM17	WP_007925960.1	RecName: Full=Elongation factor G; Short=EF-G	FAPADVDEK		FAPADVDEK	1	146000000	218000000	176000000	414000000	440000000	509000000	502900000	431950000	649250000	465790000	550270000	396140000	349920000	259520000	440970000	831690000	671160000	661840000	412820000	365370000	380490000	524300000	527510000	510000000
Pseudomonas sp. GM17	WP_007925960.1	RecName: Full=Elongation factor G; Short=EF-G	VAASMATK		VAASMATK	1	28600000	38000000	30400000	88000000	23900000	19300000	12610000	50821000	82206000	75839000	40525000	23906000	202320	52752000	78399000	46899000	88513000	76473000	64892000	55514000	23022000	34691000	66922000	51799000
Pseudomonas sp. GM17	WP_007925960.1	RecName: Full=Elongation factor G; Short=EF-G	GLIQGM(+15.99)EDSVSGK	Oxidation (M)	GLIQGMEDSVSGK	1		15900000			351000		6378900	1026800	936630	1579700	6231500	0	433870	677210	191460	726740	651560	576330	0			599450	10726000
Pseudomonas sp. GM17	WP_007925960.1	RecName: Full=Elongation factor G; Short=EF-G	VYS(-18.01)GM(+15.99)LQSGDSVINSVK	Dehydration; Oxidation (M)	VYSGMLQSGDSVINSVK	1		134000	453000	4400000				1965100	838210	393460					139710
Pseudomonas sp. GM17	WP_007925960.1	RecName: Full=Elongation factor G; Short=EF-G	EVLAGDIAALIGM(+15.99)K	Oxidation (M)	EVLAGDIAALIGMK	1	0			80400		0	15958000	813790			28935000	975770	1439900	1666300	572420	307370	747390	1976300	793920	29712000		9645500	1397500	5959800
Pseudomonas sp. GM17	WP_007925960.1	RecName: Full=Elongation factor G; Short=EF-G	DVTTGD(+15.99)TLC(+57.02)DAASPVILER	Oxidation or Hydroxylation; Carbamidomethylation	DVTTGDTLCDAASPVILER	1		1160000												0				16683000
Pseudomonas sp. GM17	WP_007925960.1	RecName: Full=Elongation factor G; Short=EF-G	M(+15.99)VQM(+15.99)HANQR	Oxidation (M)	MVQMHANQR	1	5620000		2900000	18900000	22700000	16200000	13833000	14140000	21644000	9955000	39280000	40782000	16242000	58227000	27990000	20288000	28934000	24522000	17809000	10574000	14916000	16477000	22520000	14690000
Pseudomonas sp. GM17	WP_007925960.1	RecName: Full=Elongation factor G; Short=EF-G	ASYSMEFSK		ASYSMEFSK	1	0	0	0	178000000	235000000	171000000	258020000	210760000	234050000	236220000	254070000	386120000	317030000	412140000	250100000	368710000	289830000	269510000	179620000	133930000	109430000	205000000	239350000	246100000
Pseudomonas sp. GM17	WP_007925960.1	RecName: Full=Elongation factor G; Short=EF-G	MVQMHAN(+.98)QR	Deamidation (NQ)	MVQMHANQR	1	1380000	520000		2830000	13000000	12200000	8462000	5360100	11552000	4573300	4455900	5597700	3985200	6987200	4406700	20464000	14251000	13345000	8391100	5993000	2695700	8605300	8340500	5960000
Pseudomonas sp. GM17	WP_007925960.1	RecName: Full=Elongation factor G; Short=EF-G	MVQM(+15.99)HANQR	Oxidation (M)	MVQMHANQR	1	20400000		0	7280000	98300000	26200000	22483000	59547000	108020000	18383000	11378000		11932000	17664000	7672100	27592000	124110000	30265000	73771000	29592000	14112000	77921000	26940000	67378000
Pseudomonas sp. GM17	WP_007925960.1	RecName: Full=Elongation factor G; Short=EF-G	N(sub D)VTTGDTLC(+57.02)DAASPVILER	Carbamidomethylation	DVTTGDTLCDAASPVILER	1		0		0				0	210750						0		405660	0		0
Pseudomonas sp. GM17	WP_007925960.1	RecName: Full=Elongation factor G; Short=EF-G	VY(-2.02)SGMLQSGDSVINSVK	2-amino-3-oxo-butanoic_acid	VYSGMLQSGDSVINSVK	1		33200	541000	1390000
Pseudomonas sp. GM17	WP_007925960.1	RecName: Full=Elongation factor G; Short=EF-G	MVQ(+.98)MHANQR	Deamidation (NQ)	MVQMHANQR	1	1240000	2760000	2730000	3960000	4190000	4920000			13315000		12578000			3505200	2524400		5555900	3859500			2448700
Pseudomonas sp. GM17	WP_007925960.1	RecName: Full=Elongation factor G; Short=EF-G	EYIPAIQK		EYIPAIQK	1	188000000	294000000	175000000	577000000	623000000	625000000	754820000	659740000	856760000	665550000	547210000	651520000	656440000	959870000	1110900000	1072000000	869320000	932960000	575020000	522670000	447880000	669380000	751800000	730610000
Pseudomonas sp. GM17	WP_007925960.1	RecName: Full=Elongation factor G; Short=EF-G	M(sub E)FNVEANIGKPQVSYR		EFNVEANIGKPQVSYR	1			12200000
Pseudomonas sp. GM17	WP_007925960.1	RecName: Full=Elongation factor G; Short=EF-G	DVTTGDTLC(+57.02)DAAS(+114.04)PVILER	Carbamidomethylation; Ubiquitin	DVTTGDTLCDAASPVILER	1			0													0						0	1045200	0
Pseudomonas sp. GM17	WP_007925960.1	RecName: Full=Elongation factor G; Short=EF-G	N(sub V)YSGMLQSGDSVINSVK		VYSGMLQSGDSVINSVK	1		3680000
Pseudomonas sp. GM17	WP_007925960.1	RecName: Full=Elongation factor G; Short=EF-G	GVVLEPIMK		GVVLEPIMK	1	212000000	316000000	191000000	367000000	766000000	740000000	665080000	508380000	1112700000	770390000	364880000	978310000	417060000	537120000	514730000	780210000	719180000	729440000	495100000	416440000	378610000	467790000	499060000	446910000
Pseudomonas sp. GM17	WP_007925960.1	RecName: Full=Elongation factor G; Short=EF-G	MGIALGK		MGIALGK	1	113000000	124000000	103000000	291000000	349000000	314000000	408800000	327500000	437710000	368880000	311380000	368850000	409960000	282910000	491950000	490690000	538460000	957740000	448810000	226960000	174170000	374520000	415120000	400560000
Pseudomonas sp. GM17	WP_007925960.1	RecName: Full=Elongation factor G; Short=EF-G	MDFN(sub P)EPVISVAVEPK		MDFPEPVISVAVEPK	1			363000					40623000	0				2713500			9029000	0
Pseudomonas sp. GM17	WP_007925960.1	RecName: Full=Elongation factor G; Short=EF-G	IGKPQVSYR		IGKPQVSYR	1	37600000	40900000	22600000	59300000	159000000	139000000	108480000	91950000	157110000	127230000	120190000	173950000	92055000	91212000	91403000	76292000	124170000	120630000	84400000	81627000	88828000	86169000	94128000	83141000
Pseudomonas sp. GM17	WP_007925960.1	RecName: Full=Elongation factor G; Short=EF-G	AGANFLR		AGANFLR	1	126000000	125000000	127000000	377000000	420000000	368000000	479330000	393150000	521670000	631220000	474380000	709890000	452260000	305170000	497430000	609250000	574700000	557730000	606100000	313300000	301150000	498690000	544810000	516720000
Pseudomonas sp. GM17	WP_007925960.1	RecName: Full=Elongation factor G; Short=EF-G	GQYDNYR		GQYDNYR	1		17100000	21400000				101510000	77041000	87765000	77786000	70296000		36622000	53273000		160090000		3421300	99911000	80016000		83440000	86755000	104680000
Pseudomonas sp. GM17	WP_007925960.1	RecName: Full=Elongation factor G; Short=EF-G	VYSGMLQ(+.98)SGDSVINSVK	Deamidation (NQ)	VYSGMLQSGDSVINSVK	1		3260000								780500	23439000												3811000	0
Pseudomonas sp. GM17	WP_007925960.1	RecName: Full=Elongation factor G; Short=EF-G	MGEVH(+15.99)DGAATTDWMVQEQER	Oxidation (HW)	MGEVHDGAATTDWMVQEQER	1			2910000	44100000		1040000	55814000	76262000		78720000	129230000	200110000	69463000	50256000	0	70847000	159750000	49647000	0	32126000		4188000	39013000	2918300
Pseudomonas sp. GM17	WP_007925960.1	RecName: Full=Elongation factor G; Short=EF-G	AIYWNDDDK		AIYWNDDDK	1	24000000		22300000	61900000		56700000	115520000	99393000	87084000	134330000	226310000	226950000	167390000	108070000	156250000	80234000	104270000	127980000	113430000	56208000	40880000	103750000	121450000	135560000
Pseudomonas sp. GM17	WP_007925960.1	RecName: Full=Elongation factor G; Short=EF-G	VAASM(+15.99)ATK	Oxidation (M)	VAASMATK	1	10100000		5130000	456000	6590000	7310000	38239000	12129000		880700		901910				11459000	42155000	17725000	0	63373000	0	18608000	30508000	8835900
Pseudomonas sp. GM17	WP_007925960.1	RecName: Full=Elongation factor G; Short=EF-G	VY(+17.99)SGMLQSGDSVINSVK	Fluorination	VYSGMLQSGDSVINSVK	1		2090000													0
Pseudomonas sp. GM17	WP_007925960.1	RecName: Full=Elongation factor G; Short=EF-G	TLASEIVP(+15.99)AVC(+57.02)GSSFK	Oxidation or Hydroxylation; Carbamidomethylation	TLASEIVPAVCGSSFK	1			4230000					0	7566000	48799000		3454700			15738000		0
Pseudomonas sp. GM17	WP_007925960.1	RecName: Full=Elongation factor G; Short=EF-G	DVTTE(sub G)DTLCDAASPVILER		DVTTGDTLCDAASPVILER	1			0																		0
Pseudomonas sp. GM17	WP_007925960.1	RecName: Full=Elongation factor G; Short=EF-G	M(+15.99)GEVHDGAATTDWMVQEQER	Oxidation (M)	MGEVHDGAATTDWMVQEQER	1		313000	200000	61600000	2100000	7050000	73240000	61435000	45224000	102930000	184820000	280780000	151550000	180350000	134430000	188740000	259410000	145730000	100460000	35040000	33134000	137770000	60682000	131600000
Pseudomonas sp. GM17	WP_007925960.1	RecName: Full=Elongation factor G; Short=EF-G	N(+.98)IGIC(+57.02)AHVDAGK	Deamidation (NQ); Carbamidomethylation	NIGICAHVDAGK	1	293000		46200	282000	5510000														73281
Pseudomonas sp. GM17	WP_007925960.1	RecName: Full=Elongation factor G; Short=EF-G	GIEEQMK		GIEEQMK	1	39100000	35700000		123000000	28800000	55700000	213090000	127210000	170030000	111500000	108960000	106470000	187550000	126790000	144330000	186310000	262810000	227680000	142520000	154010000	219950000	139280000	245460000	194420000
Pseudomonas sp. GM17	WP_007925960.1	RecName: Full=Elongation factor G; Short=EF-G	N(-17.03)GVVAGYPLIGLK	Ammonia-loss (N)	NGVVAGYPLIGLK	1		1340000		0			0				9313800			0		20028000		0	0	8952900		11204000	0	0
Pseudomonas sp. GM17	WP_007925960.1	RecName: Full=Elongation factor G; Short=EF-G	TLASEIVPAVC(+57.02)GSSFK(+15.99)	Carbamidomethylation; Oxidation or Hydroxylation	TLASEIVPAVCGSSFK	1		1880000		0											7732000
Pseudomonas sp. GM17	WP_007925960.1	RecName: Full=Elongation factor G; Short=EF-G	L(sub N)IGIC(+57.02)AHVDAGK	Carbamidomethylation	NIGICAHVDAGK	1			719000		7810000		226920			531040		2712700		178240				10358000
Pseudomonas sp. GM17	WP_007925960.1	RecName: Full=Elongation factor G; Short=EF-G	LQSGDSVINSVK		LQSGDSVINSVK	1	1960000			4700000			10208000	9479900	0	15062000	7275000	9996500	9595600	7262400	7692000	8217600	13989000	14463000			1638600	2719400	2790800	3588600
Pseudomonas sp. GM17	WP_007925960.1	RecName: Full=Elongation factor G; Short=EF-G	DT(sub V)TTGDTLC(+57.02)DAASPVILER	Carbamidomethylation	DVTTGDTLCDAASPVILER	1		814000							1569600						2199100
Pseudomonas sp. GM17	WP_007925960.1	RecName: Full=Elongation factor G; Short=EF-G	ANEVVGGVVPK		ANEVVGGVVPK	1	7320000	9330000	7990000	10800000		12800000	14654000	10446000	10069000	27376000	14565000	22084000	9955000	8054200	7685500	4928000	10997000	13820000	5976200	7522400	2848400	7909900	6400400	7684200
Pseudomonas sp. GM17	WP_007925960.1	RecName: Full=Elongation factor G; Short=EF-G	YLQ(sub E)EGELTVEEIK		YLEEGELTVEEIK	1	27000000		0								2049600
Pseudomonas sp. GM17	WP_007925960.1	RecName: Full=Elongation factor G; Short=EF-G	ARTLASEIVPAVC(+57.02)GSSFK	Carbamidomethylation	ARTLASEIVPAVCGSSFK	1			1500000
Pseudomonas sp. GM17	WP_007925960.1	RecName: Full=Elongation factor G; Short=EF-G	M(+15.99)GEVHDGAATTDWM(+15.99)VQ(+.98)EQER	Oxidation (M); Deamidation (NQ)	MGEVHDGAATTDWMVQEQER	1		0						0	0	0	0	0			605320		366550	34694000	18189000
Pseudomonas sp. GM17	WP_007925960.1	RecName: Full=Elongation factor G; Short=EF-G	VAASMS(sub A)TK		VAASMATK	1		6670000																		36998000	0
Pseudomonas sp. GM17	WP_007925960.1	RecName: Full=Elongation factor G; Short=EF-G	N(sub D)T(sub V)TTGDTLC(+57.02)DAASPVILER	Carbamidomethylation	DVTTGDTLCDAASPVILER	1		1600000						0			223130		0	0		0		0	0	0		851800
Bacillus sp. Bc15	A0A1M6VBR5	RecName: Full=Small, acid-soluble spore protein 1; Short=SASP	NSNQLASHGAQAALDQM(+15.99)K	Oxidation (M)	NSNQLASHGAQAALDQMK	1	6630000000	5130000000	3790000000	392000000	453000000	1390000000	828910000	103480000	337900000	238440000	439690000	260230000	477870000	527310000	91209000	149720000	52184000	119190000		4417800		2411000
Bacillus sp. Bc15	A0A1M6VBR5	RecName: Full=Small, acid-soluble spore protein 1; Short=SASP	NSNQLASHGAQAALDQM(+31.99)K	Sulphone	NSNQLASHGAQAALDQMK	1	17100000	22700000	10000000	965000	0	937000	514360	81416	174960		161480		144960	985430
Bacillus sp. Bc15	A0A1M6VBR5	RecName: Full=Small, acid-soluble spore protein 1; Short=SASP	NSNQ(+.98)LASHGAQAALDQMK	Deamidation (NQ)	NSNQLASHGAQAALDQMK	1	11000000	134000000	343000	28000000	15600000	18600000	34158000		9798700		2079600	0	38906000	6156100	588790	7968600		1961000
Bacillus sp. Bc15	A0A1M6VBR5	RecName: Full=Small, acid-soluble spore protein 1; Short=SASP	NRN(+.98)SNQLASHGAQAALDQMK	Deamidation (NQ)	NRNSNQLASHGAQAALDQMK	1	226000000	49800000	60200000	2230000	8720000	15800000					4564700	4028900
Bacillus sp. Bc15	A0A1M6VBR5	RecName: Full=Small, acid-soluble spore protein 1; Short=SASP	NSNQLASHGAQAALDQ(+.98)MK	Deamidation (NQ)	NSNQLASHGAQAALDQMK	1	17600000	82100000	1200000	32900000			3733700				54381000	0	40987000			0
Bacillus sp. Bc15	A0A1M6VBR5	RecName: Full=Small, acid-soluble spore protein 1; Short=SASP	NSN(+.98)QLASHGAQAALDQMK	Deamidation (NQ)	NSNQLASHGAQAALDQMK	1	723000000	385000000	584000000	14900000	3200000	18600000	22999000		1207700	1373600		3125600	1927600	3929900		0
Bacillus sp. Bc15	A0A1M6VBR5	RecName: Full=Small, acid-soluble spore protein 1; Short=SASP	N(+.98)SNQLASHGAQAALDQMK	Deamidation (NQ)	NSNQLASHGAQAALDQMK	1	1540000000	851000000	853000000	44700000	42000000	162000000	43681000	5956500	43182000	16133000	36673000	35013000	29317000	65176000	5848000	8853000		4404000
Bacillus sp. Bc15	A0A1M6VBR5	RecName: Full=Small, acid-soluble spore protein 1; Short=SASP	NSNQLASHGAQAALD(+14.02)QMK	Methylation(others)	NSNQLASHGAQAALDQMK	1	14400000	7280000
Bacillus sp. Bc15	A0A1M6VBR5	RecName: Full=Small, acid-soluble spore protein 1; Short=SASP	NSNQLASHGAQAALDQMK		NSNQLASHGAQAALDQMK	1	18200000000	2040000000	3640000000	783000000	1580000000	2910000000	1145900000	238160000	971860000	460350000	720050000	1208100000	1435300000	1301100000	275970000	456020000	155070000	252670000	45221000	29506000		1744400
Bacillus sp. Bc15	A0A1M6VBR5	RecName: Full=Small, acid-soluble spore protein 1; Short=SASP	NSN(-17.03)QLASHGAQAALDQMK	Ammonia-loss (N)	NSNQLASHGAQAALDQMK	1	28800000	15700000	269000				2549700
Bacillus sp. Bc15	A0A1M6VBR5	RecName: Full=Small, acid-soluble spore protein 1; Short=SASP	NSNQLASH(+57.02)GAQAALDQMK	Carbamidomethylation (DHKE X@N-term)	NSNQLASHGAQAALDQMK	1	3480000	3330000	447000	3930000	6560000	5060000						11085000	294100	6143000	1391900	9675500		3750500
Bacillus sp. Bc15	A0A1M6VBR5	RecName: Full=Small, acid-soluble spore protein 1; Short=SASP	NSNQLASHGAQ(+.98)AALDQM(+15.99)K	Deamidation (NQ); Oxidation (M)	NSNQLASHGAQAALDQMK	1			1490000			0						0		78147
Bacillus sp. Bc15	A0A1M6VBR5	RecName: Full=Small, acid-soluble spore protein 1; Short=SASP	N(+.98)SNQLASHGAQAALDQM(+15.99)K	Deamidation (NQ); Oxidation (M)	NSNQLASHGAQAALDQMK	1	246000000	40700000	73500000	786000		1120000							489580					2389900
Bacillus sp. Bc15	A0A1M6VBR5	RecName: Full=Small, acid-soluble spore protein 1; Short=SASP	N(-17.03)SNQLASHGAQAALDQMK	Ammonia-loss (N)	NSNQLASHGAQAALDQMK	1	26900000	14100000	17400000											459450
Bacillus sp. Bc15	A0A1M6VBR5	RecName: Full=Small, acid-soluble spore protein 1; Short=SASP	YEIAQEFGVQLGADTSSR		YEIAQEFGVQLGADTSSR	1	136000000	47400000	72400000	25400000		1320000	570810				2504000	827230	4740400	5778800
Bacillus sp. Bc15	A0A1M6VBR5	RecName: Full=Small, acid-soluble spore protein 1; Short=SASP	N(+27.99)SNQLASHGAQAALDQMK	Formylation (Protein N-term)	NSNQLASHGAQAALDQMK	1	0
Bacillus sp. Bc15	A0A1M6VBR5	RecName: Full=Small, acid-soluble spore protein 1; Short=SASP	NSNQLASHGAQ(+.98)AALDQMK	Deamidation (NQ)	NSNQLASHGAQAALDQMK	1	8380000	0	21600000	1680000	32500000		55293000		0	0						8268100		8775500
Bacillus sp. Bc15	A0A1M6VBR5	RecName: Full=Small, acid-soluble spore protein 1; Short=SASP	NSNQLASHGAQAALD(-18.01)QMK	Dehydration	NSNQLASHGAQAALDQMK	1	11400000	7250000	4010000			954000			130090				155430	532740
Bacillus sp. Bc15	A0A1M6VBR5	RecName: Full=Small, acid-soluble spore protein 1; Short=SASP	NSN(+.98)QLASHGAQAALDQM(+15.99)K	Deamidation (NQ); Oxidation (M)	NSNQLASHGAQAALDQMK	1	3650000	2130000		3320000				18910000						1306700
Bacillus sp. Bc15	A0A1M6VBR5	RecName: Full=Small, acid-soluble spore protein 1; Short=SASP	N(+.98)RNSN(+.98)QLASHGAQAALDQMK	Deamidation (NQ)	NRNSNQLASHGAQAALDQMK	1			2690000
Bacillus sp. Bc15	A0A1M6VBR5	RecName: Full=Small, acid-soluble spore protein 1; Short=SASP	NRN(+.98)SN(+.98)QLASHGAQAALDQMK	Deamidation (NQ)	NRNSNQLASHGAQAALDQMK	1			1100000
Bacillus sp. Bc15	A0A1M6VBR5	RecName: Full=Small, acid-soluble spore protein 1; Short=SASP	N(+42.01)R(+31.99)NSNQLASHGAQAALDQMK	Acetylation (Protein N-term); Dihydroxy	NRNSNQLASHGAQAALDQMK	1		85600000	11900000
Bacillus sp. Bc15	A0A1M6VBR5	RecName: Full=Small, acid-soluble spore protein 1; Short=SASP	NRN(+.98)SNQLASHGAQAALDQ(+.98)MK	Deamidation (NQ)	NRNSNQLASHGAQAALDQMK	1	0
Bacillus sp. Bc15	A0A1M6VBR5	RecName: Full=Small, acid-soluble spore protein 1; Short=SASP	LVAMAEQQLGGGYTR		LVAMAEQQLGGGYTR	1	1980000000	1440000000	1090000000	341000000	134000000	514000000	360470000	37991000	110500000	188930000	486060000	383510000	640850000	891340000	84074000	69356000	12457000	29975000
Bacillus sp. Bc15	A0A1M6VBR5	RecName: Full=Small, acid-soluble spore protein 1; Short=SASP	N(+.98)RNSNQLASHGAQAALDQMK	Deamidation (NQ)	NRNSNQLASHGAQAALDQMK	1		25500000
Bacillus sp. Bc15	A0A1M6VBR5	RecName: Full=Small, acid-soluble spore protein 1; Short=SASP	N(+.98)SN(+.98)QLASHGAQAALDQMK	Deamidation (NQ)	NSNQLASHGAQAALDQMK	1	34700000	28400000	57400000			940000			538310
Bacillus sp. Bc15	A0A1M6VBR5	RecName: Full=Small, acid-soluble spore protein 1; Short=SASP	NRN(+.98)SNQLASHGAQ(+.98)AALDQMK	Deamidation (NQ)	NRNSNQLASHGAQAALDQMK	1			2240000
Bacillus sp. Bc15	A0A1M6VBR5	RecName: Full=Small, acid-soluble spore protein 1; Short=SASP	LVAM(+15.99)AEQQLGGGYTR	Oxidation (M)	LVAMAEQQLGGGYTR	1	1200000000	1050000000	761000000	53200000	18700000	57700000	7227600	5758400	21525000	25176000	16304000	23182000	22585000	21188000	6153900	4959200	1556000	3498200	1667600	1640000	1455000	464630	1854900	1553100
Bacillus sp. Bc15	A0A1M6VBR5	RecName: Full=Small, acid-soluble spore protein 1; Short=SASP	NRNSNQLASHGAQAALDQM(+15.99)K	Oxidation (M)	NRNSNQLASHGAQAALDQMK	1	0
Bacillus sp. Bc15	A0A1M6VBR5	RecName: Full=Small, acid-soluble spore protein 1; Short=SASP	N(+104.03)SNQLASHGAQAALDQMK	Benzoyl	NSNQLASHGAQAALDQMK	1	28100000	17700000	0		1140000
Bacillus sp. Bc15	A0A1M6VBR5	RecName: Full=Small, acid-soluble spore protein 1; Short=SASP	N(+.98)SNQ(+.98)LASHGAQAALDQMK	Deamidation (NQ)	NSNQLASHGAQAALDQMK	1	34700000	9630000		0								1968000	1157700		166480
Bacillus sp. Bc15	A0A1M6VBR5	RecName: Full=Small, acid-soluble spore protein 1; Short=SASP	NRN(+.98)SNQLASHGAQAALDQM(+15.99)K	Deamidation (NQ); Oxidation (M)	NRNSNQLASHGAQAALDQMK	1		33300000
Bacillus sp. Bc15	A0A1M6VBR5	RecName: Full=Small, acid-soluble spore protein 1; Short=SASP	NRN(+.98)SNQLASHGAQ(+.98)AALDQ(+.98)MK	Deamidation (NQ)	NRNSNQLASHGAQAALDQMK	1	6590000
Bacillus sp. Bc15	A0A1M6VBR5	RecName: Full=Small, acid-soluble spore protein 1; Short=SASP	ANGSVGGEITKR		ANGSVGGEITKR	6	1350000000	2970000000	953000000	26600000	2080000	45500000	12310000	4586600	0		4103700	6581300	5795100	12371000	7130100	144140000	7673000	12423000	0
Bacillus sp. Bc15	A0A1M6VBR5	RecName: Full=Small, acid-soluble spore protein 1; Short=SASP	NRN(+.98)SNQ(+.98)LASHGAQAALDQMK	Deamidation (NQ)	NRNSNQLASHGAQAALDQMK	1	6470000		497000
Bacillus sp. Bc15	A0A1M6VBR5	RecName: Full=Small, acid-soluble spore protein 1; Short=SASP	ANGSVGGEITK		ANGSVGGEITK	6	11700000000	8200000000	5930000000	977000000	95700000	406000000	569290000	181280000	331580000	407770000	599070000	670730000	544360000	679650000	229590000	174110000	80393000	129860000	1158100	14667000		628500	530260	505810
Bacillus sp. Bc15	A0A1M6VBR5	RecName: Full=Small, acid-soluble spore protein 1; Short=SASP	NSNQ(+.98)LASHGAQAALDQM(+15.99)K	Deamidation (NQ); Oxidation (M)	NSNQLASHGAQAALDQMK	1	30800000		25300000	6900000				10956000		43918000				2884400	1862000	1327100		663410
Bacillus sp. Bc15	A0A1M6VBR5	RecName: Full=Small, acid-soluble spore protein 1; Short=SASP	N(+108.00)SNQLASHGAQAALDQMK	O-Ethylphosphorylation	NSNQLASHGAQAALDQMK	1	51200000	28200000
Bacillus sp. Bc15	A0A1M6VBR5	RecName: Full=Small, acid-soluble spore protein 1; Short=SASP	SNQLASHGAQAALDQMK		SNQLASHGAQAALDQMK	1	278000000	116000000	74200000	4300000	9910000	24800000	9875300		4152900	2198300	943160			6772800
Bacillus sp. Bc15	A0A1M6VBR5	RecName: Full=Small, acid-soluble spore protein 1; Short=SASP	NS(-2.02)NQLASHGAQAALDQMK	2-amino-3-oxo-butanoic_acid	NSNQLASHGAQAALDQMK	1	5420000	3820000	51000			19400000			18154000	7271500		8319500			5982600
Bacillus sp. Bc15	A0A1M6VBR5	RecName: Full=Small, acid-soluble spore protein 1; Short=SASP	AN(-17.03)GSVGGEITKR	Ammonia-loss (N)	ANGSVGGEITKR	6	143000000	245000000	141000000													30970000
Bacillus sp. Bc15	A0A1M6VBR5	RecName: Full=Small, acid-soluble spore protein 1; Short=SASP	N(+162.05)S(+79.97)NQLASHGAQAALDQMK	Hexose (NSY); Phosphorylation (STY)	NSNQLASHGAQAALDQMK	1	2220000	280000
Bacillus sp. Bc15	A0A1M6VBR5	RecName: Full=Small, acid-soluble spore protein 1; Short=SASP	NS(+108.00)NQLASHGAQAALDQMK	O-Ethylphosphorylation	NSNQLASHGAQAALDQMK	1	1790000	25500000	0
Bacillus sp. Bc15	A0A1M6VBR5	RecName: Full=Small, acid-soluble spore protein 1; Short=SASP	NRN(+.98)SN(+.98)Q(+.98)LASHGAQAALDQMK	Deamidation (NQ)	NRNSNQLASHGAQAALDQMK	1	5410000
Bacillus sp. Bc15	A0A1M6VBR5	RecName: Full=Small, acid-soluble spore protein 1; Short=SASP	NSNQLASHGAQAALDQD(sub M)K		NSNQLASHGAQAALDQMK	1	3000000	2100000	499000
Bacillus sp. Bc15	A0A1M6VBR5	RecName: Full=Small, acid-soluble spore protein 1; Short=SASP	Y(-2.02)EIAQEFGVQLGADTSSR	2-amino-3-oxo-butanoic_acid	YEIAQEFGVQLGADTSSR	1	939000		40300								38553
Bacillus sp. Bc15	A0A1M6VBR5	RecName: Full=Small, acid-soluble spore protein 1; Short=SASP	N(+42.01)SNQ(+.98)LASHGAQAALDQMK	Acetylation (Protein N-term); Deamidation (NQ)	NSNQLASHGAQAALDQMK	1	0
Bacillus sp. Bc15	A0A1M6VBR5	RecName: Full=Small, acid-soluble spore protein 1; Short=SASP	L(+27.99)VAM(+15.99)AEQQLGGGYTR	Formylation; Oxidation (M)	LVAMAEQQLGGGYTR	1	574000
Bacillus sp. Bc15	A0A1M6VBR5	RecName: Full=Small, acid-soluble spore protein 1; Short=SASP	NQLASHGAQAALDQMK		NQLASHGAQAALDQMK	1	289000	851000
Bacillus sp. Bc15	A0A1M6VBR5	RecName: Full=Small, acid-soluble spore protein 1; Short=SASP	LVAM(+31.99)AEQQLGGGYTR	Sulphone	LVAMAEQQLGGGYTR	1	0	2560000	173000
Bacillus sp. Bc15	A0A1M6VBR5	RecName: Full=Small, acid-soluble spore protein 1; Short=SASP	AN(-17.03)GSVGGEITK	Ammonia-loss (N)	ANGSVGGEITK	6	1890000000	1090000000	995000000	20000000							56886000		30230000
Bacillus sp. Bc15	A0A1M6VBR5	RecName: Full=Small, acid-soluble spore protein 1; Short=SASP	NSNQLASHGAQAALDQT(sub M)K		NSNQLASHGAQAALDQMK	1		492000	1040000
Bacillus sp. Bc15	A0A1M6VBR5	RecName: Full=Small, acid-soluble spore protein 1; Short=SASP	C(sub N)RNSNQLASHGAQAALDQMK		NRNSNQLASHGAQAALDQMK	1	0
Bacillus sp. Bc15	A0A1M6VBR5	RecName: Full=Small, acid-soluble spore protein 1; Short=SASP	NSNQLASH(+72.02)GAQAALDQMK	Ethoxyformylation	NSNQLASHGAQAALDQMK	1	1810000		620000
Bacillus sp. Bc15	A0A1M6VBR5	RecName: Full=Small, acid-soluble spore protein 1; Short=SASP	NSNM(sub Q)LASHGAQAALDQMK		NSNQLASHGAQAALDQMK	1			649000000						1721100	1556200
Bacillus sp. Bc15	A0A1M6VBR5	RecName: Full=Small, acid-soluble spore protein 1; Short=SASP	NSNQLASHGAQAALD(-18.01)QM(+15.99)K	Dehydration; Oxidation (M)	NSNQLASHGAQAALDQMK	1	5120000
Bacillus sp. Bc15	A0A1M6VBR5	RecName: Full=Small, acid-soluble spore protein 1; Short=SASP	NSNQLASHGAQAALDQM(+15.99)K(+28.03)	Oxidation (M); Dimethylation(KR)	NSNQLASHGAQAALDQMK	1	2560000		441000
Bacillus sp. Bc15	A0A1M6VBR5	RecName: Full=Small, acid-soluble spore protein 1; Short=SASP	LVAMS(sub A)EQQLGGGYTR		LVAMAEQQLGGGYTR	1	0
Bacillus sp. Bc15	A0A1M6VBR5	RecName: Full=Small, acid-soluble spore protein 1; Short=SASP	NH(sub S)NQLASHGAQAALDQMK		NSNQLASHGAQAALDQMK	1	11100000	13700000	4200000
Bacillus sp. Bc15	A0A1M6VBR5	RecName: Full=Small, acid-soluble spore protein 1; Short=SASP	QLASHGAQAALDQMK		QLASHGAQAALDQMK	1	105000000	26000000	37100000		0	16400000	3413200	403090	1893300	1213600	3429600	2495300	1493600	3560200	570280
Bacillus sp. Bc15	A0A1M6VBR5	RecName: Full=Small, acid-soluble spore protein 1; Short=SASP	NSNQLASHGAQAALDQMK(+28.03)	Dimethylation(KR)	NSNQLASHGAQAALDQMK	1	5380000
Bacillus sp. Bc15	A0A1M6VBR5	RecName: Full=Small, acid-soluble spore protein 1; Short=SASP	LVAQ(sub M)AEQQLGGGYTR		LVAMAEQQLGGGYTR	1			319000			2110000
Bacillus sp. Bc15	A0A1M6VBR5	RecName: Full=Small, acid-soluble spore protein 1; Short=SASP	N(+42.01)SNQLAS(+79.97)HGAQAALDQMK	Acetylation (Protein N-term); Phosphorylation (STY)	NSNQLASHGAQAALDQMK	1	0
Bacillus sp. Bc15	A0A1M6VBR5	RecName: Full=Small, acid-soluble spore protein 1; Short=SASP	NSNQ(+.98)LASHGAQAALDQ(+.98)MK	Deamidation (NQ)	NSNQLASHGAQAALDQMK	1		35900
Bacillus sp. Bc15	A0A1M6VBR5	RecName: Full=Small, acid-soluble spore protein 1; Short=SASP	AN(+.98)GSVGGEITK	Deamidation (NQ)	ANGSVGGEITK	6	7330000	21800000	1390000000	290000000			70947000	0	0	103370000	157580000	134020000	82002000	104200000	58771000	0	8005000
Bacillus sp. Bc15	A0A1M6VBR5	RecName: Full=Small, acid-soluble spore protein 1; Short=SASP	ASHGAQAALDQMK		ASHGAQAALDQMK	1	104000000	43900000	22200000	2210000		6550000	1944200	129320		2220300	1651900	1224600	2069900	2977300	119260		210860
Bacillus sp. Bc15	A0A1M6VBR5	RecName: Full=Small, acid-soluble spore protein 1; Short=SASP	Q(sub N)A(sub S)NQLASHGAQAALDQMK		NSNQLASHGAQAALDQMK	1	137000	487000	90500			985000
Bacillus sp. Bc15	A0A1M6VBR5	RecName: Full=Small, acid-soluble spore protein 1; Short=SASP	T(sub N)P(sub S)NQLASHGAQAALDQMK		NSNQLASHGAQAALDQMK	1	63700
Bacillus sp. Bc15	A0A1M6VBR5	RecName: Full=Small, acid-soluble spore protein 1; Short=SASP	AN(+.98)GS(-18.01)VGGEITKR	Deamidation (NQ); Dehydration	ANGSVGGEITKR	6	16900000	11800000	11000000	0
Bacillus sp. Bc15	A0A1M6VBR5	RecName: Full=Small, acid-soluble spore protein 1; Short=SASP	NSNQLASHGAQAALDQM(+15.99)K(+14.02)	Oxidation (M); Methylation(KR)	NSNQLASHGAQAALDQMK	1	1390000	2790000	1640000
Bacillus sp. Bc15	A0A1M6VBR5	RecName: Full=Small, acid-soluble spore protein 1; Short=SASP	NSNQLASH(+57.02)GAQAALDQM(+15.99)K	Carbamidomethylation (DHKE X@N-term); Oxidation (M)	NSNQLASHGAQAALDQMK	1			519000
Bacillus sp. Bc15	A0A1M6VBR5	RecName: Full=Small, acid-soluble spore protein 1; Short=SASP	NS(+60.00)NQLASHGAQAALDQMK	2-OH-ethyl thio-Ser	NSNQLASHGAQAALDQMK	1	0
Bacillus sp. Bc15	A0A1M6VBR5	RecName: Full=Small, acid-soluble spore protein 1; Short=SASP	L(+57.02)VAMAEQQLGGGYTR	Carbamidomethylation (DHKE X@N-term)	LVAMAEQQLGGGYTR	1	2570000	602000	4250000		767000	1470000	531910			364480	4593800	844310	2299200	9879700		1336200		752100
Bacillus sp. Bc15	A0A1M6VBR5	RecName: Full=Small, acid-soluble spore protein 1; Short=SASP	ANGSVGGEITK(+57.02)R	Carbamidomethylation (DHKE X@N-term)	ANGSVGGEITKR	6			457000	509000		102000				0		421870	309380	116440
Bacillus sp. Bc15	A0A1M6VBR5	RecName: Full=Small, acid-soluble spore protein 1; Short=SASP	SNQLASHGAE(sub Q)AALDQMK		SNQLASHGAQAALDQMK	1	0
Bacillus sp. Bc15	A0A1M6VBR5	RecName: Full=Small, acid-soluble spore protein 1; Short=SASP	LVAMAE(+14.02)QQLGGGYTR	Methylation(others)	LVAMAEQQLGGGYTR	1		479000	38400
Bacillus sp. Bc15	A0A1M6VBR5	RecName: Full=Small, acid-soluble spore protein 1; Short=SASP	LVAE(sub M)AEQQLGGGYTR		LVAMAEQQLGGGYTR	1	3950000		928000
Bacillus sp. Bc15	A0A1M6VBR5	RecName: Full=Small, acid-soluble spore protein 1; Short=SASP	NSNQLASH(+61.91)GAQAALDQMK	Replacement of 2 protons by zinc	NSNQLASHGAQAALDQMK	1	0
Bacillus sp. Bc15	A0A1M6VBR5	RecName: Full=Small, acid-soluble spore protein 1; Short=SASP	NSNQLASHGAQ		NSNQLASHGAQ	1	33900000	17100000	11700000
Bacillus sp. Bc15	A0A1M6VBR5	RecName: Full=Small, acid-soluble spore protein 1; Short=SASP	LASHGAQAALDQMK		LASHGAQAALDQMK	1	6920000	2380000		2200000	2420000	11400000				1316100	3583700	2497300	3255600	3621900
Bacillus sp. Bc15	A0A1M6VBR5	RecName: Full=Small, acid-soluble spore protein 1; Short=SASP	AN(+.98)GS(-18.01)VGGEITK	Deamidation (NQ); Dehydration	ANGSVGGEITK	6	0	340000000	226000000									3983600		7638400
Bacillus sp. Bc15	A0A1M6VBR5	RecName: Full=Small, acid-soluble spore protein 1; Short=SASP	NSNQLASHGAQAS(sub A)LDQMK		NSNQLASHGAQAALDQMK	1		11400000							0				2666800
Bacillus sp. Bc15	A0A1M6VBR5	RecName: Full=Small, acid-soluble spore protein 1; Short=SASP	NSNQLAH(sub S)HGAQAALDQMK		NSNQLASHGAQAALDQMK	1	4740000
Bacillus sp. Bc15	A0A1M6VBR5	RecName: Full=Small, acid-soluble spore protein 1; Short=SASP	NSNQLASHGAQAALD(+37.95)QMK	Replacement of 2 protons by calcium	NSNQLASHGAQAALDQMK	1	11200000	6070000
Bacillus sp. Bc15	A0A1M6VBR5	RecName: Full=Small, acid-soluble spore protein 1; Short=SASP	AN(+.98)GSVGGEITKR	Deamidation (NQ)	ANGSVGGEITKR	6	142000000	496000000	104000000	7460000	2010000	4400000								624490	348270	9094900
Bacillus sp. Bc15	A0A1M6VBR5	RecName: Full=Small, acid-soluble spore protein 1; Short=SASP	NS(+79.97)N(+162.05)QLASHGAQAALDQMK	Phosphorylation (STY); Hexose (NSY)	NSNQLASHGAQAALDQMK	1		727000
Bacillus sp. Bc15	A0A1M6VBR5	RecName: Full=Small, acid-soluble spore protein 1; Short=SASP	YEIAQ(+.98)EFGVQLGADTSSR	Deamidation (NQ)	YEIAQEFGVQLGADTSSR	1	476000		345000				0				0
Bacillus sp. Bc15	A0A1M6VBR5	RecName: Full=Small, acid-soluble spore protein 1; Short=SASP	N(+.98)SNQLASHGAQ(+.98)AALDQM(+15.99)K	Deamidation (NQ); Oxidation (M)	NSNQLASHGAQAALDQMK	1	0
Bacillus sp. Bc15	A0A1M6VBR5	RecName: Full=Small, acid-soluble spore protein 1; Short=SASP	NQ(sub R)NC(sub S)NQLASHGAQAALDQMK		NRNSNQLASHGAQAALDQMK	1	1140000
Bacillus sp. Bc15	A0A1M6VBR5	RecName: Full=Small, acid-soluble spore protein 1; Short=SASP	SHGAQAALDQMK		SHGAQAALDQMK	1	5200000	3810000
Bacillus sp. Bc15	A0A1M6VBR5	RecName: Full=Small, acid-soluble spore protein 1; Short=SASP	LP(sub V)AMAEQQLGGGYTR		LVAMAEQQLGGGYTR	1	4380000	1630000	1850000	467000					105610		4848800					634860
Bacillus sp. Bc15	A0A1M6VBR5	RecName: Full=Small, acid-soluble spore protein 1; Short=SASP	E(sub Q)LASHGAQAALDQMK		QLASHGAQAALDQMK	1	519000
Bacillus sp. Bc15	A0A1M6VBR5	RecName: Full=Small, acid-soluble spore protein 1; Short=SASP	N(+42.01)SNQLASHGAQAALDQMK	Acetylation (Protein N-term)	NSNQLASHGAQAALDQMK	1	111000
Bacillus sp. Bc15	A0A1M6VBR5	RecName: Full=Small, acid-soluble spore protein 1; Short=SASP	RANGSVGGEITK		RANGSVGGEITK	6	417000000	2330000000	469000000	1820000	22700000	15700000	12107000		5573300			1345800		2078900	2045400	38193000
Bacillus sp. Bc15	A0A1M6VBR5	RecName: Full=Small, acid-soluble spore protein 1; Short=SASP	YM(sub E)IAQEFGVQLGADTSSR		YEIAQEFGVQLGADTSSR	1		191000
Bacillus sp. Bc15	A0A1M6VBR5	RecName: Full=Small, acid-soluble spore protein 1; Short=SASP	NSNQLASHGAQAA		NSNQLASHGAQAA	1		877000	490000
Bacillus sp. Bc15	A0A1M6VBR5	RecName: Full=Small, acid-soluble spore protein 1; Short=SASP	LVS(sub A)MAEQQLGGGYTR		LVAMAEQQLGGGYTR	1	188000000		40700000								0
Bacillus sp. Bc15	A0A1M6VBR5	RecName: Full=Small, acid-soluble spore protein 1; Short=SASP	SD(sub N)QLASHGAQAALDQMK		SNQLASHGAQAALDQMK	1	7220000
Bacillus sp. Bc15	A0A1M6VBR5	RecName: Full=Small, acid-soluble spore protein 1; Short=SASP	SNE(sub Q)LASHGAQAALDQMK		SNQLASHGAQAALDQMK	1		6580000	2850000
Bacillus sp. Bc15	A0A1M6VBR5	RecName: Full=Small, acid-soluble spore protein 1; Short=SASP	E(sub N)A(sub S)NQLASHGAQAALDQMK		NSNQLASHGAQAALDQMK	1	0
Bacillus sp. Bc15	A0A1M6VBR5	RecName: Full=Small, acid-soluble spore protein 1; Short=SASP	N(+30.01)SNQLASHGAQAALDQMK	Hydroxymethyl	NSNQLASHGAQAALDQMK	1	710000	812000
Bacillus sp. Bc15	A0A1M6VBR5	RecName: Full=Small, acid-soluble spore protein 1; Short=SASP	NS(+121.04)NQLASHGAQAALDQMK	Phosphorylation to pyridyl thiol	NSNQLASHGAQAALDQMK	1	134000
Bacillus sp. Bc15	A0A1M6VBR5	RecName: Full=Small, acid-soluble spore protein 1; Short=SASP	GGEF(sub I)TKRM(sub L)VAMAEQQLGGGYTR		GGEITKRLVAMAEQQLGGGYTR	1	1070000
Bacillus sp. Bc15	A0A1M6VBR5	RecName: Full=Small, acid-soluble spore protein 1; Short=SASP	NSNQLAS(+121.04)HGAQAALDQMK	Phosphorylation to pyridyl thiol	NSNQLASHGAQAALDQMK	1	9820000
Bacillus sp. Bc15	A0A1M6VBR5	RecName: Full=Small, acid-soluble spore protein 1; Short=SASP	NSN(+.98)QLASH(+57.02)GAQAALDQMK	Deamidation (NQ); Carbamidomethylation (DHKE X@N-term)	NSNQLASHGAQAALDQMK	1		982000
Bacillus sp. Bc15	A0A1M6VBR5	RecName: Full=Small, acid-soluble spore protein 1; Short=SASP	LVAMAEQ(+.98)QLGGGYTR	Deamidation (NQ)	LVAMAEQQLGGGYTR	1		0		5780000				61379		0	899900	5814900	0	199010	444530
Bacillus sp. Bc15	A0A1M6VBR5	RecName: Full=Small, acid-soluble spore protein 1; Short=SASP	NSNQLASH(+142.11)GAQAALDQMK	Diphthamide	NSNQLASHGAQAALDQMK	1		438000
Bacillus sp. Bc15	A0A1M6VBR5	RecName: Full=Small, acid-soluble spore protein 1; Short=SASP	D(sub N)RNY(sub S)NQLASHGAQAALDQMK		NRNSNQLASHGAQAALDQMK	1			391000
Bacillus sp. Bc15	A0A1M6VBR5	RecName: Full=Small, acid-soluble spore protein 1; Short=SASP	SNQLASHGAQAS(sub A)LDQMK		SNQLASHGAQAALDQMK	1	101000000		12400000
Bacillus sp. Bc15	A0A1M6VBR5	RecName: Full=Small, acid-soluble spore protein 1; Short=SASP	NR(sub S)NQF(sub L)ASHGAQAALDQMK		NSNQLASHGAQAALDQMK	1		10700000
Bacillus sp. Bc15	A0A1M6VBR5	RecName: Full=Small, acid-soluble spore protein 1; Short=SASP	HGAQAALDQMK		HGAQAALDQMK	1	10500000						0
Bacillus sp. Bc15	A0A1M6VBR5	RecName: Full=Small, acid-soluble spore protein 1; Short=SASP	NGSVGGEITK		NGSVGGEITK	7	5310000
Bacillus sp. Bc15	A0A1M6VBR5	RecName: Full=Small, acid-soluble spore protein 1; Short=SASP	NSNQM(sub L)AN(sub S)HGAQAALDQMK		NSNQLASHGAQAALDQMK	1	366000
Bacillus sp. Bc15	A0A1M6VBR5	RecName: Full=Small, acid-soluble spore protein 1; Short=SASP	NT(sub S)NQLY(sub A)SHGAQAALDQMK		NSNQLASHGAQAALDQMK	1	453000	0
Bacillus sp. Bc15	A0A1M6VBR5	RecName: Full=Small, acid-soluble spore protein 1; Short=SASP	LL(sub V)AMAEQQLGGGYTR		LVAMAEQQLGGGYTR	1		30100	247000
Bacillus sp. Bc15	A0A1M6VBR5	RecName: Full=Small, acid-soluble spore protein 1; Short=SASP	NRNST(sub N)QM(sub L)ASHGAQAALDQMK		NRNSNQLASHGAQAALDQMK	1	0
Bacillus sp. Bc15	A0A1M6VBR5	RecName: Full=Small, acid-soluble spore protein 1; Short=SASP	N(-15.01)SNQLASHGAQAALDQMK	ISD (z+2)-series	NSNQLASHGAQAALDQMK	1		699000
Bacillus sp. Bc15	A0A1M6VBR5	RecName: Full=Small, acid-soluble spore protein 1; Short=SASP	GGEIE(sub T)R(sub K)RLVAMAEQQLGGGYTR		GGEITKRLVAMAEQQLGGGYTR	1	721000
Bacillus sp. Bc15	A0A1M6VBR5	RecName: Full=Small, acid-soluble spore protein 1; Short=SASP	NSNE(sub Q)LASHGAQAAH(sub L)DQMK		NSNQLASHGAQAALDQMK	1	16300000
Bacillus sp. Bc15	A0A1M6VBR5	RecName: Full=Small, acid-soluble spore protein 1; Short=SASP	N(+42.01)SN(+.98)Q(+.98)LASHGAQAALDQMK	Acetylation (Protein N-term); Deamidation (NQ)	NSNQLASHGAQAALDQMK	1		215000
Bacillus sp. Bc15	A0A1M6VBR5	RecName: Full=Small, acid-soluble spore protein 1; Short=SASP	MAEQQLGGGYTR		MAEQQLGGGYTR	1	39300000	15500000	11500000										1676800	0
Bacillus sp. Bc15	A0A1M6VBR5	RecName: Full=Small, acid-soluble spore protein 1; Short=SASP	NS(sub R)NSNQM(sub L)ASHGAQAALDQMK		NRNSNQLASHGAQAALDQMK	1	358000	0
Bacillus sp. Bc15	A0A1M6VBR5	RecName: Full=Small, acid-soluble spore protein 1; Short=SASP	AEQQLGGGYTR		AEQQLGGGYTR	1	40300000
Bacillus sp. Bc15	A0A1M6VBR5	RecName: Full=Small, acid-soluble spore protein 1; Short=SASP	LVS(sub A)L(sub M)AEQQLGGGYTR		LVAMAEQQLGGGYTR	1		49000
Bacillus sp. Bc15	A0A1M6VBR5	RecName: Full=Small, acid-soluble spore protein 1; Short=SASP	NQW(sub L)ASHGAQAALDQMK		NQLASHGAQAALDQMK	1	455000
Bacillus sp. Bc15	A0A1M6VBR5	RecName: Full=Small, acid-soluble spore protein 1; Short=SASP	NSNQM(sub L)Y(sub A)SHGAQAALDQMK		NSNQLASHGAQAALDQMK	1		69400	606000
Bacillus sp. Bc15	A0A1M6VBR5	RecName: Full=Small, acid-soluble spore protein 1; Short=SASP	GSVGGEITK		GSVGGEITK	7	42900000
Bacillus sp. Bc15	A0A1M6VBR5	RecName: Full=Small, acid-soluble spore protein 1; Short=SASP	NSNQLASH(+70.04)GAQAALDQMK	Crotonaldehyde	NSNQLASHGAQAALDQMK	1			928000
Bacillus sp. Bc15	A0A1M6VBR5	RecName: Full=Small, acid-soluble spore protein 1; Short=SASP	AD(sub N)GSVGGEITKR		ANGSVGGEITKR	6		235000000		3670000										794510
Bacillus sp. Bc15	A0A1M6VBR5	RecName: Full=Small, acid-soluble spore protein 1; Short=SASP	T(sub N)SNH(sub Q)LASHGAQAALDQF(sub M)K		NSNQLASHGAQAALDQMK	1	799000
Bacillus sp. Bc15	A0A1M6VBR5	RecName: Full=Small, acid-soluble spore protein 1; Short=SASP	ANGS(-18.01)VGGEITK	Dehydration	ANGSVGGEITK	6		2550000
Bacillus sp. Bc15	A0A1M6VBR5	RecName: Full=Small, acid-soluble spore protein 1; Short=SASP	NN(sub S)NQLAN(sub S)HGAQAALDQMK		NSNQLASHGAQAALDQMK	1	6180000
Bacillus sp. Bc15	A0A1M6VBR5	RecName: Full=Small, acid-soluble spore protein 1; Short=SASP	NSNQLASHGAQAALDW(sub Q)Y(sub M)K		NSNQLASHGAQAALDQMK	1		19100000
Bacillus sp. Bc15	A0A1M6VBR5	RecName: Full=Small, acid-soluble spore protein 1; Short=SASP	GVQLGADTSSR		GVQLGADTSSR	1		19400000	16400000
Bacillus sp. Bc15	A0A1M6VBR5	RecName: Full=Small, acid-soluble spore protein 1; Short=SASP	GSVGGEITKR		GSVGGEITKR	7	2550000		3140000	159000
Bacillus sp. Bc15	A0A1M6VBR5	RecName: Full=Small, acid-soluble spore protein 1; Short=SASP	ANGSVGGEIF(sub T)R(sub K)R		ANGSVGGEITKR	6		1670000
Bacillus sp. Bc15	A0A1M6VBR5	RecName: Full=Small, acid-soluble spore protein 1; Short=SASP	NS(+122.01)NQLASHGAQAALDQMK	O-Isopropylphosphorylation	NSNQLASHGAQAALDQMK	1	0
Bacillus sp. Bc15	A0A1M6VBR5	RecName: Full=Small, acid-soluble spore protein 1; Short=SASP	NSNE(sub Q)LASHGAE(sub Q)AALDQMK		NSNQLASHGAQAALDQMK	1			9530000
Pseudomonas sp. GM17	WP_007924510.1	RecName: Full=ATP synthase subunit beta; AltName: Full=ATP synthase F1 sector subunit beta; AltName: Full=F-ATPase subunit beta	IM(+15.99)DVLGNPIDEAGPIGEEER	Oxidation (M)	IMDVLGNPIDEAGPIGEEER	1	19200000	4190000	34400000	198000000	279000000	134000000	211120000	117190000	286340000	293830000	132120000	210830000	108800000	168150000	182960000	177660000	110060000	245640000	100580000	88123000	54423000	97979000	66569000	68111000
Pseudomonas sp. GM17	WP_007924510.1	RecName: Full=ATP synthase subunit beta; AltName: Full=ATP synthase F1 sector subunit beta; AltName: Full=F-ATPase subunit beta	Q(-17.03)LDPNVIGNEHYETAR	Pyro-glu from Q	QLDPNVIGNEHYETAR	1	158000000	134000000	101000000	369000000	603000000	551000000	698240000	431050000	758890000	438430000	465430000	443360000	566150000	304290000	425310000	797800000	603590000	713180000	594090000	334340000	293730000	523290000	497960000	487150000
Pseudomonas sp. GM17	WP_007924510.1	RecName: Full=ATP synthase subunit beta; AltName: Full=ATP synthase F1 sector subunit beta; AltName: Full=F-ATPase subunit beta	VQGAETTLEVQQQLGDGVVR		VQGAETTLEVQQQLGDGVVR	1	103000000	195000000	77600000	488000000	623000000	569000000	732050000	489680000	636240000	848030000	386710000	256710000	398700000	460500000	399230000	1033200000	544390000	1011500000	495420000	376600000	291950000	309870000	207810000	525620000
Pseudomonas sp. GM17	WP_007924510.1	RecName: Full=ATP synthase subunit beta; AltName: Full=ATP synthase F1 sector subunit beta; AltName: Full=F-ATPase subunit beta	MPSAVGYQPTLAEEMGVLQER		MPSAVGYQPTLAEEMGVLQER	2	15700000	1490000	378000	1100000	99600000	136000000	291340000	2451500	58934000	2752000	119840000	46387000	83250000	108850000	6452300	153820000	10217000	127460000	57538000	184130000	72553000	152870000	61124000	131360000
Pseudomonas sp. GM17	WP_007924510.1	RecName: Full=ATP synthase subunit beta; AltName: Full=ATP synthase F1 sector subunit beta; AltName: Full=F-ATPase subunit beta	VALVYGQMNEPPGNR		VALVYGQMNEPPGNR	3	183000000	110000000	150000000	267000000	605000000	610000000	813910000	543550000	668900000	547740000	463130000	505010000	722270000	496070000	631620000	736670000	735700000	841360000	621200000	651680000	632180000	689360000	660990000	645110000
Pseudomonas sp. GM17	WP_007924510.1	RecName: Full=ATP synthase subunit beta; AltName: Full=ATP synthase F1 sector subunit beta; AltName: Full=F-ATPase subunit beta	MPSAVGYQPTLAEEM(+15.99)GVLQER	Oxidation (M)	MPSAVGYQPTLAEEMGVLQER	2	5010000		5310000	16900000	17300000	17100000	16328000	14117000	24770000	36659000	39200000	21715000	14797000	22813000	21960000	58106000	24108000	31697000	20347000	20462000	12498000	23985000	17925000	16355000
Pseudomonas sp. GM17	WP_007924510.1	RecName: Full=ATP synthase subunit beta; AltName: Full=ATP synthase F1 sector subunit beta; AltName: Full=F-ATPase subunit beta	IMDVLGNPIDEAGPIGEEER		IMDVLGNPIDEAGPIGEEER	1	52500000	2780000	7180000	134000000	597000000	546000000	731840000	280740000	316490000	87534000	479010000	218540000	229250000	396070000	118440000	586020000	250610000	538760000	327390000	293580000	216540000	355720000	243170000	247510000
Pseudomonas sp. GM17	WP_007924510.1	RecName: Full=ATP synthase subunit beta; AltName: Full=ATP synthase F1 sector subunit beta; AltName: Full=F-ATPase subunit beta	QLDPNVIGNEHYETAR		QLDPNVIGNEHYETAR	1	339000000	126000000	207000000	647000000	1110000000	1460000000	1838600000	950230000	1413300000	748350000	769410000	953520000	795210000	883570000	971430000	1640600000	1291700000	1698800000	1142900000	746870000	576560000	1047800000	995670000	886620000
Pseudomonas sp. GM17	WP_007924510.1	RecName: Full=ATP synthase subunit beta; AltName: Full=ATP synthase F1 sector subunit beta; AltName: Full=F-ATPase subunit beta	M(+15.99)PSAVGYQPTLAEEM(+15.99)GVLQER	Oxidation (M)	MPSAVGYQPTLAEEMGVLQER	2	13400000	626000	9600000	39600000	39200000	54100000	17906000	53681000	51148000	25085000	34949000	75139000	59885000	62751000	36896000	89370000	112480000	65687000	53728000	9905400	49162000	19035000	45998000	40153000
Pseudomonas sp. GM17	WP_007924510.1	RecName: Full=ATP synthase subunit beta; AltName: Full=ATP synthase F1 sector subunit beta; AltName: Full=F-ATPase subunit beta	DIASLGIYPAVDPLDSTSR		DIASLGIYPAVDPLDSTSR	4	144000000	3010000	6450000	153000000	700000000	341000000	654360000	229140000	214180000	32431000	654040000	186770000	386180000	342600000	139920000	319130000	140340000	398740000	228210000	476100000	72856000	300240000	186510000	229410000
Pseudomonas sp. GM17	WP_007924510.1	RecName: Full=ATP synthase subunit beta; AltName: Full=ATP synthase F1 sector subunit beta; AltName: Full=F-ATPase subunit beta	M(+15.99)PSAVGYQPTLAEEMGVLQER	Oxidation (M)	MPSAVGYQPTLAEEMGVLQER	2	10600000	0	1990000	27400000	42400000	23100000	11908000	13267000	1859700	14009000	60229000	40564000	35606000	36713000	17892000	41842000	17437000	35158000	19437000	18879000	21183000	21844000	41721000	20365000
Pseudomonas sp. GM17	WP_007924510.1	RecName: Full=ATP synthase subunit beta; AltName: Full=ATP synthase F1 sector subunit beta; AltName: Full=F-ATPase subunit beta	VALVYGQM(+15.99)NEPPGNR	Oxidation (M)	VALVYGQMNEPPGNR	3	47800000	26800000	62500000	211000000	99500000	65200000	451730000	230020000	150150000	162000000	322880000	366900000	291550000	276010000	182760000	315290000	307570000	313210000	271250000	220870000	174860000	240040000	250850000	190810000
Pseudomonas sp. GM17	WP_007924510.1	RecName: Full=ATP synthase subunit beta; AltName: Full=ATP synthase F1 sector subunit beta; AltName: Full=F-ATPase subunit beta	GLDVNNTGAAISVPVGK		GLDVNNTGAAISVPVGK	1	254000000	320000000	227000000	773000000	1450000000	1240000000	1229600000	746440000	1402800000	756130000	658360000	1367500000	1090200000	1265900000	664670000	1363400000	1039500000	1150200000	803410000	574140000	559120000	618300000	585930000	581210000
Pseudomonas sp. GM17	WP_007924510.1	RecName: Full=ATP synthase subunit beta; AltName: Full=ATP synthase F1 sector subunit beta; AltName: Full=F-ATPase subunit beta	YTLAGTEVSALLGR		YTLAGTEVSALLGR	3	86200000	3670000	7710000	95700000	162000000	252000000	734070000	440830000	170260000	125540000	519710000	222870000	493710000	435370000	190510000	427530000	491910000	656380000	505030000	652900000	602450000	840330000	791300000	637920000
Pseudomonas sp. GM17	WP_007924510.1	RecName: Full=ATP synthase subunit beta; AltName: Full=ATP synthase F1 sector subunit beta; AltName: Full=F-ATPase subunit beta	PAPSFAEQAGGNDLLETGIK		PAPSFAEQAGGNDLLETGIK	1	162000000	184000000	135000000	514000000	1340000000	1350000000	1282900000	602020000	1345800000	698670000	687320000	1044300000	673260000	736240000	981040000	715780000	833920000	1218700000	884080000	535520000	320950000	651570000	544020000	694960000
Pseudomonas sp. GM17	WP_007924510.1	RecName: Full=ATP synthase subunit beta; AltName: Full=ATP synthase F1 sector subunit beta; AltName: Full=F-ATPase subunit beta	TIAMGSTEGLKR		TIAMGSTEGLKR	1	22500000	44600000	22900000	56800000	282000000	205000000	139640000	44273000	184650000	12129000	26869000	35230000	46971000	65749000	73319000	536420000	221940000	196690000	142840000	131340000	109210000	180140000	164810000	137990000
Pseudomonas sp. GM17	WP_007924510.1	RecName: Full=ATP synthase subunit beta; AltName: Full=ATP synthase F1 sector subunit beta; AltName: Full=F-ATPase subunit beta	VGLFGGAGVGK		VGLFGGAGVGK	5	395000000	339000000	391000000	721000000	1060000000	1030000000	1108000000	789210000	929240000	824330000	635930000	833860000	947180000	684640000	755510000	1263400000	1154700000	1172600000	1007700000	950320000	1027500000	1183000000	1235700000	1194000000
Pseudomonas sp. GM17	WP_007924510.1	RecName: Full=ATP synthase subunit beta; AltName: Full=ATP synthase F1 sector subunit beta; AltName: Full=F-ATPase subunit beta	GLDVN(+.98)NTGAAISVPVGK	Deamidation (NQ)	GLDVNNTGAAISVPVGK	1	28500000		22600000		185000000		121270000	87529000		103040000	78917000	86560000	78030000	107370000	75647000	155300000	111850000	166250000	100040000	69022000	60807000	59825000	60287000	63263000
Pseudomonas sp. GM17	WP_007924510.1	RecName: Full=ATP synthase subunit beta; AltName: Full=ATP synthase F1 sector subunit beta; AltName: Full=F-ATPase subunit beta	DSVPSIYDALK		DSVPSIYDALK	1	188000000	104000000	103000000	453000000	835000000	716000000	764930000	550350000	857280000	456370000	387540000	512020000	409940000	495240000	364390000	863200000	686960000	767010000	516530000	389940000	305560000	476820000	492650000	451950000
Pseudomonas sp. GM17	WP_007924510.1	RecName: Full=ATP synthase subunit beta; AltName: Full=ATP synthase F1 sector subunit beta; AltName: Full=F-ATPase subunit beta	VALTGLTMAEK		VALTGLTMAEK	2	299000000	486000000	267000000	585000000	1360000000	1110000000	944220000	691100000	1078200000	670440000	538090000	528430000	469700000	1106800000	1082400000	920310000	986640000	952150000	685330000	609700000	782500000	641220000	722520000	692830000
Pseudomonas sp. GM17	WP_007924510.1	RecName: Full=ATP synthase subunit beta; AltName: Full=ATP synthase F1 sector subunit beta; AltName: Full=F-ATPase subunit beta	EGNDFYHEMK		EGNDFYHEMK	2	146000000	44700000	56500000	351000000	366000000	345000000	476020000	418580000	441790000	333970000	285350000	457280000	294190000	445640000	302210000	473760000	485310000	478560000	398720000	287000000	232690000	465250000	488520000	450120000
Pseudomonas sp. GM17	WP_007924510.1	RecName: Full=ATP synthase subunit beta; AltName: Full=ATP synthase F1 sector subunit beta; AltName: Full=F-ATPase subunit beta	VQ(+.98)GAETTLEVQQQLGDGVVR	Deamidation (NQ)	VQGAETTLEVQQQLGDGVVR	1	3510000	0			521000	647000							0		7184800						13114000	2015800
Pseudomonas sp. GM17	WP_007924510.1	RecName: Full=ATP synthase subunit beta; AltName: Full=ATP synthase F1 sector subunit beta; AltName: Full=F-ATPase subunit beta	TVNMMELIR		TVNMMELIR	2	33800000	6050000	17300000	50600000	126000000	140000000	220640000	109760000	115110000	44225000	105190000	84477000	107440000	101860000	178180000	275780000	219760000	254530000	356650000	276630000	58104000	248870000	252280000	368940000
Pseudomonas sp. GM17	WP_007924510.1	RecName: Full=ATP synthase subunit beta; AltName: Full=ATP synthase F1 sector subunit beta; AltName: Full=F-ATPase subunit beta	TIAMGSTEGLK		TIAMGSTEGLK	1	118000000	79700000	127000000	394000000	845000000	1000000000	501290000	760790000	3044500000	851900000	641870000	623720000	394710000	598150000	840860000	290540000	1686600000	1653400000	697630000	853980000	166540000	261280000	302790000	367490000
Pseudomonas sp. GM17	WP_007924510.1	RecName: Full=ATP synthase subunit beta; AltName: Full=ATP synthase F1 sector subunit beta; AltName: Full=F-ATPase subunit beta	PNVIGNEHYETAR		PNVIGNEHYETAR	1	9320000	11000000	8400000	31300000	75500000	62300000	55032000	34081000	81297000	48936000	62067000	57464000	45289000	64387000	72658000	93833000	106530000	109760000	77144000	62012000	46123000	83946000	83004000	68484000
Pseudomonas sp. GM17	WP_007924510.1	RecName: Full=ATP synthase subunit beta; AltName: Full=ATP synthase F1 sector subunit beta; AltName: Full=F-ATPase subunit beta	QLD(-18.01)PNVIGNEHYETAR	Dehydration	QLDPNVIGNEHYETAR	1		0		3990000			253500		0	0											0
Pseudomonas sp. GM17	WP_007924510.1	RecName: Full=ATP synthase subunit beta; AltName: Full=ATP synthase F1 sector subunit beta; AltName: Full=F-ATPase subunit beta	QLDPN(-17.03)VIGNEHYETAR	Ammonia-loss (N)	QLDPNVIGNEHYETAR	1		1670000		0		0
Pseudomonas sp. GM17	WP_007924510.1	RecName: Full=ATP synthase subunit beta; AltName: Full=ATP synthase F1 sector subunit beta; AltName: Full=F-ATPase subunit beta	VIDLVC(+57.02)PFAK	Carbamidomethylation	VIDLVCPFAK	3	989000	8110000	7590000	37000000	105000000	78200000	83582000	30675000	60380000	1199700	22238000	35936000	32822000	47803000	38785000	474510000	117170000	133290000	92467000	97326000	78769000	91946000	100420000	110710000
Pseudomonas sp. GM17	WP_007924510.1	RecName: Full=ATP synthase subunit beta; AltName: Full=ATP synthase F1 sector subunit beta; AltName: Full=F-ATPase subunit beta	IMN(sub D)VLGNPIDEAGPIGEEER		IMDVLGNPIDEAGPIGEEER	1	0								0					0	0	0	0	0		0	0	0		0
Pseudomonas sp. GM17	WP_007924510.1	RecName: Full=ATP synthase subunit beta; AltName: Full=ATP synthase F1 sector subunit beta; AltName: Full=F-ATPase subunit beta	M(+15.99)PSAVGYQ(+.98)PTLAEEM(+15.99)GVLQER	Oxidation (M); Deamidation (NQ)	MPSAVGYQPTLAEEMGVLQER	2	86200					498000	4780700		275010	457820	4381200			1758600	1281900	1836200	247990	12975000	6086800	3709000	7145200		4178200	5867000
Pseudomonas sp. GM17	WP_007924510.1	RecName: Full=ATP synthase subunit beta; AltName: Full=ATP synthase F1 sector subunit beta; AltName: Full=F-ATPase subunit beta	VQGAQ(sub E)TTLEVQQQLGDGVVR		VQGAETTLEVQQQLGDGVVR	1	0			86100000	105000000	179000000	155130000	0	145620000	90258000	46061000	75469000	16036000		47258000	196690000	36115000		101350000	206880000	55740000	64206000	86105000	88399000
Pseudomonas sp. GM17	WP_007924510.1	RecName: Full=ATP synthase subunit beta; AltName: Full=ATP synthase F1 sector subunit beta; AltName: Full=F-ATPase subunit beta	QP(sub L)DPNVIGNEHYETAR		QLDPNVIGNEHYETAR	1	152000								988470			0				0		4599300					0
Pseudomonas sp. GM17	WP_007924510.1	RecName: Full=ATP synthase subunit beta; AltName: Full=ATP synthase F1 sector subunit beta; AltName: Full=F-ATPase subunit beta	VALVYGQ(+.98)MNEPPGNR	Deamidation (NQ)	VALVYGQMNEPPGNR	3	171000	115000		0	3550000	914000	1177600		6620400	564280	544510	1315300		0	1096100					5198100		317850
Pseudomonas sp. GM17	WP_007924510.1	RecName: Full=ATP synthase subunit beta; AltName: Full=ATP synthase F1 sector subunit beta; AltName: Full=F-ATPase subunit beta	TIAM(+15.99)GSTEGLKR	Oxidation (M)	TIAMGSTEGLKR	1	688000	9010000		15300000	35900000	42300000	26337000	13091000	43781000	1126600	2136600	4329100	2663800	0	11124000	188450000	37205000	49284000	20446000	32518000	25254000	20334000	30189000	19517000
Pseudomonas sp. GM17	WP_007924510.1	RecName: Full=ATP synthase subunit beta; AltName: Full=ATP synthase F1 sector subunit beta; AltName: Full=F-ATPase subunit beta	DIASLGIY(-2.02)PAVDPLDSTSR	2-amino-3-oxo-butanoic_acid	DIASLGIYPAVDPLDSTSR	4	629000			3330000		7280000		4682000	5102100	22604000	2114200	5550000	221470	3841800	1282400	4992500	3841000			1248200	928460	209920	4327200	1845300
Pseudomonas sp. GM17	WP_007924510.1	RecName: Full=ATP synthase subunit beta; AltName: Full=ATP synthase F1 sector subunit beta; AltName: Full=F-ATPase subunit beta	GVQYVLQR		GVQYVLQR	1	74000000	64100000	69600000	165000000	189000000	216000000	252530000	155420000	202650000	124250000	149100000	176860000	200610000	341820000	200710000	570780000	334960000	343750000	237250000	230140000	172530000	322960000	287730000	290900000
Pseudomonas sp. GM17	WP_007924510.1	RecName: Full=ATP synthase subunit beta; AltName: Full=ATP synthase F1 sector subunit beta; AltName: Full=F-ATPase subunit beta	VQGAETTLEVQ(+.98)QQLGDGVVR	Deamidation (NQ)	VQGAETTLEVQQQLGDGVVR	1			0		1140000				0	0												29333000		36340000
Pseudomonas sp. GM17	WP_007924510.1	RecName: Full=ATP synthase subunit beta; AltName: Full=ATP synthase F1 sector subunit beta; AltName: Full=F-ATPase subunit beta	QLD(-18.01)PN(+.98)VIGNEHYETAR	Dehydration; Deamidation (NQ)	QLDPNVIGNEHYETAR	1		203000						191800
Pseudomonas sp. GM17	WP_007924510.1	RecName: Full=ATP synthase subunit beta; AltName: Full=ATP synthase F1 sector subunit beta; AltName: Full=F-ATPase subunit beta	FVAEVFTGSPGK		FVAEVFTGSPGK	3	177000000		164000000	222000000	248000000	307000000	555090000	431040000	429280000	431040000	434530000	412260000	354920000	514020000	574640000	292620000	508880000	533660000	435160000	395990000	386180000	485570000	502580000	455840000
Pseudomonas sp. GM17	WP_007924510.1	RecName: Full=ATP synthase subunit beta; AltName: Full=ATP synthase F1 sector subunit beta; AltName: Full=F-ATPase subunit beta	VALTGLTM(+15.99)AEK	Oxidation (M)	VALTGLTMAEK	2	81400000	27600000	57400000	355000000	337000000	242000000	382230000	287990000	339200000	306270000	302410000	220430000	215630000	439510000	353220000	502500000	331780000	279650000	343900000	89618000	210730000	393380000	170410000	388700000
Pseudomonas sp. GM17	WP_007924510.1	RecName: Full=ATP synthase subunit beta; AltName: Full=ATP synthase F1 sector subunit beta; AltName: Full=F-ATPase subunit beta	PAPSFAEE(sub Q)AGGNDLLETGIK		PAPSFAEQAGGNDLLETGIK	1		0			1050000		30919000	3330700	249920	5605900		15719000				65905000			1353000			1780800	228290
Pseudomonas sp. GM17	WP_007924510.1	RecName: Full=ATP synthase subunit beta; AltName: Full=ATP synthase F1 sector subunit beta; AltName: Full=F-ATPase subunit beta	TIAM(+15.99)GSTEGLK	Oxidation (M)	TIAMGSTEGLK	1	8410000		6420000	101000000	42800000	75900000	143900000	83236000	184010000	85936000	119640000	118490000	81366000	53010000	52242000	53664000	84164000	98962000	94776000	29197000	19343000	61468000	34364000	32435000
Pseudomonas sp. GM17	WP_007924510.1	RecName: Full=ATP synthase subunit beta; AltName: Full=ATP synthase F1 sector subunit beta; AltName: Full=F-ATPase subunit beta	DTIAGFK		DTIAGFK	1	105000000	107000000	116000000	376000000	479000000	256000000	436270000	345800000	426430000	395690000	493750000	811540000	500390000	450160000	178300000	501970000	464200000	494010000	581350000	236930000	192920000	375480000	380250000	364650000
Pseudomonas sp. GM17	WP_007924510.1	RecName: Full=ATP synthase subunit beta; AltName: Full=ATP synthase F1 sector subunit beta; AltName: Full=F-ATPase subunit beta	PAPSFAQ(sub E)QAGGNDLLETGIK		PAPSFAEQAGGNDLLETGIK	1		13600000																				0
Pseudomonas sp. GM17	WP_007924510.1	RecName: Full=ATP synthase subunit beta; AltName: Full=ATP synthase F1 sector subunit beta; AltName: Full=F-ATPase subunit beta	IMDVQ(sub L)GNPIDEAGPIGEEER		IMDVLGNPIDEAGPIGEEER	1	0
Pseudomonas sp. GM17	WP_007924510.1	RecName: Full=ATP synthase subunit beta; AltName: Full=ATP synthase F1 sector subunit beta; AltName: Full=F-ATPase subunit beta	VQGAET(-2.02)TLEVQQQLGDGVVR	2-amino-3-oxo-butanoic_acid	VQGAETTLEVQQQLGDGVVR	1		1200000
Pseudomonas sp. GM17	WP_007924510.1	RecName: Full=ATP synthase subunit beta; AltName: Full=ATP synthase F1 sector subunit beta; AltName: Full=F-ATPase subunit beta	VIGNEHYETAR		VIGNEHYETAR	1	45400000	22000000	18500000	54100000	200000000	170000000	137780000	97953000	146230000	120420000	87198000	82485000	74517000	76987000	69131000	41970000	112170000	147960000	96244000	51814000	43095000	85979000	93066000	88071000
Pseudomonas sp. GM17	WP_007924510.1	RecName: Full=ATP synthase subunit beta; AltName: Full=ATP synthase F1 sector subunit beta; AltName: Full=F-ATPase subunit beta	LDPNR(sub V)IGNEHYETAR		LDPNVIGNEHYETAR	1	0			0					0
Pseudomonas sp. GM17	WP_007924510.1	RecName: Full=ATP synthase subunit beta; AltName: Full=ATP synthase F1 sector subunit beta; AltName: Full=F-ATPase subunit beta	EGN(+.98)DFYHEMK	Deamidation (NQ)	EGNDFYHEMK	2			3750000	8940000	14400000		15973000	12877000	15736000	15999000	21953000	6631000	34505000	4978200	19536000	32741000	34533000	36327000	9617400			12372000	632370	14710000
Pseudomonas sp. GM17	WP_007924510.1	RecName: Full=ATP synthase subunit beta; AltName: Full=ATP synthase F1 sector subunit beta; AltName: Full=F-ATPase subunit beta	MPSAVGYQ(+15.00)PTLAEEMGVLQER	Deamidation followed by a methylation	MPSAVGYQPTLAEEMGVLQER	2			0			799000					0	2101400						7798400	0
Pseudomonas sp. GM17	WP_007924510.1	RecName: Full=ATP synthase subunit beta; AltName: Full=ATP synthase F1 sector subunit beta; AltName: Full=F-ATPase subunit beta	GLDVNN(+.98)TGAAISVPVGK	Deamidation (NQ)	GLDVNNTGAAISVPVGK	1			1060000					87529000			78917000			2008100					74647000	66922000		2114900	60287000
Pseudomonas sp. GM17	WP_007924510.1	RecName: Full=ATP synthase subunit beta; AltName: Full=ATP synthase F1 sector subunit beta; AltName: Full=F-ATPase subunit beta	VQGAETTLEVQQQLGDGVVR(-.98)	Amidation	VQGAETTLEVQQQLGDGVVR	1			5440000	86100000			155130000	63576000	19587000	43769000	45882000	75469000	31853000			195740000
Pseudomonas sp. GM17	WP_007924510.1	RecName: Full=ATP synthase subunit beta; AltName: Full=ATP synthase F1 sector subunit beta; AltName: Full=F-ATPase subunit beta	MPSAVGY(+17.99)QPTLAEEMGVLQER	Fluorination	MPSAVGYQPTLAEEMGVLQER	2			112000		141000				2346100	208100
Pseudomonas sp. GM17	WP_007924510.1	RecName: Full=ATP synthase subunit beta; AltName: Full=ATP synthase F1 sector subunit beta; AltName: Full=F-ATPase subunit beta	DIAP(sub S)LGIYPAVDPLDSTSR		DIASLGIYPAVDPLDSTSR	4	205000
Pseudomonas sp. GM17	WP_007924510.1	RecName: Full=ATP synthase subunit beta; AltName: Full=ATP synthase F1 sector subunit beta; AltName: Full=F-ATPase subunit beta	MVGGIEEAIEK		MVGGIEEAIEK	1	53600000	69200000	45900000	136000000	185000000	233000000	278710000	258380000	234220000	290380000	270850000	186670000	154870000	169990000	120330000	115510000	166620000	182820000	139360000	141780000	75907000	125970000	144530000	150500000
Pseudomonas sp. GM17	WP_007924510.1	RecName: Full=ATP synthase subunit beta; AltName: Full=ATP synthase F1 sector subunit beta; AltName: Full=F-ATPase subunit beta	IMDVLGN(+15.00)PIDEAGPIGEEER	Deamidation followed by a methylation	IMDVLGNPIDEAGPIGEEER	1			0			0				0		0	0	0	0	0							0
Pseudomonas sp. GM17	WP_007924510.1	RecName: Full=ATP synthase subunit beta; AltName: Full=ATP synthase F1 sector subunit beta; AltName: Full=F-ATPase subunit beta	Q(sub A)PQ(sub S)FAEQAGGNDLLETGIK		APSFAEQAGGNDLLETGIK	1			144000	11100000	13500000	1890000		29087000	4862000	69514000	11522000	7651800	4299600		2975300		0		486500
Pseudomonas sp. GM17	WP_007924510.1	RecName: Full=ATP synthase subunit beta; AltName: Full=ATP synthase F1 sector subunit beta; AltName: Full=F-ATPase subunit beta	RTIAMGSTEGLK		RTIAMGSTEGLK	1	1510000			1740000	12000000	8800000	4814400		5597200	3384300	3791000	1065600		4026100	2097300	19730000	12496000	11123000	4762500	4294000	2067400	6218400	6304700	6643300
Pseudomonas sp. GM17	WP_007924510.1	RecName: Full=ATP synthase subunit beta; AltName: Full=ATP synthase F1 sector subunit beta; AltName: Full=F-ATPase subunit beta	PD(sub N)VIGNEHYETAR		PNVIGNEHYETAR	1		0																288910
Pseudomonas sp. GM17	WP_007924510.1	RecName: Full=ATP synthase subunit beta; AltName: Full=ATP synthase F1 sector subunit beta; AltName: Full=F-ATPase subunit beta	GD(sub I)YPAVDPLDSTSR		GIYPAVDPLDSTSR	8	528000
Pseudomonas sp. GM17	WP_007924510.1	RecName: Full=ATP synthase subunit beta; AltName: Full=ATP synthase F1 sector subunit beta; AltName: Full=F-ATPase subunit beta	GN(sub I)YPAVDPLDSTSR		GIYPAVDPLDSTSR	8	0
Pseudomonas sp. GM17	WP_007924510.1	RecName: Full=ATP synthase subunit beta; AltName: Full=ATP synthase F1 sector subunit beta; AltName: Full=F-ATPase subunit beta	EGNDFYHEM(+15.99)K	Oxidation (M)	EGNDFYHEMK	2	258000			44700000	3470000	3300000	21532000	44860000	9958300	39153000	39212000	32178000	36893000	30145000	32641000	40107000	40642000	38663000	35984000	22277000	17672000	10520000	33440000	31329000
Pseudomonas sp. GM17	WP_007924510.1	RecName: Full=ATP synthase subunit beta; AltName: Full=ATP synthase F1 sector subunit beta; AltName: Full=F-ATPase subunit beta	VQGAETTLEVQ(+.98)Q(+.98)QLGDGVVR	Deamidation (NQ)	VQGAETTLEVQQQLGDGVVR	1			218000
Pseudomonas sp. GM17	WP_007924088.1	RecName: Full=Putative aldehyde dehydrogenase AldA	RGDPLDTDTM(+15.99)VGAQASEQQFDK	Oxidation (M)	RGDPLDTDTMVGAQASEQQFDK	1	69900000	152000000	24200000	81700000	145000000	164000000	195380000	70251000	159760000	28653000	84646000	109100000	36524000	140120000	82126000	231460000	160580000	242810000	128130000	224970000	119950000	200440000	243550000	213350000
Pseudomonas sp. GM17	WP_007924088.1	RecName: Full=Putative aldehyde dehydrogenase AldA	GQYFTNTSPVN(+.98)GQPIAEFPR	Deamidation (NQ)	GQYFTNTSPVNGQPIAEFPR	1	95900000	75600000	24600000	66300000	249000000	406000000	41658000	48282000	174180000	99154000	94141000	87223000	79866000	149680000	44875000	93688000	113890000	85276000	203230000	269030000	130240000	246900000	49839000	143330000
Pseudomonas sp. GM17	WP_007924088.1	RecName: Full=Putative aldehyde dehydrogenase AldA	GQYFTNTSPVNGQPIAEFPR		GQYFTNTSPVNGQPIAEFPR	1	120000000	81600000	76100000	96500000	166000000	207000000	266730000	94364000	147590000	97319000	99449000	104660000	147290000	122150000	120690000	408260000	246090000	486360000	281790000	339100000	146800000	306840000	533370000	560960000
Pseudomonas sp. GM17	WP_007924088.1	RecName: Full=Putative aldehyde dehydrogenase AldA	ALDAAHAAADAWGATSAQAR		ALDAAHAAADAWGATSAQAR	1	476000000	261000000	286000000	576000000	1160000000	1170000000	1475900000	835520000	1390000000	808280000	472930000	1022600000	983050000	769110000	983660000	1847000000	1808900000	2868300000	1455200000	1498600000	764150000	2016900000	1881300000	2356300000
Pseudomonas sp. GM17	WP_007924088.1	RecName: Full=Putative aldehyde dehydrogenase AldA	RGDPLDTDTMVGAQASEQQFDK		RGDPLDTDTMVGAQASEQQFDK	1	160000000	102000	38800000	115000000	348000000	408000000	374690000	139420000	270580000	98064000	151870000	149710000	132110000	250190000	177760000	282880000	278790000	448030000	219310000	367410000	148690000	386490000	294890000	306940000
Pseudomonas sp. GM17	WP_007924088.1	RecName: Full=Putative aldehyde dehydrogenase AldA	YGNYIGGEFVAPVK		YGNYIGGEFVAPVK	1	452000000	312000000	283000000	319000000	745000000	784000000	649270000	349240000	621690000	259170000	277650000	356820000	703590000	422630000	527690000	702540000	888770000	1082600000	650900000	972590000	425120000	1805000000	1198400000	1133700000
Pseudomonas sp. GM17	WP_007924088.1	RecName: Full=Putative aldehyde dehydrogenase AldA	ETLNADIPLAADHFR		ETLNADIPLAADHFR	1	797000000	169000000	268000000	391000000	1140000000	1290000000	1288600000	504910000	1024200000	405200000	694950000	703300000	763290000	859520000	639010000	1507000000	1536100000	2340600000	1173400000	1953300000	863940000	2179800000	2015800000	2756300000
Pseudomonas sp. GM17	WP_007924088.1	RecName: Full=Putative aldehyde dehydrogenase AldA	LEGNLASGYYIQPTLLK		LEGNLASGYYIQPTLLK	1	75100000	3150000	9910000	97100000	132000000	234000000	263810000	112820000	112090000	36465000	155400000	151590000	193180000	379980000	103140000	363700000	396190000	710600000	319050000	456560000	226590000	534990000	512200000	497590000
Pseudomonas sp. GM17	WP_007924088.1	RecName: Full=Putative aldehyde dehydrogenase AldA	C(+57.02)AAENIIPSTVELGGK	Carbamidomethylation	CAAENIIPSTVELGGK	1	111000000	183000000	507000000	335000000	555000000	482000000	315950000	268880000	361750000	279330000	169100000	242150000	316630000	352190000	155060000	521200000	446190000	605720000	327360000	548730000	199850000	363890000	383490000	281950000
Pseudomonas sp. GM17	WP_007924088.1	RecName: Full=Putative aldehyde dehydrogenase AldA	GDPLDTDTMVGAQASEQQFDK		GDPLDTDTMVGAQASEQQFDK	1	5420000	43700000	17100000	55400000	79400000	87100000	84788000	36942000	80067000	46498000	36133000	84582000	41304000	81856000	30854000	72277000	82956000	179890000	60954000	91372000	40597000	94226000	98285000	77014000
Pseudomonas sp. GM17	WP_007924088.1	RecName: Full=Putative aldehyde dehydrogenase AldA	ALDAAHAAADAW(+31.99)GATSAQAR	Dihydroxy	ALDAAHAAADAWGATSAQAR	1		281000	430000	8190000	87200		652660	1769100		1460300	5298600	2392000	2650300	2683300	1473800	1440300	2927100	1585100	1508700	3082600		1657500	4202900	960230
Pseudomonas sp. GM17	WP_007924088.1	RecName: Full=Putative aldehyde dehydrogenase AldA	M(+31.99)MLDHYQQTK	Sulphone	MMLDHYQQTK	7	11400000	15300000	16700000	5560000	27800000	47400000	32997000	12090000	16831000	5803600	6638100	6116200	8178200	8800500	3946700	8472800	15202000	18538000	14761000	52081000	8824100	36567000	38527000	80460000
Pseudomonas sp. GM17	WP_007924088.1	RecName: Full=Putative aldehyde dehydrogenase AldA	YAHPGTEGAIVSFK		YAHPGTEGAIVSFK	1	924000000	169000000	574000000	382000000	1050000000	1270000000	1125200000	680650000	668550000	415560000	743270000	723770000	663460000	958870000	378650000	1040000000	1677000000	2050500000	1116500000	1780900000	777730000	2191300000	2273600000	2202700000
Pseudomonas sp. GM17	WP_007924088.1	RecName: Full=Putative aldehyde dehydrogenase AldA	IAFTGSTPVGSHIMK		IAFTGSTPVGSHIMK	1	398000000		171000000	193000000	754000000	760000000	498860000	273330000	567240000	212250000	256210000	280440000	198060000	396560000	293090000	634920000	690310000	926850000	466800000	678940000	316860000	868670000	807180000	822450000
Pseudomonas sp. GM17	WP_007924088.1	RecName: Full=Putative aldehyde dehydrogenase AldA	MMLDHYQQTK		MMLDHYQQTK	7	781000000	248000000	440000000	167000000	798000000	808000000	701480000	252530000	579650000	280030000	289880000	290280000	423400000	497770000	256500000	594600000	1014700000	1114000000	682410000	901660000	553820000	1142600000	1290500000	1037800000
Pseudomonas sp. GM17	WP_007924088.1	RecName: Full=Putative aldehyde dehydrogenase AldA	GQYFTN(+.98)TSPVN(+.98)GQPIAEFPR	Deamidation (NQ)	GQYFTNTSPVNGQPIAEFPR	1		9040000					24430000				1512600	7393800								1804000	2543500
Pseudomonas sp. GM17	WP_007924088.1	RecName: Full=Putative aldehyde dehydrogenase AldA	GQYFTNTSPVN(-17.03)GQPIAEFPR	Ammonia-loss (N)	GQYFTNTSPVNGQPIAEFPR	1		173000	527000	578000	3400000	2630000	1259200	1791700			3134100	1377400	1998700	2303300	453390	16224000	6576100	6343000	2626500	10362000	681580	13017000	6863800	7659000
Pseudomonas sp. GM17	WP_007924088.1	RecName: Full=Putative aldehyde dehydrogenase AldA	GDPLDTDTMVGAQ(+.98)ASEQQFDK	Deamidation (NQ)	GDPLDTDTMVGAQASEQQFDK	1	8190000	366000	0		1720000		7444800		138780		3743600	602320			0				1385200
Pseudomonas sp. GM17	WP_007924088.1	RecName: Full=Putative aldehyde dehydrogenase AldA	GQYFTN(+.98)TSPVNGQPIAEFPR	Deamidation (NQ)	GQYFTNTSPVNGQPIAEFPR	1	0	1270000				315000		0				6367100						358180		0			0	566520
Pseudomonas sp. GM17	WP_007924088.1	RecName: Full=Putative aldehyde dehydrogenase AldA	RGDPLDTDTM(+15.99)VGAQ(+.98)ASEQQFDK	Oxidation (M); Deamidation (NQ)	RGDPLDTDTMVGAQASEQQFDK	1	196000	132000	816000		0	1160000		314350	14553000					429440							0	2135200	1712700	1739500
Pseudomonas sp. GM17	WP_007924088.1	RecName: Full=Putative aldehyde dehydrogenase AldA	GQYFTNT(-2.02)SPVNGQPIAEFPR	2-amino-3-oxo-butanoic_acid	GQYFTNTSPVNGQPIAEFPR	1		183000	126000							4438200							4887600
Pseudomonas sp. GM17	WP_007924088.1	RecName: Full=Putative aldehyde dehydrogenase AldA	M(+15.99)MLDHYQQTK	Oxidation (M)	MMLDHYQQTK	7	836000000	310000000	537000000	199000000	846000000	1010000000	481670000	304490000	297490000	252180000	236550000	214840000	405460000	203060000	485440000	639960000	1238800000	1466800000	488560000	868370000	558210000	1207400000	1786300000	1031300000
Pseudomonas sp. GM17	WP_007924088.1	RecName: Full=Putative aldehyde dehydrogenase AldA	MM(+15.99)LDHYQQTK	Oxidation (M)	MMLDHYQQTK	7	1640000000	337000000	909000000	384000000	846000000	1230000000	1031200000	677200000	559280000	593240000	509460000	456910000	629980000	536190000	722970000	732440000	1643300000	1525800000	1044700000	1595500000	1001100000	1426300000	2199000000	1890400000
Pseudomonas sp. GM17	WP_007924088.1	RecName: Full=Putative aldehyde dehydrogenase AldA	IAFTGSTPVGSHIM(+15.99)K	Oxidation (M)	IAFTGSTPVGSHIMK	1	423000000	120000000	197000000	287000000	572000000	566000000	513630000	282100000	415680000	149440000	267260000	383540000	451720000	523790000	322090000	777370000	748990000	1094700000	663170000	850880000	558510000	940610000	1066900000	952930000
Pseudomonas sp. GM17	WP_007924088.1	RecName: Full=Putative aldehyde dehydrogenase AldA	GEGAQLLTGGK		GEGAQLLTGGK	1	394000000	456000000	495000000	473000000	468000000	520000000	398460000	367920000	443800000	332150000	333270000	425680000	473300000	321550000	370390000	576470000	875310000	980300000	493120000	555620000	335560000	774170000	852710000	632930000
Pseudomonas sp. GM17	WP_007924088.1	RecName: Full=Putative aldehyde dehydrogenase AldA	MMLDHYQ(+.98)QTK	Deamidation (NQ)	MMLDHYQQTK	7	2190000	170000	1660000	1980000	3440000	1070000	6545300	2137000	3313300		630150		676260	4079600		1307600	1283400	12190000	8199000	10354000	4797000	13480000	14971000	9322500
Pseudomonas sp. GM17	WP_007924088.1	RecName: Full=Putative aldehyde dehydrogenase AldA	ALDAAHAAADAW(+15.99)GATSAQAR	Oxidation (HW)	ALDAAHAAADAWGATSAQAR	1	305000	5940000	3580000	27600000	0		3553200	20766000	2784700	9997000	33827000	19887000	15088000	29005000	12359000	16839000	67698000	41262000	10582000	20935000	12640000	19411000	22092000	12647000
Pseudomonas sp. GM17	WP_007924088.1	RecName: Full=Putative aldehyde dehydrogenase AldA	M(+15.99)M(+15.99)LDHYQQTK	Oxidation (M)	MMLDHYQQTK	7		43900000			8580000	6480000	645050		23663000	374040		335910	257800		65197	8304700		3800000	20353000					36836000
Pseudomonas sp. GM17	WP_007924088.1	RecName: Full=Putative aldehyde dehydrogenase AldA	LEGN(+.98)LASGYYIQPTLLK	Deamidation (NQ)	LEGNLASGYYIQPTLLK	1	54500			312000	209000			0	575610	134360		51237	1761200				249860
Pseudomonas sp. GM17	WP_007924088.1	RecName: Full=Putative aldehyde dehydrogenase AldA	E(-18.01)TLNADIPLAADHFR	Pyro-glu from E	ETLNADIPLAADHFR	1	201000		2040000	4650000		482000	8561800	4983500	6008500	316630	2223000	4748400	193850000	62922000		15969000	44658000	130180000	5131300	2341700		23089000	8066500	35722000
Pseudomonas sp. GM17	WP_007924088.1	RecName: Full=Putative aldehyde dehydrogenase AldA	GQYFTNTSPVNGE(sub Q)PIAEFPR		GQYFTNTSPVNGQPIAEFPR	1		486000	0
Pseudomonas sp. GM17	WP_007924088.1	RecName: Full=Putative aldehyde dehydrogenase AldA	EAGEALATSK		EAGEALATSK	2	23700000	24800000	115000000	157000000	9200000	16900000	107270000	108480000	17587000	178710000	102490000	90641000	91623000	84765000	124150000	172590000	234140000	305360000	157040000	186570000	108000000	219420000	232910000	169280000
Pseudomonas sp. GM17	WP_007924088.1	RecName: Full=Putative aldehyde dehydrogenase AldA	RGDPLDTDTMVGAQASEQQFDK(-.98)	Amidation	RGDPLDTDTMVGAQASEQQFDK	1	0				0												0		0	0
Pseudomonas sp. GM17	WP_007924088.1	RecName: Full=Putative aldehyde dehydrogenase AldA	AQEGSAAEIDGNTVAYH		AQEGSAAEIDGNTVAYH	1	18800000	29700000	33900000	24200000	157000	463000		15608000		12885000	16877000	10925000	12376000	9165400	7962400	5565200	23018000	32625000	12264000	8130700	8029400	20119000	23360000	19567000
Pseudomonas sp. GM17	WP_007924088.1	RecName: Full=Putative aldehyde dehydrogenase AldA	ALDAAHAAADAW(+3.99)GATSAQAR	Tryptophan oxidation to kynurenin	ALDAAHAAADAWGATSAQAR	1			685000	3020000				2355800
Pseudomonas sp. GM17	WP_007924088.1	RecName: Full=Putative aldehyde dehydrogenase AldA	ALDAAHAAADAWGATSAQ(+.98)AR	Deamidation (NQ)	ALDAAHAAADAWGATSAQAR	1	718000	91900	56700		392000	2010000		2679000		92444		933310	736350	2440800		2215500	262310	2425700	6139700	386900			2608000	361590
Pseudomonas sp. GM17	WP_007924088.1	RecName: Full=Putative aldehyde dehydrogenase AldA	ILSYLEIAK		ILSYLEIAK	1	296000000	64400000	167000000	135000000	233000000	270000000	413580000	245060000	212250000	131500000	234620000	357840000	279950000	425690000	347020000	270780000	576780000	653990000	450650000	587230000	521090000	714020000	793820000	649690000
Pseudomonas sp. GM17	WP_007924088.1	RecName: Full=Putative aldehyde dehydrogenase AldA	TGSTPVGSHIMK		TGSTPVGSHIMK	1	62200000	72700000	35100000	38400000	119000000	108000000	62681000	52172000	95155000	69984000	47330000	63833000	58006000	53542000	54205000	35861000	95291000	112580000	67133000	34647000	39017000	100420000	109320000	89143000
Pseudomonas sp. GM17	WP_007924088.1	RecName: Full=Putative aldehyde dehydrogenase AldA	RGDPLDTD(+17.03)TMVGAQASEQQFDK	Replacement of proton with ammonium ion	RGDPLDTDTMVGAQASEQQFDK	1	271000						104780							0		1320900	1289400				1042200		0
Pseudomonas sp. GM17	WP_007924088.1	RecName: Full=Putative aldehyde dehydrogenase AldA	TNTSPVNGQPIAEFPR		TNTSPVNGQPIAEFPR	1	9480000	9480000	6870000	10100000	12700000	14900000	14834000	11383000	10057000	18715000	13581000	21095000	8596700	18274000	5966400		15490000	21352000	11130000	13458000	4148500	11680000	11907000	10690000
Pseudomonas sp. GM17	WP_007924088.1	RecName: Full=Putative aldehyde dehydrogenase AldA	GQYFV(sub T)NTSPVNGQPIAEFPR		GQYFTNTSPVNGQPIAEFPR	1	274000
Pseudomonas sp. GM17	WP_007924088.1	RecName: Full=Putative aldehyde dehydrogenase AldA	GQYFT(-2.02)NTSPVNGQPIAEFPR	2-amino-3-oxo-butanoic_acid	GQYFTNTSPVNGQPIAEFPR	1		64900	2170000			9710000	191920	384770	584480	2861400			148520				2112500		55350		28262
Pseudomonas sp. GM17	WP_007924088.1	RecName: Full=Putative aldehyde dehydrogenase AldA	IAFTGSTPVGSHIM(+31.99)K	Sulphone	IAFTGSTPVGSHIMK	1	0			0			1555400	1420900			899930	577430	624330	2949600	767790		5247600	6759400	3515300	5115900	2731600	5380600	5682000	4537700
Pseudomonas sp. GM17	WP_007924088.1	RecName: Full=Putative aldehyde dehydrogenase AldA	C(+57.02)AAEN(-17.03)IIPSTVELGGK	Carbamidomethylation; Ammonia-loss (N)	CAAENIIPSTVELGGK	1	2850000	73300000	16700000	15500000	34400000	31200000	28788000	17547000	22967000	0	14174000	18176000	13288000	22588000	25594000	53990000	73467000	85138000	55789000	52161000	9126600	51728000	4603500	47669000
Pseudomonas sp. GM17	WP_007924088.1	RecName: Full=Putative aldehyde dehydrogenase AldA	IAFTGSTPVGSH(+15.99)IMK	Oxidation (HW)	IAFTGSTPVGSHIMK	1		0			2020000
Pseudomonas sp. GM17	WP_007924088.1	RecName: Full=Putative aldehyde dehydrogenase AldA	TSPVNGQPIAEFPR		TSPVNGQPIAEFPR	1	31400000	52400000	28800000	26700000	59600000	58900000	50869000	36328000	53988000	37242000	25985000	34763000	32796000	26763000	16017000		47956000	73062000	38256000	44132000	29849000	51615000	66002000	47255000
Pseudomonas sp. GM17	WP_007924088.1	RecName: Full=Putative aldehyde dehydrogenase AldA	GQY(-2.02)FTNTSPVNGQPIAEFPR	2-amino-3-oxo-butanoic_acid	GQYFTNTSPVNGQPIAEFPR	1			2210000	365000	7780000	9710000		2578100		4516000		1079300	70049	717160	5031500	314220	2058000	2794200		1127300	560880
Pseudomonas sp. GM17	WP_007924088.1	RecName: Full=Putative aldehyde dehydrogenase AldA	STAEDIEK		STAEDIEK	1			41000000	64400000			39057000	27170000		32435000	21513000	26533000	21078000		26943000	38294000	63068000	68145000	56270000	58972000	36954000	50738000	101340000	70644000
Pseudomonas sp. GM17	WP_007924088.1	RecName: Full=Putative aldehyde dehydrogenase AldA	MM(+31.99)LDHYQQTK	Sulphone	MMLDHYQQTK	7		15300000	4060000			5850000	4023700		11347000		14371000				583310		6561000		980460	900650	8824100	18194000	6991400	13943000
Pseudomonas sp. GM17	WP_007924088.1	RecName: Full=Putative aldehyde dehydrogenase AldA	GQYFV(sub T)NTSPVNGE(sub Q)PIAEFPR		GQYFTNTSPVNGQPIAEFPR	1		743000															12411000
Pseudomonas sp. GM17	WP_007924088.1	RecName: Full=Putative aldehyde dehydrogenase AldA	ALDAAHAAAD(+6.01)AWGATSAQAR	Replacement of proton by lithium	ALDAAHAAADAWGATSAQAR	1			32100
Pseudomonas sp. GM17	WP_007924088.1	RecName: Full=Putative aldehyde dehydrogenase AldA	N(sub I)AFTGSTPVGSHIMK		IAFTGSTPVGSHIMK	1	751000			6780000	1760000	22500000			21720000	21997									82250		301600	122390	14052000
Pseudomonas sp. GM17	WP_007924088.1	RecName: Full=Putative aldehyde dehydrogenase AldA	LASGYYIQPTLLK		LASGYYIQPTLLK	1	31700000	9730000	11600000	17800000	58300000	57800000	52662000	32993000	45832000	19812000	35526000	35747000	47616000	44229000	10582000	21266000	44626000	79951000	41135000	46355000		102670000	56998000	57014000
Pseudomonas sp. GM17	WP_007924088.1	RecName: Full=Putative aldehyde dehydrogenase AldA	YFAGC(+57.02)LR	Carbamidomethylation	YFAGCLR	2	74400000	64700000	184000000	145000000	187000000	199000000	203200000	223680000	108360000	166540000	232780000	222100000	532450000	144030000	360280000	346560000	526660000	638190000	265380000	541280000	320410000	783400000	883320000	838100000
Pseudomonas sp. GM17	WP_007924088.1	RecName: Full=Putative aldehyde dehydrogenase AldA	FADIMQAEPSFIEK		FADIMQAEPSFIEK	1			1470000								19099000									24636000		30281000	30176000	33397000
Pseudomonas sp. GM17	WP_007924088.1	RecName: Full=Putative aldehyde dehydrogenase AldA	TNTSPVD(sub N)GQPIAEFPR		TNTSPVNGQPIAEFPR	1	0				10600000	10200000		4009400		6914700	4653300	6477500	2583400	5362500	906120		4936000	10249000	0	0	0	0	0	658190
Pseudomonas sp. GM17	WP_007924088.1	RecName: Full=Putative aldehyde dehydrogenase AldA	ALDAAHAAAD(+17.03)AWGATSAQAR	Replacement of proton with ammonium ion	ALDAAHAAADAWGATSAQAR	1			0	3970000		1230000			856270		5195400	3774100	2909900	2457000	2123900		5009700	4228500	3597000	2859400		4402100	4896100	2178100
Pseudomonas sp. GM17	WP_007924088.1	RecName: Full=Putative aldehyde dehydrogenase AldA	ALDAAHAAADAW(+17.99)GATSAQAR	Fluorination	ALDAAHAAADAWGATSAQAR	1			43200
Pseudomonas sp. GM17	WP_007924088.1	RecName: Full=Putative aldehyde dehydrogenase AldA	IAFV(sub T)GSTPVGSHIMK		IAFTGSTPVGSHIMK	1			137000	618000																			264360
Pseudomonas sp. GM17	WP_007924088.1	RecName: Full=Putative aldehyde dehydrogenase AldA	RGDPLDTD(+57.02)TMVGAQASEQQFDK	Carbamidomethylation (DHKE X@N-term)	RGDPLDTDTMVGAQASEQQFDK	1			1630000	15300000	26700000	6150000		7890400		7776200	15121000	18025000	5306700	33185000	23269000	30591000	65429000	135830000	44148000	83260000	37305000	75557000	87826000	93892000
Pseudomonas sp. GM17	WP_007924088.1	RecName: Full=Putative aldehyde dehydrogenase AldA	LAPALAAGNC(+57.02)VVLK	Carbamidomethylation	LAPALAAGNCVVLK	4	17300000	2700000	67000000	34700000	87400000	71900000	54766000	39786000	40597000	35956000	44382000	26667000	17084000	48602000	9859100	34513000	52354000	83965000	63452000	72526000	20947000	88095000	72034000	76973000
Pseudomonas sp. GM17	WP_007924088.1	RecName: Full=Putative aldehyde dehydrogenase AldA	W(sub A)VRETLNY(sub A)DIPLAADHFR		AVRETLNADIPLAADHFR	1	269000
Pseudomonas sp. GM17	WP_007924088.1	RecName: Full=Putative aldehyde dehydrogenase AldA	IAFT(-2.02)GSTPVGSHIMK	2-amino-3-oxo-butanoic_acid	IAFTGSTPVGSHIMK	1			71100		462000					145440
Pseudomonas sp. GM17	WP_007924088.1	RecName: Full=Putative aldehyde dehydrogenase AldA	ETLNAP(sub D)IPLAADHFR		ETLNADIPLAADHFR	1	0												0				0
Pseudomonas sp. GM17	WP_007924088.1	RecName: Full=Putative aldehyde dehydrogenase AldA	ETLNADIPLAAD(-18.01)HFR	Dehydration	ETLNADIPLAADHFR	1	1320000				1600000	381000					10391000	945330		887300	289320	11725000		1170400
Pseudomonas sp. GM17	WP_007924088.1	RecName: Full=Putative aldehyde dehydrogenase AldA	R(+42.01)GDPLDTDTM(+15.99)VGAQASEQQFDK	Acetylation (N-term); Oxidation (M)	RGDPLDTDTMVGAQASEQQFDK	1			0
Pseudomonas sp. GM17	WP_007924088.1	RecName: Full=Putative aldehyde dehydrogenase AldA	FNQGEVC(+57.02)TC(+57.02)PSR	Carbamidomethylation	FNQGEVCTCPSR	2	17400000	18200000	17400000	15200000			36065000	32556000	35337000	43220000	35440000	32162000	54633000	22013000	21453000	24054000	62436000	73834000	40017000	52276000	30143000	54992000	74419000	60372000
Pseudomonas sp. GM17	WP_007924088.1	RecName: Full=Putative aldehyde dehydrogenase AldA	YAHPGTEGAIVS(-2.02)FK	2-amino-3-oxo-butanoic_acid	YAHPGTEGAIVSFK	1			132000
Pseudomonas sp. GM17	WP_007924088.1	RecName: Full=Putative aldehyde dehydrogenase AldA	ALDAAHAAADAW(+31.99)GATSAQ(+.98)AR	Dihydroxy; Deamidation (NQ)	ALDAAHAAADAWGATSAQAR	1			100000
Pseudomonas sp. GM17	WP_007924088.1	RecName: Full=Putative aldehyde dehydrogenase AldA	IIPSTVELGGK		IIPSTVELGGK	1	2950000				14700000			3191300		10998000			3344800	2588600			20297000	16569000		11692000	20747000	10664000	13783000	10388000
Pseudomonas sp. GM17	WP_007924088.1	RecName: Full=Putative aldehyde dehydrogenase AldA	GE(sub Q)YFTNTSPVNGQPIAEFPR		GQYFTNTSPVNGQPIAEFPR	1			56200																			0
Pseudomonas sp. GM17	WP_007924088.1	RecName: Full=Putative aldehyde dehydrogenase AldA	AAADAWGATSAQAR		AAADAWGATSAQAR	1	0				3840000		9898100	9880900		10342000	0	10066000	8523000	4966200			14126000	18310000	11328000	0	0	0	0	0
Pseudomonas sp. GM17	WP_007924088.1	RecName: Full=Putative aldehyde dehydrogenase AldA	MMLD(-18.01)HYQQTK	Dehydration	MMLDHYQQTK	7	736000				902000	1110000	1530800	369480	667910		106880		526060			1432500	2203600	2546400	1832200	3450500		4940100	5697700	4726100
Pseudomonas sp. GM17	WP_007924088.1	RecName: Full=Putative aldehyde dehydrogenase AldA	ALDAAHAAADAW(+19.99)GATSAQAR	Tryptophan oxidation to hydroxykynurenin	ALDAAHAAADAWGATSAQAR	1		309000
Pseudomonas sp. GM17	WP_007924088.1	RecName: Full=Putative aldehyde dehydrogenase AldA	CV(sub A)P(sub A)ENIIPSTVELGGK		CAAENIIPSTVELGGK	1		7230000
Pseudomonas sp. GM17	WP_007924088.1	RecName: Full=Putative aldehyde dehydrogenase AldA	AE(sub Q)EGSAAEIDGNTVAYH		AQEGSAAEIDGNTVAYH	1			0
Pantoea sp. YR343	J2VL53	RecName: Full=Putative aldehyde dehydrogenase AldA	EAGEALATSK		EAGEALATSK	2	23700000	24800000	115000000	157000000	9200000	16900000	107270000	108480000	17587000	178710000	102490000	90641000	91623000	84765000	124150000	172590000	234140000	305360000	157040000	186570000	108000000	219420000	232910000	169280000
Pantoea sp. YR343	J2VL53	RecName: Full=Putative aldehyde dehydrogenase AldA	YFAGC(+57.02)LR	Carbamidomethylation	YFAGCLR	2	74400000	64700000	184000000	145000000	187000000	199000000	203200000	223680000	108360000	166540000	232780000	222100000	532450000	144030000	360280000	346560000	526660000	638190000	265380000	541280000	320410000	783400000	883320000	838100000
Pantoea sp. YR343	J2VL53	RecName: Full=Putative aldehyde dehydrogenase AldA	LAPALAAGNC(+57.02)VVLK	Carbamidomethylation	LAPALAAGNCVVLK	4	17300000	2700000	67000000	34700000	87400000	71900000	54766000	39786000	40597000	35956000	44382000	26667000	17084000	48602000	9859100	34513000	52354000	83965000	63452000	72526000	20947000	88095000	72034000	76973000
Pantoea sp. YR343	J2VL53	RecName: Full=Putative aldehyde dehydrogenase AldA	FNQGEVC(+57.02)TC(+57.02)PSR	Carbamidomethylation	FNQGEVCTCPSR	2	17400000	18200000	17400000	15200000			36065000	32556000	35337000	43220000	35440000	32162000	54633000	22013000	21453000	24054000	62436000	73834000	40017000	52276000	30143000	54992000	74419000	60372000
Pseudomonas sp. GM17	WP_007927525.1	RecName: Full=Outer membrane protein A; AltName: Full=Outer membrane porin A; Flags: Precursor	Q(-17.03)YPQTTTVVEGHTDSVGPDAYNQK	Pyro-glu from Q	QYPQTTTVVEGHTDSVGPDAYNQK	1	565000000	1060000000	648000000	2340000000	2720000000	2440000000	2646800000	2295800000	2909900000	2320600000	2157800000	3201500000	3730000000	3980000000	2279700000	3322500000	2816800000	3493900000	2795000000	1687100000	900450000	2134800000	1705300000	1798800000
Pseudomonas sp. GM17	WP_007927525.1	RecName: Full=Outer membrane protein A; AltName: Full=Outer membrane porin A; Flags: Precursor	Q(+.98)Y(-18.01)PQTTTVVEGHTDSVGPDAYNQK	Deamidation (NQ); Dehydration	QYPQTTTVVEGHTDSVGPDAYNQK	1			0	5870000			427600		0		46582000	243130000	0	16603000	31855000	1099000000	231050000	17946000	0	366520000
Pseudomonas sp. GM17	WP_007927525.1	RecName: Full=Outer membrane protein A; AltName: Full=Outer membrane porin A; Flags: Precursor	QYPQTTTVVEGHTDSVGPDAYNQK		QYPQTTTVVEGHTDSVGPDAYNQK	1	2870000000	3650000000	3040000000	9260000000	11700000000	12400000000	12172000000	9695600000	11854000000	10377000000	7099400000	9550800000	7651500000	10125000000	7872300000	11537000000	9584600000	11610000000	9536200000	5491700000	4204300000	6848800000	5742700000	5242200000
Pseudomonas sp. GM17	WP_007927525.1	RecName: Full=Outer membrane protein A; AltName: Full=Outer membrane porin A; Flags: Precursor	Q(-17.03)YPQ(+.98)TTTVVEGHTDSVGPDAYNQK	Pyro-glu from Q; Deamidation (NQ)	QYPQTTTVVEGHTDSVGPDAYNQK	1	387000	59000000	757000	11600000	12300000	0	1261200	18701000	18854000	0	0	67296000	114760000	7438700	5249400	4375000	1836200	1584100	0	8873300	56093000	7259300	4705500	0
Pseudomonas sp. GM17	WP_007927525.1	RecName: Full=Outer membrane protein A; AltName: Full=Outer membrane porin A; Flags: Precursor	QY(-18.01)PQ(+.98)TTTVVEGHTDSVGPDAYNQK	Dehydration; Deamidation (NQ)	QYPQTTTVVEGHTDSVGPDAYNQK	1		4760000	110000000					8751300	13901000	0	22315000			52731000	28188000		13045000	20533000	6953300		0		77677000
Pseudomonas sp. GM17	WP_007927525.1	RecName: Full=Outer membrane protein A; AltName: Full=Outer membrane porin A; Flags: Precursor	QYPQTTTVVEGHTD(-18.01)SVGPDAYNQK	Dehydration	QYPQTTTVVEGHTDSVGPDAYNQK	1	116000000	0	0	139000000	483000000	455000000	440560000	182030000	314490000	171400000	317440000		97074000	147250000	89807000	444100000	361920000	587200000	136260000	255800000	53409000	348680000	257660000	239720000
Pseudomonas sp. GM17	WP_007927525.1	RecName: Full=Outer membrane protein A; AltName: Full=Outer membrane porin A; Flags: Precursor	Q(+.98)YPQT(-18.01)TTVVEGHTDSVGPDAYNQK	Deamidation (NQ); Dehydration	QYPQTTTVVEGHTDSVGPDAYNQK	1	0	3240000	76800000	446000000	11500000	45700000	0	8751300	28588000	332160000	0	243130000	188330000	52688000	200780000	28236000	17938000	18780000	0	0	0		0	819610
Pseudomonas sp. GM17	WP_007927525.1	RecName: Full=Outer membrane protein A; AltName: Full=Outer membrane porin A; Flags: Precursor	VAPAPAPVPEPTPEPEAPVAEVVR		VAPAPAPVPEPTPEPEAPVAEVVR	1	910000000	734000	756000000	2720000000	8110000000	7040000000	3827200000	2047600000	5264800000	2894400000	2923400000	3532800000	2716400000	3445300000	2411600000	3042100000	1875900000	3397600000	2215400000	752980000	910480000	949500000	804060000	908600000
Pseudomonas sp. GM17	WP_007927525.1	RecName: Full=Outer membrane protein A; AltName: Full=Outer membrane porin A; Flags: Precursor	QYPQ(+.98)TTTVVEGHTDSVGPDAYNQK	Deamidation (NQ)	QYPQTTTVVEGHTDSVGPDAYNQK	1	796000	233000	232000	0	0	0	33360000	0	2851700	366170	1417500	3408300	16939000	0	1075500	804630	416350	0	5035200	0	768130	14098000	3714900	1242300
Pseudomonas sp. GM17	WP_007927525.1	RecName: Full=Outer membrane protein A; AltName: Full=Outer membrane porin A; Flags: Precursor	VQSVGYGESRPVADNATEAGR		VQSVGYGESRPVADNATEAGR	1	2730000000	4470000000	2980000000	5990000000	9490000000	11700000000	9320700000	4745400000	10506000000	2888900000	2762000000	3936900000	5976100000	5518300000	4151900000	17738000000	9186500000	10845000000	8642700000	6479100000	4647900000	7337600000	6077900000	5403200000
Pseudomonas sp. GM17	WP_007927525.1	RecName: Full=Outer membrane protein A; AltName: Full=Outer membrane porin A; Flags: Precursor	Q(+.98)YPQTTTVVEGHTDSVGPDAYNQK	Deamidation (NQ)	QYPQTTTVVEGHTDSVGPDAYNQK	1	0		3920000	0	0	7870000	2376100	914090	26610000	2335300	15267000	989320	20144000	947030	911550	1911100	10156000	4573800	4976200	3399600	5737100	0	0	6779400
Pseudomonas sp. GM17	WP_007927525.1	RecName: Full=Outer membrane protein A; AltName: Full=Outer membrane porin A; Flags: Precursor	Q(+.98)YPQTTTVVEGHTD(-18.01)SVGPDAYNQK	Deamidation (NQ); Dehydration	QYPQTTTVVEGHTDSVGPDAYNQK	1	0			37400000	50800000	0	0	0	0	0	0	243130000	188330000	135850000		0	0	1938000	0	0	0	0		0
Pseudomonas sp. GM17	WP_007927525.1	RecName: Full=Outer membrane protein A; AltName: Full=Outer membrane porin A; Flags: Precursor	QYPQTTTVVEGHT(-18.01)DSVGPDAYNQK	Dehydration	QYPQTTTVVEGHTDSVGPDAYNQK	1	81100000		0		306000000	287000000	440560000	0	300660000		94279000	74000000	6517600	112350000	57536000		163400000	587200000	0	169410000	0	242770000	257660000	239720000
Pseudomonas sp. GM17	WP_007927525.1	RecName: Full=Outer membrane protein A; AltName: Full=Outer membrane porin A; Flags: Precursor	RVEAQVEAQAQQAQ		RVEAQVEAQAQQAQ	1	1560000000	1500000000	973000000	3590000000	3390000000	3260000000	4364200000	3312300000	2506200000	4901100000	3415200000	4772900000	7194000000	5322800000	2293200000	6761100000	4652100000	5560100000	6191400000	2987800000	2380500000	2929600000	3790200000	4387800000
Pseudomonas sp. GM17	WP_007927525.1	RecName: Full=Outer membrane protein A; AltName: Full=Outer membrane porin A; Flags: Precursor	Q(+.98)YPQTTTVVEGHT(-18.01)DSVGPDAYNQK	Deamidation (NQ); Dehydration	QYPQTTTVVEGHTDSVGPDAYNQK	1	0	11000000	71300000	8210000	44900000	92600000	22190000	0	28544000	332160000	0	276790000	188330000	135850000	282290000	0	0	0	0				0
Pseudomonas sp. GM17	WP_007927525.1	RecName: Full=Outer membrane protein A; AltName: Full=Outer membrane porin A; Flags: Precursor	QYPQTTTVVEGHTDS(-18.01)VGPDAYNQK	Dehydration	QYPQTTTVVEGHTDSVGPDAYNQK	1	81100000	0	0		291000000	12600000		182030000	0		211480000	13329000		16888000	10301000	444100000	163400000	9464800	136260000	86387000	2485100		168980000	163670000
Pseudomonas sp. GM17	WP_007927525.1	RecName: Full=Outer membrane protein A; AltName: Full=Outer membrane porin A; Flags: Precursor	QY(-18.01)PQTTTVVEGHTDSVGPDAYNQK	Dehydration	QYPQTTTVVEGHTDSVGPDAYNQK	1	0	0		0	7510000	0	0	0	15615000		0	60671000	235010		0	7115300	0		0	0	0	0		0
Pseudomonas sp. GM17	WP_007927525.1	RecName: Full=Outer membrane protein A; AltName: Full=Outer membrane porin A; Flags: Precursor	Q(+.98)YPQTT(-18.01)TVVEGHTDSVGPDAYNQK	Deamidation (NQ); Dehydration	QYPQTTTVVEGHTDSVGPDAYNQK	1		0	71300000	53800000	29400000	22000000	18204000	9825800	28321000	332160000	22315000	263920000	192660000	44905000	198980000	28236000	14702000	384710000	10727000	1090300	1862000	0	8492800	1913800
Pseudomonas sp. GM17	WP_007927525.1	RecName: Full=Outer membrane protein A; AltName: Full=Outer membrane porin A; Flags: Precursor	QVLTSQYGVESSR		QVLTSQYGVESSR	1	2000000000	2520000000	2080000000	5910000000	7250000000	6620000000	6749200000	5361300000	7135100000	5110200000	4015200000	6192500000	7956500000	7913100000	5427000000	5877400000	5655700000	5907700000	5014700000	3040600000	2291300000	4084200000	3828500000	3908700000
Pseudomonas sp. GM17	WP_007927525.1	RecName: Full=Outer membrane protein A; AltName: Full=Outer membrane porin A; Flags: Precursor	VQ(+.98)SVGYGESRPVADNATEAGR	Deamidation (NQ)	VQSVGYGESRPVADNATEAGR	1	0	6490000	6530000	97200000	19900000	9390000	329390000	517770000	6013400000	22704000	112470000	20300000	417240000	131980000	26138000	1485100000	58939000	561500000	820500000	381440000	520170000	259590000	294740000	222530000
Pseudomonas sp. GM17	WP_007927525.1	RecName: Full=Outer membrane protein A; AltName: Full=Outer membrane porin A; Flags: Precursor	QYPQ(+.98)T(-18.01)TTVVEGHTDSVGPDAYNQK	Deamidation (NQ); Dehydration	QYPQTTTVVEGHTDSVGPDAYNQK	1			0	372000	9840000	119000000	483130000	0			31373000	40670000			198980000	32197000			0	5889300	168800000
Pseudomonas sp. GM17	WP_007927525.1	RecName: Full=Outer membrane protein A; AltName: Full=Outer membrane porin A; Flags: Precursor	Q(+.98)YPQTTT(-18.01)VVEGHTDSVGPDAYNQK	Deamidation (NQ); Dehydration	QYPQTTTVVEGHTDSVGPDAYNQK	1			76800000		1180000		0	9069500	28321000	8232400			192660000	14548000	198980000	24237000	4893300	508950	0	1090300	0	10814000	8492800	4019800
Pseudomonas sp. GM17	WP_007927525.1	RecName: Full=Outer membrane protein A; AltName: Full=Outer membrane porin A; Flags: Precursor	VAPAPAPVPE(+17.03)PTPEPEAPVAEVVR	Replacement of proton with ammonium ion	VAPAPAPVPEPTPEPEAPVAEVVR	1	208000000		188000000	807000000	1740000000	1690000000	993230000	583660000	1422100000	775880000	823500000	879650000	564550000	837190000	549130000	853700000	456790000	839840000	518780000	170120000	212800000	240470000	214920000	233800000
Pseudomonas sp. GM17	WP_007927525.1	RecName: Full=Outer membrane protein A; AltName: Full=Outer membrane porin A; Flags: Precursor	QY(-2.02)PQTTTVVEGHTDSVGPDAYNQK	2-amino-3-oxo-butanoic_acid	QYPQTTTVVEGHTDSVGPDAYNQK	1		117000
Pseudomonas sp. GM17	WP_007927525.1	RecName: Full=Outer membrane protein A; AltName: Full=Outer membrane porin A; Flags: Precursor	HIEDGFNPGAR		HIEDGFNPGAR	1	528000000	302000000	321000000	1490000000	7830000000	4070000000	1533200000	1115500000	1364400000	2205600000	1945800000	3078800000	1331900000	1849400000	2835700000	2171400000	2329800000	2660000000	2859100000	1892500000	1507100000	1060500000	998960000	1027700000
Pseudomonas sp. GM17	WP_007927525.1	RecName: Full=Outer membrane protein A; AltName: Full=Outer membrane porin A; Flags: Precursor	Q(-17.03)VLTSQYGVESSR	Pyro-glu from Q	QVLTSQYGVESSR	1	4180000	20900000	74500000	285000000	350000000	281000000	361670000	327010000	460840000	422640000	305360000	705930000	547620000	554130000	923010000	623840000	509480000	522700000	392270000	314100000	137840000	310870000	324320000	563400000
Pseudomonas sp. GM17	WP_007927525.1	RecName: Full=Outer membrane protein A; AltName: Full=Outer membrane porin A; Flags: Precursor	VAPAPAPVPE(+37.95)PTPEPEAPVAEVVR	Replacement of 2 protons by calcium	VAPAPAPVPEPTPEPEAPVAEVVR	1	26500000		20500000	102000000	251000000	170000000	99471000	60414000	129470000	75054000	92035000	93458000	52233000	120790000	68557000	62765000	44799000	79358000	51305000	16227000	18365000	23471000	18618000	13420000
Pseudomonas sp. GM17	WP_007927525.1	RecName: Full=Outer membrane protein A; AltName: Full=Outer membrane porin A; Flags: Precursor	VQSVGYGESRPVADN(+.98)ATEAGR	Deamidation (NQ)	VQSVGYGESRPVADNATEAGR	1	25600000	47800000	5610000	888000000	170000000	427000000	497090000	35146000	85596000	20315000	201450000	48617000	237890000	272700000	46649000	1270200000	83481000	312460000	659070000	366240000	529840000	365690000	461360000	127620000
Pseudomonas sp. GM17	WP_007927525.1	RecName: Full=Outer membrane protein A; AltName: Full=Outer membrane porin A; Flags: Precursor	SVVKPNSYADIK		SVVKPNSYADIK	1	4240000000	3910000000	963000000	4280000000	592000000	15200000000	5667100000	3157300000	8047600000	2189600000	2860800000	2926700000	2727900000	4253300000	4401600000	13521000000	8349100000	8426900000	7120800000	4897800000	3542700000	6377000000	5528600000	5569600000
Pseudomonas sp. GM17	WP_007927525.1	RecName: Full=Outer membrane protein A; AltName: Full=Outer membrane porin A; Flags: Precursor	TNVLADGHSGR		TNVLADGHSGR	1	191000000	213000000	336000000	3010000000	955000000	800000000	589720000	1449500000	403330000	2230900000	1668900000	2445800000	1134900000	864900000	1231800000	911150000	1450400000	981420000	1145400000	499110000	570570000	339770000	375650000	317400000
Pseudomonas sp. GM17	WP_007927525.1	RecName: Full=Outer membrane protein A; AltName: Full=Outer membrane porin A; Flags: Precursor	QYPQTT(-15.99)TVVEGHTDSVGPDAYNQK	Deoxy	QYPQTTTVVEGHTDSVGPDAYNQK	1		55300000												0							54752000
Pseudomonas sp. GM17	WP_007927525.1	RecName: Full=Outer membrane protein A; AltName: Full=Outer membrane porin A; Flags: Precursor	DQSTLAIIGTGVK		DQSTLAIIGTGVK	1	158000000	166000000	127000000	1050000000	2260000000	2080000000	690950000	408670000	642410000	994250000	668200000	1051400000	547470000	853530000	884760000	1230500000	883430000	1093900000	1130900000	776130000	650640000	333500000	299180000	222110000
Pseudomonas sp. GM17	WP_007927525.1	RecName: Full=Outer membrane protein A; AltName: Full=Outer membrane porin A; Flags: Precursor	QYPQTTTVVEM(sub G)HTDSVGPDAYNQK		QYPQTTTVVEGHTDSVGPDAYNQK	1		30400000			26100000					69298000			2713300			5675300	6675700	6065500					2740100
Pseudomonas sp. GM17	WP_007927525.1	RecName: Full=Outer membrane protein A; AltName: Full=Outer membrane porin A; Flags: Precursor	VQ(+.98)SVGYGESRPVADN(+.98)ATEAGR	Deamidation (NQ)	VQSVGYGESRPVADNATEAGR	1	28900000		185000000		1210000	416000000					526890							260430000			4757700		701850
Pseudomonas sp. GM17	WP_007927525.1	RecName: Full=Outer membrane protein A; AltName: Full=Outer membrane porin A; Flags: Precursor	VQS(-18.01)VGYGESRPVADNATEAGR	Dehydration	VQSVGYGESRPVADNATEAGR	1	1230000	1920000	1420000	6170000	13700000	5860000	5650400	2891600	7928900	1197400	2339700				785460	20980000	4714200	4079100	5576100	2460400	4896000	2516100	1988900
Pseudomonas sp. GM17	WP_007927525.1	RecName: Full=Outer membrane protein A; AltName: Full=Outer membrane porin A; Flags: Precursor	T(sub V)QSVGYGESRPVADNATEAGR		VQSVGYGESRPVADNATEAGR	1	28900000		208000000			327000000	6834000			256100000				263830000		270220
Pseudomonas sp. GM17	WP_007927525.1	RecName: Full=Outer membrane protein A; AltName: Full=Outer membrane porin A; Flags: Precursor	VQSVGYGESRPVAD(-18.01)NATEAGR	Dehydration	VQSVGYGESRPVADNATEAGR	1	5780000	11700000	3740000	15700000	46300000	41900000	27033000	7332800	27121000	4416800	9574500	9461200	5984900	11330000	10760000	64067000	25282000	30577000	25407000	14009000	12047000	15900000	11818000	12932000
Pseudomonas sp. GM17	WP_007927525.1	RecName: Full=Outer membrane protein A; AltName: Full=Outer membrane porin A; Flags: Precursor	QYPQT(-15.99)TTVVEGHTDSVGPDAYNQK	Deoxy	QYPQTTTVVEGHTDSVGPDAYNQK	1	0			0	682000	8110000	0		0				260680					0	247210		54752000
Pseudomonas sp. GM17	WP_007927525.1	RecName: Full=Outer membrane protein A; AltName: Full=Outer membrane porin A; Flags: Precursor	VEAQVEAQAQQAQ		VEAQVEAQAQQAQ	1	3420000	12700000	1510000	89600000	205000000	181000000	83019000	50667000	130780000	220750000	38686000	114710000	41495000	31922000	70796000	17354000	23064000	27150000	100870000	12581000	6796500	9668900	7147400	7737700
Pseudomonas sp. GM17	WP_007927525.1	RecName: Full=Outer membrane protein A; AltName: Full=Outer membrane porin A; Flags: Precursor	RVEAQVEAQAQQ(+.98)AQ	Deamidation (NQ)	RVEAQVEAQAQQAQ	1	576000				2410000	2550000	1343900	18036000	367960	11995000		1357600		856810	2019600	0		2790500	5225200	1882000	16437000
Pseudomonas sp. GM17	WP_007927525.1	RecName: Full=Outer membrane protein A; AltName: Full=Outer membrane porin A; Flags: Precursor	VQSVGYGESRPVADN(-17.03)ATEAGR	Ammonia-loss (N)	VQSVGYGESRPVADNATEAGR	1	3010000	5780000	3200000	7240000	12100000	18200000	18403000	5287900	15499000	2714900	3386900	4078600	8255400	6673200	6022400	38303000	16459000	19281000	14776000	8700200	6983800	1581700	9616500	8486100
Pseudomonas sp. GM17	WP_007927525.1	RecName: Full=Outer membrane protein A; AltName: Full=Outer membrane porin A; Flags: Precursor	SVVKPN(+.98)SYADIK	Deamidation (NQ)	SVVKPNSYADIK	1	141000000	187000000	161000000	949000000	704000000	613000000	680010000	669640000	492830000	656940000	551060000	653840000	714130000	595470000	548470000	1315000000	799210000	1026200000	955840000	512060000	318080000	558450000	639630000	564650000
Pseudomonas sp. GM17	WP_007927525.1	RecName: Full=Outer membrane protein A; AltName: Full=Outer membrane porin A; Flags: Precursor	VM(sub Q)SVGYGESRPVADNATEAGR		VQSVGYGESRPVADNATEAGR	1	37700000
Pseudomonas sp. GM17	WP_007927525.1	RecName: Full=Outer membrane protein A; AltName: Full=Outer membrane porin A; Flags: Precursor	VQ(+.98)SVGYGESRPVADNAT(-18.01)EAGR	Deamidation (NQ); Dehydration	VQSVGYGESRPVADNATEAGR	1		0							0
Pseudomonas sp. GM17	WP_007927525.1	RecName: Full=Outer membrane protein A; AltName: Full=Outer membrane porin A; Flags: Precursor	E(sub Q)YPQTTTVVEGHTDSVGPDAYNQK		QYPQTTTVVEGHTDSVGPDAYNQK	1	3100000												3303100							4377400
Pseudomonas sp. GM17	WP_007927525.1	RecName: Full=Outer membrane protein A; AltName: Full=Outer membrane porin A; Flags: Precursor	RVEAQVEAQAQ(+.98)QAQ	Deamidation (NQ)	RVEAQVEAQAQQAQ	1	0	769000				0			0	8274500							1967200	1127700		1986500	14464000
Pseudomonas sp. GM17	WP_007927525.1	RecName: Full=Outer membrane protein A; AltName: Full=Outer membrane porin A; Flags: Precursor	VAPAPAPVPE(+37.96)PTPEPEAPVAEVVR	Replacement of proton by potassium	VAPAPAPVPEPTPEPEAPVAEVVR	1	6870000		3470000	22700000		42500000		14896000	30932000	23570000	22975000		9988900	21167000	10184000	12700000	11582000	23811000
Pseudomonas sp. GM17	WP_007927525.1	RecName: Full=Outer membrane protein A; AltName: Full=Outer membrane porin A; Flags: Precursor	RVEAQVEAQAQQAQ(+.98)	Deamidation (NQ)	RVEAQVEAQAQQAQ	1	970000	889000	467000		6290000	2550000	12327000	18036000	1701500	12635000		1357600				0	1967200	544440	4831700	10489000	10028000
Pseudomonas sp. GM17	WP_007927525.1	RecName: Full=Outer membrane protein A; AltName: Full=Outer membrane porin A; Flags: Precursor	VQSVGYGE(+21.98)SRPVADNATEAGR	Sodium adduct	VQSVGYGESRPVADNATEAGR	1		1680000	2640000	8060000	3040000	10100000		5308900	12565000	1923400	1916700	506280		4337500	2046500	22272000	9505800	27706000	1206500		6925800	13617000	6801600	7542400
Pseudomonas sp. GM17	WP_007927525.1	RecName: Full=Outer membrane protein A; AltName: Full=Outer membrane porin A; Flags: Precursor	SVGYGESRPVADNATEAGR		SVGYGESRPVADNATEAGR	1	391000	4350000	7110000	16200000	13000000	13200000	18573000	8801200	18909000	7866300	8456200	8582600	9094800	14855000	14050000	58593000	28788000	33013000	24392000	15511000	12066000	20239000	16051000	16277000
Pseudomonas sp. GM17	WP_007927525.1	RecName: Full=Outer membrane protein A; AltName: Full=Outer membrane porin A; Flags: Precursor	QYPQV(sub T)TTVVEGHTDSVGPDAYNQK		QYPQTTTVVEGHTDSVGPDAYNQK	1			59300000	6040000			12589000	1608400	8375700	1443700				14931000			4051400	8707900
Pseudomonas sp. GM17	WP_007927525.1	RecName: Full=Outer membrane protein A; AltName: Full=Outer membrane porin A; Flags: Precursor	PYVSGGFGHQSR		PYVSGGFGHQSR	1	17400000	6960000	11300000	57200000	95300000	123000000	50492000	30462000	37439000	73023000	91310000	77882000	46357000	34262000	52300000	41323000	76515000	80449000	99614000	62004000	40689000	13432000	33360000	11715000
Pseudomonas sp. GM17	WP_007927525.1	RecName: Full=Outer membrane protein A; AltName: Full=Outer membrane porin A; Flags: Precursor	VQSVGYGESRPVADNAT(-18.01)EAGR	Dehydration	VQSVGYGESRPVADNATEAGR	1	5210000	518000	174000	15700000	14200000	7600000	17663000	941420	12373000	0	9574500		6386000	12634000	12483000	24992000	24629000	13559000		8300700	9383700	7591300	4601200	5939800
Pseudomonas sp. GM17	WP_007927525.1	RecName: Full=Outer membrane protein A; AltName: Full=Outer membrane porin A; Flags: Precursor	QYPQTTTVVEGH(+57.02)TDSVGPDAYNQK	Carbamidomethylation (DHKE X@N-term)	QYPQTTTVVEGHTDSVGPDAYNQK	1		1550000		35300000	30100000	14500000	3979600	17760000	16201000	17394000	20589000	31570000	42238000	31129000	24206000	118930000	24315000	77287000	54930000	33158000	25206000	41105000	28790000	35758000
Pseudomonas sp. GM17	WP_007927525.1	RecName: Full=Outer membrane protein A; AltName: Full=Outer membrane porin A; Flags: Precursor	QY(+17.99)PQTTTVVEGHTDSVGPDAYNQK	Fluorination	QYPQTTTVVEGHTDSVGPDAYNQK	1			0
Pseudomonas sp. GM17	WP_007927525.1	RecName: Full=Outer membrane protein A; AltName: Full=Outer membrane porin A; Flags: Precursor	VQSVGYGESRPVADNATEAM(sub G)R		VQSVGYGESRPVADNATEAGR	1	3650000	46000000	553000		8760000	2570000	1630300		18603000	8509200		2489200		2119400		4171400	2958600		2825500		761670			858710
Pseudomonas sp. GM17	WP_007927525.1	RecName: Full=Outer membrane protein A; AltName: Full=Outer membrane porin A; Flags: Precursor	QGQGAVEGELFYKKQYNDSVK		QGQGAVEGELFYKKQYNDSVK	1	697000			3740000		11200000	3248700	9600000			8884000	856390	1559900		7412100	9956600	8022000	7152600	10506000	21043000	6395300	17503000	19052000	26466000
Pseudomonas sp. GM17	WP_007927525.1	RecName: Full=Outer membrane protein A; AltName: Full=Outer membrane porin A; Flags: Precursor	TNVLAD(-18.01)GHSGR	Dehydration	TNVLADGHSGR	1		3890000	0	26400000	106000000	41700000	12764000	17799000	24355000	31199000	30105000	37056000	21964000	29270000	20734000	26670000	43344000	46571000	33446000	11783000	9689600	19928000	8752700	9411200
Pseudomonas sp. GM17	WP_007927525.1	RecName: Full=Outer membrane protein A; AltName: Full=Outer membrane porin A; Flags: Precursor	QYPQTTTVVEGHTDSVGPDAY		QYPQTTTVVEGHTDSVGPDAY	1	29600000	28700000	41500000	56300000	96600000	97100000	92456000	80355000	91356000	139580000	43684000	46615000	30819000	43041000	37503000	17028000	36507000	50415000	38559000	19014000	10738000	24856000	21910000	22985000
Pseudomonas sp. GM17	WP_007927525.1	RecName: Full=Outer membrane protein A; AltName: Full=Outer membrane porin A; Flags: Precursor	QYPQTTTVVQ(sub E)GHTDSVGPDAYNQK		QYPQTTTVVEGHTDSVGPDAYNQK	1			298000					0									0					0	0	0
Pseudomonas sp. GM17	WP_007927525.1	RecName: Full=Outer membrane protein A; AltName: Full=Outer membrane porin A; Flags: Precursor	AGVEADYAMDN(+.98)GK	Deamidation (NQ)	AGVEADYAMDNGK	1		501000	1980000	110000000	137000000	235000000	6145700	5244100	11198000	92103000	31026000	104170000	46576000	38297000	59124000	27123000	25745000	20518000	99242000	27372000	32221000	3785700	1018100	0
Pseudomonas sp. GM17	WP_007927525.1	RecName: Full=Outer membrane protein A; AltName: Full=Outer membrane porin A; Flags: Precursor	QYPQTTTVVEGHTD		QYPQTTTVVEGHTD	1		0		12500000	1120000	626000	1748000		1174600	8198900	396480	2376400	1727700	2160300	1100400	1949100	1679000	2062500	8333500	114190	187810	459160	357020
Pseudomonas sp. GM17	WP_007927525.1	RecName: Full=Outer membrane protein A; AltName: Full=Outer membrane porin A; Flags: Precursor	QYPQTTTVVEGHTDSVM(sub G)PDAYNQK		QYPQTTTVVEGHTDSVGPDAYNQK	1		27000000		5440000	96300000	8290000	10027000	5520900	133070000	69298000	6618900	5685100			4645900			6065500			877790	3235300		2551800
Pseudomonas sp. GM17	WP_007927525.1	RecName: Full=Outer membrane protein A; AltName: Full=Outer membrane porin A; Flags: Precursor	QGQGAVEGELFYK		QGQGAVEGELFYK	1	7330000	1640000	10700000	238000000	456000000	297000000	121240000	207970000	103470000	290950000	158170000	312370000	158940000	152670000	145330000	212600000	198330000	172190000	268220000	93289000	77127000	71373000	42369000	26377000
Pseudomonas sp. GM17	WP_007927525.1	RecName: Full=Outer membrane protein A; AltName: Full=Outer membrane porin A; Flags: Precursor	QY(+15.99)PQTTTVVEGHTDSVGPDAYNQK	Oxidation or Hydroxylation	QYPQTTTVVEGHTDSVGPDAYNQK	1		0
Pseudomonas sp. GM17	WP_007927525.1	RecName: Full=Outer membrane protein A; AltName: Full=Outer membrane porin A; Flags: Precursor	VQSVGYGE(+37.95)SRPVADNATEAGR	Replacement of 2 protons by calcium	VQSVGYGESRPVADNATEAGR	1		8990000	11000000	23100000	13500000	30700000	31473000	11770000	26477000	8803200	7984700	12354000	9266400	14187000	14594000	55987000	33595000	36601000	36612000	28504000	22683000	31739000	23729000	20927000
Pseudomonas sp. GM17	WP_007927525.1	RecName: Full=Outer membrane protein A; AltName: Full=Outer membrane porin A; Flags: Precursor	TTTVVEGHTDSVGPDAYNQK		TTTVVEGHTDSVGPDAYNQK	1	19700000	8090000	20500000	90400000	78000000	74100000	96128000	83714000	81290000	119610000	80579000	97555000	62672000	61289000	34943000	37860000	57154000	82133000	59469000	16765000	10907000	39619000	36986000	33681000
Pseudomonas sp. GM17	WP_007927525.1	RecName: Full=Outer membrane protein A; AltName: Full=Outer membrane porin A; Flags: Precursor	VQS(-2.02)VGYGESRPVADNATEAGR	2-amino-3-oxo-butanoic_acid	VQSVGYGESRPVADNATEAGR	1		506000
Pseudomonas sp. GM17	WP_007927525.1	RecName: Full=Outer membrane protein A; AltName: Full=Outer membrane porin A; Flags: Precursor	E(sub Q)YPQTTW(sub T)VVEGHTDSVGPDAYNQK		QYPQTTTVVEGHTDSVGPDAYNQK	1	1150000	64900000			80600000		12839000		57252000	43231000	1908300					11466000		10227000		4789800
Pseudomonas sp. GM17	WP_007927525.1	RecName: Full=Outer membrane protein A; AltName: Full=Outer membrane porin A; Flags: Precursor	Q(+.98)YPQTTTVVEGH(+57.02)TDSVGPDAYNQK	Deamidation (NQ); Carbamidomethylation (DHKE X@N-term)	QYPQTTTVVEGHTDSVGPDAYNQK	1		0										346330
Pseudomonas sp. GM17	WP_007927525.1	RecName: Full=Outer membrane protein A; AltName: Full=Outer membrane porin A; Flags: Precursor	E(sub Q)YPQTTTVVEGHTDSVGPDR(sub A)YNQK		QYPQTTTVVEGHTDSVGPDAYNQK	1		63600000		2950000	365000000		14579000		193850000	33378000	3863000
Pseudomonas sp. GM17	WP_007927525.1	RecName: Full=Outer membrane protein A; AltName: Full=Outer membrane porin A; Flags: Precursor	E(sub Q)YPQTTTVVEGHTDSVM(sub G)PDAYNQK		QYPQTTTVVEGHTDSVGPDAYNQK	1	0									0
Pseudomonas sp. GM17	WP_007927525.1	RecName: Full=Outer membrane protein A; AltName: Full=Outer membrane porin A; Flags: Precursor	E(sub Q)YPQTTTVVEGHW(sub T)DSVGPDAYNQK		QYPQTTTVVEGHTDSVGPDAYNQK	1		60300000			222000000		12839000		185790000	97434000	6973700					11466000			13361000
Pseudomonas sp. GM17	WP_007927525.1	RecName: Full=Outer membrane protein A; AltName: Full=Outer membrane porin A; Flags: Precursor	NLADFMK		NLADFMK	1	1410000000	1180000000	2410000000	2900000000	4570000000	4440000000	5097900000	3673800000	4321500000	5807800000	3419000000	4960600000	5829500000	4855700000	7314000000	4538000000	4392500000	4545400000	6667400000	2604600000	1831800000	3643500000	3751200000	4203000000
Pseudomonas sp. GM17	WP_007927525.1	RecName: Full=Outer membrane protein A; AltName: Full=Outer membrane porin A; Flags: Precursor	KQYNDSVK		KQYNDSVK	1			2860000	14700000		8730000		6033300		1265400	707770			571010	3659700				0
Pseudomonas sp. GM17	WP_007927525.1	RecName: Full=Outer membrane protein A; AltName: Full=Outer membrane porin A; Flags: Precursor	VQSVGYM(sub G)ESRPVADNATEAGR		VQSVGYGESRPVADNATEAGR	1			867000	3730000	82600000					192860		1623500												679860
Pseudomonas sp. GM17	WP_007927525.1	RecName: Full=Outer membrane protein A; AltName: Full=Outer membrane porin A; Flags: Precursor	VQSVGYGES(-18.01)RPVADNATEAGR	Dehydration	VQSVGYGESRPVADNATEAGR	1		175000		6170000	8430000				633260			0							2042200			0
Pseudomonas sp. GM17	WP_007927525.1	RecName: Full=Outer membrane protein A; AltName: Full=Outer membrane porin A; Flags: Precursor	VAPAPAPVPEPTPEPEAPM(sub V)AD(sub E)VVR		VAPAPAPVPEPTPEPEAPVAEVVR	1	1450000				8560000		4418600		7184400					578980
Pseudomonas sp. GM17	WP_007927525.1	RecName: Full=Outer membrane protein A; AltName: Full=Outer membrane porin A; Flags: Precursor	Q(+.98)VLT(-18.01)SQYGVESSR	Deamidation (NQ); Dehydration	QVLTSQYGVESSR	1		2680000	242000	8030000	63400000	17600000	13188000		36718000	32235000	7714000	36846000		20416000	27055000	77982000	43248000	62624000	9147300	10696000	5342100	13761000		5693000
Pseudomonas sp. GM17	WP_007927525.1	RecName: Full=Outer membrane protein A; AltName: Full=Outer membrane porin A; Flags: Precursor	VKPNSYADIK		VKPNSYADIK	1	9210000	10500000	5020000	19100000	70400000	35500000	20622000	11446000	1312600	1978000	6953700	5124200	3406200	10110000	7541900	35941000	19837000	19512000	17385000	9824900	5868300	19723000	9604900	10809000
Pseudomonas sp. GM17	WP_007927525.1	RecName: Full=Outer membrane protein A; AltName: Full=Outer membrane porin A; Flags: Precursor	AGVEADYAM(+15.99)DNGK	Oxidation (M)	AGVEADYAMDNGK	1			859000	114000000	4480000	20000000	5349200	5179800	2686400	77925000	80032000	71289000	30657000	43757000	48562000	66721000	49603000	51344000	80002000	22259000	10568000	6311200	5607700	5784600
Pseudomonas sp. GM17	WP_007927525.1	RecName: Full=Outer membrane protein A; AltName: Full=Outer membrane porin A; Flags: Precursor	HIED(-18.01)GFNPGAR	Dehydration	HIEDGFNPGAR	1	2650000		1870000	21100000	41100000	44100000	18934000	11542000	11753000	22652000	34103000	29494000	18057000	26795000	24516000	36207000	43929000	42351000	58767000	34826000	29840000	20251000	19515000	6322900
Pseudomonas sp. GM17	WP_007927525.1	RecName: Full=Outer membrane protein A; AltName: Full=Outer membrane porin A; Flags: Precursor	PVADNATEAGR		PVADNATEAGR	1	526000000	719000000	581000000	1560000000	928000000	1250000000	1958400000	1217400000	911830000	1417100000	1021200000	304070000	1375300000	1009800000	1428600000	1046300000	1340900000	1432700000	882410000	745140000	259880000	709790000	820640000	1008800000
Pseudomonas sp. GM17	WP_007927525.1	RecName: Full=Outer membrane protein A; AltName: Full=Outer membrane porin A; Flags: Precursor	RVEAQVEAQAQQAQ(-.98)	Amidation	RVEAQVEAQAQQAQ	1	36200000	18400000			10200000						0		376810	706310	0	996880	1870800
Pseudomonas sp. GM17	WP_007927525.1	RecName: Full=Outer membrane protein A; AltName: Full=Outer membrane porin A; Flags: Precursor	Q(-15.01)YPQTTTVVEGHTDSVGPDAYNQK	ISD (z+2)-series	QYPQTTTVVEGHTDSVGPDAYNQK	1			416000		0		3052300			7407000		5386500		117740000			102710000		102250000		211740	2397000
Pseudomonas sp. GM17	WP_007927525.1	RecName: Full=Outer membrane protein A; AltName: Full=Outer membrane porin A; Flags: Precursor	S(sub V)H(sub Q)SVGYGESRPVADNATEAGR		VQSVGYGESRPVADNATEAGR	1		625000
Pseudomonas sp. GM17	WP_007927525.1	RecName: Full=Outer membrane protein A; AltName: Full=Outer membrane porin A; Flags: Precursor	QYPQTTTVVE(+53.92)GHTDSVGPDAYNQK	Replacement of 2 protons by iron	QYPQTTTVVEGHTDSVGPDAYNQK	1	81300000						21861000					25688000			0	0				0
Pseudomonas sp. GM17	WP_007927525.1	RecName: Full=Outer membrane protein A; AltName: Full=Outer membrane porin A; Flags: Precursor	QVLTSQYGVESD(sub S)R		QVLTSQYGVESSR	1	5870000	18000000		37500000	114000000	88700000	77186000		121680000	48520000						54026000		49117000			3341800
Pseudomonas sp. GM17	WP_007927525.1	RecName: Full=Outer membrane protein A; AltName: Full=Outer membrane porin A; Flags: Precursor	SRPVADNATEAGR		SRPVADNATEAGR	1		1440000	594000		3810000	8140000	6394400	3684700	10024000	4469600		675360	2440000	3803100	1139000	15904000	4037000	0	3963000			2041800		4273900
Pseudomonas sp. GM17	WP_007927525.1	RecName: Full=Outer membrane protein A; AltName: Full=Outer membrane porin A; Flags: Precursor	QYPQ(+.98)TTTVVEGHTD(+21.98)SVGPDAYNQK	Deamidation (NQ); Sodium adduct	QYPQTTTVVEGHTDSVGPDAYNQK	1			34200000			28100000	0			0		48606000	0		0	0	0	0	0	0	17039000	1143700	0	21968000
Pseudomonas sp. GM17	WP_007927525.1	RecName: Full=Outer membrane protein A; AltName: Full=Outer membrane porin A; Flags: Precursor	VQSVGY(+15.99)GESRPVADNATEAGR	Oxidation or Hydroxylation	VQSVGYGESRPVADNATEAGR	1			270000			1730000	1468000		2269700			114400	133570	0	0	6926700	1690300	405450	1050500		189280	429850	426530	334110
Pseudomonas sp. GM17	WP_007927525.1	RecName: Full=Outer membrane protein A; AltName: Full=Outer membrane porin A; Flags: Precursor	SVP(sub V)KPNSYADIK		SVVKPNSYADIK	1			301000
Pseudomonas sp. GM17	WP_007927525.1	RecName: Full=Outer membrane protein A; AltName: Full=Outer membrane porin A; Flags: Precursor	QYPQTT(-18.01)TVVEGHTDSVGPDAYNQK	Dehydration	QYPQTTTVVEGHTDSVGPDAYNQK	1	35300000	0		120000000	291000000	287000000	0	0		2938900	305760000	167310000			3168500	6130000	163400000					242770000	168980000
Pseudomonas sp. GM17	WP_007927525.1	RecName: Full=Outer membrane protein A; AltName: Full=Outer membrane porin A; Flags: Precursor	GHTDSVGPDAYNQK		GHTDSVGPDAYNQK	1			0								0									248940
Pseudomonas sp. GM17	WP_007927525.1	RecName: Full=Outer membrane protein A; AltName: Full=Outer membrane porin A; Flags: Precursor	SM(sub R)VQSVGYGESRPVADNATEAGR		SRVQSVGYGESRPVADNATEAGR	1		526000					16255000	20842000	34844000		8789600		11316000			292010	0	29740000	32720000		11937000	20584000		17738000
Pseudomonas sp. GM17	WP_007927525.1	RecName: Full=Outer membrane protein A; AltName: Full=Outer membrane porin A; Flags: Precursor	QYPQTTTW(sub V)VQ(sub E)GHTDSVGPDAYNQK		QYPQTTTVVEGHTDSVGPDAYNQK	1		60300000			53500000	10500000			11190000	43759000	6973700					11466000	3762700	10227000	13361000			5261600	2008300	1470500
Pseudomonas sp. GM17	WP_007927525.1	RecName: Full=Outer membrane protein A; AltName: Full=Outer membrane porin A; Flags: Precursor	RVEAQVEAQ(+.98)AQQAQ	Deamidation (NQ)	RVEAQVEAQAQQAQ	1			637000						1862500							2553000
Pseudomonas sp. GM17	WP_007927525.1	RecName: Full=Outer membrane protein A; AltName: Full=Outer membrane porin A; Flags: Precursor	VQSVGYGE(+21.98)SRPVADN(+.98)ATEAGR	Sodium adduct; Deamidation (NQ)	VQSVGYGESRPVADNATEAGR	1			0		0		0	0		362590				1012000	0			0		0		0		0
Pseudomonas sp. GM17	WP_007927525.1	RecName: Full=Outer membrane protein A; AltName: Full=Outer membrane porin A; Flags: Precursor	QVLTSQ(+.98)YGVESSR	Deamidation (NQ)	QVLTSQYGVESSR	1		106000		20000000			1484800	194810	1008300		54908	73639	162580	0	153380	0	0	24054000		0				0
Pseudomonas sp. GM17	WP_007927525.1	RecName: Full=Outer membrane protein A; AltName: Full=Outer membrane porin A; Flags: Precursor	GESRPVADNATEAGR		GESRPVADNATEAGR	1			0	47800000	4560000	7160000	12382000		9978700	46720000	0	38150000		37956000	12163000	20947000	21017000	8468500	33438000	18982000	13731000	23907000	17633000	16914000
Pseudomonas sp. GM17	WP_007927525.1	RecName: Full=Outer membrane protein A; AltName: Full=Outer membrane porin A; Flags: Precursor	E(sub Q)YPQV(sub T)TTVVEGHTDSVGPDAYNQK		QYPQTTTVVEGHTDSVGPDAYNQK	1			0											0			0
Pseudomonas sp. GM17	WP_007927525.1	RecName: Full=Outer membrane protein A; AltName: Full=Outer membrane porin A; Flags: Precursor	VSGGFGHQSR		VSGGFGHQSR	1	85700000	124000000	81300000	318000000	751000000	655000000	218280000	214910000	264910000	418960000	314200000	266240000	275420000	262010000	269120000	230020000	426060000	450900000	515160000	265220000	280080000	185110000	175690000	104390000
Pseudomonas sp. GM17	WP_007927525.1	RecName: Full=Outer membrane protein A; AltName: Full=Outer membrane porin A; Flags: Precursor	VAPAPAPVPEPTPEPD(sub E)APM(sub V)AEVVR		VAPAPAPVPEPTPEPEAPVAEVVR	1	1450000			2750000	959000				7184400
Pseudomonas sp. GM17	WP_007927525.1	RecName: Full=Outer membrane protein A; AltName: Full=Outer membrane porin A; Flags: Precursor	VQSVGYGESR		VQSVGYGESR	1	829000000	855000000	846000000	2630000000	1750000000	2710000000	4113400000	2300900000	2954500000	2276900000	1986600000	1788100000	1533400000	1656600000	2034600000	1920500000	1763400000	2259100000	3317000000	1853400000	1106200000	1771700000	1579100000	3440800000
Pseudomonas sp. GM17	WP_007927525.1	RecName: Full=Outer membrane protein A; AltName: Full=Outer membrane porin A; Flags: Precursor	RVEAQVEAQAQQ(+.98)AQ(+.98)	Deamidation (NQ)	RVEAQVEAQAQQAQ	1		1230000						0	1223900				0
Pseudomonas sp. GM17	WP_007927525.1	RecName: Full=Outer membrane protein A; AltName: Full=Outer membrane porin A; Flags: Precursor	QYPQTTTVVEGHTD(+37.95)SVGPDAYNQK	Replacement of 2 protons by calcium	QYPQTTTVVEGHTDSVGPDAYNQK	1		0		61700000	5690000	10800000	19068000	29980000	12614000	26206000	54010000	28851000	17209000	16783000	25532000	26662000	31161000	20561000	30210000	15973000		21115000	18169000	11561000
Pseudomonas sp. GM17	WP_007927525.1	RecName: Full=Outer membrane protein A; AltName: Full=Outer membrane porin A; Flags: Precursor	Q(+.98)YPQTTTVVE(+57.02)GHTDSVGPDAYNQK	Deamidation (NQ); Carbamidomethylation (DHKE X@N-term)	QYPQTTTVVEGHTDSVGPDAYNQK	1		0
Pseudomonas sp. GM17	WP_007927525.1	RecName: Full=Outer membrane protein A; AltName: Full=Outer membrane porin A; Flags: Precursor	S(-2.02)VVKPNSYADIK	2-amino-3-oxo-butanoic_acid	SVVKPNSYADIK	1	337000
Pseudomonas sp. GM17	WP_007927525.1	RecName: Full=Outer membrane protein A; AltName: Full=Outer membrane porin A; Flags: Precursor	QYPQTTTVVEGH		QYPQTTTVVEGH	1	24900000	19700000		68200000	47100000	55300000	70147000	70392000	61298000	83881000	47147000	78322000	59593000	22923000	26467000	25022000	41341000	54519000	42062000	25178000	16027000	30337000		27893000
Pseudomonas sp. GM17	WP_007927525.1	RecName: Full=Outer membrane protein A; AltName: Full=Outer membrane porin A; Flags: Precursor	QYPE(sub Q)TTTVVEGHTDSVGPDAY		QYPQTTTVVEGHTDSVGPDAY	1			0
Pseudomonas sp. GM17	WP_007927525.1	RecName: Full=Outer membrane protein A; AltName: Full=Outer membrane porin A; Flags: Precursor	N(sub D)QSTLAIIGTGVK		DQSTLAIIGTGVK	1			442000																	1298300
Pseudomonas sp. GM17	WP_007927525.1	RecName: Full=Outer membrane protein A; AltName: Full=Outer membrane porin A; Flags: Precursor	H(sub Q)H(sub Y)PQTTTVVEGHTDSVGPDAYNQK		QYPQTTTVVEGHTDSVGPDAYNQK	1		0				0	0											0
Pseudomonas sp. GM17	WP_007927525.1	RecName: Full=Outer membrane protein A; AltName: Full=Outer membrane porin A; Flags: Precursor	Q(+.98)VLTSQYGVESSR	Deamidation (NQ)	QVLTSQYGVESSR	1			8890000					272790		20357000	23910000	17828000	19992000		24257000			24054000		0		310880
Pseudomonas sp. GM17	WP_007927525.1	RecName: Full=Outer membrane protein A; AltName: Full=Outer membrane porin A; Flags: Precursor	QYNDSVK		QYNDSVK	1			0	33400000		6180000		10398000		15574000	9567200	8736100	0	4981600	16085000	10406000	17777000	9893700						4983600
Pseudomonas sp. GM17	WP_007927525.1	RecName: Full=Outer membrane protein A; AltName: Full=Outer membrane porin A; Flags: Precursor	QVP(sub L)TSQYGVESSR		QVLTSQYGVESSR	1	2760000	17000000
Pseudomonas sp. GM17	WP_007927525.1	RecName: Full=Outer membrane protein A; AltName: Full=Outer membrane porin A; Flags: Precursor	HFGQAGVDSLRPY		HFGQAGVDSLRPY	1	1850000		944000	8850000	6860000	53100000	65167000	19335000	10439000	15968000	159320000	54885000	23622000	63344000	55482000	27071000	70533000	79811000	88781000	123450000	65088000	51023000	41211000	57890000
Pseudomonas sp. GM17	WP_007927525.1	RecName: Full=Outer membrane protein A; AltName: Full=Outer membrane porin A; Flags: Precursor	VQSVGYGESRPM(sub V)ADNL(sub A)TEAGR		VQSVGYGESRPVADNATEAGR	1	488000
Pseudomonas sp. GM17	WP_007927525.1	RecName: Full=Outer membrane protein A; AltName: Full=Outer membrane porin A; Flags: Precursor	DC(sub K)SVVKPNSYADIK		DKSVVKPNSYADIK	1	2590000	13400000			5530000	13600000	5297300			2602600	1285900	1647800		5133500	7332700	13704000	5646700	6009200	5702800	3327400	4042200	5095500	4068700	4635000
Pseudomonas sp. GM17	WP_007927525.1	RecName: Full=Outer membrane protein A; AltName: Full=Outer membrane porin A; Flags: Precursor	QVLTA(sub S)QYGVESSR		QVLTSQYGVESSR	1		0		0	0						501470											0
Pseudomonas sp. GM17	WP_007927525.1	RecName: Full=Outer membrane protein A; AltName: Full=Outer membrane porin A; Flags: Precursor	TDSVGPDAYNQK		TDSVGPDAYNQK	1	1780000			2380000	0			27009000	18987000	35688000				9160600	11348000		0		0			0	0	4134400
Pseudomonas sp. GM17	WP_007927525.1	RecName: Full=Outer membrane protein A; AltName: Full=Outer membrane porin A; Flags: Precursor	SVVKPD(sub N)SYADIK		SVVKPNSYADIK	1	1370000											0
Pseudomonas sp. GM17	WP_007927525.1	RecName: Full=Outer membrane protein A; AltName: Full=Outer membrane porin A; Flags: Precursor	E(sub Q)YPQTTTVVEGHTDSVGPDAY		QYPQTTTVVEGHTDSVGPDAY	1	0								344690
Pseudomonas sp. GM17	WP_007927525.1	RecName: Full=Outer membrane protein A; AltName: Full=Outer membrane porin A; Flags: Precursor	AGVEADYAMDNGK		AGVEADYAMDNGK	1		1030000		93400000	406000000	637000000	188100000	84915000	201030000	211220000	157630000	195800000	169710000	102010000	177960000	141950000	196820000	131950000	0	0	0	9652000	0	75640000
Pseudomonas sp. GM17	WP_007927525.1	RecName: Full=Outer membrane protein A; AltName: Full=Outer membrane porin A; Flags: Precursor	QYD(sub P)QTTTVVEGHTDSVGPDR(sub A)YNQK		QYPQTTTVVEGHTDSVGPDAYNQK	1		42800000
Pseudomonas sp. GM17	WP_007927525.1	RecName: Full=Outer membrane protein A; AltName: Full=Outer membrane porin A; Flags: Precursor	VEAQVEAQAQ(+.98)QAQ	Deamidation (NQ)	VEAQVEAQAQQAQ	1		7660000		3030000	6940000	351000	15665000	23784000	46742000	4277700		65043000	4173000	3243100	206330		1840800	4835500	7480400
Pseudomonas sp. GM17	WP_007927525.1	RecName: Full=Outer membrane protein A; AltName: Full=Outer membrane porin A; Flags: Precursor	DQSV(sub T)LAIIGTGVK		DQSTLAIIGTGVK	1		432000
Pseudomonas sp. GM17	WP_007927525.1	RecName: Full=Outer membrane protein A; AltName: Full=Outer membrane porin A; Flags: Precursor	PQ(sub E)PTPEPEAPVAEVVR		PEPTPEPEAPVAEVVR	1			0												0						203850
Pseudomonas sp. GM17	WP_007927525.1	RecName: Full=Outer membrane protein A; AltName: Full=Outer membrane porin A; Flags: Precursor	SVS(sub V)H(sub K)PNSYADIK		SVVKPNSYADIK	1			223000
Pseudomonas sp. GM17	WP_007927525.1	RecName: Full=Outer membrane protein A; AltName: Full=Outer membrane porin A; Flags: Precursor	NLADFM(+15.99)K	Oxidation (M)	NLADFMK	1			0	404000000	535000000	188000000	478810000	329100000	146210000	468810000	1151100000	667880000	677940000	731730000	144910000	543150000	361180000	365090000	350040000	230410000	137280000	371500000	263110000	314380000
Pseudomonas sp. GM17	WP_007927525.1	RecName: Full=Outer membrane protein A; AltName: Full=Outer membrane porin A; Flags: Precursor	Q(sub E)G(sub S)RPVADNATEAGR		ESRPVADNATEAGR	1		3000000										315090											18657000
Pseudomonas sp. GM17	WP_007927525.1	RecName: Full=Outer membrane protein A; AltName: Full=Outer membrane porin A; Flags: Precursor	M(sub Q)VLTSQYGVESSR		QVLTSQYGVESSR	1		522000
Pseudomonas sp. GM17	WP_007927525.1	RecName: Full=Outer membrane protein A; AltName: Full=Outer membrane porin A; Flags: Precursor	QYPQTTT(-15.99)VVEGHTDSVGPDAYNQK	Deoxy	QYPQTTTVVEGHTDSVGPDAYNQK	1		87600000																0	280590			0		0
Pseudomonas sp. GM17	WP_007927525.1	RecName: Full=Outer membrane protein A; AltName: Full=Outer membrane porin A; Flags: Precursor	V(+27.99)QSVGYGESRPVADNATEAGR	Formylation	VQSVGYGESRPVADNATEAGR	1		441000			7590000		1519100									4077800	483680	2005600
Pseudomonas sp. GM17	WP_007927525.1	RecName: Full=Outer membrane protein A; AltName: Full=Outer membrane porin A; Flags: Precursor	E(sub Q)YPQTTTC(sub V)VEGHTDSVGPDAYNQK		QYPQTTTVVEGHTDSVGPDAYNQK	1	1310000				5240000
Pseudomonas sp. GM17	WP_007927525.1	RecName: Full=Outer membrane protein A; AltName: Full=Outer membrane porin A; Flags: Precursor	V(+104.03)QSVGYGESRPVADNATEAGR	Benzoyl	VQSVGYGESRPVADNATEAGR	1		1190000
Pantoea sp. YR343	J3BWN2	RecName: Full=Chaperone protein DnaK; AltName: Full=HSP70; AltName: Full=Heat shock 70 kDa protein; AltName: Full=Heat shock protein 70	LM(+15.99)ELAQQQGQAADAGDATAQK	Oxidation (M)	LMELAQQQGQAADAGDATAQK	1	1970000	2310000	1400000	259000																265770	3053400	1491300	0
Pantoea sp. YR343	J3BWN2	RecName: Full=Chaperone protein DnaK; AltName: Full=HSP70; AltName: Full=Heat shock 70 kDa protein; AltName: Full=Heat shock protein 70	IELSSAQQTDVNLPYITADATGPK		IELSSAQQTDVNLPYITADATGPK	1	14200000	157000	15000000	1970000	35400000	16200000							322610	742990		3923600	2810600	1429100	4264900	64412000	68030000	27618000	5126700	6372300
Pantoea sp. YR343	J3BWN2	RecName: Full=Chaperone protein DnaK; AltName: Full=HSP70; AltName: Full=Heat shock 70 kDa protein; AltName: Full=Heat shock protein 70	APIEAALTELNTALK		APIEAALTELNTALK	1	18200000	3370000	3830000	3980000	6810000	3350000	396280						1179100	4090000		4388500	4556700	1249500	6555500	145760000	82872000	29947000	13834000	28760000
Pantoea sp. YR343	J3BWN2	RecName: Full=Chaperone protein DnaK; AltName: Full=HSP70; AltName: Full=Heat shock 70 kDa protein; AltName: Full=Heat shock protein 70	LMELAQQQGQAADAGDATAQK		LMELAQQQGQAADAGDATAQK	1	65800000	138000000	57900000	20400000	54900000	48900000				2021200			5056200	12087000		26730000	18504000	12451000	23050000	63074000	113000000	49819000	26029000	33567000
Pantoea sp. YR343	J3BWN2	RecName: Full=Chaperone protein DnaK; AltName: Full=HSP70; AltName: Full=Heat shock 70 kDa protein; AltName: Full=Heat shock protein 70	TTPSIIAYAQDGETLVGSPAK		TTPSIIAYAQDGETLVGSPAK	1	20500000	3240000	22300000	18500000	46700000	10200000					460730		0	7086400		4499400	2305200	1769500	19907000	95515000	28148000	119940000	16706000	64517000
Pantoea sp. YR343	J3BWN2	RecName: Full=Chaperone protein DnaK; AltName: Full=HSP70; AltName: Full=Heat shock 70 kDa protein; AltName: Full=Heat shock protein 70	IELSSAQQTDVN(+.98)LPYITADATGPK	Deamidation (NQ)	IELSSAQQTDVNLPYITADATGPK	1	3110000
Pantoea sp. YR343	J3BWN2	RecName: Full=Chaperone protein DnaK; AltName: Full=HSP70; AltName: Full=Heat shock 70 kDa protein; AltName: Full=Heat shock protein 70	TFEVLATNGDTHLGGEDFDSR		TFEVLATNGDTHLGGEDFDSR	1	5000000		192000			0					1246600		1405000	2138100		9676100	3473600	2839100	13112000	94707000	79773000	87900000	49791000	76105000
Pantoea sp. YR343	J3BWN2	RecName: Full=Chaperone protein DnaK; AltName: Full=HSP70; AltName: Full=Heat shock 70 kDa protein; AltName: Full=Heat shock protein 70	DQGIDLHNDPLAMQR		DQGIDLHNDPLAMQR	1	185000000	82200000	179000000	18600000	177000000	146000000					481610		12007000	7419800	160760	37141000	23564000	11693000	115530000	225050000	362400000	217480000	222220000	174480000
Pantoea sp. YR343	J3BWN2	RecName: Full=Chaperone protein DnaK; AltName: Full=HSP70; AltName: Full=Heat shock 70 kDa protein; AltName: Full=Heat shock protein 70	SLGQFNLDGIQSAPR		SLGQFNLDGIQSAPR	1	197000000	162000000	171000000	106000000	306000000	253000000	2515200		10916000	278700	191710		38990000	25284000		36431000	43039000	42491000	154350000	247340000	384890000	218050000	224710000	154400000
Pantoea sp. YR343	J3BWN2	RecName: Full=Chaperone protein DnaK; AltName: Full=HSP70; AltName: Full=Heat shock 70 kDa protein; AltName: Full=Heat shock protein 70	IELSSAQ(+.98)QTDVNLPYITADATGPK	Deamidation (NQ)	IELSSAQQTDVNLPYITADATGPK	1	3110000		1200000																			376890
Pantoea sp. YR343	J3BWN2	RecName: Full=Chaperone protein DnaK; AltName: Full=HSP70; AltName: Full=Heat shock 70 kDa protein; AltName: Full=Heat shock protein 70	QSVTNPQNTLFAIK		QSVTNPQNTLFAIK	1	128000000	115000000	86100000	49800000	140000000	108000000		1376400		2987500	0	0	12461000	12010000	2404200	82139000	35168000	18387000	50214000	121090000	242720000	104680000	101040000	71631000
Pantoea sp. YR343	J3BWN2	RecName: Full=Chaperone protein DnaK; AltName: Full=HSP70; AltName: Full=Heat shock 70 kDa protein; AltName: Full=Heat shock protein 70	DQGIDLHNDPLAM(+15.99)QR	Oxidation (M)	DQGIDLHNDPLAMQR	1	9680000	46400000	4170000	4010000													0		6839400	3235700	54405000	12430000	13345000
Pantoea sp. YR343	J3BWN2	RecName: Full=Chaperone protein DnaK; AltName: Full=HSP70; AltName: Full=Heat shock 70 kDa protein; AltName: Full=Heat shock protein 70	IINEPTAAALAYGLDK		IINEPTAAALAYGLDK	4	139000000	24400000	31300000	2410000	77400000	50700000										94029000			63721000	191170000	312240000	106140000	110160000	89533000
Pantoea sp. YR343	J3BWN2	RecName: Full=Chaperone protein DnaK; AltName: Full=HSP70; AltName: Full=Heat shock 70 kDa protein; AltName: Full=Heat shock protein 70	LMELAQ(+.98)QQGQAADAGDATAQK	Deamidation (NQ)	LMELAQQQGQAADAGDATAQK	1	0
Pantoea sp. YR343	J3BWN2	RecName: Full=Chaperone protein DnaK; AltName: Full=HSP70; AltName: Full=Heat shock 70 kDa protein; AltName: Full=Heat shock protein 70	NQGDQISHSTR		NQGDQISHSTR	1	1330000	44100000	19700000		34100000	34400000										1047700				4083400	21517000		16012000	7197500
Pantoea sp. YR343	J3BWN2	RecName: Full=Chaperone protein DnaK; AltName: Full=HSP70; AltName: Full=Heat shock 70 kDa protein; AltName: Full=Heat shock protein 70	LMELAQQ(+.98)QGQAADAGDATAQK	Deamidation (NQ)	LMELAQQQGQAADAGDATAQK	1		694000																	0
Pantoea sp. YR343	J3BWN2	RecName: Full=Chaperone protein DnaK; AltName: Full=HSP70; AltName: Full=Heat shock 70 kDa protein; AltName: Full=Heat shock protein 70	IIGIDLGTTNSC(+57.02)VAVM(+15.99)DGGK	Carbamidomethylation; Oxidation (M)	IIGIDLGTTNSCVAVMDGGK	1	1650000		1710000	1160000	758000	632000										672770	0				2372500
Pantoea sp. YR343	J3BWN2	RecName: Full=Chaperone protein DnaK; AltName: Full=HSP70; AltName: Full=Heat shock 70 kDa protein; AltName: Full=Heat shock protein 70	KQLDEAGDKLSAEDK		KQLDEAGDKLSAEDK	1	668000	2580000																			1966200		304520
Pantoea sp. YR343	J3BWN2	RecName: Full=Chaperone protein DnaK; AltName: Full=HSP70; AltName: Full=Heat shock 70 kDa protein; AltName: Full=Heat shock protein 70	LESLVEDLVSR		LESLVEDLVSR	1	82000000	7810000	13100000	2000000	69700000	1470000					3213300		455080	5773000		53796000	8116400	11418000	74073000	356550000	358700000	193160000	173510000	178900000
Pantoea sp. YR343	J3BWN2	RecName: Full=Chaperone protein DnaK; AltName: Full=HSP70; AltName: Full=Heat shock 70 kDa protein; AltName: Full=Heat shock protein 70	MAPPQISAEVLK		MAPPQISAEVLK	1	169000000	303000000	112000000		289000000	223000000															402890000
Pantoea sp. YR343	J3BWN2	RecName: Full=Chaperone protein DnaK; AltName: Full=HSP70; AltName: Full=Heat shock 70 kDa protein; AltName: Full=Heat shock protein 70	ASSGLNEEEIEK		ASSGLNEEEIEK	1	130000000	215000000	158000000	93600000	98600000	41900000	0	3402000		10743000	6433400	2470900	14024000	14761000	7499300	84837000	57290000	30993000	74270000	171410000	325170000	145290000	166480000	114340000
Pantoea sp. YR343	J3BWN2	RecName: Full=Chaperone protein DnaK; AltName: Full=HSP70; AltName: Full=Heat shock 70 kDa protein; AltName: Full=Heat shock protein 70	IELSSAQ(+15.00)QTDVNLPYITADATGPK	Deamidation followed by a methylation	IELSSAQQTDVNLPYITADATGPK	1	228000				0	0			0			0										0
Pantoea sp. YR343	J3BWN2	RecName: Full=Chaperone protein DnaK; AltName: Full=HSP70; AltName: Full=Heat shock 70 kDa protein; AltName: Full=Heat shock protein 70	HSQVFSTAEDNQSAVTIH		HSQVFSTAEDNQSAVTIH	1	17400000	13700000	8040000	3390000	11400000								286000			4790400	4575000	3048700		20595000	202130000	119450000	151620000	95249000
Pantoea sp. YR343	J3BWN2	RecName: Full=Chaperone protein DnaK; AltName: Full=HSP70; AltName: Full=Heat shock 70 kDa protein; AltName: Full=Heat shock protein 70	STAEDNQSAVTIHVLQGER		STAEDNQSAVTIHVLQGER	1	1390000		6340000	4250000												2093900			7759100	19127000	36311000	17109000	17192000	11046000
Pantoea sp. YR343	J3BWN2	RecName: Full=Chaperone protein DnaK; AltName: Full=HSP70; AltName: Full=Heat shock 70 kDa protein; AltName: Full=Heat shock protein 70	ATNGDTHLGGEDFDSR		ATNGDTHLGGEDFDSR	1	17700000	4370000	33900000	2720000		2060000											650090
Pantoea sp. YR343	J3BWN2	RecName: Full=Chaperone protein DnaK; AltName: Full=HSP70; AltName: Full=Heat shock 70 kDa protein; AltName: Full=Heat shock protein 70	DDDVVDAEFEEVK		DDDVVDAEFEEVK	1	27800000	47200000	28700000	17100000	35600000	2770000										30690			66775	18305000	42118000	7218800	23141000	577400
Pantoea sp. YR343	J3BWN2	RecName: Full=Chaperone protein DnaK; AltName: Full=HSP70; AltName: Full=Heat shock 70 kDa protein; AltName: Full=Heat shock protein 70	KFEELVQTR		KFEELVQTR	1	423000000	129000000	268000000	92900000	311000000	256000000	8750900	7517900	536180	7306300	13688000	2907100	78302000	96882000	11132000	318230000	103560000	188000000	276470000	682470000	843420000	547020000	584170000	554340000
Pantoea sp. YR343	J3BWN2	RecName: Full=Chaperone protein DnaK; AltName: Full=HSP70; AltName: Full=Heat shock 70 kDa protein; AltName: Full=Heat shock protein 70	IE(+17.03)LSSAQQTDVNLPYITADATGPK	Replacement of proton with ammonium ion	IELSSAQQTDVNLPYITADATGPK	1	447000			34700000	412000	1100000			0				0	0			4052100		4989600	16405000	7361000	13893000	11855000	7993900
Pantoea sp. YR343	J3BWN2	RecName: Full=Chaperone protein DnaK; AltName: Full=HSP70; AltName: Full=Heat shock 70 kDa protein; AltName: Full=Heat shock protein 70	IIGADNGDAWIDVK		IIGADNGDAWIDVK	1	9590000		2590000	4160000	1770000	3260000										2564000			23819000	90865000	69366000	52016000	66363000	55132000
Pantoea sp. YR343	J3BWN2	RecName: Full=Chaperone protein DnaK; AltName: Full=HSP70; AltName: Full=Heat shock 70 kDa protein; AltName: Full=Heat shock protein 70	M(+15.99)APPQISAEVLK	Oxidation (M)	MAPPQISAEVLK	1	37600000	58700000	26800000	1260000		68200000													0	54489000	134590000
Pantoea sp. YR343	J3BWN2	RecName: Full=Chaperone protein DnaK; AltName: Full=HSP70; AltName: Full=Heat shock 70 kDa protein; AltName: Full=Heat shock protein 70	RFQDEEVQR		RFQDEEVQR	1	33300000	10900000	15300000	5190000	17100000	10600000								1330100		10047000	0	1768500	8163900	20755000	37577000	13828000	15552000	9666700
Pantoea sp. YR343	J3BWN2	RecName: Full=Chaperone protein DnaK; AltName: Full=HSP70; AltName: Full=Heat shock 70 kDa protein; AltName: Full=Heat shock protein 70	IELSSAQ(+.98)Q(+.98)TDVNLPYITADATGPK	Deamidation (NQ)	IELSSAQQTDVNLPYITADATGPK	1	99400
Pantoea sp. YR343	J3BWN2	RecName: Full=Chaperone protein DnaK; AltName: Full=HSP70; AltName: Full=Heat shock 70 kDa protein; AltName: Full=Heat shock protein 70	IQ(sub E)LSSAQQTDVNLPYITADATGPK		IELSSAQQTDVNLPYITADATGPK	1	0		0		0	0															0	0	0
Pantoea sp. YR343	J3BWN2	RecName: Full=Chaperone protein DnaK; AltName: Full=HSP70; AltName: Full=Heat shock 70 kDa protein; AltName: Full=Heat shock protein 70	M(+15.99)APPQISAEVLKK	Oxidation (M)	MAPPQISAEVLKK	1		1300000	1910000																	2378000
Pantoea sp. YR343	J3BWN2	RecName: Full=Chaperone protein DnaK; AltName: Full=HSP70; AltName: Full=Heat shock 70 kDa protein; AltName: Full=Heat shock protein 70	FQDEEVQR		FQDEEVQR	1	72000000	78200000	67200000	39000000	29900000	50900000							3477500			46260000	36037000	10317000	64255000	129300000	139400000	101030000	101440000	145770000
Pantoea sp. YR343	J3BWN2	RecName: Full=Chaperone protein DnaK; AltName: Full=HSP70; AltName: Full=Heat shock 70 kDa protein; AltName: Full=Heat shock protein 70	Q(-17.03)SVTNPQNTLFAIK	Pyro-glu from Q	QSVTNPQNTLFAIK	1	8880000				8810000	14300000										10220000			14409000	19720000	43691000	17858000	22689000	13955000
Pantoea sp. YR343	J3BWN2	RecName: Full=Chaperone protein DnaK; AltName: Full=HSP70; AltName: Full=Heat shock 70 kDa protein; AltName: Full=Heat shock protein 70	IIGADN(+.98)GDAWIDVK	Deamidation (NQ)	IIGADNGDAWIDVK	1	1640000		4350000	3150000															8200400	42339000	55323000	12511000	20257000	29290000
Pantoea sp. YR343	J3BWN2	RecName: Full=Chaperone protein DnaK; AltName: Full=HSP70; AltName: Full=Heat shock 70 kDa protein; AltName: Full=Heat shock protein 70	MPMVQAK		MPMVQAK	1	108000000	149000000	169000000		70700000	49600000										809940				221410000	296760000		2954500
Pantoea sp. YR343	J3BWN2	RecName: Full=Chaperone protein DnaK; AltName: Full=HSP70; AltName: Full=Heat shock 70 kDa protein; AltName: Full=Heat shock protein 70	SLGQFNLD(-18.01)GIQSAPR	Dehydration	SLGQFNLDGIQSAPR	1	2790000																		340330	3471900	2097800	1537500	1025100	944690
Pantoea sp. YR343	J3BWN2	RecName: Full=Chaperone protein DnaK; AltName: Full=HSP70; AltName: Full=Heat shock 70 kDa protein; AltName: Full=Heat shock protein 70	AEDNQSAVTIHVLQGER		AEDNQSAVTIHVLQGER	1			2460000
Pantoea sp. YR343	J3BWN2	RecName: Full=Chaperone protein DnaK; AltName: Full=HSP70; AltName: Full=Heat shock 70 kDa protein; AltName: Full=Heat shock protein 70	TTPSIIAYAQDGETLVGSP(+29.04)AK	Dimethylation of proline residue	TTPSIIAYAQDGETLVGSPAK	1	1100000				2120000	0
Pantoea sp. YR343	J3BWN2	RecName: Full=Chaperone protein DnaK; AltName: Full=HSP70; AltName: Full=Heat shock 70 kDa protein; AltName: Full=Heat shock protein 70	MQALMEVSSK		MQALMEVSSK	1		24900000	6880000	5720000	12700000																3026200		3649700	247330
Pantoea sp. YR343	J3BWN2	RecName: Full=Chaperone protein DnaK; AltName: Full=HSP70; AltName: Full=Heat shock 70 kDa protein; AltName: Full=Heat shock protein 70	VLENAEGDR		VLENAEGDR	1	35900000	31700000	50100000		259000								4811300					7843400	613290	38687000	90322000	31804000	45583000
Pantoea sp. YR343	J3BWN2	RecName: Full=Chaperone protein DnaK; AltName: Full=HSP70; AltName: Full=Heat shock 70 kDa protein; AltName: Full=Heat shock protein 70	FEELVQTR		FEELVQTR	1	74700000		73400000
Pantoea sp. YR343	J3BWN2	RecName: Full=Chaperone protein DnaK; AltName: Full=HSP70; AltName: Full=Heat shock 70 kDa protein; AltName: Full=Heat shock protein 70	TTPSIIAYAQ(+.98)DGETLVGSPAK	Deamidation (NQ)	TTPSIIAYAQDGETLVGSPAK	1	11000000		532000	643000	1410000	16200000										4042600	770940			388690	10892000		3020000	0
Pantoea sp. YR343	J3BWN2	RecName: Full=Chaperone protein DnaK; AltName: Full=HSP70; AltName: Full=Heat shock 70 kDa protein; AltName: Full=Heat shock protein 70	IEM(sub L)SSAQQTDVNLPYITADATGPK		IELSSAQQTDVNLPYITADATGPK	1	48800
Pantoea sp. YR343	J3BWN2	RecName: Full=Chaperone protein DnaK; AltName: Full=HSP70; AltName: Full=Heat shock 70 kDa protein; AltName: Full=Heat shock protein 70	KQLDEAGDK		KQLDEAGDK	1	406000	0
Pantoea sp. YR343	J3BWN2	RecName: Full=Chaperone protein DnaK; AltName: Full=HSP70; AltName: Full=Heat shock 70 kDa protein; AltName: Full=Heat shock protein 70	VTEFFGK		VTEFFGK	1	155000000	163000000	146000000		100000000	78800000										83743000	56147000	26603000		140950000	336950000	206780000	219340000	187490000
Pantoea sp. YR343	J3BWN2	RecName: Full=Chaperone protein DnaK; AltName: Full=HSP70; AltName: Full=Heat shock 70 kDa protein; AltName: Full=Heat shock protein 70	RFQ(+.98)DEEVQR	Deamidation (NQ)	RFQDEEVQR	1	0
Pantoea sp. YR343	J3BWN2	RecName: Full=Chaperone protein DnaK; AltName: Full=HSP70; AltName: Full=Heat shock 70 kDa protein; AltName: Full=Heat shock protein 70	VTR(+31.99)AK(+42.01)LESLVEDLVSR	Dihydroxy; Acetylation (K)	VTRAKLESLVEDLVSR	1			0
Pantoea sp. YR343	J3BWN2	RecName: Full=Chaperone protein DnaK; AltName: Full=HSP70; AltName: Full=Heat shock 70 kDa protein; AltName: Full=Heat shock protein 70	N(sub D)QGIDLHNDPLAMQR		DQGIDLHNDPLAMQR	1		0													1256400
Pantoea sp. YR343	J3BWN2	RecName: Full=Chaperone protein DnaK; AltName: Full=HSP70; AltName: Full=Heat shock 70 kDa protein; AltName: Full=Heat shock protein 70	S(-2.02)LGQFNLDGIQSAPR	2-amino-3-oxo-butanoic_acid	SLGQFNLDGIQSAPR	1		9440000	79000
Pantoea sp. YR343	J3BWN2	RecName: Full=Chaperone protein DnaK; AltName: Full=HSP70; AltName: Full=Heat shock 70 kDa protein; AltName: Full=Heat shock protein 70	M(+15.99)QALM(+15.99)EVSSK	Oxidation (M)	MQALMEVSSK	1		1450000
Pantoea sp. YR343	J3BWN2	RecName: Full=Chaperone protein DnaK; AltName: Full=HSP70; AltName: Full=Heat shock 70 kDa protein; AltName: Full=Heat shock protein 70	NTTIPTK		NTTIPTK	8	140000000	122000000	102000000	265000000		97000000	233810000	188030000		202090000	137380000	67718000	51994000	5774100	198090000	136760000	182490000	133030000		108190000	178490000	11520000	163320000	110430000
Pantoea sp. YR343	J3BWN2	RecName: Full=Chaperone protein DnaK; AltName: Full=HSP70; AltName: Full=Heat shock 70 kDa protein; AltName: Full=Heat shock protein 70	MAPPQISAEVLKK		MAPPQISAEVLKK	1	743000				4430000											9823200					36818000		14538000
Pantoea sp. YR343	J3BWN2	RecName: Full=Chaperone protein DnaK; AltName: Full=HSP70; AltName: Full=Heat shock 70 kDa protein; AltName: Full=Heat shock protein 70	ITADATGPK		ITADATGPK	2	4090000	4120000	3740000	17800000	5740000	13000000	26650000	17548000	10966000	23705000	21048000	11521000		3882300	16452000		15833000	16090000		11731000	13379000	12869000	10948000
Pantoea sp. YR343	J3BWN2	RecName: Full=Chaperone protein DnaK; AltName: Full=HSP70; AltName: Full=Heat shock 70 kDa protein; AltName: Full=Heat shock protein 70	AQDGETLVGSPAK		AQDGETLVGSPAK	1	47800000	61600000	51600000	21200000		17100000							6194500			8116900	9990600	5956600	19431000	27909000	55436000	26964000	24575000	20186000
Pantoea sp. YR343	J3BWN2	RecName: Full=Chaperone protein DnaK; AltName: Full=HSP70; AltName: Full=Heat shock 70 kDa protein; AltName: Full=Heat shock protein 70	SLGE(sub Q)FNLDGIQSAPR		SLGQFNLDGIQSAPR	1			1650000
Pantoea sp. YR343	J3BWN2	RecName: Full=Chaperone protein DnaK; AltName: Full=HSP70; AltName: Full=Heat shock 70 kDa protein; AltName: Full=Heat shock protein 70	TTPSIIAY(-2.02)AQDGETLVGSPAK	2-amino-3-oxo-butanoic_acid	TTPSIIAYAQDGETLVGSPAK	1			171000
Pantoea sp. YR343	J3BWN2	RecName: Full=Chaperone protein DnaK; AltName: Full=HSP70; AltName: Full=Heat shock 70 kDa protein; AltName: Full=Heat shock protein 70	TTPS(-2.02)IIAYAQDGETLVGSPAK	2-amino-3-oxo-butanoic_acid	TTPSIIAYAQDGETLVGSPAK	1			121000			1610000
Pantoea sp. YR343	J3BWN2	RecName: Full=Chaperone protein DnaK; AltName: Full=HSP70; AltName: Full=Heat shock 70 kDa protein; AltName: Full=Heat shock protein 70	KDVNPDEAVAVGAAVQGGVLAGEVK		KDVNPDEAVAVGAAVQGGVLAGEVK	1	352000			13000000	1450000	731000					284490		940180	0		19141000	1723100	1465000	10045000	63485000	54096000	47330000	34445000	24008000
Pantoea sp. YR343	J3BWN2	RecName: Full=Chaperone protein DnaK; AltName: Full=HSP70; AltName: Full=Heat shock 70 kDa protein; AltName: Full=Heat shock protein 70	AVQGGVLAGEVK		AVQGGVLAGEVK	1	137000000	144000000	125000000
Pantoea sp. YR343	J3BWN2	RecName: Full=Chaperone protein DnaK; AltName: Full=HSP70; AltName: Full=Heat shock 70 kDa protein; AltName: Full=Heat shock protein 70	M(+57.02)APPQISAEVLK	Carbamidomethylation (DHKE X@N-term)	MAPPQISAEVLK	1	752000			3110000	15600000	5430000										2581000	4754400		6675800	20200000	39042000	2413900	17314000	19004000
Pantoea sp. YR343	J3BWN2	RecName: Full=Chaperone protein DnaK; AltName: Full=HSP70; AltName: Full=Heat shock 70 kDa protein; AltName: Full=Heat shock protein 70	KDVNPDEAVAVGAAVQ(+.98)GGVLAGEVK	Deamidation (NQ)	KDVNPDEAVAVGAAVQGGVLAGEVK	1			2060000																			4087000
Pantoea sp. YR343	J3BWN2	RecName: Full=Chaperone protein DnaK; AltName: Full=HSP70; AltName: Full=Heat shock 70 kDa protein; AltName: Full=Heat shock protein 70	ATD(sub N)GDTHLGGEDFDSR		ATNGDTHLGGEDFDSR	1			6980000
Pantoea sp. YR343	J3BWN2	RecName: Full=Chaperone protein DnaK; AltName: Full=HSP70; AltName: Full=Heat shock 70 kDa protein; AltName: Full=Heat shock protein 70	MAPPQIT(sub S)AEVLK		MAPPQISAEVLK	1		15800000
Pantoea sp. YR343	J3BWN2	RecName: Full=Chaperone protein DnaK; AltName: Full=HSP70; AltName: Full=Heat shock 70 kDa protein; AltName: Full=Heat shock protein 70	N(sub I)INEPTAAALAYGLDK		IINEPTAAALAYGLDK	4			383000
Pantoea sp. YR343	J3BWN2	RecName: Full=Chaperone protein DnaK; AltName: Full=HSP70; AltName: Full=Heat shock 70 kDa protein; AltName: Full=Heat shock protein 70	N(sub T)TPSV(sub I)IAYAQDGETLVGSPAK		TTPSIIAYAQDGETLVGSPAK	1	0										0												2336800
Pantoea sp. YR343	J3BWN2	RecName: Full=Chaperone protein DnaK; AltName: Full=HSP70; AltName: Full=Heat shock 70 kDa protein; AltName: Full=Heat shock protein 70	IIGIN(sub D)LGTTNSC(+57.02)VS(sub A)VMDGGK	Carbamidomethylation	IIGIDLGTTNSCVAVMDGGK	1	0
Pantoea sp. YR343	J3BWN2	RecName: Full=Chaperone protein DnaK; AltName: Full=HSP70; AltName: Full=Heat shock 70 kDa protein; AltName: Full=Heat shock protein 70	GEDKADIEAK		GEDKADIEAK	1		2240000																			0
Pantoea sp. YR343	J3BWN2	RecName: Full=Chaperone protein DnaK; AltName: Full=HSP70; AltName: Full=Heat shock 70 kDa protein; AltName: Full=Heat shock protein 70	NLDGIQSAPR		NLDGIQSAPR	1	16000000	17300000	10600000		0	0
Pantoea sp. YR343	J3BWN2	RecName: Full=Chaperone protein DnaK; AltName: Full=HSP70; AltName: Full=Heat shock 70 kDa protein; AltName: Full=Heat shock protein 70	RVLENAEGDR		RVLENAEGDR	1	1650000																				2347400
Pantoea sp. YR343	J3BWN2	RecName: Full=Chaperone protein DnaK; AltName: Full=HSP70; AltName: Full=Heat shock 70 kDa protein; AltName: Full=Heat shock protein 70	IAGLEVK		IAGLEVK	2			165000000																			228620000		184540000
Pantoea sp. YR343	J3BWN2	RecName: Full=Chaperone protein DnaK; AltName: Full=HSP70; AltName: Full=Heat shock 70 kDa protein; AltName: Full=Heat shock protein 70	IIGIDLGTTN(+.98)SC(+57.02)VAVMDGGK	Deamidation (NQ); Carbamidomethylation	IIGIDLGTTNSCVAVMDGGK	1			0																	155900	621010
Pseudomonas sp. GM17	WP_007920851.1	RecName: Full=Chaperone protein DnaK; AltName: Full=HSP70; AltName: Full=Heat shock 70 kDa protein; AltName: Full=Heat shock protein 70	M(+15.99)YAEQAQPAEGAASQGESAEK	Oxidation (M)	MYAEQAQPAEGAASQGESAEK	1	17900000	15300000	20700000	156000000	113000000	127000000	222180000	147760000	201470000	180120000	323400000	256010000	113950000	123820000	207510000	242050000	197930000	216340000	120740000	90860000	107750000	145440000	93505000	122730000
Pseudomonas sp. GM17	WP_007920851.1	RecName: Full=Chaperone protein DnaK; AltName: Full=HSP70; AltName: Full=Heat shock 70 kDa protein; AltName: Full=Heat shock protein 70	IELSSSQQTDVNLPYITADATGPK		IELSSSQQTDVNLPYITADATGPK	1	10300000	0	192000	282000000	264000000	266000000	848690000	566010000	505400000	449490000	1076300000	602340000	571390000	612980000	552500000	1055500000	446670000	525610000	419810000	113950000	40487000	282970000	131280000	196620000
Pseudomonas sp. GM17	WP_007920851.1	RecName: Full=Chaperone protein DnaK; AltName: Full=HSP70; AltName: Full=Heat shock 70 kDa protein; AltName: Full=Heat shock protein 70	SQVFSTADDNQGAVTIHVLQGER		SQVFSTADDNQGAVTIHVLQGER	1	16300000		77400000	471000000	802000000	792000000	1222200000	481980000	714540000	416930000	680400000	585930000	565380000	680880000	873420000	1016700000	462300000	732060000	498050000	436790000	278670000	570050000	340360000	435350000
Pseudomonas sp. GM17	WP_007920851.1	RecName: Full=Chaperone protein DnaK; AltName: Full=HSP70; AltName: Full=Heat shock 70 kDa protein; AltName: Full=Heat shock protein 70	TTPSIIAYANDGEILVGQSAK		TTPSIIAYANDGEILVGQSAK	1	28800000	1070000	7540000	265000000	462000000	363000000	701650000	382970000	597770000	160190000	457810000	379790000	337460000	556050000	355920000	761120000	317240000	445880000	408980000	245700000	111640000	252180000	164750000	195610000
Pseudomonas sp. GM17	WP_007920851.1	RecName: Full=Chaperone protein DnaK; AltName: Full=HSP70; AltName: Full=Heat shock 70 kDa protein; AltName: Full=Heat shock protein 70	NQGDALVHSTR		NQGDALVHSTR	1	198000000	248000000	348000000	1540000000	1020000000	857000000	1419700000	1996300000	1166100000	1860600000	1951300000	1488000000	1603000000	1231200000	1819500000	2251500000	2332300000	1462600000	1607600000	597490000	760510000	1132400000	1127400000	767140000
Pseudomonas sp. GM17	WP_007920851.1	RecName: Full=Chaperone protein DnaK; AltName: Full=HSP70; AltName: Full=Heat shock 70 kDa protein; AltName: Full=Heat shock protein 70	FDLAEIPPAPR		FDLAEIPPAPR	1	246000000	198000000	164000000	856000000	2250000000	1750000000	2461300000	1470700000	2431900000	1076300000	1632700000	1620900000	1655700000	2012200000	1584800000	2909300000	1646000000	1538500000	1653200000	813410000	576880000	1156900000	998220000	1102400000
Pseudomonas sp. GM17	WP_007920851.1	RecName: Full=Chaperone protein DnaK; AltName: Full=HSP70; AltName: Full=Heat shock 70 kDa protein; AltName: Full=Heat shock protein 70	KDVNPDEAVAM(+15.99)GAAIQGAVLAGDVK	Oxidation (M)	KDVNPDEAVAMGAAIQGAVLAGDVK	1	2130000			33300000	8830000	23600000	78250000	37187000	35035000	34963000	77603000	39906000	24740000	46030000	25304000	102450000	52569000	75805000	36574000	13723000	3997700	45036000	5604000	29667000
Pseudomonas sp. GM17	WP_007920851.1	RecName: Full=Chaperone protein DnaK; AltName: Full=HSP70; AltName: Full=Heat shock 70 kDa protein; AltName: Full=Heat shock protein 70	MYAEQAQPAEGAASQGESAEK		MYAEQAQPAEGAASQGESAEK	1	137000000	191000000	125000000	615000000	910000000	818000000	1010000000	636390000	1158700000	741400000	736390000	728630000	866420000	362630000	395320000	1120700000	628510000	732300000	495770000	341430000	288890000	411190000	344470000	323770000
Pseudomonas sp. GM17	WP_007920851.1	RecName: Full=Chaperone protein DnaK; AltName: Full=HSP70; AltName: Full=Heat shock 70 kDa protein; AltName: Full=Heat shock protein 70	ANSGLSEEEIQQMVR		ANSGLSEEEIQQMVR	1	144000000	146000000	86800000	572000000	928000000	799000000	1508600000	888700000	1842900000	837090000	889850000	716830000	460120000	986630000	606010000	1459400000	794730000	847400000	604920000	367620000	333790000	602230000	557260000	493860000
Pseudomonas sp. GM17	WP_007920851.1	RecName: Full=Chaperone protein DnaK; AltName: Full=HSP70; AltName: Full=Heat shock 70 kDa protein; AltName: Full=Heat shock protein 70	Q(-17.03)AVTNPHNTLYAVK	Pyro-glu from Q	QAVTNPHNTLYAVK	1	173000000	308000000	152000000	676000000	1440000000	1090000000	1565000000	972700000	1736900000	848650000	1194200000	990130000	895820000	934890000	1135000000	2232900000	1236300000	1157700000	1005200000	547530000	456090000	901330000	729430000	749310000
Pseudomonas sp. GM17	WP_007920851.1	RecName: Full=Chaperone protein DnaK; AltName: Full=HSP70; AltName: Full=Heat shock 70 kDa protein; AltName: Full=Heat shock protein 70	ADDVVDAEFEEVKDHK		ADDVVDAEFEEVKDHK	1	109000000	5400000	88300000	396000000	535000000	649000000	1163200000	585240000	1076600000	328750000	927400000	699620000	531180000	820370000	918960000	2755800000	1189100000	1080200000	989040000	703980000	571450000	1128700000	912800000	932800000
Pseudomonas sp. GM17	WP_007920851.1	RecName: Full=Chaperone protein DnaK; AltName: Full=HSP70; AltName: Full=Heat shock 70 kDa protein; AltName: Full=Heat shock protein 70	QAVTNPHNTLYAVK		QAVTNPHNTLYAVK	1	216000000	351000000	181000000	807000000	2600000000	1850000000	1189100000	923590000	1857300000	893120000	1289200000	1566900000	725250000	771930000	955550000	1942700000	1275800000	1270400000	989100000	644550000	524520000	1066400000	869530000	891260000
Pseudomonas sp. GM17	WP_007920851.1	RecName: Full=Chaperone protein DnaK; AltName: Full=HSP70; AltName: Full=Heat shock 70 kDa protein; AltName: Full=Heat shock protein 70	ANSGLSEEEIQQM(+15.99)VR	Oxidation (M)	ANSGLSEEEIQQMVR	1	0	8830000	0	102000000	83400000	17700000	219540000	81184000	92505000	78251000	206800000	142370000	76309000	89822000	145780000	154910000	76338000	87367000	11255000	18494000	32528000	106470000	27039000	38367000
Pseudomonas sp. GM17	WP_007920851.1	RecName: Full=Chaperone protein DnaK; AltName: Full=HSP70; AltName: Full=Heat shock 70 kDa protein; AltName: Full=Heat shock protein 70	IELSSSQ(+.98)QTDVNLPYITADATGPK	Deamidation (NQ)	IELSSSQQTDVNLPYITADATGPK	1	0				0											0		0	0	1908000		653070	124320	89955
Pseudomonas sp. GM17	WP_007920851.1	RecName: Full=Chaperone protein DnaK; AltName: Full=HSP70; AltName: Full=Heat shock 70 kDa protein; AltName: Full=Heat shock protein 70	M(+57.02)YAEQAQ(+.98)PAEGAASQGESAEK	Carbamidomethylation (DHKE X@N-term); Deamidation (NQ)	MYAEQAQPAEGAASQGESAEK	1		0									1243300	376320				976680			743780
Pseudomonas sp. GM17	WP_007920851.1	RecName: Full=Chaperone protein DnaK; AltName: Full=HSP70; AltName: Full=Heat shock 70 kDa protein; AltName: Full=Heat shock protein 70	M(+57.02)YAEQAQPAEGAASQGESAEK	Carbamidomethylation (DHKE X@N-term)	MYAEQAQPAEGAASQGESAEK	1	728000	2350000	2400000	37200000	142000000	76300000	52110000	30096000	9863700	37341000	67309000	78771000	58887000	74919000	135350000	221570000	74226000	116380000	59105000	45397000	9342800	12308000	46044000	10972000
Pseudomonas sp. GM17	WP_007920851.1	RecName: Full=Chaperone protein DnaK; AltName: Full=HSP70; AltName: Full=Heat shock 70 kDa protein; AltName: Full=Heat shock protein 70	IINEPTAAALAYGMDK		IINEPTAAALAYGMDK	1	128000000	49500000	55200000	412000000	1060000000	928000000	1077900000	550650000	1327300000	283410000	595800000	587520000	462830000	425750000	594200000	1392200000	671230000	728830000	603600000	375980000	291750000	494050000	440080000	369420000
Pseudomonas sp. GM17	WP_007920851.1	RecName: Full=Chaperone protein DnaK; AltName: Full=HSP70; AltName: Full=Heat shock 70 kDa protein; AltName: Full=Heat shock protein 70	Q(+.98)AVTNPHNTLYAVK	Deamidation (NQ)	QAVTNPHNTLYAVK	1	5750000	5050000	3320000	30300000	40400000	45900000	67097000	34087000	60877000	24580000	47457000	32882000	22416000	36716000	35886000	75787000	41998000	48112000	33285000	17519000	13279000	26897000	17410000	18367000
Pseudomonas sp. GM17	WP_007920851.1	RecName: Full=Chaperone protein DnaK; AltName: Full=HSP70; AltName: Full=Heat shock 70 kDa protein; AltName: Full=Heat shock protein 70	IDDVILVGGQTR		IDDVILVGGQTR	2	271000000	113000000	173000000	464000000	526000000	568000000	1284300000	954260000	1028000000	523480000	1334000000	1103100000	1096000000	940050000	786100000	1177300000	939650000	724220000	858770000	820350000	438110000	1570200000	673410000	627620000
Pseudomonas sp. GM17	WP_007920851.1	RecName: Full=Chaperone protein DnaK; AltName: Full=HSP70; AltName: Full=Heat shock 70 kDa protein; AltName: Full=Heat shock protein 70	IINEPTAAALAYGM(+15.99)DK	Oxidation (M)	IINEPTAAALAYGMDK	1	12600000	113000000	4350000	110000000	192000000	124000000	284070000	114220000	218250000	84521000	205250000	244560000	135510000	154030000	112590000	512390000	169090000	208350000	169260000	85239000	11850000	94827000	40009000	92672000
Pseudomonas sp. GM17	WP_007920851.1	RecName: Full=Chaperone protein DnaK; AltName: Full=HSP70; AltName: Full=Heat shock 70 kDa protein; AltName: Full=Heat shock protein 70	STADDNQGAVTIHVLQGER		STADDNQGAVTIHVLQGER	1	4360000		11400000	33100000	11100000	22500000	92166000	63764000	43951000	34098000	83736000	61887000	35139000	65175000	52724000	81031000	75733000	81077000	71861000	36723000	27776000	54578000	41485000	39355000
Pseudomonas sp. GM17	WP_007920851.1	RecName: Full=Chaperone protein DnaK; AltName: Full=HSP70; AltName: Full=Heat shock 70 kDa protein; AltName: Full=Heat shock protein 70	KDVNPDEAVAMGAAIQGAVLAGDVK		KDVNPDEAVAMGAAIQGAVLAGDVK	1	386000	271000			4460000	7040000	130220000	8475500		6270500	136580000		10341000	13569000		77010000	8888500	19657000	15883000	71797000	785140	54490000	11977000	33868000
Pseudomonas sp. GM17	WP_007920851.1	RecName: Full=Chaperone protein DnaK; AltName: Full=HSP70; AltName: Full=Heat shock 70 kDa protein; AltName: Full=Heat shock protein 70	MAPPQISAEILK		MAPPQISAEILK	1	180000000	180000000	153000000	587000000	1500000000	1260000000	1545800000	931480000	1861800000	693840000	993590000	1188900000	979130000	618870000	1422300000	1228700000	936550000	858970000	781140000	822030000	342500000	564310000	515800000	841980000
Pseudomonas sp. GM17	WP_007920851.1	RecName: Full=Chaperone protein DnaK; AltName: Full=HSP70; AltName: Full=Heat shock 70 kDa protein; AltName: Full=Heat shock protein 70	MAPPQISAEILKK		MAPPQISAEILKK	1	1430000		917000	8060000	31400000	27500000	17419000	3070200	22471000		3512200	2749800	915840	5700400	6026600	129130000	17161000	8949600	10654000	16315000	8997900	13442000	9274200	7284300
Pseudomonas sp. GM17	WP_007920851.1	RecName: Full=Chaperone protein DnaK; AltName: Full=HSP70; AltName: Full=Heat shock 70 kDa protein; AltName: Full=Heat shock protein 70	ADNNDAWVEVNGQK		ADNNDAWVEVNGQK	1	737000	18000000	0	219000000	69300000	6420000	401180000	296530000	324950000	247150000	444200000	506600000	339440000	148570000	422230000	449030000	298270000	271500000	247300000	144480000	104350000	241330000	208540000	214240000
Pseudomonas sp. GM17	WP_007920851.1	RecName: Full=Chaperone protein DnaK; AltName: Full=HSP70; AltName: Full=Heat shock 70 kDa protein; AltName: Full=Heat shock protein 70	KFEELASAR		KFEELASAR	1	406000000	232000000	269000000	1180000000	2140000000	2170000000	2743700000	1688500000	2733100000	1398900000	3489000000	1638800000	1596100000	1810700000	2700200000	3013000000	2681200000	2244400000	2080200000	1521600000	1165400000	2080300000	2120600000	1857700000
Pseudomonas sp. GM17	WP_007920851.1	RecName: Full=Chaperone protein DnaK; AltName: Full=HSP70; AltName: Full=Heat shock 70 kDa protein; AltName: Full=Heat shock protein 70	ADDVVDAEFEEVK		ADDVVDAEFEEVK	1	35800000	50600000	638000	297000000	315000000	826000000	757250000	352220000	670690000	550030000	1031700000	515630000	848790000	342840000	687550000	418030000	479050000	464160000	361470000	172140000	166720000	296090000	275600000	389660000
Pseudomonas sp. GM17	WP_007920851.1	RecName: Full=Chaperone protein DnaK; AltName: Full=HSP70; AltName: Full=Heat shock 70 kDa protein; AltName: Full=Heat shock protein 70	QAVT(-18.01)NPHNTLYAVK	Dehydration	QAVTNPHNTLYAVK	1		0	139000	775000	1960000	1740000	1240700	267440	0	1064800	1098900	241490	0	327430	111450	0	295970		958790	0		762370	0	459580
Pseudomonas sp. GM17	WP_007920851.1	RecName: Full=Chaperone protein DnaK; AltName: Full=HSP70; AltName: Full=Heat shock 70 kDa protein; AltName: Full=Heat shock protein 70	LESLVEDLVQR		LESLVEDLVQR	1	90700000	9220000	51000000	331000000	1090000000	760000000	1999500000	971440000	902530000	733790000	560760000	653240000	581030000	753700000	553870000	1397000000	1015700000	2217500000	901650000	654720000	536190000	514270000	320530000	794480000
Pseudomonas sp. GM17	WP_007920851.1	RecName: Full=Chaperone protein DnaK; AltName: Full=HSP70; AltName: Full=Heat shock 70 kDa protein; AltName: Full=Heat shock protein 70	SM(sub Q)VFSTADDNQGAVTIHVLQGER		SQVFSTADDNQGAVTIHVLQGER	1	1030000						1483500	16999000			2997600		10260000		8075800			14724000		273200	3188400
Pseudomonas sp. GM17	WP_007920851.1	RecName: Full=Chaperone protein DnaK; AltName: Full=HSP70; AltName: Full=Heat shock 70 kDa protein; AltName: Full=Heat shock protein 70	SQ(+.98)VFSTADDNQGAVTIHVLQGER	Deamidation (NQ)	SQVFSTADDNQGAVTIHVLQGER	1	0			6550000		17400000	31845000	0	0		0	18579000		0			0	23013000	16012000	197630		748440	4649300	0
Pseudomonas sp. GM17	WP_007920851.1	RecName: Full=Chaperone protein DnaK; AltName: Full=HSP70; AltName: Full=Heat shock 70 kDa protein; AltName: Full=Heat shock protein 70	GDPLAMQR		GDPLAMQR	1	90700000	112000000	87000000	456000000	500000000	437000000	635910000	509590000	640930000	741040000	759350000	667530000	511980000	620600000	902750000	799950000	530450000	472600000	334930000	255690000	225020000	401210000	409540000	368380000
Pseudomonas sp. GM17	WP_007920851.1	RecName: Full=Chaperone protein DnaK; AltName: Full=HSP70; AltName: Full=Heat shock 70 kDa protein; AltName: Full=Heat shock protein 70	SQVFSTADDN(+.98)Q(+.98)GAVTIHVLQGER	Deamidation (NQ)	SQVFSTADDNQGAVTIHVLQGER	1	14600000			25000000								41910000	41968000	59502000	0			12935000		56872000			483010
Pseudomonas sp. GM17	WP_007920851.1	RecName: Full=Chaperone protein DnaK; AltName: Full=HSP70; AltName: Full=Heat shock 70 kDa protein; AltName: Full=Heat shock protein 70	LVTDFFGK		LVTDFFGK	1	200000000	102000000	140000000	611000000	956000000	890000000	1649400000	870760000	1414500000	1083500000	1847900000	1204200000	1529200000	680920000	907740000	1795300000	1179400000	1166600000	897420000	615820000	554840000	1406700000	960970000	1633400000
Pseudomonas sp. GM17	WP_007920851.1	RecName: Full=Chaperone protein DnaK; AltName: Full=HSP70; AltName: Full=Heat shock 70 kDa protein; AltName: Full=Heat shock protein 70	SQVFSTADDNQGAVTIH		SQVFSTADDNQGAVTIH	1	13200000	20700000	17100000	218000000	269000000	158000000	324930000	260200000	417110000	344290000	336220000	304390000	180830000	247870000	444820000	167740000	214820000	204370000	156840000	76501000	47260000	121600000	99723000	117770000
Pseudomonas sp. GM17	WP_007920851.1	RecName: Full=Chaperone protein DnaK; AltName: Full=HSP70; AltName: Full=Heat shock 70 kDa protein; AltName: Full=Heat shock protein 70	SQVFSTADN(sub D)NQGAVTIHVLQGER		SQVFSTADDNQGAVTIHVLQGER	1	0		0	0								0								2582600
Pseudomonas sp. GM17	WP_007920851.1	RecName: Full=Chaperone protein DnaK; AltName: Full=HSP70; AltName: Full=Heat shock 70 kDa protein; AltName: Full=Heat shock protein 70	VIENAEGAR		VIENAEGAR	5	78200000	100000000	84800000	2910000	81500000	158000000	528370000	188920000	188410000	244200000	356100000	354560000	250240000	143470000	304870000	532100000	279850000	217050000		150200000	132820000	226670000	216420000	243940000
Pseudomonas sp. GM17	WP_007920851.1	RecName: Full=Chaperone protein DnaK; AltName: Full=HSP70; AltName: Full=Heat shock 70 kDa protein; AltName: Full=Heat shock protein 70	DIQMVPYK		DIQMVPYK	1	107000000	0	88400000	395000000	643000000	604000000	805350000	516500000	826890000	455350000	511030000	407250000	395820000	406750000	520710000	820270000	570950000	514220000	523220000	260260000	202110000	394810000	421170000	386430000
Pseudomonas sp. GM17	WP_007920851.1	RecName: Full=Chaperone protein DnaK; AltName: Full=HSP70; AltName: Full=Heat shock 70 kDa protein; AltName: Full=Heat shock protein 70	QAVTN(+.98)PHNTLYAVK	Deamidation (NQ)	QAVTNPHNTLYAVK	1		458000		13100000	7200000	5060000	10135000	3847900	4475600	3707700	4759800	4361100	15474000	2896400	3107400	4022200	2684000		1318100			757180	898240	303190
Pseudomonas sp. GM17	WP_007920851.1	RecName: Full=Chaperone protein DnaK; AltName: Full=HSP70; AltName: Full=Heat shock 70 kDa protein; AltName: Full=Heat shock protein 70	RFDEEVVQK		RFDEEVVQK	1	247000000	153000000	287000000	1300000000	901000000	1170000000	2181800000	1695300000	1915800000	1912600000	1729400000	1596700000	1455900000	1466700000	1601800000	2973200000	2684800000	2111900000	2021200000	1098200000	996970000	1805200000	1698400000	1519000000
Pseudomonas sp. GM17	WP_007920851.1	RecName: Full=Chaperone protein DnaK; AltName: Full=HSP70; AltName: Full=Heat shock 70 kDa protein; AltName: Full=Heat shock protein 70	IELSSSQQ(+.98)T(-18.01)DVNLPYITADATGPK	Deamidation (NQ); Dehydration	IELSSSQQTDVNLPYITADATGPK	1			0
Pseudomonas sp. GM17	WP_007920851.1	RecName: Full=Chaperone protein DnaK; AltName: Full=HSP70; AltName: Full=Heat shock 70 kDa protein; AltName: Full=Heat shock protein 70	IIN(+.98)EPTAAALAYGM(+15.99)DK	Deamidation (NQ); Oxidation (M)	IINEPTAAALAYGMDK	1		1610000						166140				2550700										47393000	27542000
Pseudomonas sp. GM17	WP_007920851.1	RecName: Full=Chaperone protein DnaK; AltName: Full=HSP70; AltName: Full=Heat shock 70 kDa protein; AltName: Full=Heat shock protein 70	NTTIPTKK		NTTIPTKK	2		29200000	8200000	26400000	23300000	29000000	20193000	20949000	21090000	9995900	3019000			5376300	11331000	25149000	8172300		9922900	12096000	11285000	0	7559100	11246000
Pseudomonas sp. GM17	WP_007920851.1	RecName: Full=Chaperone protein DnaK; AltName: Full=HSP70; AltName: Full=Heat shock 70 kDa protein; AltName: Full=Heat shock protein 70	AN(+.98)SGLSEEEIQQMVR	Deamidation (NQ)	ANSGLSEEEIQQMVR	1		15000000	2600000	10900000	166000000		24155000	31269000	5101600	20045000	22523000	9388100	21948000	16954000	8068000	41319000	4977500	11647000	14746000	14650000		16124000	0	6043400
Pseudomonas sp. GM17	WP_007920851.1	RecName: Full=Chaperone protein DnaK; AltName: Full=HSP70; AltName: Full=Heat shock 70 kDa protein; AltName: Full=Heat shock protein 70	TV(sub T)PSIIAYANDGEILVGQSAK		TTPSIIAYANDGEILVGQSAK	1	0
Pseudomonas sp. GM17	WP_007920851.1	RecName: Full=Chaperone protein DnaK; AltName: Full=HSP70; AltName: Full=Heat shock 70 kDa protein; AltName: Full=Heat shock protein 70	SQVFSTADDNQ(+.98)GAVTIHVLQGER	Deamidation (NQ)	SQVFSTADDNQGAVTIHVLQGER	1	0			3670000					4146100			18579000				72951	0	0		3134800			0
Pseudomonas sp. GM17	WP_007920851.1	RecName: Full=Chaperone protein DnaK; AltName: Full=HSP70; AltName: Full=Heat shock 70 kDa protein; AltName: Full=Heat shock protein 70	TTPSIIAYAN(+.98)DGEILVGQSAK	Deamidation (NQ)	TTPSIIAYANDGEILVGQSAK	1	75100			0	0	0	0	1892900	0			210420	1379500			517720	0	8075800		0		2758900	1834300	272630
Pseudomonas sp. GM17	WP_007920851.1	RecName: Full=Chaperone protein DnaK; AltName: Full=HSP70; AltName: Full=Heat shock 70 kDa protein; AltName: Full=Heat shock protein 70	DAEVNAEEDR		DAEVNAEEDR	1			3150000	106000000	1590000	2450000	111540000	88746000	7496400	97412000	154050000	184860000	43283000	46771000	155970000	156470000	259870000	145170000	118710000	50992000	25892000	87954000	139940000	90872000
Pseudomonas sp. GM17	WP_007920851.1	RecName: Full=Chaperone protein DnaK; AltName: Full=HSP70; AltName: Full=Heat shock 70 kDa protein; AltName: Full=Heat shock protein 70	M(+15.99)APPQISAEILK	Oxidation (M)	MAPPQISAEILK	1	1250000	0	12800000	285000000	1830000000	94000000	833530000	171810000	1093700000	1081200000	516190000	797310000	423030000	768210000	594850000	671620000	487970000	638620000	372070000	216860000	218790000	350000000	107770000	302300000
Pseudomonas sp. GM17	WP_007920851.1	RecName: Full=Chaperone protein DnaK; AltName: Full=HSP70; AltName: Full=Heat shock 70 kDa protein; AltName: Full=Heat shock protein 70	VSAPVAQK		VSAPVAQK	1		152000000	87800000	306000000	352000000	235000000	361960000	212950000	192940000	235130000	194180000	137750000	116530000	126310000	265590000	204430000	268320000	218680000	236740000	152730000	184920000	169800000	2372000	143170000
Pseudomonas sp. GM17	WP_007920851.1	RecName: Full=Chaperone protein DnaK; AltName: Full=HSP70; AltName: Full=Heat shock 70 kDa protein; AltName: Full=Heat shock protein 70	IELSSS(-18.01)QQTDVN(+.98)LPYITADATGPK	Dehydration; Deamidation (NQ)	IELSSSQQTDVNLPYITADATGPK	1			1370000
Pseudomonas sp. GM17	WP_007920851.1	RecName: Full=Chaperone protein DnaK; AltName: Full=HSP70; AltName: Full=Heat shock 70 kDa protein; AltName: Full=Heat shock protein 70	IELSS(-18.01)SQQTDVN(+.98)LPYITADATGPK	Dehydration; Deamidation (NQ)	IELSSSQQTDVNLPYITADATGPK	1			370000																	0
Pseudomonas sp. GM17	WP_007920851.1	RecName: Full=Chaperone protein DnaK; AltName: Full=HSP70; AltName: Full=Heat shock 70 kDa protein; AltName: Full=Heat shock protein 70	MYAQ(sub E)QAQPAEGAASQGESAEK		MYAEQAQPAEGAASQGESAEK	1	0
Pseudomonas sp. GM17	WP_007920851.1	RecName: Full=Chaperone protein DnaK; AltName: Full=HSP70; AltName: Full=Heat shock 70 kDa protein; AltName: Full=Heat shock protein 70	Q(-17.03)AVTN(+.98)PHNTLYAVK	Pyro-glu from Q; Deamidation (NQ)	QAVTNPHNTLYAVK	1			521000
Pseudomonas sp. GM17	WP_007920851.1	RecName: Full=Chaperone protein DnaK; AltName: Full=HSP70; AltName: Full=Heat shock 70 kDa protein; AltName: Full=Heat shock protein 70	DAGIDVSK		DAGIDVSK	1			71500000	216000000			208760000	160260000		233500000	248230000	180960000	184630000	158610000	206200000	240550000	475770000	217100000	207030000	221410000	296760000	336240000	253050000	242680000
Pseudomonas sp. GM17	WP_007920851.1	RecName: Full=Chaperone protein DnaK; AltName: Full=HSP70; AltName: Full=Heat shock 70 kDa protein; AltName: Full=Heat shock protein 70	IELS(-18.01)SSQQTDVN(+.98)LPYITADATGPK	Dehydration; Deamidation (NQ)	IELSSSQQTDVNLPYITADATGPK	1			1370000
Pseudomonas sp. GM17	WP_007920851.1	RecName: Full=Chaperone protein DnaK; AltName: Full=HSP70; AltName: Full=Heat shock 70 kDa protein; AltName: Full=Heat shock protein 70	NTTIPTK		NTTIPTK	8	140000000	122000000	102000000	265000000		97000000	233810000	188030000		202090000	137380000	67718000	51994000	5774100	198090000	136760000	182490000	133030000		108190000	178490000	11520000	163320000	110430000
Pseudomonas sp. GM17	WP_007920851.1	RecName: Full=Chaperone protein DnaK; AltName: Full=HSP70; AltName: Full=Heat shock 70 kDa protein; AltName: Full=Heat shock protein 70	SQVFP(sub S)TADDNQGAVTIHVLQGER		SQVFSTADDNQGAVTIHVLQGER	1			1880000
Pseudomonas sp. GM17	WP_007920851.1	RecName: Full=Chaperone protein DnaK; AltName: Full=HSP70; AltName: Full=Heat shock 70 kDa protein; AltName: Full=Heat shock protein 70	TQSIVIK		TQSIVIK	1			108000000	538000000	11000000	455000000	752600000	592230000	790090000	565610000	648530000	515590000	407350000	1966600	811950000	931330000	642520000	599460000	623300000	350910000	291090000	620470000	569470000	509860000
Pseudomonas sp. GM17	WP_007920851.1	RecName: Full=Chaperone protein DnaK; AltName: Full=HSP70; AltName: Full=Heat shock 70 kDa protein; AltName: Full=Heat shock protein 70	FEELASAR		FEELASAR	1	23000000			106000000	80700000	102000000	162270000	132650000	153440000	127420000	206920000	162500000	123080000	89941000	204000000	153870000	144240000	133170000	107240000	67338000		113830000	115830000	109100000
Pseudomonas sp. GM17	WP_007920851.1	RecName: Full=Chaperone protein DnaK; AltName: Full=HSP70; AltName: Full=Heat shock 70 kDa protein; AltName: Full=Heat shock protein 70	ITADATGPK		ITADATGPK	2	4090000	4120000	3740000	17800000	5740000	13000000	26650000	17548000	10966000	23705000	21048000	11521000		3882300	16452000		15833000	16090000		11731000	13379000	12869000	10948000
Pseudomonas sp. GM17	WP_007920851.1	RecName: Full=Chaperone protein DnaK; AltName: Full=HSP70; AltName: Full=Heat shock 70 kDa protein; AltName: Full=Heat shock protein 70	ANDGEILVGQSAK		ANDGEILVGQSAK	1	79600000	124000000	87800000	319000000	324000000	359000000	577830000	500930000	587990000	516300000	442280000	437690000	391880000	212250000	242840000	268100000	377510000	413360000	306480000	188930000	123310000	239270000	250160000	241930000
Pseudomonas sp. GM17	WP_007920851.1	RecName: Full=Chaperone protein DnaK; AltName: Full=HSP70; AltName: Full=Heat shock 70 kDa protein; AltName: Full=Heat shock protein 70	QAVTNPHN(+.98)TLYAVK	Deamidation (NQ)	QAVTNPHNTLYAVK	1		1850000		13900000	14300000	11400000	25139000	9539600	20402000	22249000	25828000	7874700	19395000	10599000	13329000	17647000	12174000	483390	1851000					665440
Pseudomonas sp. GM17	WP_007920851.1	RecName: Full=Chaperone protein DnaK; AltName: Full=HSP70; AltName: Full=Heat shock 70 kDa protein; AltName: Full=Heat shock protein 70	ANS(-2.02)GLSEEEIQQMVR	2-amino-3-oxo-butanoic_acid	ANSGLSEEEIQQMVR	1		2030000
Pseudomonas sp. GM17	WP_007920851.1	RecName: Full=Chaperone protein DnaK; AltName: Full=HSP70; AltName: Full=Heat shock 70 kDa protein; AltName: Full=Heat shock protein 70	M(+57.02)APPQISAEILK	Carbamidomethylation (DHKE X@N-term)	MAPPQISAEILK	1			836000	15400000	73000000	43800000	50990000	38649000	1562900	28517000	77582000	82532000	58905000	80566000	87671000	232670000	111760000	148010000	72021000	64264000	33977000	84344000	60526000	97357000
Pseudomonas sp. GM17	WP_007920851.1	RecName: Full=Chaperone protein DnaK; AltName: Full=HSP70; AltName: Full=Heat shock 70 kDa protein; AltName: Full=Heat shock protein 70	AIQGAVLAGDVK		AIQGAVLAGDVK	1			8720000	5910000							5467900
Pseudomonas sp. GM17	WP_007920851.1	RecName: Full=Chaperone protein DnaK; AltName: Full=HSP70; AltName: Full=Heat shock 70 kDa protein; AltName: Full=Heat shock protein 70	IAGLDVK		IAGLDVK	4			157000000	681000000	4660000	624000000	12362000	726290000	975630000	745370000	1232900000	784410000	552910000	421910000	512680000	1280800000	896280000	830490000	671050000	408330000	343160000	701920000	660320000	611300000
Pseudomonas sp. GM17	WP_007920851.1	RecName: Full=Chaperone protein DnaK; AltName: Full=HSP70; AltName: Full=Heat shock 70 kDa protein; AltName: Full=Heat shock protein 70	QG(sub A)P(sub V)TNPHNTLYAVK		QAVTNPHNTLYAVK	1	0
Pseudomonas sp. GM17	WP_007920851.1	RecName: Full=Chaperone protein DnaK; AltName: Full=HSP70; AltName: Full=Heat shock 70 kDa protein; AltName: Full=Heat shock protein 70	LQ(sub E)SLVEDLVQR		LESLVEDLVQR	1			0
Pseudomonas sp. GM17	WP_007920851.1	RecName: Full=Chaperone protein DnaK; AltName: Full=HSP70; AltName: Full=Heat shock 70 kDa protein; AltName: Full=Heat shock protein 70	PPQISAEILK		PPQISAEILK	1		49200000
Pseudomonas sp. GM17	WP_007920851.1	RecName: Full=Chaperone protein DnaK; AltName: Full=HSP70; AltName: Full=Heat shock 70 kDa protein; AltName: Full=Heat shock protein 70	QAVTNPHNTLY		QAVTNPHNTLY	1		0				83800000	138220000	120650000	106610000	175520000		156250000		83203000							23316000	63496000	42701000	52370000
Pseudomonas sp. GM17	WP_007920851.1	RecName: Full=Chaperone protein DnaK; AltName: Full=HSP70; AltName: Full=Heat shock 70 kDa protein; AltName: Full=Heat shock protein 70	MYS(sub A)EE(sub Q)AQPAEGAASQGESAEK		MYAEQAQPAEGAASQGESAEK	1			0										0
Pseudomonas sp. GM17	WP_007920851.1	RecName: Full=Chaperone protein DnaK; AltName: Full=HSP70; AltName: Full=Heat shock 70 kDa protein; AltName: Full=Heat shock protein 70	LESLVEDLVS(sub Q)R		LESLVEDLVQR	1	418000
Pseudomonas sp. GM17	WP_007920851.1	RecName: Full=Chaperone protein DnaK; AltName: Full=HSP70; AltName: Full=Heat shock 70 kDa protein; AltName: Full=Heat shock protein 70	MIADAGDK		MIADAGDK	1	9860000			152000000	26200000	36400000	168710000	152420000	153120000	161160000	194490000	112760000	79124000	65575000	171500000	148680000	197920000	147620000	135650000	73088000	66772000	94343000	115160000	93192000
Pseudomonas sp. GM17	WP_007920851.1	RecName: Full=Chaperone protein DnaK; AltName: Full=HSP70; AltName: Full=Heat shock 70 kDa protein; AltName: Full=Heat shock protein 70	ANSGLS(-2.02)EEEIQQMVR	2-amino-3-oxo-butanoic_acid	ANSGLSEEEIQQMVR	1		206000
Paraburkholderia sp. BT03	WP_007582158.1	RecName: Full=Leu/Ile/Val-binding protein homolog 1; Flags: Precursor	LSDLAGDATDNIVC(+57.02)SEAGM(+15.99)ALEK	Carbamidomethylation; Oxidation (M)	LSDLAGDATDNIVCSEAGMALEK	1	330000	35500000	3190000
Paraburkholderia sp. BT03	WP_007582158.1	RecName: Full=Leu/Ile/Val-binding protein homolog 1; Flags: Precursor	GENPDAIM(+15.99)YGGM(+15.99)DATGGPFAK	Oxidation (M)	GENPDAIMYGGMDATGGPFAK	1		16000000
Paraburkholderia sp. BT03	WP_007582158.1	RecName: Full=Leu/Ile/Val-binding protein homolog 1; Flags: Precursor	GENPDAIMYGGM(+15.99)DATGGPFAK	Oxidation (M)	GENPDAIMYGGMDATGGPFAK	1		4030000
Paraburkholderia sp. BT03	WP_007582158.1	RecName: Full=Leu/Ile/Val-binding protein homolog 1; Flags: Precursor	SVAIVDDSTAYGQGLANEFEK		SVAIVDDSTAYGQGLANEFEK	1	26900000	13400000	17200000		505000
Paraburkholderia sp. BT03	WP_007582158.1	RecName: Full=Leu/Ile/Val-binding protein homolog 1; Flags: Precursor	VVAVVGHLNSGTSIPASK		VVAVVGHLNSGTSIPASK	1	211000000	39600000	102000000	3310000	14100000	14600000
Paraburkholderia sp. BT03	WP_007582158.1	RecName: Full=Leu/Ile/Val-binding protein homolog 1; Flags: Precursor	ITLQLDAQDDAADPR		ITLQLDAQDDAADPR	1	11000000	88700000	30600000
Paraburkholderia sp. BT03	WP_007582158.1	RecName: Full=Leu/Ile/Val-binding protein homolog 1; Flags: Precursor	LSDLAGDATDNIVC(+57.02)SEAGMALEK	Carbamidomethylation	LSDLAGDATDNIVCSEAGMALEK	1	19700000	3350000	2230000
Paraburkholderia sp. BT03	WP_007582158.1	RecName: Full=Leu/Ile/Val-binding protein homolog 1; Flags: Precursor	SLGLNVMSHDATNDK		SLGLNVMSHDATNDK	1	143000000	88300000	60600000	862000	4970000	10700000
Paraburkholderia sp. BT03	WP_007582158.1	RecName: Full=Leu/Ile/Val-binding protein homolog 1; Flags: Precursor	VVATDAQQGPALANYAAK		VVATDAQQGPALANYAAK	1	157000000	220000000	127000000	6180000	16600000	11600000
Paraburkholderia sp. BT03	WP_007582158.1	RecName: Full=Leu/Ile/Val-binding protein homolog 1; Flags: Precursor	IYSDAGIVQISPSATNPAYTQQGFK		IYSDAGIVQISPSATNPAYTQQGFK	1	34000000	9060000	2180000
Paraburkholderia sp. BT03	WP_007582158.1	RecName: Full=Leu/Ile/Val-binding protein homolog 1; Flags: Precursor	IGHVAPLTGGIAHLGK		IGHVAPLTGGIAHLGK	1	132000000			76600000	0	7180000	9106600
Paraburkholderia sp. BT03	WP_007582158.1	RecName: Full=Leu/Ile/Val-binding protein homolog 1; Flags: Precursor	LSDLAGDATDN(+.98)IVC(+57.02)SEAGM(+15.99)ALEK	Deamidation (NQ); Carbamidomethylation; Oxidation (M)	LSDLAGDATDNIVCSEAGMALEK	1		2540000
Paraburkholderia sp. BT03	WP_007582158.1	RecName: Full=Leu/Ile/Val-binding protein homolog 1; Flags: Precursor	SLGLNVM(+15.99)SHDATNDK	Oxidation (M)	SLGLNVMSHDATNDK	1	104000000	15100000	7590000
Paraburkholderia sp. BT03	WP_007582158.1	RecName: Full=Leu/Ile/Val-binding protein homolog 1; Flags: Precursor	HGVISLYNYK		HGVISLYNYK	1	35000000		7650000			717000
Paraburkholderia sp. BT03	WP_007582158.1	RecName: Full=Leu/Ile/Val-binding protein homolog 1; Flags: Precursor	SVAIVDDSTAYGQ(+.98)GLANEFEK	Deamidation (NQ)	SVAIVDDSTAYGQGLANEFEK	1	758000
Paraburkholderia sp. BT03	WP_007582158.1	RecName: Full=Leu/Ile/Val-binding protein homolog 1; Flags: Precursor	VVAVVGHLN(+.98)SGTSIPASK	Deamidation (NQ)	VVAVVGHLNSGTSIPASK	1	4500000		6890000
Paraburkholderia sp. BT03	WP_007582158.1	RecName: Full=Leu/Ile/Val-binding protein homolog 1; Flags: Precursor	ILAVMPNTDYK		ILAVMPNTDYK	1	123000000	143000000	93900000	0	12900000
Paraburkholderia sp. BT03	WP_007582158.1	RecName: Full=Leu/Ile/Val-binding protein homolog 1; Flags: Precursor	GENPDAIMYGGMDATGGPFAK		GENPDAIMYGGMDATGGPFAK	1	15300000		961000
Paraburkholderia sp. BT03	WP_007582158.1	RecName: Full=Leu/Ile/Val-binding protein homolog 1; Flags: Precursor	IKGENPDAIMYGGM(+15.99)DATGGPFAK	Oxidation (M)	IKGENPDAIMYGGMDATGGPFAK	1	163000
Paraburkholderia sp. BT03	WP_007582158.1	RecName: Full=Leu/Ile/Val-binding protein homolog 1; Flags: Precursor	LSDLAGDATDN(+.98)IVC(+57.02)SEAGMALEK	Deamidation (NQ); Carbamidomethylation	LSDLAGDATDNIVCSEAGMALEK	1	22900
Paraburkholderia sp. BT03	WP_007582158.1	RecName: Full=Leu/Ile/Val-binding protein homolog 1; Flags: Precursor	IKGENPDAIMYGGMDATGGPFAK		IKGENPDAIMYGGMDATGGPFAK	1	650000
Paraburkholderia sp. BT03	WP_007582158.1	RecName: Full=Leu/Ile/Val-binding protein homolog 1; Flags: Precursor	VAPLTGGIAHLGK		VAPLTGGIAHLGK	1	75800000		20100000	1900000	6970000	8120000
Paraburkholderia sp. BT03	WP_007582158.1	RecName: Full=Leu/Ile/Val-binding protein homolog 1; Flags: Precursor	GVIGETTFDAK		GVIGETTFDAK	1	57600000	91200000	36500000
Paraburkholderia sp. BT03	WP_007582158.1	RecName: Full=Leu/Ile/Val-binding protein homolog 1; Flags: Precursor	LAVEEINAK		LAVEEINAK	2	125000000	134000000	106000000
Paraburkholderia sp. BT03	WP_007582158.1	RecName: Full=Leu/Ile/Val-binding protein homolog 1; Flags: Precursor	SLGLN(+.98)VMSHDATNDK	Deamidation (NQ)	SLGLNVMSHDATNDK	1			84200
Paraburkholderia sp. BT03	WP_007582158.1	RecName: Full=Leu/Ile/Val-binding protein homolog 1; Flags: Precursor	SVAIVDDS(-2.02)TAYGQGLANEFEK	2-amino-3-oxo-butanoic_acid	SVAIVDDSTAYGQGLANEFEK	1			0
Paraburkholderia sp. BT03	WP_007582158.1	RecName: Full=Leu/Ile/Val-binding protein homolog 1; Flags: Precursor	VVATDAQQ(+.98)GPALANYAAK	Deamidation (NQ)	VVATDAQQGPALANYAAK	1		412000		0
Paraburkholderia sp. BT03	WP_007582158.1	RecName: Full=Leu/Ile/Val-binding protein homolog 1; Flags: Precursor	KTLLDVVK		KTLLDVVK	1	4460000	2730000	4690000
Paraburkholderia sp. BT03	WP_007582158.1	RecName: Full=Leu/Ile/Val-binding protein homolog 1; Flags: Precursor	IKGEN(+.98)PDAIMYGGMDATGGPFAK	Deamidation (NQ)	IKGENPDAIMYGGMDATGGPFAK	1	0
Paraburkholderia sp. BT03	WP_007582158.1	RecName: Full=Leu/Ile/Val-binding protein homolog 1; Flags: Precursor	TLLDVVK		TLLDVVK	1	119000000	105000000	100000000	6990000
Paraburkholderia sp. BT03	WP_007582158.1	RecName: Full=Leu/Ile/Val-binding protein homolog 1; Flags: Precursor	VLAGDGVC(+57.02)TDK	Carbamidomethylation	VLAGDGVCTDK	1		71600000
Paraburkholderia sp. BT03	WP_007582158.1	RecName: Full=Leu/Ile/Val-binding protein homolog 1; Flags: Precursor	ILAVM(+15.99)PNTDYK	Oxidation (M)	ILAVMPNTDYK	1	0		105000
Paraburkholderia sp. BT03	WP_007582158.1	RecName: Full=Leu/Ile/Val-binding protein homolog 1; Flags: Precursor	SLGLN(+.98)VM(+15.99)SHDATNDK	Deamidation (NQ); Oxidation (M)	SLGLNVMSHDATNDK	1			7280000
Paraburkholderia sp. BT03	WP_007582158.1	RecName: Full=Leu/Ile/Val-binding protein homolog 1; Flags: Precursor	N(sub V)S(sub V)AVVGHLNSGTSIPASK		VVAVVGHLNSGTSIPASK	1			743000
Paraburkholderia sp. BT03	WP_007582158.1	RecName: Full=Leu/Ile/Val-binding protein homolog 1; Flags: Precursor	LNSGTSIPASK		LNSGTSIPASK	2	10700000	7280000	4300000
Paraburkholderia sp. BT03	WP_007582158.1	RecName: Full=Leu/Ile/Val-binding protein homolog 1; Flags: Precursor	MEGGAAFQAK		MEGGAAFQAK	1	5860000	8910000
Paraburkholderia sp. BT03	WP_007582158.1	RecName: Full=Leu/Ile/Val-binding protein homolog 1; Flags: Precursor	PLTGGIAHLGK		PLTGGIAHLGK	2	376000
Paraburkholderia sp. BT03	WP_007582158.1	RecName: Full=Leu/Ile/Val-binding protein homolog 1; Flags: Precursor	IT(+79.97)LQ(+.98)LDAQDDAADPR	Phosphorylation (STY); Deamidation (NQ)	ITLQLDAQDDAADPR	1		215000
Paraburkholderia sp. BT03	WP_007582158.1	RecName: Full=Leu/Ile/Val-binding protein homolog 1; Flags: Precursor	S(-2.02)LGLNVMSHDATNDK	2-amino-3-oxo-butanoic_acid	SLGLNVMSHDATNDK	1		2670000
Paraburkholderia sp. BT03	WP_007582158.1	RecName: Full=Leu/Ile/Val-binding protein homolog 1; Flags: Precursor	SVAIVN(sub D)DSTAYGQGLANEFEK		SVAIVDDSTAYGQGLANEFEK	1			0			0
Paraburkholderia sp. BT03	WP_007582158.1	RecName: Full=Leu/Ile/Val-binding protein homolog 1; Flags: Precursor	GLTIGGQK		GLTIGGQK	1	27600000
Paraburkholderia sp. BT03	WP_007749225.1	RecName: Full=Leu/Ile/Val-binding protein homolog 1; Flags: Precursor	PLTGGIAHLGK		PLTGGIAHLGK	2	376000
Variovorax sp. CF313	J3CW27	RecName: Full=Leu/Ile/Val-binding protein homolog 1; Flags: Precursor	LAVEELNAK		LAVEELNAK	3	125000000	134000000	106000000
Paraburkholderia sp. BT03	WP_007746934.1	RecName: Full=Leu/Ile/Val-binding protein homolog 2; Flags: Precursor	LAVEELNAK		LAVEELNAK	3	125000000	134000000	106000000
Duganella sp. CF402	A0A1H7T197	RecName: Full=Leu/Ile/Val-binding protein homolog 1; Flags: Precursor	LNSGTSIPASK		LNSGTSIPASK	2	10700000	7280000	4300000
Pantoea sp. YR343	J3HLV4	RecName: Full=Elongation factor Tu; Short=EF-Tu	TTDVTGDVQLPEGVEM(+15.99)VMPGDNVK	Oxidation (M)	TTDVTGDVQLPEGVEMVMPGDNVK	1	7320000	112000000	40400000	0	8720000	8240000													1737500	35809000	221000000	34903000	4777600	310500
Pantoea sp. YR343	J3HLV4	RecName: Full=Elongation factor Tu; Short=EF-Tu	TTDVTGDVQLPEGVEMVM(+15.99)PGDNVK	Oxidation (M)	TTDVTGDVQLPEGVEMVMPGDNVK	1	8630000	72900000	17000000	359000	23400000	17200000										3591300	1073400		1670100	34518000	95097000	35861000	7716400	3664200
Pantoea sp. YR343	J3HLV4	RecName: Full=Elongation factor Tu; Short=EF-Tu	TTDVTGDVQLPEGVEM(+15.99)VM(+15.99)PGDNVK	Oxidation (M)	TTDVTGDVQLPEGVEMVMPGDNVK	1	150000000	252000000	96400000	68700000	76600000	57000000							456940	2577500	250000	25515000	46804000	1209500	60240000		341290000	1240200	64860000	3344100
Pantoea sp. YR343	J3HLV4	RecName: Full=Elongation factor Tu; Short=EF-Tu	GITINTSHVEYETPNR		GITINTSHVEYETPNR	1	550000000	101000000	327000000	166000000	568000000	389000000	47117000	25614000	6360300	24578000	55485000	13979000	297970000	315730000	70680000	886200000	837590000	479690000	1378000000	3047000000	3763500000	2906400000	2547200000	2342700000
Pantoea sp. YR343	J3HLV4	RecName: Full=Elongation factor Tu; Short=EF-Tu	TTDVTGDVQLPEGVEMVMPGDNVK		TTDVTGDVQLPEGVEMVMPGDNVK	1	69800000	4240000	17300000	29300000	371000000	253000000	2501900			445050	4363600		29090000	57250000		127850000	27962000	43744000	227540000	662950000	425120000	277990000	146690000	248180000
Pantoea sp. YR343	J3HLV4	RecName: Full=Elongation factor Tu; Short=EF-Tu	LLDQGQAGENC(+57.02)GVLLR	Carbamidomethylation	LLDQGQAGENCGVLLR	1	438000000	379000000	712000000	603000000	1260000000	917000000		0		109770000	64096000		502910000	185000000	155490000	1289300000	920160000	496950000	1282100000	2414600000	3673100000	2059700000	1938500000	1569000000
Pantoea sp. YR343	J3HLV4	RecName: Full=Elongation factor Tu; Short=EF-Tu	DLLSAYDFPGDDTPIVR		DLLSAYDFPGDDTPIVR	1	137000000	7640000	0	23500000	159000000	101000000	11445000			84703	11958000		91901000	143230000		264030000	62434000	154000000	372790000	1293400000	453410000	1249500000	524710000	481450000
Pantoea sp. YR343	J3HLV4	RecName: Full=Elongation factor Tu; Short=EF-Tu	HYAHVDC(+57.02)PGHADYVK	Carbamidomethylation	HYAHVDCPGHADYVK	9	782000000		89900000	37000000	90700000	650000000	1984800000	325200000	334440000	254900000	2784200000	996030000	995280000	1276300000	1021400000	1467500000	1992000000	1813400000	1399200000	2493400000	1954900000	2998500000	2108500000	3327000000
Pantoea sp. YR343	J3HLV4	RecName: Full=Elongation factor Tu; Short=EF-Tu	GITIN(+.98)TSHVEYETPNR	Deamidation (NQ)	GITINTSHVEYETPNR	1	0	1010000		1660000	455000	673000							564320	125290		28772000	10597000	1111600	5249600	84149000	33488000	63067000	14741000	30468000
Pantoea sp. YR343	J3HLV4	RecName: Full=Elongation factor Tu; Short=EF-Tu	HYAHVDC(+57.02)P(+31.99)GHADYVK	Carbamidomethylation; Dihydroxy	HYAHVDCPGHADYVK	9	545000		10800000				3363900	575530			11812000	1313900	2899300	2656900	1452900	3244700	3843200	3973700	4943200		13995000			1808800
Pantoea sp. YR343	J3HLV4	RecName: Full=Elongation factor Tu; Short=EF-Tu	HYAHVDC(+57.02)P(+15.99)GHADYVK	Carbamidomethylation; Oxidation or Hydroxylation	HYAHVDCPGHADYVK	9	622000000		378000000	350000000	99200000	446000000	906980000	621350000	292040000	202070000	2200800000	777620000	678370000	1657500000	1305300000	1012300000	1017100000	1336700000	1051700000	1156100000	1329400000	1440600000	1276400000	977610000
Pantoea sp. YR343	J3HLV4	RecName: Full=Elongation factor Tu; Short=EF-Tu	TTDVTGDVQ(+.98)LPEGVEM(+15.99)VMPGDNVK	Deamidation (NQ); Oxidation (M)	TTDVTGDVQLPEGVEMVMPGDNVK	1	1410000	266000	1190000
Pantoea sp. YR343	J3HLV4	RecName: Full=Elongation factor Tu; Short=EF-Tu	H(+27.99)YAHVDC(+57.02)PGHADYVK	Formylation; Carbamidomethylation	HYAHVDCPGHADYVK	9	1940000						1390300				717120	1965700	935480		1256600	3201500	2836600	2619300	808680	4067900	2134700	1776700	3309200	1727900
Pantoea sp. YR343	J3HLV4	RecName: Full=Elongation factor Tu; Short=EF-Tu	TTDVTGDVQ(+.98)LPEGVEMVM(+15.99)PGDNVK	Deamidation (NQ); Oxidation (M)	TTDVTGDVQLPEGVEMVMPGDNVK	1	118000	0	961000													0	233960	0	1216200	289660				1849900
Pantoea sp. YR343	J3HLV4	RecName: Full=Elongation factor Tu; Short=EF-Tu	HYAHVDC(+57.02)PGH(+15.99)ADYVK	Carbamidomethylation; Oxidation (HW)	HYAHVDCPGHADYVK	9	462000000	4520000	343000000	9580000	65300000	291000000	711630000	542560000	212800000	128610000	1331400000	660960000	319860000	1244500000	271660000	43592000	569150000	7608800	668320000	941280000	929900000	1691300000	918140000	215130000
Duganella sp. CF402	A0A1H8BDM7	RecName: Full=Elongation factor Tu; Short=EF-Tu	AYDQIDAAPEEK(+14.02)AR(+28.03)	Methylation(KR); Dimethylation(KR)	AYDQIDAAPEEKAR	6							24701000	7705200	23877000											313790
Pantoea sp. YR343	J3HLV4	RecName: Full=Elongation factor Tu; Short=EF-Tu	VGDEVEVVGLK		VGDEVEVVGLK	1	905000000	1230000000	749000000	627000000	1180000000	988000000		2652000		165000000	74438000		361150000	357650000	132060000	977910000	711600000	456570000	1089900000	2031800000	3146000000	1710100000	1832500000	1338400000
Duganella sp. CF402	A0A1H8BDM7	RecName: Full=Elongation factor Tu; Short=EF-Tu	TK(+14.02)PHVNVGTIGHVDHGK	Methylation(KR)	TKPHVNVGTIGHVDHGK	6								0	48384000										15630000	798480			7113800	9719700
Pantoea sp. YR343	J3HLV4	RecName: Full=Elongation factor Tu; Short=EF-Tu	ALEGDAEWEAK		ALEGDAEWEAK	1	172000000	120000000	140000000	273000000	54100000	113000000							81296000	55530000		259620000	208980000	33037000	459620000	1126900000	1164900000	924920000	1541800000	1106900000
Pantoea sp. YR343	J3HLV4	RecName: Full=Elongation factor Tu; Short=EF-Tu	TTDVTGDVQ(+.98)LPEGVEM(+15.99)VM(+15.99)PGDNVK	Deamidation (NQ); Oxidation (M)	TTDVTGDVQLPEGVEMVMPGDNVK	1		2200000	354000
Pantoea sp. YR343	J3HLV4	RecName: Full=Elongation factor Tu; Short=EF-Tu	TSHVEYETPNR		TSHVEYETPNR	1	479000000	439000000	536000000	438000000	399000000	587000000	37418000	11195000	5298600	171970000	63452000	4526400	430870000	238850000	93407000	380300000	607760000	414480000	860450000	1276300000	2068300000	1560000000	1689500000	1112500000
Pantoea sp. YR343	J3HLV4	RecName: Full=Elongation factor Tu; Short=EF-Tu	FDEIDKAPEEK(+28.03)AR	Dimethylation(KR)	FDEIDKAPEEKAR	1	892000000	191000000	609000000	1100000000	2880000000	1960000000	52893000	22058000	2533800	84015000	62983000	13438000	415700000	472120000	82194000	1442500000	1433300000	773700000	1279400000	2654100000	3986500000	2649000000	3568500000	3041300000
Pantoea sp. YR343	J3HLV4	RecName: Full=Elongation factor Tu; Short=EF-Tu	ITINTSHVEYETPNR		ITINTSHVEYETPNR	1	10200000		6870000		8460000	273000										1549700	11388000	3323500	37494000	71660000	39293000	26503000	31634000	22911000
Pantoea sp. YR343	J3HLV4	RecName: Full=Elongation factor Tu; Short=EF-Tu	FDEIDKAPEEK		FDEIDKAPEEK	1	5030000	9140000																	14322000	52577000	252000000	49586000	98889000	58968000
Pantoea sp. YR343	J3HLV4	RecName: Full=Elongation factor Tu; Short=EF-Tu	HYAHVD(+15.99)C(+57.02)PGHADYVK	Oxidation or Hydroxylation; Carbamidomethylation	HYAHVDCPGHADYVK	9	451000000		320000000	160000000	101000000	169000000	327160000	167270000		79569000	341580000	351570000	22120000	321430000	146900000		580010000		299200000	756490000	1067200000	394100000	290120000	153070000
Pantoea sp. YR343	J3HLV4	RecName: Full=Elongation factor Tu; Short=EF-Tu	MTVTLIKPIAM(+15.99)DQGLR	Oxidation (M)	MTVTLIKPIAMDQGLR	1	1300000					743000											0		4673200	116880000	138780000	91382000	81175000	38842000
Pantoea sp. YR343	J3HLV4	RecName: Full=Elongation factor Tu; Short=EF-Tu	HYAHVDCPD(sub G)HADYVK		HYAHVDCPGHADYVK	9	1010000						2795900	279360			13449000		864280			512590	2749500		1595200	4497400	2452200	4190200		4461800
Pantoea sp. YR343	J3HLV4	RecName: Full=Elongation factor Tu; Short=EF-Tu	YAHVDC(+57.02)PGHADYVK	Carbamidomethylation	YAHVDCPGHADYVK	9	10200000	2240000	12500000		18500000	16100000	12058000	11424000	17488000	19658000	19102000	16413000	10765000	17469000	8301000	17695000	65995000	31283000	29206000	37674000	50162000	23177000	33045000	23450000
Pantoea sp. YR343	J3HLV4	RecName: Full=Elongation factor Tu; Short=EF-Tu	TTDVTGDVQLP(+31.99)EGVEMVM(+15.99)PGDNVK	Dihydroxy; Oxidation (M)	TTDVTGDVQLPEGVEMVMPGDNVK	1		523000
Pantoea sp. YR343	J3HLV4	RecName: Full=Elongation factor Tu; Short=EF-Tu	HYAHVDC(+57.02)PGHAD(+21.98)YVK	Carbamidomethylation; Sodium adduct	HYAHVDCPGHADYVK	9	363000												195190					1462500		2323400	1228400		1906900	3924200
Pantoea sp. YR343	J3HLV4	RecName: Full=Elongation factor Tu; Short=EF-Tu	HYAHVD(+55.92)C(+57.02)PGHADYVK	Replacement of 2 protons by nickel; Carbamidomethylation	HYAHVDCPGHADYVK	9	954000					1850000	17726000						1340500			1039300	10200000	8568000	9663100	18135000	11865000	21844000	16572000	24923000
Pantoea sp. YR343	J3HLV4	RecName: Full=Elongation factor Tu; Short=EF-Tu	STC(+57.02)TGVEMFR	Carbamidomethylation	STCTGVEMFR	1	212000000	413000000	359000000	310000000	477000000	491000000	22674000	24544000	7458100	65789000	45223000	15886000	160710000	173540000	67079000	557110000	424810000	272160000	655740000	1174800000	1884200000	1316600000	1399900000	1191800000
Pantoea sp. YR343	J3HLV4	RecName: Full=Elongation factor Tu; Short=EF-Tu	PHTQFTSEVYVLSK		PHTQFTSEVYVLSK	1	5780000				0	2890000							7021900			21377000	25374000	38843000	75709000	31995000	197550000	243160000	45090000	248180000
Pantoea sp. YR343	J3HLV4	RecName: Full=Elongation factor Tu; Short=EF-Tu	AHVDC(+57.02)PGHADYVK	Carbamidomethylation	AHVDCPGHADYVK	9	49000000	42900000	47900000	19300000	43600000	43400000	20674000	16697000	24957000	19572000	19576000	2685400	16058000	20429000	13443000	15632000	77957000	41555000	33905000	30763000	60792000	20981000	24770000	19180000
Pantoea sp. YR343	J3HLV4	RecName: Full=Elongation factor Tu; Short=EF-Tu	EHILLGR		EHILLGR	1	245000000	37300000	117000000	67600000	199000000	166000000	4874000	8987800	453060	2251700	30486000	3892800	94335000	81824000	16925000	183210000	272110000	154640000	425900000	841320000	1270000000	986770000	925000000	788450000
Pantoea sp. YR343	J3HLV4	RecName: Full=Elongation factor Tu; Short=EF-Tu	DLLS(-2.02)AYDFPGDDTPIVR	2-amino-3-oxo-butanoic_acid	DLLSAYDFPGDDTPIVR	1	0				83900	327000														51831000
Pantoea sp. YR343	J3HLV4	RecName: Full=Elongation factor Tu; Short=EF-Tu	SHVEYETPNR		SHVEYETPNR	1	8350000	6270000	6260000			5020000										1135800	12805000	0	6810800	10643000	33937000	3665000	7437100	4237500
Pantoea sp. YR343	J3HLV4	RecName: Full=Elongation factor Tu; Short=EF-Tu	TTDVTGDVQLPEGVEM(+31.99)VM(+15.99)PGDNVK	Sulphone; Oxidation (M)	TTDVTGDVQLPEGVEMVMPGDNVK	1		523000																			493010
Pantoea sp. YR343	J3HLV4	RecName: Full=Elongation factor Tu; Short=EF-Tu	VDC(+57.02)PGHADYVK	Carbamidomethylation	VDCPGHADYVK	9	7150000	624000	23600000	27900000	17600000	13900000	29682000	39067000	1975000	49651000	36300000	27090000	33498000	17227000	20591000	2308900	35103000	22883000	39967000	56760000	60316000	43769000	20132000	49214000
Pantoea sp. YR343	J3HLV4	RecName: Full=Elongation factor Tu; Short=EF-Tu	IKPIAMDQGLR		IKPIAMDQGLR	1	77800000	23100000	40400000	20700000	133000000	98700000	3033100	1749500	1139600	5881100	6096700	1162100	11320000	31662000	4347600	34475000	43959000	29152000	74706000	170680000	179370000	160250000	146740000	164570000
Pantoea sp. YR343	J3HLV4	RecName: Full=Elongation factor Tu; Short=EF-Tu	GIT(-2.02)INTSHVEYETPNR	2-amino-3-oxo-butanoic_acid	GITINTSHVEYETPNR	1		330000	19500000		1480000								2653200	4897800		15904000	2500500		17669000	1588000	12447000	5366300	902100	4639000
Pantoea sp. YR343	J3HLV4	RecName: Full=Elongation factor Tu; Short=EF-Tu	TVGAGVVAEIIA		TVGAGVVAEIIA	1	1460000	7950000	3360000	8090000	21800000	13800000				504230			3442700	2162800		19913000	13865000	3623900	42747000	169840000	127440000	148380000	68947000	78522000
Pantoea sp. YR343	J3HLV4	RecName: Full=Elongation factor Tu; Short=EF-Tu	LLDQ(+.98)GQAGENC(+57.02)GVLLR	Deamidation (NQ); Carbamidomethylation	LLDQGQAGENCGVLLR	1			14400000							2481300											2014900	7865000	7534200
Pantoea sp. YR343	J3HLV4	RecName: Full=Elongation factor Tu; Short=EF-Tu	FDEIDKAPEEK(+56.06)AR	Diethylation	FDEIDKAPEEKAR	1	349000				1560000	1620000							313700	0		4881800	2712400		3879300	22130000	5183500	17993000	20093000	20315000
Pantoea sp. YR343	J3HLV4	RecName: Full=Elongation factor Tu; Short=EF-Tu	STC(+57.02)TGVEM(+15.99)FR	Carbamidomethylation; Oxidation (M)	STCTGVEMFR	1			77700000		0								5985500	5756500		73792000	72382000		149410000	338520000	337160000	340740000	366260000	300940000
Pantoea sp. YR343	J3HLV4	RecName: Full=Elongation factor Tu; Short=EF-Tu	HVDC(+57.02)PGHADYVK	Carbamidomethylation	HVDCPGHADYVK	9	572000						423640							1114800		549700	1464600	483090	3192600	2133200	893900			0
Pantoea sp. YR343	J3HLV4	RecName: Full=Elongation factor Tu; Short=EF-Tu	FDEIDKAPEEK(+28.03)	Dimethylation(KR)	FDEIDKAPEEK	1	3730000		6450000	10400000	31400000	3560000								427900		2661700	4549700	2027400	6525800	10045000	13951000	9059500	9710400	7626200
Pantoea sp. YR343	J3HLV4	RecName: Full=Elongation factor Tu; Short=EF-Tu	HVEYETPNR		HVEYETPNR	1	41900000	30600000	40400000	7660000	11800000												1872200	2060900	1351300	0	3380800		3130800	2221400
Pantoea sp. YR343	J3HLV4	RecName: Full=Elongation factor Tu; Short=EF-Tu	HYAHVDC(+57.02)PGHADYVK(+167.98)	Carbamidomethylation; 3-phosphoglyceryl	HYAHVDCPGHADYVK	9	1310000
Pantoea sp. YR343	J3HLV4	RecName: Full=Elongation factor Tu; Short=EF-Tu	TQFTSEVYVLSK		TQFTSEVYVLSK	1			790000																	29197000	73700000	20039000	47016000	12697000
Pantoea sp. YR343	J3HLV4	RecName: Full=Elongation factor Tu; Short=EF-Tu	HYAHVDC(+57.02)PGH	Carbamidomethylation	HYAHVDCPGH	11	6980000					9110000	9931700	6098100	8413200		2232200		7386400				8514000		5232300	4857000	5060800			6028300
Pantoea sp. YR343	J3HLV4	RecName: Full=Elongation factor Tu; Short=EF-Tu	PGSIKPHTQFTSEVYVLSK		PGSIKPHTQFTSEVYVLSK	1	1370000															16911000	10480000		44841000	297650000	141670000	221630000	111030000	192680000
Pantoea sp. YR343	J3HLV4	RecName: Full=Elongation factor Tu; Short=EF-Tu	FDEIDKAPEER(sub K)AR		FDEIDKAPEEKAR	1		0		7400000						7198300										6909800
Pantoea sp. YR343	J3HLV4	RecName: Full=Elongation factor Tu; Short=EF-Tu	LLL(sub D)QGQAGENC(+57.02)GVLLR	Carbamidomethylation	LLDQGQAGENCGVLLR	1		27600
Pantoea sp. YR343	J3HLV4	RecName: Full=Elongation factor Tu; Short=EF-Tu	LLPIEDVFSISGR		LLPIEDVFSISGR	1	531000				225000													788880		84690000	10697000	36064000	10313000	17275000
Pantoea sp. YR343	J3HLV4	RecName: Full=Elongation factor Tu; Short=EF-Tu	TSEVYVLSK		TSEVYVLSK	1	9800000	38100000	53600000	42300000		10500000					174850		29497000	12353000		32674000	45923000	21806000	0	103420000	178360000	126380000	126820000	103960000
Pantoea sp. YR343	J3HLV4	RecName: Full=Elongation factor Tu; Short=EF-Tu	TTDVTGDVQLPEGVE(+17.03)MVMPGDNVK	Replacement of proton with ammonium ion	TTDVTGDVQLPEGVEMVMPGDNVK	1	157000	238000		152000		0													0	3912100	2207400
Pantoea sp. YR343	J3HLV4	RecName: Full=Elongation factor Tu; Short=EF-Tu	ATDGPMPQTR		ATDGPMPQTR	2	43500000	39400000	68300000	2650000
Pantoea sp. YR343	J3HLV4	RecName: Full=Elongation factor Tu; Short=EF-Tu	E(-18.01)HILLGR	Pyro-glu from E	EHILLGR	1			5340000										714560				2035600		6515700	10552000	11763000	7282200	8492000	16426000
Pantoea sp. YR343	J3HLV4	RecName: Full=Elongation factor Tu; Short=EF-Tu	GITINTSHVEYETPN(+.98)R	Deamidation (NQ)	GITINTSHVEYETPNR	1			0																	0
Pantoea sp. YR343	J3HLV4	RecName: Full=Elongation factor Tu; Short=EF-Tu	M(+15.99)TVTLIKPIAM(+15.99)DQGLR	Oxidation (M)	MTVTLIKPIAMDQGLR	1	0				2150000	1160000										704210			18345000	220880000	105850000	88193000	48476000	76997000
Pantoea sp. YR343	J3HLV4	RecName: Full=Elongation factor Tu; Short=EF-Tu	C(+57.02)PGHADYVK	Carbamidomethylation	CPGHADYVK	9		6070000		2090000		3640000	8651800	6782500	8194800	11008000			3764300		3094200	15438000	14486000	21334000	3587100	2330600	3965800	14576000	3110000	15950000
Pantoea sp. YR343	J3HLV4	RecName: Full=Elongation factor Tu; Short=EF-Tu	TTDVTGDVQLPEGVEM(+15.99)VM(+15.99)PGDN(+.98)VK	Oxidation (M); Deamidation (NQ)	TTDVTGDVQLPEGVEMVMPGDNVK	1		0
Pantoea sp. YR343	J3HLV4	RecName: Full=Elongation factor Tu; Short=EF-Tu	FDEIDKAPE(+28.03)EKAR	Ethylation	FDEIDKAPEEKAR	1		69200
Pantoea sp. YR343	J3HLV4	RecName: Full=Elongation factor Tu; Short=EF-Tu	FDEIDKAP(+29.04)EEKAR	Dimethylation of proline residue	FDEIDKAPEEKAR	1	12000000					0											9499800
Pantoea sp. YR343	J3HLV4	RecName: Full=Elongation factor Tu; Short=EF-Tu	PGSIKPHTQF		PGSIKPHTQF	1	22900000	8610000	40200000	7190000	66600000	47300000				3114200									43008000	85224000	125250000		87024000
Pantoea sp. YR343	J3HLV4	RecName: Full=Elongation factor Tu; Short=EF-Tu	GTVVTGR		GTVVTGR	10	75700000	177000000	83000000	50900000	28600000	106000000		102770000	22285000	114360000	18679000	17630000	6139300		38649000	27456000	51510000	19368000			26631000	10349000	71232000	56631000
Pantoea sp. YR343	J3HLV4	RecName: Full=Elongation factor Tu; Short=EF-Tu	HYAHVDC(+57.02)PGHAD	Carbamidomethylation	HYAHVDCPGHAD	11	471000					338000	943360						534500				1307300	1435900	1026600	1627400	1267100	1490800	1235200	2637100
Pantoea sp. YR343	J3HLV4	RecName: Full=Elongation factor Tu; Short=EF-Tu	GV(sub I)N(sub T)INTSHVEYETPNR		GITINTSHVEYETPNR	1	2560000			0										0		0
Pantoea sp. YR343	J3HLV4	RecName: Full=Elongation factor Tu; Short=EF-Tu	HYAHVDCPM(sub G)HADYVK		HYAHVDCPGHADYVK	9	132000000		102000000				126460000	78205000			487000	0		185860000			1407700	0		0	997990	15743000		779970
Pantoea sp. YR343	J3HLV4	RecName: Full=Elongation factor Tu; Short=EF-Tu	TTDVTGDVQ(+15.00)LPEGVEMVMPGDNVK	Deamidation followed by a methylation	TTDVTGDVQLPEGVEMVMPGDNVK	1	0				0															18702000	687060	0	2043300
Pantoea sp. YR343	J3HLV4	RecName: Full=Elongation factor Tu; Short=EF-Tu	AYDFPGDDTPIVR		AYDFPGDDTPIVR	1			0
Pantoea sp. YR343	J3HLV4	RecName: Full=Elongation factor Tu; Short=EF-Tu	IKPIS(sub A)MDQGLR		IKPIAMDQGLR	1	0		1970000	14600000	32900000	34900000							8499500				19421000		29669000	66865000	141130000	64235000	80932000	68339000
Pantoea sp. YR343	J3HLV4	RecName: Full=Elongation factor Tu; Short=EF-Tu	FL(sub D)EIDKAPEER(sub K)AR		FDEIDKAPEEKAR	1		491000
Pantoea sp. YR343	J3HLV4	RecName: Full=Elongation factor Tu; Short=EF-Tu	PIAMDQGLR		PIAMDQGLR	2	283000000	305000000	216000000	160000000	366000000	255000000							109450000	64282000			192800000			12820000	717240000		10296000
Pantoea sp. YR343	J3HLV4	RecName: Full=Elongation factor Tu; Short=EF-Tu	HYAHT(sub V)DC(+57.02)PGHADYVK	Carbamidomethylation	HYAHVDCPGHADYVK	9	2050000
Pantoea sp. YR343	J3HLV4	RecName: Full=Elongation factor Tu; Short=EF-Tu	LLDQGQAGEN(+15.99)C(+57.02)GVLLR	Oxidation or Hydroxylation; Carbamidomethylation	LLDQGQAGENCGVLLR	1		2930000														0			6027200	31972000	66678000	34635000	25984000	14296000
Pantoea sp. YR343	J3HLV4	RecName: Full=Elongation factor Tu; Short=EF-Tu	HYAHF(sub V)DCPGHADYVK		HYAHVDCPGHADYVK	9	7190000						638210				4430200	2981100		1698200	3200500	5160100				643720	3292100	4697900	5369900	3585400
Pantoea sp. YR343	J3HLV4	RecName: Full=Elongation factor Tu; Short=EF-Tu	LLDQGQAGE(+14.02)NC(+57.02)GVLLR	Methylation(others); Carbamidomethylation	LLDQGQAGENCGVLLR	1	0
Pantoea sp. YR343	J3HLV4	RecName: Full=Elongation factor Tu; Short=EF-Tu	HYAH(+15.99)VDC(+57.02)PGHADYVK	Oxidation (HW); Carbamidomethylation	HYAHVDCPGHADYVK	9	2600000																			310540000	7048800		3429900	1556100
Bacillus sp. Bc15	A0A1M7LW56	RecName: Full=Elongation factor G; Short=EF-G	IGETHEGASQM(+15.99)DWMEQEQER	Oxidation (M)	IGETHEGASQMDWMEQEQER	1	118000000	2620000	8930000			6980000	9282500				701550	2457000
Bacillus sp. Bc15	A0A1M7LW56	RecName: Full=Elongation factor G; Short=EF-G	IGETHEGASQMDWM(+15.99)EQEQER	Oxidation (M)	IGETHEGASQMDWMEQEQER	1	117000000	1970000	2750000			1750000	993600				1948200	915130
Bacillus sp. Bc15	A0A1M7LW56	RecName: Full=Elongation factor G; Short=EF-G	IGETHEGASQMDW(+15.99)MEQEQER	Oxidation (HW)	IGETHEGASQMDWMEQEQER	1	117000000		1860000
Bacillus sp. Bc15	A0A1M7LW56	RecName: Full=Elongation factor G; Short=EF-G	AALVDGSYHDVDSSEM(+15.99)AFK	Oxidation (M)	AALVDGSYHDVDSSEMAFK	1	44600000	21200000	20800000	1920000							7629400		2246000	1531400		6280600			3380900
Bacillus sp. Bc15	A0A1M7LW56	RecName: Full=Elongation factor G; Short=EF-G	IGETHEGASQMDWMEQEQER		IGETHEGASQMDWMEQEQER	1	143000000		9550000		1090000	19200000	16158000		6331500	1507000	11759000	6402800	755340	2545400		3803600			1710500				101550
Bacillus sp. Bc15	A0A1M7LW56	RecName: Full=Elongation factor G; Short=EF-G	AALVDGSYHDVDSSEMAFK		AALVDGSYHDVDSSEMAFK	1	225000000		41200000	3750000		1780000	3430300	1742200	1157200	2019800	20859000	15511000	5864800	3768700		23723000			10919000	1738900
Bacillus sp. Bc15	A0A1M7LW56	RecName: Full=Elongation factor G; Short=EF-G	IGETHEGASQM(+15.99)DWM(+15.99)EQEQER	Oxidation (M)	IGETHEGASQMDWMEQEQER	1	36100000	7760000	1180000
Bacillus sp. Bc15	A0A1M7LW56	RecName: Full=Elongation factor G; Short=EF-G	ATTSVEFFPVIC(+57.02)GSAFK	Carbamidomethylation	ATTSVEFFPVICGSAFK	1	8910000	266000								615250	5105600		1438800	1106200		2812800			1640400	3585400			761620
Bacillus sp. Bc15	A0A1M7LW56	RecName: Full=Elongation factor G; Short=EF-G	VEIPEEHKELAEEYR		VEIPEEHKELAEEYR	1	172000000		37200000	1520000	1240000	23300000	19888000	1374600	2751600		21617000	15748000	3641100	10290000	1582500	86278000	1073500	3145300	23612000	7745700	4551000	4442000	7691300	4915700
Bacillus sp. Bc15	A0A1M7LW56	RecName: Full=Elongation factor G; Short=EF-G	EEISTVYAGDIAAAVGLK		EEISTVYAGDIAAAVGLK	1	1200000	304000
Bacillus sp. Bc15	A0A1M7LW56	RecName: Full=Elongation factor G; Short=EF-G	SSDEEPFAALAFK		SSDEEPFAALAFK	1	170000000	27200000	52500000	7530000	4500000	34500000	27760000	5663500	31381000	0	23933000	22092000	10553000	8430700		40987000			13498000
Bacillus sp. Bc15	A0A1M7LW56	RecName: Full=Elongation factor G; Short=EF-G	GITITSAATTAQWK		GITITSAATTAQWK	1	1010000		897000
Bacillus sp. Bc15	A0A1M7LW56	RecName: Full=Elongation factor G; Short=EF-G	VYSGVLNSGSYVK		VYSGVLNSGSYVK	1	344000000	305000000	158000000	25800000	24100000	64700000	41486000	17863000	0	35967000	41093000	37827000	20331000	13550000		52457000			36333000	9209200	11987000	0	19426000	14942000
Bacillus sp. Bc15	A0A1M7LW56	RecName: Full=Elongation factor G; Short=EF-G	YLEGEEITVEELK		YLEGEEITVEELK	1	51400000		24900000									1292500
Bacillus sp. Bc15	A0A1M7LW56	RecName: Full=Elongation factor G; Short=EF-G	IGETHEGASQMDW(+31.99)MEQEQER	Dihydroxy	IGETHEGASQMDWMEQEQER	1	2730000
Bacillus sp. Bc15	A0A1M7LW56	RecName: Full=Elongation factor G; Short=EF-G	VEANVGAPQVAYR		VEANVGAPQVAYR	3	491000000	446000000	273000000	57500000		95500000	73734000	28243000	61662000	44817000	49982000	58846000	47521000	22753000		50794000			76079000	97383000	53455000	24541000	33322000
Bacillus sp. Bc15	A0A1M7LW56	RecName: Full=Elongation factor G; Short=EF-G	AALVDGS(-18.01)YHDVDSSEMAFK	Dehydration	AALVDGSYHDVDSSEMAFK	1	1200000
Bacillus sp. Bc15	A0A1M7LW56	RecName: Full=Elongation factor G; Short=EF-G	EYIPAVGAGLEDSLK		EYIPAVGAGLEDSLK	1	701000	119000000	18900000				0		2206800		0		0	0		0			144510
Bacillus sp. Bc15	A0A1M7LW56	RecName: Full=Elongation factor G; Short=EF-G	IGETHEGASQ(+.98)M(+15.99)DWM(+15.99)EQEQER	Deamidation (NQ); Oxidation (M)	IGETHEGASQMDWMEQEQER	1		123000	38800
Bacillus sp. Bc15	A0A1M7LW56	RecName: Full=Elongation factor G; Short=EF-G	IGADFLYSVGTIHDR		IGADFLYSVGTIHDR	1	1120000						0				11610000								11178000	12425000		0	0	0
Bacillus sp. Bc15	A0A1M7LW56	RecName: Full=Elongation factor G; Short=EF-G	NGVLAGYPLVDIK		NGVLAGYPLVDIK	1	49300000	9800000	12000000	398000			36151000	14232000	32955000	14991000	25729000	15561000	17386000	13877000		41662000			15427000
Bacillus sp. Bc15	A0A1M7LW56	RecName: Full=Elongation factor G; Short=EF-G	NIGIMAHIDAGK		NIGIMAHIDAGK	2	20700000		2060000
Bacillus sp. Bc15	A0A1M7LW56	RecName: Full=Elongation factor G; Short=EF-G	IGETHEGASQ(+.98)M(+15.99)DWMEQEQER	Deamidation (NQ); Oxidation (M)	IGETHEGASQMDWMEQEQER	1			886000
Bacillus sp. Bc15	A0A1M7LW56	RecName: Full=Elongation factor G; Short=EF-G	GTLPDTDEEVER		GTLPDTDEEVER	1	305000000	232000000	175000000	36200000		41400000	64587000	0	24365000	56510000	37777000	56752000	11620000	32070000	1516000	108610000	0	0	25981000	0	9574600	0	0	0
Bacillus sp. Bc15	A0A1M7LW56	RecName: Full=Elongation factor G; Short=EF-G	IGETHEGASQ(+.98)MDW(+31.99)MEQEQER	Deamidation (NQ); Dihydroxy	IGETHEGASQMDWMEQEQER	1	0
Bacillus sp. Bc15	A0A1M7LW56	RecName: Full=Elongation factor G; Short=EF-G	N(+.98)GVLAGYPLVDIK	Deamidation (NQ)	NGVLAGYPLVDIK	1	40800000	22000000	26000000	4190000	12300000	23600000			19956000	6673400
Bacillus sp. Bc15	A0A1M7LW56	RecName: Full=Elongation factor G; Short=EF-G	IGETHEGASQ(+.98)MDWM(+15.99)EQEQER	Deamidation (NQ); Oxidation (M)	IGETHEGASQMDWMEQEQER	1		0
Bacillus sp. Bc15	A0A1M7LW56	RecName: Full=Elongation factor G; Short=EF-G	DTTTGDTLC(+57.02)DEK	Carbamidomethylation	DTTTGDTLCDEK	1	11900000	0	37800000								27288000		3813400			30093000
Bacillus sp. Bc15	A0A1M7LW56	RecName: Full=Elongation factor G; Short=EF-G	ILQMHAN(+.98)SR	Deamidation (NQ)	ILQMHANSR	1	8590000	2290000	7130000
Bacillus sp. Bc15	A0A1M7LW56	RecName: Full=Elongation factor G; Short=EF-G	C(+57.02)NPVILEPMMK	Carbamidomethylation	CNPVILEPMMK	1			2890000													3289800
Bacillus sp. Bc15	A0A1M7LW56	RecName: Full=Elongation factor G; Short=EF-G	IMTDPYVGK		IMTDPYVGK	1	191000000	157000000	108000000	0				12209000		25389000			19494000			31881000
Bacillus sp. Bc15	A0A1M7LW56	RecName: Full=Elongation factor G; Short=EF-G	ILQMHANSR		ILQMHANSR	1	953000															11006000
Bacillus sp. Bc15	A0A1M7LW56	RecName: Full=Elongation factor G; Short=EF-G	GRVEGMEAR		GRVEGMEAR	1		2190000	613000													1373400
Bacillus sp. Bc15	A0A1M7LW56	RecName: Full=Elongation factor G; Short=EF-G	SMTFDHYEEVPK		SMTFDHYEEVPK	1	215000000	41900000	76900000	4760000		27500000	16393000	2773300	886240	528520	2920600	13611000	917950	1054600	0
Bacillus sp. Bc15	A0A1M7LW56	RecName: Full=Elongation factor G; Short=EF-G	LSEEDPTFR		LSEEDPTFR	1	300000000	222000000	169000000	42200000		36500000	41007000	24029000	28991000	36507000	35662000	46169000	29669000	9177300	1908600	83164000	4497600	0	35281000	0	3660700	6905300	6023900	7480800
Bacillus sp. Bc15	A0A1M7LW56	RecName: Full=Elongation factor G; Short=EF-G	VYSGVLN(+.98)SGSYVK	Deamidation (NQ)	VYSGVLNSGSYVK	1	1270000	0
Bacillus sp. Bc15	A0A1M7LW56	RecName: Full=Elongation factor G; Short=EF-G	IGETHEGASQ(+15.00)MDWMEQEQER	Deamidation followed by a methylation	IGETHEGASQMDWMEQEQER	1			0
Bacillus sp. Bc15	A0A1M7LW56	RecName: Full=Elongation factor G; Short=EF-G	VEIPEEHK		VEIPEEHK	1	180000000	43600000	73600000	9450000				2654800		15045000	6570000	6862600	4976300	0					4721000				225240
Bacillus sp. Bc15	A0A1M7LW56	RecName: Full=Elongation factor G; Short=EF-G	EFSLENTR		EFSLENTR	1	221000000	126000000	118000000	17300000						17331000	20182000	33550000				35983000			13050000
Bacillus sp. Bc15	A0A1M7LW56	RecName: Full=Elongation factor G; Short=EF-G	GTLPDTDEEVERK		GTLPDTDEEVERK	1	21900000	0	935000													49156000
Bacillus sp. Bc15	A0A1M7LW56	RecName: Full=Elongation factor G; Short=EF-G	AALVDGS(-2.02)YHDVDSSEMAFK	2-amino-3-oxo-butanoic_acid	AALVDGSYHDVDSSEMAFK	1	1110000
Bacillus sp. Bc15	A0A1M7LW56	RecName: Full=Elongation factor G; Short=EF-G	QATTYGVPR		QATTYGVPR	1	79400000	78100000	46300000
Bacillus sp. Bc15	A0A1M7LW56	RecName: Full=Elongation factor G; Short=EF-G	IM(+15.99)TDPYVGK	Oxidation (M)	IMTDPYVGK	1	47100000
Bacillus sp. Bc15	A0A1M7LW56	RecName: Full=Elongation factor G; Short=EF-G	SVSEEIIK		SVSEEIIK	1	206000000		77600000							0	0	13802000
Bacillus sp. Bc15	A0A1M7LW56	RecName: Full=Elongation factor G; Short=EF-G	AALVDGSY(-18.01)HDVDSSEM(+15.99)AFK	Dehydration; Oxidation (M)	AALVDGSYHDVDSSEMAFK	1	326000
Bacillus sp. Bc15	A0A1M7LW56	RecName: Full=Elongation factor G; Short=EF-G	VEGMEAR		VEGMEAR	1	61800000	47700000	24800000			5200000			3547900
Bacillus sp. Bc15	A0A1M7LW56	RecName: Full=Elongation factor G; Short=EF-G	Q(sub E)YIPAVGAGLEDSLK		EYIPAVGAGLEDSLK	1		0	24600000
Bacillus sp. Bc15	A0A1M7LW56	RecName: Full=Elongation factor G; Short=EF-G	NIGIM(+15.99)AHIDAGK	Oxidation (M)	NIGIMAHIDAGK	2	4350000													2111500
Bacillus sp. Bc15	A0A1M7LW56	RecName: Full=Elongation factor G; Short=EF-G	IVGGVVPR		IVGGVVPR	2	298000000	231000000	158000000	26400000	26600000	54800000		18345000		40754000														11305000
Bacillus sp. Bc15	A0A1M7LW56	RecName: Full=Elongation factor G; Short=EF-G	MYGNDLGTDIER		MYGNDLGTDIER	1	7040000
Bacillus sp. Bc15	A0A1M7LW56	RecName: Full=Elongation factor G; Short=EF-G	ILQM(+15.99)HAN(+.98)SR	Oxidation (M); Deamidation (NQ)	ILQMHANSR	1	998000
Bacillus sp. Bc15	A0A1M7LW56	RecName: Full=Elongation factor G; Short=EF-G	ELAEEYR		ELAEEYR	2	58300000	34100000	35900000	0						0
Bacillus sp. Bc15	A0A1M7LW56	RecName: Full=Elongation factor G; Short=EF-G	MGTALSK		MGTALSK	2	60500000	59600000	32700000			9300000										10585000
Bacillus sp. Bc15	A0A1M7LW56	RecName: Full=Elongation factor G; Short=EF-G	ILYYTGR		ILYYTGR	1	0		0
Bacillus sp. Bc15	A0A1M7LW56	RecName: Full=Elongation factor G; Short=EF-G	GFEFENK		GFEFENK	1	155000000	70300000	81400000	14500000						17495000	28084000	14782000				26977000
Bacillus sp. Bc15	A0A1M7LW56	RecName: Full=Elongation factor G; Short=EF-G	VYSGVLD(sub N)SGSYVK		VYSGVLNSGSYVK	1		0
Bacillus sp. Bc15	A0A1M7LW56	RecName: Full=Elongation factor G; Short=EF-G	YLQ(sub E)GEEITVEELK		YLEGEEITVEELK	1	3250000
Bacillus sp. Bc15	A0A1M7LW56	RecName: Full=Elongation factor G; Short=EF-G	TFDHYEEVPK		TFDHYEEVPK	1	466000
Bacillus sp. Bc15	A0A1M7LW56	RecName: Full=Elongation factor G; Short=EF-G	IAASMALK		IAASMALK	1		0	102000000
Bacillus sp. Bc15	A0A1M7LW56	RecName: Full=Elongation factor G; Short=EF-G	EFSLENT(-18.01)R	Dehydration	EFSLENTR	1	1890000
Bacillus sp. Bc15	A0A1M7LW56	RecName: Full=Elongation factor G; Short=EF-G	SMTY(sub F)DHYEEVPK		SMTFDHYEEVPK	1	8180000										8854700
Bacillus sp. Bc15	A0A1M7LW56	RecName: Full=Elongation factor G; Short=EF-G	NIGA(sub I)MAHIDAGK		NIGIMAHIDAGK	2	8600000
Bacillus sp. Bc15	A0A1M7LW56	RecName: Full=Elongation factor G; Short=EF-G	SVGTIHDR		SVGTIHDR	1	24400000	8630000
Bacillus sp. Bc15	A0A1M7LW56	RecName: Full=Elongation factor G; Short=EF-G	KGTLPDTDEEVER		KGTLPDTDEEVER	1		0
Pseudomonas sp. GM17	WP_007932705.1	RecName: Full=60 kDa chaperonin; AltName: Full=GroEL protein; AltName: Full=Protein Cpn60	ANDDAGDGTTTATVLAQSIVNEGLK		ANDDAGDGTTTATVLAQSIVNEGLK	1	356000000	46900000	68600000	946000000	2510000000	1970000000	3000400000	1365500000	2210200000	849170000	1697500000	1416800000	1465400000	1990000000	721680000	2158200000	1244100000	1566100000	1319700000	525170000	273250000	717610000	522650000	597400000
Pseudomonas sp. GM17	WP_007932705.1	RecName: Full=60 kDa chaperonin; AltName: Full=GroEL protein; AltName: Full=Protein Cpn60	AN(-17.03)DDAGDGTTTATVLAQSIVNEGLK	Ammonia-loss (N)	ANDDAGDGTTTATVLAQSIVNEGLK	1	0	0	184000	2490000	9230000	10000000	4302500	3352000	9972900	2454800	2802300	4599000	3256000	5241100	0	10014000	3611600	7013000	5582100	395560		278160	855890	180270
Pseudomonas sp. GM17	WP_007932705.1	RecName: Full=60 kDa chaperonin; AltName: Full=GroEL protein; AltName: Full=Protein Cpn60	ENTTIIDGAGVEADIQAR		ENTTIIDGAGVEADIQAR	1	228000000	149000000	73900000	1080000000	1520000000	1460000000	814140000	711220000	447720000	558340000	590010000	525760000	1132100000	709220000	1191700000	1560400000	719750000	614250000	1256100000	1892700000	442420000	758070000	768600000	970860000
Pseudomonas sp. GM17	WP_007932705.1	RecName: Full=60 kDa chaperonin; AltName: Full=GroEL protein; AltName: Full=Protein Cpn60	GDNADQDVGIAVLR		GDNADQDVGIAVLR	1	24600000	664000000	610000000	1910000000	2700000000	2630000000	3424700000	2468400000	3293000000	2695600000	1952500000	3287800000	3255300000	3358000000	3337900000	3527400000	2703700000	2860200000	2335900000	1536000000	951010000	1877500000	1670600000	1587100000
Pseudomonas sp. GM17	WP_007932705.1	RecName: Full=60 kDa chaperonin; AltName: Full=GroEL protein; AltName: Full=Protein Cpn60	AAVEEGVVPGGGVALIR		AAVEEGVVPGGGVALIR	1	1080000000	940000000	654000000	2740000000	6140000000	5300000000	5229500000	3329500000	5771000000	2456300000	3606500000	2960900000	3400200000	2848600000	2122200000	5574600000	3512800000	3999800000	5246400000	1918700000	1383600000	2507900000	2073100000	2986700000
Pseudomonas sp. GM17	WP_007932705.1	RecName: Full=60 kDa chaperonin; AltName: Full=GroEL protein; AltName: Full=Protein Cpn60	DRFENMGAQLVK		DRFENMGAQLVK	1	315000000	28900000	145000000	440000000	905000000	1200000000	2254400000	790650000	1105300000	459900000	1208100000	1070800000	1162200000	1064200000	1313100000	2317000000	1461700000	1693100000	1516900000	1030500000	545610000	1748700000	1302400000	1468600000
Pseudomonas sp. GM17	WP_007932705.1	RecName: Full=60 kDa chaperonin; AltName: Full=GroEL protein; AltName: Full=Protein Cpn60	Q(-17.03)QVADTSSDYDREK	Pyro-glu from Q	QQVADTSSDYDREK	1		4690000	2260000	26000000			14605000	7841400	11224000	4833800	4272000	21585000	6839800	9323400	30399000	165180000	46330000	34927000	34731000	37326000	29901000	47690000	38746000	31929000
Pseudomonas sp. GM17	WP_007932705.1	RecName: Full=60 kDa chaperonin; AltName: Full=GroEL protein; AltName: Full=Protein Cpn60	M(+15.99)LTGVNVLADAVK	Oxidation (M)	MLTGVNVLADAVK	1	293000000	107000000	124000000	727000000	1440000000	872000000	1133400000	862860000	768130000	954490000	1376200000	739910000	771460000	797600000	865500000	1293200000	1048500000	1112400000	968890000	607080000	399980000	827990000	523620000	810280000
Pseudomonas sp. GM17	WP_007932705.1	RecName: Full=60 kDa chaperonin; AltName: Full=GroEL protein; AltName: Full=Protein Cpn60	Q(-17.03)QVADTSSDYDR	Pyro-glu from Q	QQVADTSSDYDR	1			0	24500000			32443000	15714000	19437000	16692000	50041000	41306000	42743000	34341000	22547000	40414000	28744000	0	28910000	25247000	0	61139000	47702000	45923000
Pseudomonas sp. GM17	WP_007932705.1	RecName: Full=60 kDa chaperonin; AltName: Full=GroEL protein; AltName: Full=Protein Cpn60	QIVANSGDEPSVVVDK		QIVANSGDEPSVVVDK	1	421000000	623000000	457000000	1480000000	1660000000	1880000000	2074200000	1292900000	1896800000	1113800000	1197300000	1688000000	818660000	998600000	1024500000	1923300000	1130700000	1460700000	1327400000	633470000	475480000	881320000	650410000	630570000
Pseudomonas sp. GM17	WP_007932705.1	RecName: Full=60 kDa chaperonin; AltName: Full=GroEL protein; AltName: Full=Protein Cpn60	MLTGVNVLADAVK		MLTGVNVLADAVK	1	553000000	141000000	182000000	864000000	3090000000	2740000000	3650000000	1509800000	2611200000	768380000	2030800000	1288800000	1209700000	1813300000	912300000	2890400000	1750300000	2264800000	1977900000	1163800000	803330000	1775300000	1307100000	1381200000
Pseudomonas sp. GM17	WP_007932705.1	RecName: Full=60 kDa chaperonin; AltName: Full=GroEL protein; AltName: Full=Protein Cpn60	GLSKPC(+57.02)ADSK	Carbamidomethylation	GLSKPCADSK	1	443000000	888000000	351000000	849000000	1810000000	1590000000	1310600000	856850000	1113600000	1075100000	467250000	552300000	357360000	423450000	609170000	538230000	752760000	630180000	939970000	549710000	462530000	813410000	692530000	439130000
Pseudomonas sp. GM17	WP_007932705.1	RecName: Full=60 kDa chaperonin; AltName: Full=GroEL protein; AltName: Full=Protein Cpn60	AVAAGMNPMDLK		AVAAGMNPMDLK	3	1250000000	1690000000	794000000	1120000000	2370000000	2210000000	2152700000	1226000000	2420500000	1559800000	1239800000	1334700000	1352800000	1839600000	1634200000	1976000000	1594500000	1455800000	1400000000	920880000	892990000	1252200000	1239500000	1101600000
Pseudomonas sp. GM17	WP_007932705.1	RecName: Full=60 kDa chaperonin; AltName: Full=GroEL protein; AltName: Full=Protein Cpn60	Q(-17.03)IVANSGDEPSVVVDK	Pyro-glu from Q	QIVANSGDEPSVVVDK	1	69100000	38500000	18000000	70700000	50300000	55800000	102340000	63506000	116470000	68046000	71290000	110430000	84028000	92680000	72813000	191760000	103000000	143630000	103480000	77677000	43585000	81933000	68472000	88643000
Pseudomonas sp. GM17	WP_007932705.1	RecName: Full=60 kDa chaperonin; AltName: Full=GroEL protein; AltName: Full=Protein Cpn60	VEDALHATR		VEDALHATR	5	1310000000	1630000000	1130000000	2320000000	2700000000	2170000000	1676700000	1843300000	1927900000	2331200000	2220800000	2057100000	1486700000	1336100000	1801500000	2454200000	2212600000	2394700000	1944600000	1278900000	1298500000	2086600000	1930100000	1737800000
Pseudomonas sp. GM17	WP_007932705.1	RecName: Full=60 kDa chaperonin; AltName: Full=GroEL protein; AltName: Full=Protein Cpn60	ANDDAGD(-18.01)GTTTATVLAQSIVNEGLK	Dehydration	ANDDAGDGTTTATVLAQSIVNEGLK	1	0	0		3790000	19800000	20500000	18368000	1382200	12802000	5763600	14313000	7297100	4330300	15104000	4113600	16978000	887040	11288000	8406700		2477000		817730
Pseudomonas sp. GM17	WP_007932705.1	RecName: Full=60 kDa chaperonin; AltName: Full=GroEL protein; AltName: Full=Protein Cpn60	ENTTIID(-18.01)GAGVEADIQAR	Dehydration	ENTTIIDGAGVEADIQAR	1		115000	136000	562000	1590000		769250	730930	2610800	1234000		880070	287730	435670	671720	693680	805560		507650	0
Pseudomonas sp. GM17	WP_007932705.1	RecName: Full=60 kDa chaperonin; AltName: Full=GroEL protein; AltName: Full=Protein Cpn60	EMLPVLEAVAK		EMLPVLEAVAK	2	775000000	252000000	287000000	963000000	4000000000	3500000000	3217400000	1449400000	3054800000	952590000	1612000000	1670600000	1923000000	1547700000	955830000	5595200000	2011100000	2397800000	1927300000	1260700000	1294000000	2015100000	1436300000	2276500000
Pseudomonas sp. GM17	WP_007932705.1	RecName: Full=60 kDa chaperonin; AltName: Full=GroEL protein; AltName: Full=Protein Cpn60	QQVADTSSDYDR		QQVADTSSDYDR	1	34700000	39500000	117000000	419000000	36100000	56900000	675930000	323820000	576100000	298570000	351950000	248110000	282540000	222650000	317630000	392160000	257420000	315270000	521310000	259430000	200840000	262410000	207380000	236250000
Pseudomonas sp. GM17	WP_007932705.1	RecName: Full=60 kDa chaperonin; AltName: Full=GroEL protein; AltName: Full=Protein Cpn60	QIVAN(+.98)SGDEPSVVVDK	Deamidation (NQ)	QIVANSGDEPSVVVDK	1	13900000	24500000	18400000	84000000	82000000	88700000	78137000	55820000	75887000	54604000	55166000	69820000	33231000	30313000	42696000	92234000	14375000	57224000	69437000	29537000
Pseudomonas sp. GM17	WP_007932705.1	RecName: Full=60 kDa chaperonin; AltName: Full=GroEL protein; AltName: Full=Protein Cpn60	QQVADTSSDYDREK		QQVADTSSDYDREK	1	1250000	2100000	1860000	37500000	23900000	14600000	15475000	16266000	12439000	708500	7415400	12588000	9717100	12671000	30930000	246920000	74239000	39944000	61910000	36155000	34217000	51144000	49125000	35876000
Pseudomonas sp. GM17	WP_007932705.1	RecName: Full=60 kDa chaperonin; AltName: Full=GroEL protein; AltName: Full=Protein Cpn60	DRFENM(+15.99)GAQLVK	Oxidation (M)	DRFENMGAQLVK	1	144000000	50700000	147000000	218000000	346000000	393000000	752540000	385280000	341030000	188520000	436550000	321680000	383360000	313280000	424990000	443630000	543250000	598690000	534620000	458870000	342540000	326830000	580210000	519020000
Pseudomonas sp. GM17	WP_007932705.1	RecName: Full=60 kDa chaperonin; AltName: Full=GroEL protein; AltName: Full=Protein Cpn60	EM(+15.99)LPVLEAVAK	Oxidation (M)	EMLPVLEAVAK	2	530000000	363000000	461000000	1130000000	731000000	470000000	1985000000	1430000000	1788000000	609660000	647140000	1072400000	716360000	1432400000	1396200000	1489300000	1098300000	1087300000	1027400000	768780000	275080000	1346800000	1007300000	504830000
Pseudomonas sp. GM17	WP_007932705.1	RecName: Full=60 kDa chaperonin; AltName: Full=GroEL protein; AltName: Full=Protein Cpn60	AP(sub N)DDAGDGTTTATVLAQSIVNEGLK		ANDDAGDGTTTATVLAQSIVNEGLK	1	0			369000	0	0			616720			0		299520									0
Pseudomonas sp. GM17	WP_007932705.1	RecName: Full=60 kDa chaperonin; AltName: Full=GroEL protein; AltName: Full=Protein Cpn60	ANDDAGDGTTTAT(-2.02)VLAQSIVNEGLK	2-amino-3-oxo-butanoic_acid	ANDDAGDGTTTATVLAQSIVNEGLK	1	16200				265000			633370	663020	178580		1692500	9094100		450570	2219400	280710	8052800	392270		225380		307460
Pseudomonas sp. GM17	WP_007932705.1	RecName: Full=60 kDa chaperonin; AltName: Full=GroEL protein; AltName: Full=Protein Cpn60	VGAGSEVEMK		VGAGSEVEMK	1	327000000	414000000	309000000	1210000000	536000000	1250000000	1934600000	1227600000	1598200000	1135700000	1244600000	1290400000	1338200000	1058000000	1253100000	1303100000	1200400000	1101200000	1124800000	630850000	527620000	860450000	752680000	746000000
Pseudomonas sp. GM17	WP_007932705.1	RecName: Full=60 kDa chaperonin; AltName: Full=GroEL protein; AltName: Full=Protein Cpn60	SFGAPTITK		SFGAPTITK	2	1230000000	1740000000	1190000000	2360000000	4440000000	3300000000	2600700000	3480700000	2632700000	1972300000	1695800000	1629400000	2419000000	2406800000	4005900000	2987700000	2315300000	2139300000	2676300000	1417100000	1374900000	2234400000	2066000000	1877800000
Pseudomonas sp. GM17	WP_007932705.1	RecName: Full=60 kDa chaperonin; AltName: Full=GroEL protein; AltName: Full=Protein Cpn60	AVAAGMNPM(+15.99)DLK	Oxidation (M)	AVAAGMNPMDLK	3	617000000	766000000	585000000	611000000	1510000000	1420000000	1332500000	1317600000	699190000	1835500000	1865600000	1549500000	714760000	1401100000	1127100000	1395600000	1452200000	1518400000	1696900000	537130000	488630000	1305500000	1207400000	1170200000
Pseudomonas sp. GM17	WP_007932705.1	RecName: Full=60 kDa chaperonin; AltName: Full=GroEL protein; AltName: Full=Protein Cpn60	SLESTTLEHLGNAK		SLESTTLEHLGNAK	1			4050000	1840000	1320000		30478000	19001000	2747900	13610000	23177000	15907000	12056000	15326000	11971000	10200000	24927000	19852000	13163000	12654000	6592400	2999300	10802000	11880000
Pseudomonas sp. GM17	WP_007932705.1	RecName: Full=60 kDa chaperonin; AltName: Full=GroEL protein; AltName: Full=Protein Cpn60	ANDDAGDGT(-2.02)TTATVLAQSIVNEGLK	2-amino-3-oxo-butanoic_acid	ANDDAGDGTTTATVLAQSIVNEGLK	1	82300				37100	84600			218050	179450			61248000	8728800		83936				2293100
Pseudomonas sp. GM17	WP_007932705.1	RecName: Full=60 kDa chaperonin; AltName: Full=GroEL protein; AltName: Full=Protein Cpn60	FENMGAQLVK		FENMGAQLVK	1	169000000	277000000	246000000	697000000	1210000000	1290000000	1514200000	968660000	1414400000	1016500000	1081300000	1011400000	964530000	946980000	1040000000	1189400000	996590000	1106800000	904040000	430960000	355730000	760850000	760340000	729520000
Pseudomonas sp. GM17	WP_007932705.1	RecName: Full=60 kDa chaperonin; AltName: Full=GroEL protein; AltName: Full=Protein Cpn60	AVAAGM(+15.99)NPMDLK	Oxidation (M)	AVAAGMNPMDLK	3	574000000	682000000	437000000	580000000	1490000000	1420000000	1744400000	991630000	696510000	1781800000	1253700000	1715500000	701260000	952930000	1118100000	1366400000	1439500000	1057100000	1686100000	536060000	489760000	1600800000	1207300000	1393500000
Pseudomonas sp. GM17	WP_007932705.1	RecName: Full=60 kDa chaperonin; AltName: Full=GroEL protein; AltName: Full=Protein Cpn60	ANDDAGDGTTTATVLAQ(+.98)SIVNEGLK	Deamidation (NQ)	ANDDAGDGTTTATVLAQSIVNEGLK	1			2830000			33700000	1004800						5700100	2201900		44009000	31792000	12347000		2086000	40154000	873050	24085000	50764000
Pseudomonas sp. GM17	WP_007932705.1	RecName: Full=60 kDa chaperonin; AltName: Full=GroEL protein; AltName: Full=Protein Cpn60	EN(+.98)TTIIDGAGVEADIQAR	Deamidation (NQ)	ENTTIIDGAGVEADIQAR	1	1820000					0	1874600		89098	287230	161890			1084700		2543600						133960
Pseudomonas sp. GM17	WP_007932705.1	RecName: Full=60 kDa chaperonin; AltName: Full=GroEL protein; AltName: Full=Protein Cpn60	ALQSISGLK		ALQSISGLK	1	693000000	981000000	726000000	2230000000	2460000000	2350000000	2960100000	1841900000	2904900000	2085600000	1773400000	1805500000	1606200000	1392800000	1455500000	3027100000	2424500000	2336700000	2249700000	1161600000	860010000	1988900000	1721800000	1619900000
Pseudomonas sp. GM17	WP_007932705.1	RecName: Full=60 kDa chaperonin; AltName: Full=GroEL protein; AltName: Full=Protein Cpn60	LSGGVAVIK		LSGGVAVIK	1	474000000	372000000	453000000	1620000000	1740000000	1500000000	1943000000	1860400000	1893200000	2170600000	2693600000	4168300000	2054600000	973250000	2137600000	2316600000	2000800000	1803600000	1506400000	928590000	741480000	1572200000	1321500000	1308900000
Pseudomonas sp. GM17	WP_007932705.1	RecName: Full=60 kDa chaperonin; AltName: Full=GroEL protein; AltName: Full=Protein Cpn60	APGFGDR		APGFGDR	12	885000000	740000000	822000000	1700000000	2130000000	1070000000	4780200000	856970000	3228300000	1390400000	1985500000	1134100000	1976400000	1280700000	1731500000	1378100000	1944300000	1865100000	2327900000	1211800000	1751500000	1137900000	1793000000	2743000000
Pseudomonas sp. GM17	WP_007932705.1	RecName: Full=60 kDa chaperonin; AltName: Full=GroEL protein; AltName: Full=Protein Cpn60	STTLEHLGNAK		STTLEHLGNAK	1	27800000		19900000	5770000		15800000	6759000	1974400	2676200		1220500	0			563690	0		3934900
Pseudomonas sp. GM17	WP_007932705.1	RecName: Full=60 kDa chaperonin; AltName: Full=GroEL protein; AltName: Full=Protein Cpn60	AD(sub N)DDAGDGTTTATVLAQSIVR(sub N)		ANDDAGDGTTTATVLAQSIVN	1		152000	0
Pseudomonas sp. GM17	WP_007932705.1	RecName: Full=60 kDa chaperonin; AltName: Full=GroEL protein; AltName: Full=Protein Cpn60	VGAGSEVEM(+15.99)K	Oxidation (M)	VGAGSEVEMK	1	11600000	15600000	14800000	134000000	17900000	84200000	169050000	58974000	55673000	77377000	62501000	48296000	34150000	58698000	95073000	87512000	50922000	65100000	95019000	39166000	24229000	59702000	40014000	44478000
Pseudomonas sp. GM17	WP_007932705.1	RecName: Full=60 kDa chaperonin; AltName: Full=GroEL protein; AltName: Full=Protein Cpn60	M(+15.99)LTGVN(+.98)VLADAVK	Oxidation (M); Deamidation (NQ)	MLTGVNVLADAVK	1			11900000		15000							0
Pseudomonas sp. GM17	WP_007932705.1	RecName: Full=60 kDa chaperonin; AltName: Full=GroEL protein; AltName: Full=Protein Cpn60	FENM(+15.99)GAQLVK	Oxidation (M)	FENMGAQLVK	1	15500000		21800000	407000000	272000000	185000000	487620000	167510000	670220000	452490000	540430000	450090000	284490000	316440000	232540000	385550000	438510000	318720000	164200000	83770000	51849000	438780000	380500000	140450000
Pseudomonas sp. GM17	WP_007932705.1	RecName: Full=60 kDa chaperonin; AltName: Full=GroEL protein; AltName: Full=Protein Cpn60	ENT(-2.02)TIIDGAGVEADIQAR	2-amino-3-oxo-butanoic_acid	ENTTIIDGAGVEADIQAR	1	4380000						516700	0	296520	144210		3523500				1198500		845690
Pseudomonas sp. GM17	WP_007932705.1	RecName: Full=60 kDa chaperonin; AltName: Full=GroEL protein; AltName: Full=Protein Cpn60	E(-18.01)M(+15.99)LPVLEAVAK	Pyro-glu from E; Oxidation (M)	EMLPVLEAVAK	2	19200	240000	137000	39100			11966000				10414000	585100	124570	6650500		20637000	469530	0	8379500	13756000	1777900	13934000	5146700	13394000
Pseudomonas sp. GM17	WP_007932705.1	RecName: Full=60 kDa chaperonin; AltName: Full=GroEL protein; AltName: Full=Protein Cpn60	VED(-18.01)ALHATR	Dehydration	VEDALHATR	5	7600000	1200000	552000	5850000	5850000	18300000	15372000	9116900	13791000	75714	11077000	10324000	2367900	8156700	7693800	23018000	20211000	17940000	17829000	11570000	1884500	19789000	3268200	15205000
Pseudomonas sp. GM17	WP_007932705.1	RecName: Full=60 kDa chaperonin; AltName: Full=GroEL protein; AltName: Full=Protein Cpn60	ANDDAGD(+17.03)GTTTATVLAQSIVNEGLK	Replacement of proton with ammonium ion	ANDDAGDGTTTATVLAQSIVNEGLK	1	145000	401000	114000	8150000	29600000	24800000	63173000		33345000	1697800	33670000	12677000	7417400	17923000	1710800	14091000	2888700	11177000	8603800	6649700	426130	11306000	2115200
Pseudomonas sp. GM17	WP_007932705.1	RecName: Full=60 kDa chaperonin; AltName: Full=GroEL protein; AltName: Full=Protein Cpn60	GLSKPC(+57.02)ADS(-18.01)K	Carbamidomethylation; Dehydration	GLSKPCADSK	1	0				12100000	21400000		13616000		8985500						6139000		7456700			1815900	2672700
Pseudomonas sp. GM17	WP_007932705.1	RecName: Full=60 kDa chaperonin; AltName: Full=GroEL protein; AltName: Full=Protein Cpn60	ANDDAGDGTT(-2.02)TATVLAQSIVNEGLK	2-amino-3-oxo-butanoic_acid	ANDDAGDGTTTATVLAQSIVNEGLK	1	11200			38400				182190		35552		164200	61568000	2775200						2225700
Pseudomonas sp. GM17	WP_007932705.1	RecName: Full=60 kDa chaperonin; AltName: Full=GroEL protein; AltName: Full=Protein Cpn60	Q(sub E)NTTIIDGAGVEADIQAR		ENTTIIDGAGVEADIQAR	1	0	36800000	19500000			0	188300	3836900	3695900	2903300	365910	9474800	0	105010000	6356600	6707000		16302000	4837800	0		55998000	172750	656760
Pseudomonas sp. GM17	WP_007932705.1	RecName: Full=60 kDa chaperonin; AltName: Full=GroEL protein; AltName: Full=Protein Cpn60	AN(+.98)DDAGDGTTTATVLAQSIVNEGLK	Deamidation (NQ)	ANDDAGDGTTTATVLAQSIVNEGLK	1	1280000				245000	13900000	1322400		89025		265200	1328000	8907300		0	43846000	1033900	3556800	11043000	1959300	35576000	820020	5400700
Pseudomonas sp. GM17	WP_007932705.1	RecName: Full=60 kDa chaperonin; AltName: Full=GroEL protein; AltName: Full=Protein Cpn60	AAVEE(+21.98)GVVPGGGVALIR	Sodium adduct	AAVEEGVVPGGGVALIR	1	451000		545000	4790000			2389900	3420800		1665300	2169100	4806100	4345100	5007300	3634300	8948500	4250300	2815400	6802200	1004900		4818800	672160
Pseudomonas sp. GM17	WP_007932705.1	RecName: Full=60 kDa chaperonin; AltName: Full=GroEL protein; AltName: Full=Protein Cpn60	ENTT(-2.02)IIDGAGVEADIQAR	2-amino-3-oxo-butanoic_acid	ENTTIIDGAGVEADIQAR	1	5970000				4150000		1090700	68607	947950			4141300	47181	2381900	176000	1198500	1261500	497580		1348800		1476300	991830	489640
Pseudomonas sp. GM17	WP_007932705.1	RecName: Full=60 kDa chaperonin; AltName: Full=GroEL protein; AltName: Full=Protein Cpn60	ANDDAGN(sub D)GTTTATVLAQSIVNEGLK		ANDDAGDGTTTATVLAQSIVNEGLK	1	385000					0					0										0	0		0
Pseudomonas sp. GM17	WP_007932705.1	RecName: Full=60 kDa chaperonin; AltName: Full=GroEL protein; AltName: Full=Protein Cpn60	AVAAGM(+15.99)NPM(+15.99)DLK	Oxidation (M)	AVAAGMNPMDLK	3	11800000	14000000	8780000	107000000	70200000	59100000	74355000	47717000	42829000	23858000	95460000	43301000	21642000	15396000	38289000	67500000	40016000	33982000	36073000	14357000	11720000	27768000	15290000	14328000
Pseudomonas sp. GM17	WP_007932705.1	RecName: Full=60 kDa chaperonin; AltName: Full=GroEL protein; AltName: Full=Protein Cpn60	ANDDAGD(+15.99)GTTTATVLAQSIVNEGLK	Oxidation or Hydroxylation	ANDDAGDGTTTATVLAQSIVNEGLK	1	0								853380	689760
Pseudomonas sp. GM17	WP_007932705.1	RecName: Full=60 kDa chaperonin; AltName: Full=GroEL protein; AltName: Full=Protein Cpn60	ATIAIVK		ATIAIVK	1	480000000	421000000	524000000	1370000000	1750000000	1350000000	1776000000	2340600000	1474600000	2460700000	1605400000	1420600000	1659600000	1209000000	2401900000	1895600000	2427400000	1746100000	2661600000	1246200000	709050000	1498900000	1382700000	1204400000
Pseudomonas sp. GM17	WP_007932705.1	RecName: Full=60 kDa chaperonin; AltName: Full=GroEL protein; AltName: Full=Protein Cpn60	AVEAPLR		AVEAPLR	1	473000000	574000000	407000000	1380000000	1720000000	1520000000	1911200000	1441800000	1731900000	2417100000	1370000000	1834300000	2142100000	890020000	1488900000	1912700000	1450000000	1651000000	1507300000	851380000	653030000	1394300000	1308600000	1134600000
Pseudomonas sp. GM17	WP_007932705.1	RecName: Full=60 kDa chaperonin; AltName: Full=GroEL protein; AltName: Full=Protein Cpn60	RAVEAPLR		RAVEAPLR	1	68100000	86700000	68000000	154000000	272000000	204000000	119630000	120510000	187670000	102050000	74508000		41589000	57664000	66324000	273420000	175380000	119490000	132810000	90127000	85749000	111650000	111330000
Pseudomonas sp. GM17	WP_007932705.1	RecName: Full=60 kDa chaperonin; AltName: Full=GroEL protein; AltName: Full=Protein Cpn60	ANDDAGP(sub D)GTTTATVLAQSIVNEGLK		ANDDAGDGTTTATVLAQSIVNEGLK	1	0		0
Pseudomonas sp. GM17	WP_007932705.1	RecName: Full=60 kDa chaperonin; AltName: Full=GroEL protein; AltName: Full=Protein Cpn60	ANDDAGDGT(-18.01)TTATVLAQSIVNEGLK	Dehydration	ANDDAGDGTTTATVLAQSIVNEGLK	1	0			1390000	2560000	5390000		2966600	268250			2178800	1854700	5848300	385590	9654800		4221100	853010				500290
Pseudomonas sp. GM17	WP_007932705.1	RecName: Full=60 kDa chaperonin; AltName: Full=GroEL protein; AltName: Full=Protein Cpn60	SFGAPT(-18.01)ITK	Dehydration	SFGAPTITK	2	2380000		4520000	5190000	6410000	6670000	5904300		7772300				5485200			14177000	6730500	6811600	5974700	3794600	3503600	6345000	5172100	5448100
Pseudomonas sp. GM17	WP_007932705.1	RecName: Full=60 kDa chaperonin; AltName: Full=GroEL protein; AltName: Full=Protein Cpn60	ARVEDALHATR		ARVEDALHATR	5	1940000								936720					212230		24237000			1737600	1422200	4373900		497000
Pseudomonas sp. GM17	WP_007932705.1	RecName: Full=60 kDa chaperonin; AltName: Full=GroEL protein; AltName: Full=Protein Cpn60	EDALHATR		EDALHATR	6	10100000	9140000	7860000	23300000	13200000	8260000	10121000	7631800	4582500	4769400	8082600		6032100	3664300	5246200	14557000	6204300	8794700	6410400	4647300	3272100	3276000	1377700	5753300
Pseudomonas sp. GM17	WP_007932705.1	RecName: Full=60 kDa chaperonin; AltName: Full=GroEL protein; AltName: Full=Protein Cpn60	ISN(+.98)IR(+14.02)EMLPVLEAVAK	Deamidation (NQ); Methylation(KR)	ISNIREMLPVLEAVAK	2			0				862390				573470	4249100	216110		0			0					13360
Pseudomonas sp. GM17	WP_007932705.1	RecName: Full=60 kDa chaperonin; AltName: Full=GroEL protein; AltName: Full=Protein Cpn60	M(sub Q)IVANSGDEPSVVVDK		QIVANSGDEPSVVVDK	1	2200000
Pseudomonas sp. GM17	WP_007932705.1	RecName: Full=60 kDa chaperonin; AltName: Full=GroEL protein; AltName: Full=Protein Cpn60	AATSEYGDMIEMGILDPTK		AATSEYGDMIEMGILDPTK	1		145000					14103000				11666000	3299600		4192100		1064700	2186000	3952300	1497100	2404400		0		0
Pseudomonas sp. GM17	WP_007932705.1	RecName: Full=60 kDa chaperonin; AltName: Full=GroEL protein; AltName: Full=Protein Cpn60	EMM(sub L)PVLEAVAK		EMLPVLEAVAK	2		2490000														0						0
Pseudomonas sp. GM17	WP_007932705.1	RecName: Full=60 kDa chaperonin; AltName: Full=GroEL protein; AltName: Full=Protein Cpn60	DRFEN(+.98)M(+15.99)GAQLVK	Deamidation (NQ); Oxidation (M)	DRFENMGAQLVK	1	14100000				1380000	10400000
Pseudomonas sp. GM17	WP_007932705.1	RecName: Full=60 kDa chaperonin; AltName: Full=GroEL protein; AltName: Full=Protein Cpn60	ANDDAGDGTTTATVLAQ(+15.00)SIVNEGLK	Deamidation followed by a methylation	ANDDAGDGTTTATVLAQSIVNEGLK	1		3980000
Pseudomonas sp. GM17	WP_007932705.1	RecName: Full=60 kDa chaperonin; AltName: Full=GroEL protein; AltName: Full=Protein Cpn60	DRFEN(+.98)MGAQLVK	Deamidation (NQ)	DRFENMGAQLVK	1			153000		150000		35208000		17962000		2781400		0		1150800	37533000	43135000	11079000	22345000			0	0	9176000
Pseudomonas sp. GM17	WP_007932705.1	RecName: Full=60 kDa chaperonin; AltName: Full=GroEL protein; AltName: Full=Protein Cpn60	MQ(sub L)TGVNVLADAVK		MLTGVNVLADAVK	1	0											11511000
Pseudomonas sp. GM17	WP_007932705.1	RecName: Full=60 kDa chaperonin; AltName: Full=GroEL protein; AltName: Full=Protein Cpn60	EVKFGDSW(sub A)RKKMLTGVNVLADAVK		EVKFGDSARKKMLTGVNVLADAVK	1			0			0			0		0		4060300					22660000				0
Pseudomonas sp. GM17	WP_007932705.1	RecName: Full=60 kDa chaperonin; AltName: Full=GroEL protein; AltName: Full=Protein Cpn60	AAVE(+55.92)EGVVPGGGVALIR	Replacement of 2 protons by nickel	AAVEEGVVPGGGVALIR	1		0		0	602000				8811500			16558000			767180							1665200
Pseudomonas sp. GM17	WP_007932705.1	RecName: Full=60 kDa chaperonin; AltName: Full=GroEL protein; AltName: Full=Protein Cpn60	SKPC(+57.02)ADSK	Carbamidomethylation	SKPCADSK	1	10700000	12800000	6100000	2660000	24000000	24000000	15679000	9623400	10603000	1102100		4389400		7201300	7467800	8596900	10973000	13642000			5020900	10956000	8290400	5033400
Pseudomonas sp. GM17	WP_007932705.1	RecName: Full=60 kDa chaperonin; AltName: Full=GroEL protein; AltName: Full=Protein Cpn60	ANDDAGDGTTTATVLP(sub A)QSIVN		ANDDAGDGTTTATVLAQSIVN	1		118000
Pseudomonas sp. GM17	WP_007932705.1	RecName: Full=60 kDa chaperonin; AltName: Full=GroEL protein; AltName: Full=Protein Cpn60	AQSIVNEGLK		AQSIVNEGLK	1			25300000								12263000
Sphingobium sp. AP49	J2WU99	RecName: Full=Vitamin B12 transporter BtuB; AltName: Full=Cobalamin receptor; AltName: Full=Outer membrane cobalamin translocator; Flags: Precursor	KPPVVGGSAGSTSYN(+.98)SGNTYPSTYDALGR	Deamidation (NQ)	KPPVVGGSAGSTSYNSGNTYPSTYDALGR	1	0	3710000	0	0	0	15000000								0			2049900	5605900	13248000	62115000	31965000	7647600	10652000	5482300
Sphingobium sp. AP49	J2WU99	RecName: Full=Vitamin B12 transporter BtuB; AltName: Full=Cobalamin receptor; AltName: Full=Outer membrane cobalamin translocator; Flags: Precursor	EIPGVVPSIGSAVNNGN(+.98)GGASTLNLR	Deamidation (NQ)	EIPGVVPSIGSAVNNGNGGASTLNLR	1	18100000		5220000		7160000	1990000													25196000	111190000	61529000	0
Sphingobium sp. AP49	J2WU99	RecName: Full=Vitamin B12 transporter BtuB; AltName: Full=Cobalamin receptor; AltName: Full=Outer membrane cobalamin translocator; Flags: Precursor	KPPVVGGSAGSTSYNSGNTYPSTYDALGR		KPPVVGGSAGSTSYNSGNTYPSTYDALGR	1	220000000	85000000	123000000	34300000	136000000	102000000	1224500		915420				7920800	10722000	6599400	27819000	17167000	48419000	151920000	506630000	269430000	72700000	104600000	59624000
Sphingobium sp. AP49	J2WU99	RecName: Full=Vitamin B12 transporter BtuB; AltName: Full=Cobalamin receptor; AltName: Full=Outer membrane cobalamin translocator; Flags: Precursor	EIPGVVPSIGSAVNN(+.98)GNGGASTLNLR	Deamidation (NQ)	EIPGVVPSIGSAVNNGNGGASTLNLR	1	17600000		3860000		3080000	1260000													4842900	114780000	34003000		324530
Sphingobium sp. AP49	J2WU99	RecName: Full=Vitamin B12 transporter BtuB; AltName: Full=Cobalamin receptor; AltName: Full=Outer membrane cobalamin translocator; Flags: Precursor	EIPGVVPSIGSAVNNGNGGASTLNLR		EIPGVVPSIGSAVNNGNGGASTLNLR	1	5510000	1950000	11600000	422000	1470000														2857500	39148000	2076800
Sphingobium sp. AP49	J2WU99	RecName: Full=Vitamin B12 transporter BtuB; AltName: Full=Cobalamin receptor; AltName: Full=Outer membrane cobalamin translocator; Flags: Precursor	GNAVLSIGYQEVDPVYQGAR		GNAVLSIGYQEVDPVYQGAR	1	50300000	2280000	38800000		576000	817000													9284100	334940000	174090000		6305700	5873700
Sphingobium sp. AP49	J2WU99	RecName: Full=Vitamin B12 transporter BtuB; AltName: Full=Cobalamin receptor; AltName: Full=Outer membrane cobalamin translocator; Flags: Precursor	NPNLAQSTPVLATTSDEIDLR		NPNLAQSTPVLATTSDEIDLR	1	78900000	21900000	38200000	2820000	61100000	53500000								525190		2131900	0	9938300	49823000	219090000	95225000	15972000	7708100	9853800
Sphingobium sp. AP49	J2WU99	RecName: Full=Vitamin B12 transporter BtuB; AltName: Full=Cobalamin receptor; AltName: Full=Outer membrane cobalamin translocator; Flags: Precursor	EIPGVVPSIGSAVNN(+.98)GN(+.98)GGASTLNLR	Deamidation (NQ)	EIPGVVPSIGSAVNNGNGGASTLNLR	1	0		0		1360000	1490000														1593900
Sphingobium sp. AP49	J2WU99	RecName: Full=Vitamin B12 transporter BtuB; AltName: Full=Cobalamin receptor; AltName: Full=Outer membrane cobalamin translocator; Flags: Precursor	EIPGVVPSIGSAVN(+.98)NGNGGASTLNLR	Deamidation (NQ)	EIPGVVPSIGSAVNNGNGGASTLNLR	1			3060000
Sphingobium sp. AP49	J2WU99	RecName: Full=Vitamin B12 transporter BtuB; AltName: Full=Cobalamin receptor; AltName: Full=Outer membrane cobalamin translocator; Flags: Precursor	DFSGFEGTVSNQLTDDGDGNAFR		DFSGFEGTVSNQLTDDGDGNAFR	1	3970000	546000	3600000	392000															1055100	77756000	19309000
Sphingobium sp. AP49	J2WU99	RecName: Full=Vitamin B12 transporter BtuB; AltName: Full=Cobalamin receptor; AltName: Full=Outer membrane cobalamin translocator; Flags: Precursor	DC(+57.02)VGYYSVNC(+57.02)ASIQPK	Carbamidomethylation	DCVGYYSVNCASIQPK	1		371000																		436390
Sphingobium sp. AP49	J2WU99	RecName: Full=Vitamin B12 transporter BtuB; AltName: Full=Cobalamin receptor; AltName: Full=Outer membrane cobalamin translocator; Flags: Precursor	KYTAMIQSDELSK		KYTAMIQSDELSK	1		582000	877000																	4138000	116220
Sphingobium sp. AP49	J2WU99	RecName: Full=Vitamin B12 transporter BtuB; AltName: Full=Cobalamin receptor; AltName: Full=Outer membrane cobalamin translocator; Flags: Precursor	YTAMIQSDELSK		YTAMIQSDELSK	1	197000000	191000000	172000000	18800000												4986600	7810600	13443000	52770000	188270000	83529000	22383000	39126000	17721000
Sphingobium sp. AP49	J2WU99	RecName: Full=Vitamin B12 transporter BtuB; AltName: Full=Cobalamin receptor; AltName: Full=Outer membrane cobalamin translocator; Flags: Precursor	TDGIDLSLNYK		TDGIDLSLNYK	1	62000000	60800000	38300000																1387000	12002000	8769700
Sphingobium sp. AP49	J2WU99	RecName: Full=Vitamin B12 transporter BtuB; AltName: Full=Cobalamin receptor; AltName: Full=Outer membrane cobalamin translocator; Flags: Precursor	NPNLAQ(+.98)STPVLATTSDEIDLR	Deamidation (NQ)	NPNLAQSTPVLATTSDEIDLR	1		572000	0	2100000		0															557200
Sphingobium sp. AP49	J2WU99	RecName: Full=Vitamin B12 transporter BtuB; AltName: Full=Cobalamin receptor; AltName: Full=Outer membrane cobalamin translocator; Flags: Precursor	FEGSWAPVDDIK		FEGSWAPVDDIK	1	146000000	27700000	85000000		12800000	20200000												8818400	52523000	258030000	142490000	16835000	48648000	17320000
Sphingobium sp. AP49	J2WU99	RecName: Full=Vitamin B12 transporter BtuB; AltName: Full=Cobalamin receptor; AltName: Full=Outer membrane cobalamin translocator; Flags: Precursor	ADVTMGANFDDGR		ADVTMGANFDDGR	1	15000000	40500000	21900000																	69592000	14491000
Sphingobium sp. AP49	J2WU99	RecName: Full=Vitamin B12 transporter BtuB; AltName: Full=Cobalamin receptor; AltName: Full=Outer membrane cobalamin translocator; Flags: Precursor	ADVTM(+15.99)GANFDDGR	Oxidation (M)	ADVTMGANFDDGR	1	321000	1700000	7880000																	0	5071800
Sphingobium sp. AP49	J2WU99	RecName: Full=Vitamin B12 transporter BtuB; AltName: Full=Cobalamin receptor; AltName: Full=Outer membrane cobalamin translocator; Flags: Precursor	YSSYTVDAPGKPSYDTWTYK		YSSYTVDAPGKPSYDTWTYK	1	1080000																		2561700	86967000	3222900	1078300	1524000	1101500
Sphingobium sp. AP49	J2WU99	RecName: Full=Vitamin B12 transporter BtuB; AltName: Full=Cobalamin receptor; AltName: Full=Outer membrane cobalamin translocator; Flags: Precursor	EIPGVVPSIGSAVN(+.98)NGN(+.98)GGASTLNLR	Deamidation (NQ)	EIPGVVPSIGSAVNNGNGGASTLNLR	1	0					915000
Sphingobium sp. AP49	J2WU99	RecName: Full=Vitamin B12 transporter BtuB; AltName: Full=Cobalamin receptor; AltName: Full=Outer membrane cobalamin translocator; Flags: Precursor	FQATPTSLNR		FQATPTSLNR	1	322000000	450000000	383000000	96200000	73500000	58500000							38358000				23227000	42637000	138240000	407320000	205830000	70329000	101330000	65025000
Sphingobium sp. AP49	J2WU99	RecName: Full=Vitamin B12 transporter BtuB; AltName: Full=Cobalamin receptor; AltName: Full=Outer membrane cobalamin translocator; Flags: Precursor	EIPGVVPSIGSAVND(sub N)GNGGASTLNLR		EIPGVVPSIGSAVNNGNGGASTLNLR	1	0
Sphingobium sp. AP49	J2WU99	RecName: Full=Vitamin B12 transporter BtuB; AltName: Full=Cobalamin receptor; AltName: Full=Outer membrane cobalamin translocator; Flags: Precursor	GLTTAQC(+57.02)SAAAGATSTTDPNYR	Carbamidomethylation	GLTTAQCSAAAGATSTTDPNYR	1	18800000	638000	13900000	1760000																22037000	10473000	1453900	1711700
Sphingobium sp. AP49	J2WU99	RecName: Full=Vitamin B12 transporter BtuB; AltName: Full=Cobalamin receptor; AltName: Full=Outer membrane cobalamin translocator; Flags: Precursor	AYDYFDLTAR		AYDYFDLTAR	1	39900000	1010000	21500000	2070000													1785100		36678000	152770000	54424000	25385000	29720000	18101000
Sphingobium sp. AP49	J2WU99	RecName: Full=Vitamin B12 transporter BtuB; AltName: Full=Cobalamin receptor; AltName: Full=Outer membrane cobalamin translocator; Flags: Precursor	FEGSW(+15.99)APVDDIK	Oxidation (HW)	FEGSWAPVDDIK	1		1470000
Sphingobium sp. AP49	J2WU99	RecName: Full=Vitamin B12 transporter BtuB; AltName: Full=Cobalamin receptor; AltName: Full=Outer membrane cobalamin translocator; Flags: Precursor	QSNNAEQLLR		QSNNAEQLLR	1	120000000	129000000	106000000		27000000	20300000							2434600	1357900	1807400	7217600	0	11365000	55799000	176150000	111110000	22682000	39829000	21422000
Sphingobium sp. AP49	J2WU99	RecName: Full=Vitamin B12 transporter BtuB; AltName: Full=Cobalamin receptor; AltName: Full=Outer membrane cobalamin translocator; Flags: Precursor	GN(+.98)AVLSIGYQEVDPVYQGAR	Deamidation (NQ)	GNAVLSIGYQEVDPVYQGAR	1	0																		4604000	0
Sphingobium sp. AP49	J2WU99	RecName: Full=Vitamin B12 transporter BtuB; AltName: Full=Cobalamin receptor; AltName: Full=Outer membrane cobalamin translocator; Flags: Precursor	YTAM(+15.99)IQSDELSK	Oxidation (M)	YTAMIQSDELSK	1			5360000																	45429000	13345000
Sphingobium sp. AP49	J2WU99	RecName: Full=Vitamin B12 transporter BtuB; AltName: Full=Cobalamin receptor; AltName: Full=Outer membrane cobalamin translocator; Flags: Precursor	MSLPGAGTR		MSLPGAGTR	1	75500000	80700000	112000000	2020000															0	13001000	3090800		57151000
Sphingobium sp. AP49	J2WU99	RecName: Full=Vitamin B12 transporter BtuB; AltName: Full=Cobalamin receptor; AltName: Full=Outer membrane cobalamin translocator; Flags: Precursor	SYNSGNTYPSTYDALGR		SYNSGNTYPSTYDALGR	1	2660000		809000
Sphingobium sp. AP49	J2WU99	RecName: Full=Vitamin B12 transporter BtuB; AltName: Full=Cobalamin receptor; AltName: Full=Outer membrane cobalamin translocator; Flags: Precursor	TVDAPGKPSYDTWTYK		TVDAPGKPSYDTWTYK	1	5060000	1650000	1520000			477000													699870	83012000
Sphingobium sp. AP49	J2WU99	RecName: Full=Vitamin B12 transporter BtuB; AltName: Full=Cobalamin receptor; AltName: Full=Outer membrane cobalamin translocator; Flags: Precursor	LAQSTPVLATTSDEIDLR		LAQSTPVLATTSDEIDLR	1	8930000	0																		9302300	0
Sphingobium sp. AP49	J2WU99	RecName: Full=Vitamin B12 transporter BtuB; AltName: Full=Cobalamin receptor; AltName: Full=Outer membrane cobalamin translocator; Flags: Precursor	TFNTTISR		TFNTTISR	1	63200000	48300000	58800000		20600000	13400000										2305300		3431800	25154000	156000000	87900000		28942000	6834800
Sphingobium sp. AP49	J2WU99	RecName: Full=Vitamin B12 transporter BtuB; AltName: Full=Cobalamin receptor; AltName: Full=Outer membrane cobalamin translocator; Flags: Precursor	GL(sub N)AVLSIGYQEVDPVYQGAR		GNAVLSIGYQEVDPVYQGAR	1			0
Sphingobium sp. AP49	J2WU99	RecName: Full=Vitamin B12 transporter BtuB; AltName: Full=Cobalamin receptor; AltName: Full=Outer membrane cobalamin translocator; Flags: Precursor	PAGADPDGC(+57.02)TIDPQFR	Carbamidomethylation	PAGADPDGCTIDPQFR	1			344000																1304900	13814000	4414800	127860		190850
Sphingobium sp. AP49	J2WU99	RecName: Full=Vitamin B12 transporter BtuB; AltName: Full=Cobalamin receptor; AltName: Full=Outer membrane cobalamin translocator; Flags: Precursor	YNSGNTYPSTYDALGR		YNSGNTYPSTYDALGR	1	1910000
Sphingobium sp. AP49	J2WU99	RecName: Full=Vitamin B12 transporter BtuB; AltName: Full=Cobalamin receptor; AltName: Full=Outer membrane cobalamin translocator; Flags: Precursor	RAVEAGPR		RAVEAGPR	1	13800000	8080000	7650000		2840000	2140000											402710	254300	2218200	12293000	11798000	772570	1838200	649010
Sphingobium sp. AP49	J2WU99	RecName: Full=Vitamin B12 transporter BtuB; AltName: Full=Cobalamin receptor; AltName: Full=Outer membrane cobalamin translocator; Flags: Precursor	FQ(+.98)ATPTSLNR	Deamidation (NQ)	FQATPTSLNR	1	199000
Sphingobium sp. AP49	J2WU99	RecName: Full=Vitamin B12 transporter BtuB; AltName: Full=Cobalamin receptor; AltName: Full=Outer membrane cobalamin translocator; Flags: Precursor	M(+15.99)SLPGAGTR	Oxidation (M)	MSLPGAGTR	1			794000	0																482430
Sphingobium sp. AP49	J2WU99	RecName: Full=Vitamin B12 transporter BtuB; AltName: Full=Cobalamin receptor; AltName: Full=Outer membrane cobalamin translocator; Flags: Precursor	SASSTAC(+57.02)TVIGR	Carbamidomethylation	SASSTACTVIGR	1			1990000
Sphingobium sp. AP49	J2WU99	RecName: Full=Vitamin B12 transporter BtuB; AltName: Full=Cobalamin receptor; AltName: Full=Outer membrane cobalamin translocator; Flags: Precursor	SAAAGATSTTDPNYR		SAAAGATSTTDPNYR	1			1310000																2103700	5579000	2110400
Sphingobium sp. AP49	J2WU99	RecName: Full=Vitamin B12 transporter BtuB; AltName: Full=Cobalamin receptor; AltName: Full=Outer membrane cobalamin translocator; Flags: Precursor	GADPDGC(+57.02)TIDPQFR	Carbamidomethylation	GADPDGCTIDPQFR	1	24100000	22100000																		2944600
Sphingobium sp. AP49	J2WU99	RecName: Full=Vitamin B12 transporter BtuB; AltName: Full=Cobalamin receptor; AltName: Full=Outer membrane cobalamin translocator; Flags: Precursor	KFAVSAK		KFAVSAK	1	18000000	20700000	11200000	2200000	4390000	3170000										692120	1354700	1634500	6943200	26094000	16906000
Sphingobium sp. AP49	J2WU99	RecName: Full=Vitamin B12 transporter BtuB; AltName: Full=Cobalamin receptor; AltName: Full=Outer membrane cobalamin translocator; Flags: Precursor	LLSVGAGVR		LLSVGAGVR	1			10300000	19600000															273120000	510370000		1211900	1886500
Sphingobium sp. AP49	J2WU99	RecName: Full=Vitamin B12 transporter BtuB; AltName: Full=Cobalamin receptor; AltName: Full=Outer membrane cobalamin translocator; Flags: Precursor	IGSAVNNGNGGASTLNLR		IGSAVNNGNGGASTLNLR	1			1170000
Sphingobium sp. AP49	J2WU99	RecName: Full=Vitamin B12 transporter BtuB; AltName: Full=Cobalamin receptor; AltName: Full=Outer membrane cobalamin translocator; Flags: Precursor	NSGNTYPSTYDALGR		NSGNTYPSTYDALGR	1	6200000	4150000	5730000	1750000															4152100	18779000	10890000	2408300	4167600	1881700
Sphingobium sp. AP49	J2WU99	RecName: Full=Vitamin B12 transporter BtuB; AltName: Full=Cobalamin receptor; AltName: Full=Outer membrane cobalamin translocator; Flags: Precursor	IGSAVNNGD(sub N)GGASTLNLR		IGSAVNNGNGGASTLNLR	1	2050000
Sphingobium sp. AP49	J2WU99	RecName: Full=Vitamin B12 transporter BtuB; AltName: Full=Cobalamin receptor; AltName: Full=Outer membrane cobalamin translocator; Flags: Precursor	GNAVLSIGYQQ(sub E)VDPVYQGAR		GNAVLSIGYQEVDPVYQGAR	1	0		617000
Sphingobium sp. AP49	J2WU99	RecName: Full=Vitamin B12 transporter BtuB; AltName: Full=Cobalamin receptor; AltName: Full=Outer membrane cobalamin translocator; Flags: Precursor	AVEAGPR		AVEAGPR	1			12700000
Sphingobium sp. AP49	J2WU99	RecName: Full=Vitamin B12 transporter BtuB; AltName: Full=Cobalamin receptor; AltName: Full=Outer membrane cobalamin translocator; Flags: Precursor	NLVLIDGR		NLVLIDGR	1	136000000		129000000																	307300000	168270000	82244000	63811000	57315000
Sphingobium sp. AP49	J2WU99	RecName: Full=Vitamin B12 transporter BtuB; AltName: Full=Cobalamin receptor; AltName: Full=Outer membrane cobalamin translocator; Flags: Precursor	Q(-17.03)SNNAEQLLR	Pyro-glu from Q	QSNNAEQLLR	1	6180000		4510000																	29414000	6877800		1807000
Sphingobium sp. AP49	J2WU99	RecName: Full=Vitamin B12 transporter BtuB; AltName: Full=Cobalamin receptor; AltName: Full=Outer membrane cobalamin translocator; Flags: Precursor	YSSYTVDAPGK		YSSYTVDAPGK	1	16000000		14200000										0						0	20351000	10178000	2274800	5146400	2830300
Sphingobium sp. AP49	J2WU99	RecName: Full=Vitamin B12 transporter BtuB; AltName: Full=Cobalamin receptor; AltName: Full=Outer membrane cobalamin translocator; Flags: Precursor	D(+42.01)C(+57.02)VGYYSVNC(+57.02)ASIQ(+.98)PK	Acetylation (N-term); Carbamidomethylation; Deamidation (NQ)	DCVGYYSVNCASIQPK	1	988000
Sphingobium sp. AP49	J2WU99	RecName: Full=Vitamin B12 transporter BtuB; AltName: Full=Cobalamin receptor; AltName: Full=Outer membrane cobalamin translocator; Flags: Precursor	LTANSQITTK		LTANSQITTK	1	9900000
Sphingobium sp. AP49	J2WU99	RecName: Full=Vitamin B12 transporter BtuB; AltName: Full=Cobalamin receptor; AltName: Full=Outer membrane cobalamin translocator; Flags: Precursor	SNPYLSDGIR		SNPYLSDGIR	1	38300000	0	29800000	0	0															94905000
Sphingobium sp. AP49	J2WU99	RecName: Full=Vitamin B12 transporter BtuB; AltName: Full=Cobalamin receptor; AltName: Full=Outer membrane cobalamin translocator; Flags: Precursor	SVNC(+57.02)ASIQPK	Carbamidomethylation	SVNCASIQPK	1			12600000
Sphingobium sp. AP49	J2WU99	RecName: Full=Vitamin B12 transporter BtuB; AltName: Full=Cobalamin receptor; AltName: Full=Outer membrane cobalamin translocator; Flags: Precursor	ADPDGC(+57.02)TIDPQFR	Carbamidomethylation	ADPDGCTIDPQFR	1	2950000
Sphingobium sp. AP49	J2WU99	RecName: Full=Vitamin B12 transporter BtuB; AltName: Full=Cobalamin receptor; AltName: Full=Outer membrane cobalamin translocator; Flags: Precursor	KPPVVGGSAGSTSYNSGNTYPSTYD(+37.95)ALGR	Replacement of 2 protons by calcium	KPPVVGGSAGSTSYNSGNTYPSTYDALGR	1	771000																			4969700
Sphingobium sp. AP49	J2WU99	RecName: Full=Vitamin B12 transporter BtuB; AltName: Full=Cobalamin receptor; AltName: Full=Outer membrane cobalamin translocator; Flags: Precursor	YTQ(sub A)MIQSDELSK		YTAMIQSDELSK	1			415000																6629400	58444000	37195000		0	0
Sphingobium sp. AP49	J2WU99	RecName: Full=Vitamin B12 transporter BtuB; AltName: Full=Cobalamin receptor; AltName: Full=Outer membrane cobalamin translocator; Flags: Precursor	YLPLSNLGTLK		YLPLSNLGTLK	1		8020000	8000000
Sphingobium sp. AP49	J2WU99	RecName: Full=Vitamin B12 transporter BtuB; AltName: Full=Cobalamin receptor; AltName: Full=Outer membrane cobalamin translocator; Flags: Precursor	YD(sub N)SGNTYPSTYDALGR		YNSGNTYPSTYDALGR	1	0
Sphingobium sp. AP49	J2WU99	RecName: Full=Vitamin B12 transporter BtuB; AltName: Full=Cobalamin receptor; AltName: Full=Outer membrane cobalamin translocator; Flags: Precursor	TVMNMFDK		TVMNMFDK	1			6990000																	15894000	5005400		2382500
Sphingobium sp. AP49	J2WU99	RecName: Full=Vitamin B12 transporter BtuB; AltName: Full=Cobalamin receptor; AltName: Full=Outer membrane cobalamin translocator; Flags: Precursor	NPNLAM(sub Q)STPVLATTSDEIDLR		NPNLAQSTPVLATTSDEIDLR	1	0
Sphingobium sp. AP49	J2WU99	RecName: Full=Vitamin B12 transporter BtuB; AltName: Full=Cobalamin receptor; AltName: Full=Outer membrane cobalamin translocator; Flags: Precursor	NIFQTPFK		NIFQTPFK	1			8740000															1276500	6817300	28972000	9704000		4989300
Duganella sp. CF402	A0A1H7Q5E0	RecName: Full=Vitamin B12 transporter BtuB; AltName: Full=Cobalamin receptor; AltName: Full=Outer membrane cobalamin translocator; Flags: Precursor	NLVLLDGR		NLVLLDGR	1	136000000		129000000
Bacillus sp. Bc15	A0A1M7C0T3	RecName: Full=Small, acid-soluble spore protein 1; Short=SASP	ANQNSSNQLVVPGATAAIDQM(+15.99)K	Oxidation (M)	ANQNSSNQLVVPGATAAIDQMK	1	1980000000	3760000000	775000000	57700000	101000000	141000000	183050000	5868000	33037000	26892000	53325000	62494000	152060000	237730000	5206900	11795000								740390
Bacillus sp. Bc15	A0A1M7C0T3	RecName: Full=Small, acid-soluble spore protein 1; Short=SASP	ANQNSSNQLVVPGATAAIDQM(+31.99)K	Sulphone	ANQNSSNQLVVPGATAAIDQMK	1		28100000
Bacillus sp. Bc15	A0A1M7C0T3	RecName: Full=Small, acid-soluble spore protein 1; Short=SASP	ANQN(+.98)SSNQLVVPGATAAIDQM(+15.99)K	Deamidation (NQ); Oxidation (M)	ANQNSSNQLVVPGATAAIDQMK	1	2380000	0				698000			9803100
Bacillus sp. Bc15	A0A1M7C0T3	RecName: Full=Small, acid-soluble spore protein 1; Short=SASP	ANQNSSN(+.98)QLVVPGATAAIDQM(+15.99)K	Deamidation (NQ); Oxidation (M)	ANQNSSNQLVVPGATAAIDQMK	1	2380000	4840000	1080000								3863500
Bacillus sp. Bc15	A0A1M7C0T3	RecName: Full=Small, acid-soluble spore protein 1; Short=SASP	YEIAQEFGVQLGADSTAR		YEIAQEFGVQLGADSTAR	2	410000000	93200000	170000000	74000000		2160000	40611000	6423700		6237200	127280000	17924000	36811000	52277000	5387200	2319200	1618200	6008400
Bacillus sp. Bc15	A0A1M7C0T3	RecName: Full=Small, acid-soluble spore protein 1; Short=SASP	ANQN(+.98)SSNQLVVPGATAAIDQM(+31.99)K	Deamidation (NQ); Sulphone	ANQNSSNQLVVPGATAAIDQMK	1		1660000
Bacillus sp. Bc15	A0A1M7C0T3	RecName: Full=Small, acid-soluble spore protein 1; Short=SASP	ANQN(+.98)SSNQLVVPGATAAIDQMK	Deamidation (NQ)	ANQNSSNQLVVPGATAAIDQMK	1	986000000		0	0	55900000	218000000	119440000	0	0		50512000	61119000	41580000	123160000	16712000	26970000	5839100	21961000	358060
Bacillus sp. Bc15	A0A1M7C0T3	RecName: Full=Small, acid-soluble spore protein 1; Short=SASP	A(+27.99)NQNSSNQLVVPGATAAIDQM(+15.99)K	Formylation (Protein N-term); Oxidation (M)	ANQNSSNQLVVPGATAAIDQMK	1		17000000
Bacillus sp. Bc15	A0A1M7C0T3	RecName: Full=Small, acid-soluble spore protein 1; Short=SASP	ANQNSSNQLVVPGATAAIDQMK		ANQNSSNQLVVPGATAAIDQMK	1	12800000000	3470000000	3510000000	820000000	736000000	1690000000	816320000	238170000	621060000	393690000	454810000	723100000	637070000	907870000	381550000	300270000	107600000	164290000	20354000	6047300		5205000
Bacillus sp. Bc15	A0A1M7C0T3	RecName: Full=Small, acid-soluble spore protein 1; Short=SASP	ANQNSSNQ(+.98)LVVPGATAAIDQM(+15.99)K	Deamidation (NQ); Oxidation (M)	ANQNSSNQLVVPGATAAIDQMK	1	6530000	903000000	918000			0	20883000				3863500			0
Bacillus sp. Bc15	A0A1M7C0T3	RecName: Full=Small, acid-soluble spore protein 1; Short=SASP	AN(-17.03)QNSSNQLVVPGATAAIDQMK	Ammonia-loss (N)	ANQNSSNQLVVPGATAAIDQMK	1	27900000	103000000	24800000
Bacillus sp. Bc15	A0A1M7C0T3	RecName: Full=Small, acid-soluble spore protein 1; Short=SASP	ANQNSSN(+.98)QLVVPGATAAIDQMK	Deamidation (NQ)	ANQNSSNQLVVPGATAAIDQMK	1	23500000	8330000	4010000	0	0		47501000	8959500			42868000	46236000		56396000		14657000
Bacillus sp. Bc15	A0A1M7C0T3	RecName: Full=Small, acid-soluble spore protein 1; Short=SASP	LVAMAEQSLGGFHK		LVAMAEQSLGGFHK	1	22200000000	354000000	6430000000	618000000	597000000	2340000000	1893000000	517740000	632310000	491160000	1594500000	1123800000	1536600000	1971700000	576300000	72497000	274630000	425290000	82028000	54282000		17289000	3210600	1971300
Bacillus sp. Bc15	A0A1M7C0T3	RecName: Full=Small, acid-soluble spore protein 1; Short=SASP	ANQN(-17.03)SSNQLVVPGATAAIDQMK	Ammonia-loss (N)	ANQNSSNQLVVPGATAAIDQMK	1	28700000	47700000	930000
Bacillus sp. Bc15	A0A1M7C0T3	RecName: Full=Small, acid-soluble spore protein 1; Short=SASP	A(+27.99)NQNSSNQLVVPGATAAIDQMK	Formylation (Protein N-term)	ANQNSSNQLVVPGATAAIDQMK	1	39600000	25400000			1580000	2640000								1766300
Bacillus sp. Bc15	A0A1M7C0T3	RecName: Full=Small, acid-soluble spore protein 1; Short=SASP	ANQNSSNQLVVPGATAAID(-18.01)QMK	Dehydration	ANQNSSNQLVVPGATAAIDQMK	1	3010000	1590000	959000
Bacillus sp. Bc15	A0A1M7C0T3	RecName: Full=Small, acid-soluble spore protein 1; Short=SASP	ANQ(+.98)NSSNQLVVPGATAAIDQMK	Deamidation (NQ)	ANQNSSNQLVVPGATAAIDQMK	1	203000000					135000000	45127000				47363000	46236000	38494000	53451000		1122800	0
Bacillus sp. Bc15	A0A1M7C0T3	RecName: Full=Small, acid-soluble spore protein 1; Short=SASP	LVAM(+15.99)AEQSLGGFHK	Oxidation (M)	LVAMAEQSLGGFHK	1	18200000000	1770000000	3880000000	572000000	257000000	2870000000	1395600000	76798000	233350000	207870000	1002300000	733260000	536430000	1283000000	88291000	429500000	87844000	204950000	119780000	129150000	66724000	59845000	33583000	52158000
Bacillus sp. Bc15	A0A1M7C0T3	RecName: Full=Small, acid-soluble spore protein 1; Short=SASP	ANQNSSN(-17.03)QLVVPGATAAIDQMK	Ammonia-loss (N)	ANQNSSNQLVVPGATAAIDQMK	1	28700000	0	552000
Bacillus sp. Bc15	A0A1M7C0T3	RecName: Full=Small, acid-soluble spore protein 1; Short=SASP	ANGSVGGEITKR		ANGSVGGEITKR	6	1350000000	2970000000	953000000	26600000	2080000	45500000	12310000	4586600	0		4103700	6581300	5795100	12371000	7130100	144140000	7673000	12423000	0
Bacillus sp. Bc15	A0A1M7C0T3	RecName: Full=Small, acid-soluble spore protein 1; Short=SASP	ANQNSSNQ(+.98)LVVPGATAAIDQMK	Deamidation (NQ)	ANQNSSNQLVVPGATAAIDQMK	1	32800000	0	5410000	7710000	7210000	0					0		38494000				5839100
Bacillus sp. Bc15	A0A1M7C0T3	RecName: Full=Small, acid-soluble spore protein 1; Short=SASP	ANQNSSNQLVVP(+15.99)GATAAIDQMK	Oxidation or Hydroxylation	ANQNSSNQLVVPGATAAIDQMK	1		67000000	23100000
Bacillus sp. Bc15	A0A1M7C0T3	RecName: Full=Small, acid-soluble spore protein 1; Short=SASP	ANGSVGGEITK		ANGSVGGEITK	6	11700000000	8200000000	5930000000	977000000	95700000	406000000	569290000	181280000	331580000	407770000	599070000	670730000	544360000	679650000	229590000	174110000	80393000	129860000	1158100	14667000		628500	530260	505810
Bacillus sp. Bc15	A0A1M7C0T3	RecName: Full=Small, acid-soluble spore protein 1; Short=SASP	LVAM(+31.99)AEQSLGGFHK	Sulphone	LVAMAEQSLGGFHK	1	46800000	2650000	9050000	1530000			593480				757650			1769900
Bacillus sp. Bc15	A0A1M7C0T3	RecName: Full=Small, acid-soluble spore protein 1; Short=SASP	AN(+30.01)QNSSNQLVVPGATAAIDQMK	Hydroxymethyl	ANQNSSNQLVVPGATAAIDQMK	1	721000
Bacillus sp. Bc15	A0A1M7C0T3	RecName: Full=Small, acid-soluble spore protein 1; Short=SASP	L(+27.99)VAM(+15.99)AEQSLGGFHK	Formylation; Oxidation (M)	LVAMAEQSLGGFHK	1	0
Bacillus sp. Bc15	A0A1M7C0T3	RecName: Full=Small, acid-soluble spore protein 1; Short=SASP	ANQN(+29.02)SSNQLVVPGATAAIDQMK	Deamidation followed by esterification with ethanol	ANQNSSNQLVVPGATAAIDQMK	1		2060000
Bacillus sp. Bc15	A0A1M7C0T3	RecName: Full=Small, acid-soluble spore protein 1; Short=SASP	Y(-2.02)EIAQEFGVQLGADSTAR	2-amino-3-oxo-butanoic_acid	YEIAQEFGVQLGADSTAR	2	166000											113930
Bacillus sp. Bc15	A0A1M7C0T3	RecName: Full=Small, acid-soluble spore protein 1; Short=SASP	AN(-17.03)GSVGGEITKR	Ammonia-loss (N)	ANGSVGGEITKR	6	143000000	245000000	141000000													30970000
Bacillus sp. Bc15	A0A1M7C0T3	RecName: Full=Small, acid-soluble spore protein 1; Short=SASP	ANQNSS(-18.01)N(+.98)QLVVPGATAAIDQMK	Dehydration; Deamidation (NQ)	ANQNSSNQLVVPGATAAIDQMK	1	0
Bacillus sp. Bc15	A0A1M7C0T3	RecName: Full=Small, acid-soluble spore protein 1; Short=SASP	LVAMAEQ(+.98)SLGGFHK	Deamidation (NQ)	LVAMAEQSLGGFHK	1			22900000				59284000				25063000			3660900
Bacillus sp. Bc15	A0A1M7C0T3	RecName: Full=Small, acid-soluble spore protein 1; Short=SASP	ANQ(+.98)N(+.98)SSNQLVVPGATAAIDQMK	Deamidation (NQ)	ANQNSSNQLVVPGATAAIDQMK	1	0
Bacillus sp. Bc15	A0A1M7C0T3	RecName: Full=Small, acid-soluble spore protein 1; Short=SASP	AN(-17.03)GSVGGEITK	Ammonia-loss (N)	ANGSVGGEITK	6	1890000000	1090000000	995000000	20000000							56886000		30230000
Bacillus sp. Bc15	A0A1M7C0T3	RecName: Full=Small, acid-soluble spore protein 1; Short=SASP	ANQNSSNQLVVPGATAAID(+43.99)QMK	Carboxylation (DKW)	ANQNSSNQLVVPGATAAIDQMK	1		17000000
Bacillus sp. Bc15	A0A1M7C0T3	RecName: Full=Small, acid-soluble spore protein 1; Short=SASP	SSNQLVVPGATAAIDQMK		SSNQLVVPGATAAIDQMK	1	1030000000	183000000	198000000	35000000	64400000	136000000	79106000							64073000
Bacillus sp. Bc15	A0A1M7C0T3	RecName: Full=Small, acid-soluble spore protein 1; Short=SASP	ANQNSSNQLVVPGATAAIDQMK(+43.99)	Carboxylation (DKW)	ANQNSSNQLVVPGATAAIDQMK	1		17000000
Bacillus sp. Bc15	A0A1M7C0T3	RecName: Full=Small, acid-soluble spore protein 1; Short=SASP	LVAM(+15.99)AEQSLGGFH(+57.02)K	Oxidation (M); Carbamidomethylation (DHKE X@N-term)	LVAMAEQSLGGFHK	1			1280000											117410
Bacillus sp. Bc15	A0A1M7C0T3	RecName: Full=Small, acid-soluble spore protein 1; Short=SASP	ANQNSSN(+29.02)QLVVPGATAAIDQMK	Deamidation followed by esterification with ethanol	ANQNSSNQLVVPGATAAIDQMK	1	0	7680000			0	0						379800
Bacillus sp. Bc15	A0A1M7C0T3	RecName: Full=Small, acid-soluble spore protein 1; Short=SASP	ANQ(+.98)NSSNQLVVPGATAAIDQM(+15.99)K	Deamidation (NQ); Oxidation (M)	ANQNSSNQLVVPGATAAIDQMK	1	0	0									3863500
Bacillus sp. Bc15	A0A1M7C0T3	RecName: Full=Small, acid-soluble spore protein 1; Short=SASP	LVAMAEQSLGGFH(+57.02)K	Carbamidomethylation (DHKE X@N-term)	LVAMAEQSLGGFHK	1			4670000
Bacillus sp. Bc15	A0A1M7C0T3	RecName: Full=Small, acid-soluble spore protein 1; Short=SASP	YEIAQ(+.98)EFGVQLGADSTAR	Deamidation (NQ)	YEIAQEFGVQLGADSTAR	2			0	756000							0
Bacillus sp. Bc15	A0A1M7C0T3	RecName: Full=Small, acid-soluble spore protein 1; Short=SASP	NQNSSNQLVVPGATAAIDQMK		NQNSSNQLVVPGATAAIDQMK	1	26900000		0
Bacillus sp. Bc15	A0A1M7C0T3	RecName: Full=Small, acid-soluble spore protein 1; Short=SASP	YEIAQ(+.98)EFGVQLGAD(-18.01)STAR	Deamidation (NQ); Dehydration	YEIAQEFGVQLGADSTAR	2	0
Bacillus sp. Bc15	A0A1M7C0T3	RecName: Full=Small, acid-soluble spore protein 1; Short=SASP	AN(+.98)GSVGGEITK	Deamidation (NQ)	ANGSVGGEITK	6	7330000	21800000	1390000000	290000000			70947000	0	0	103370000	157580000	134020000	82002000	104200000	58771000	0	8005000
Bacillus sp. Bc15	A0A1M7C0T3	RecName: Full=Small, acid-soluble spore protein 1; Short=SASP	MANQNSSNQLVVPGATAAIDQMK		MANQNSSNQLVVPGATAAIDQMK	1	308000	0	0
Bacillus sp. Bc15	A0A1M7C0T3	RecName: Full=Small, acid-soluble spore protein 1; Short=SASP	MANQNSSS(sub N)QLVVPGATAAIDQMK		MANQNSSNQLVVPGATAAIDQMK	1	13800000
Bacillus sp. Bc15	A0A1M7C0T3	RecName: Full=Small, acid-soluble spore protein 1; Short=SASP	QNSSNQLVVPGATAAIDQMK		QNSSNQLVVPGATAAIDQMK	1	10100000	613000
Bacillus sp. Bc15	A0A1M7C0T3	RecName: Full=Small, acid-soluble spore protein 1; Short=SASP	LVAQ(sub M)AEQSLGGFHK		LVAMAEQSLGGFHK	1	65200		163000	14800	497000	677000				29888	305370			91721
Bacillus sp. Bc15	A0A1M7C0T3	RecName: Full=Small, acid-soluble spore protein 1; Short=SASP	LVT(sub A)MAEQSLGGFHK		LVAMAEQSLGGFHK	1			0
Bacillus sp. Bc15	A0A1M7C0T3	RecName: Full=Small, acid-soluble spore protein 1; Short=SASP	AMAEQSLGGFHK		AMAEQSLGGFHK	1	54600000		9240000
Bacillus sp. Bc15	A0A1M7C0T3	RecName: Full=Small, acid-soluble spore protein 1; Short=SASP	AN(+.98)GS(-18.01)VGGEITKR	Deamidation (NQ); Dehydration	ANGSVGGEITKR	6	16900000	11800000	11000000	0
Bacillus sp. Bc15	A0A1M7C0T3	RecName: Full=Small, acid-soluble spore protein 1; Short=SASP	ANQNSSN(+.98)QLVVPGATAAIDQMK(+31.99)	Deamidation (NQ); Dihydroxy	ANQNSSNQLVVPGATAAIDQMK	1		0
Bacillus sp. Bc15	A0A1M7C0T3	RecName: Full=Small, acid-soluble spore protein 1; Short=SASP	LVAD(sub M)AEQSLGGFHK		LVAMAEQSLGGFHK	1	402000
Bacillus sp. Bc15	A0A1M7C0T3	RecName: Full=Small, acid-soluble spore protein 1; Short=SASP	LVAM(+15.99)AEQ(+.98)SLGGFHK	Oxidation (M); Deamidation (NQ)	LVAMAEQSLGGFHK	1	1700000													129130
Bacillus sp. Bc15	A0A1M7C0T3	RecName: Full=Small, acid-soluble spore protein 1; Short=SASP	ANQNSSNQ(+29.02)LVVPGATAAIDQMK	Deamidation followed by esterification with ethanol	ANQNSSNQLVVPGATAAIDQMK	1		2880000
Bacillus sp. Bc15	A0A1M7C0T3	RecName: Full=Small, acid-soluble spore protein 1; Short=SASP	MAEQSLGGFHK		MAEQSLGGFHK	1	244000000	51500000	38300000	0		2480000	1284300		710060	431730	674530	746020	930350	1289600	99165
Bacillus sp. Bc15	A0A1M7C0T3	RecName: Full=Small, acid-soluble spore protein 1; Short=SASP	ANGSVGGEITK(+57.02)R	Carbamidomethylation (DHKE X@N-term)	ANGSVGGEITKR	6			457000	509000		102000				0		421870	309380	116440
Bacillus sp. Bc15	A0A1M7C0T3	RecName: Full=Small, acid-soluble spore protein 1; Short=SASP	RV(sub L)VAMAEQSLGGFHK		RLVAMAEQSLGGFHK	1	0
Bacillus sp. Bc15	A0A1M7C0T3	RecName: Full=Small, acid-soluble spore protein 1; Short=SASP	NSSNQLVVPGATAAIDQMK		NSSNQLVVPGATAAIDQMK	1	24000000		1020000
Bacillus sp. Bc15	A0A1M7C0T3	RecName: Full=Small, acid-soluble spore protein 1; Short=SASP	AN(+.98)QNSSNQLVVPGATAAIDQMK	Deamidation (NQ)	ANQNSSNQLVVPGATAAIDQMK	1	203000000		4010000		0	135000000	45127000						38494000			12313000		0
Bacillus sp. Bc15	A0A1M7C0T3	RecName: Full=Small, acid-soluble spore protein 1; Short=SASP	VAMAEQSLGGFHK		VAMAEQSLGGFHK	1	5870000	1810000	1600000
Bacillus sp. Bc15	A0A1M7C0T3	RecName: Full=Small, acid-soluble spore protein 1; Short=SASP	SNQLVVPGATAAIDQMK		SNQLVVPGATAAIDQMK	1	246000
Bacillus sp. Bc15	A0A1M7C0T3	RecName: Full=Small, acid-soluble spore protein 1; Short=SASP	LVS(sub A)MAEQSLGGFHK		LVAMAEQSLGGFHK	1	2810000				68500000	3250000				29733000				0					90540000
Bacillus sp. Bc15	A0A1M7C0T3	RecName: Full=Small, acid-soluble spore protein 1; Short=SASP	AN(+.98)GS(-18.01)VGGEITK	Deamidation (NQ); Dehydration	ANGSVGGEITK	6	0	340000000	226000000									3983600		7638400
Bacillus sp. Bc15	A0A1M7C0T3	RecName: Full=Small, acid-soluble spore protein 1; Short=SASP	ANQNSSN(+28.03)QLVVPGATAAIDQMK	Dimethylation(NP)	ANQNSSNQLVVPGATAAIDQMK	1	5600000	2860000
Bacillus sp. Bc15	A0A1M7C0T3	RecName: Full=Small, acid-soluble spore protein 1; Short=SASP	ANQNSSNQLVVPGATAAIDQMK(+27.99)	Formylation	ANQNSSNQLVVPGATAAIDQMK	1	35600000	2840000
Bacillus sp. Bc15	A0A1M7C0T3	RecName: Full=Small, acid-soluble spore protein 1; Short=SASP	LVAM(-48.00)AEQSLGGFHK	Dethiomethyl	LVAMAEQSLGGFHK	1			8390000		129000
Bacillus sp. Bc15	A0A1M7C0T3	RecName: Full=Small, acid-soluble spore protein 1; Short=SASP	ANQ(+.98)NS(-18.01)SNQLVVPGATAAIDQMK	Deamidation (NQ); Dehydration	ANQNSSNQLVVPGATAAIDQMK	1			0
Bacillus sp. Bc15	A0A1M7C0T3	RecName: Full=Small, acid-soluble spore protein 1; Short=SASP	YEIAQEFGVQLGAD(-18.01)STAR	Dehydration	YEIAQEFGVQLGADSTAR	2	1420000
Bacillus sp. Bc15	A0A1M7C0T3	RecName: Full=Small, acid-soluble spore protein 1; Short=SASP	NQLVVPGATAAIDQMK		NQLVVPGATAAIDQMK	1	106000000		150000
Bacillus sp. Bc15	A0A1M7C0T3	RecName: Full=Small, acid-soluble spore protein 1; Short=SASP	ANQNSSNQLVVPGATAAIDQMK(+28.03)	Dimethylation(KR)	ANQNSSNQLVVPGATAAIDQMK	1	0
Bacillus sp. Bc15	A0A1M7C0T3	RecName: Full=Small, acid-soluble spore protein 1; Short=SASP	ANQN(+28.03)SSNQLVVPGATAAIDQMK	Dimethylation(NP)	ANQNSSNQLVVPGATAAIDQMK	1		154000
Bacillus sp. Bc15	A0A1M7C0T3	RecName: Full=Small, acid-soluble spore protein 1; Short=SASP	NQNR(sub S)SNQLVVPGATAAIDQMK		NQNSSNQLVVPGATAAIDQMK	1		161000	16000000
Bacillus sp. Bc15	A0A1M7C0T3	RecName: Full=Small, acid-soluble spore protein 1; Short=SASP	QLVVPGATAAIDQMK		QLVVPGATAAIDQMK	1	963000000	6110000	113000000
Bacillus sp. Bc15	A0A1M7C0T3	RecName: Full=Small, acid-soluble spore protein 1; Short=SASP	L(+57.02)VAMAEQSLGGFHK	Carbamidomethylation (DHKE X@N-term)	LVAMAEQSLGGFHK	1	35200000		77100000	15900000	19000000	27100000				7554800	31421000	44303000	51307000	56658000	14680000	45873000		16508000
Bacillus sp. Bc15	A0A1M7C0T3	RecName: Full=Small, acid-soluble spore protein 1; Short=SASP	ANM(sub Q)NSSNQLVVPGATAAIDQMK		ANQNSSNQLVVPGATAAIDQMK	1	26200000
Bacillus sp. Bc15	A0A1M7C0T3	RecName: Full=Small, acid-soluble spore protein 1; Short=SASP	AN(+.98)GSVGGEITKR	Deamidation (NQ)	ANGSVGGEITKR	6	142000000	496000000	104000000	7460000	2010000	4400000								624490	348270	9094900
Bacillus sp. Bc15	A0A1M7C0T3	RecName: Full=Small, acid-soluble spore protein 1; Short=SASP	AN(+.98)QNS(-18.01)SNQLVVPGATAAIDQMK	Deamidation (NQ); Dehydration	ANQNSSNQLVVPGATAAIDQMK	1			465000
Bacillus sp. Bc15	A0A1M7C0T3	RecName: Full=Small, acid-soluble spore protein 1; Short=SASP	RLF(sub V)AMAEQSLGGFHK		RLVAMAEQSLGGFHK	1	0
Bacillus sp. Bc15	A0A1M7C0T3	RecName: Full=Small, acid-soluble spore protein 1; Short=SASP	SSNQLVVPGATAS(sub A)IDQMK		SSNQLVVPGATAAIDQMK	1	259000000	278000000	19600000
Bacillus sp. Bc15	A0A1M7C0T3	RecName: Full=Small, acid-soluble spore protein 1; Short=SASP	NQLVVPGATAS(sub A)IDQMK		NQLVVPGATAAIDQMK	1		19900000
Bacillus sp. Bc15	A0A1M7C0T3	RecName: Full=Small, acid-soluble spore protein 1; Short=SASP	LVAT(sub M)AEQSLGGFHK		LVAMAEQSLGGFHK	1			843000
Bacillus sp. Bc15	A0A1M7C0T3	RecName: Full=Small, acid-soluble spore protein 1; Short=SASP	T(sub A)NQNSSNQLVVPGATAAIDQMK		ANQNSSNQLVVPGATAAIDQMK	1		136000
Bacillus sp. Bc15	A0A1M7C0T3	RecName: Full=Small, acid-soluble spore protein 1; Short=SASP	EIAQEFGVQLGADSTAR		EIAQEFGVQLGADSTAR	2	969000
Bacillus sp. Bc15	A0A1M7C0T3	RecName: Full=Small, acid-soluble spore protein 1; Short=SASP	QLVVPGATAS(sub A)IDQMK		QLVVPGATAAIDQMK	1	25400000	125000000	9000000
Bacillus sp. Bc15	A0A1M7C0T3	RecName: Full=Small, acid-soluble spore protein 1; Short=SASP	ANQN(+.98)S(-18.01)SNQLVVPGATAAIDQMK	Deamidation (NQ); Dehydration	ANQNSSNQLVVPGATAAIDQMK	1		0
Bacillus sp. Bc15	A0A1M7C0T3	RecName: Full=Small, acid-soluble spore protein 1; Short=SASP	LVAM(+15.99)AEQS(-18.01)LGGFHK	Oxidation (M); Dehydration	LVAMAEQSLGGFHK	1	964000				2350000	1270000							51053
Bacillus sp. Bc15	A0A1M7C0T3	RecName: Full=Small, acid-soluble spore protein 1; Short=SASP	M(+88.00)ANQNSSNQLVVPGATAAIDQMK	3-sulfanylpropanoyl	MANQNSSNQLVVPGATAAIDQMK	1		1010000
Bacillus sp. Bc15	A0A1M7C0T3	RecName: Full=Small, acid-soluble spore protein 1; Short=SASP	ANQNSSNE(sub Q)LVVPGATAAIDQMK		ANQNSSNQLVVPGATAAIDQMK	1			4010000							0
Bacillus sp. Bc15	A0A1M7C0T3	RecName: Full=Small, acid-soluble spore protein 1; Short=SASP	GGEITE(sub K)RLVAMAEQSLGGFHK		GGEITKRLVAMAEQSLGGFHK	1	0									0		0		0
Bacillus sp. Bc15	A0A1M7C0T3	RecName: Full=Small, acid-soluble spore protein 1; Short=SASP	ANQNSSN(+30.01)QLVVPGATAAIDQMK	Hydroxymethyl	ANQNSSNQLVVPGATAAIDQMK	1		838000
Bacillus sp. Bc15	A0A1M7C0T3	RecName: Full=Small, acid-soluble spore protein 1; Short=SASP	SSNQLVVPGATS(sub A)AIDQMK		SSNQLVVPGATAAIDQMK	1	182000000	97000000	14500000
Bacillus sp. Bc15	A0A1M7C0T3	RecName: Full=Small, acid-soluble spore protein 1; Short=SASP	GGEITKRLVAMAEQSLGGFHK		GGEITKRLVAMAEQSLGGFHK	1	382000		158000						2461400
Bacillus sp. Bc15	A0A1M7C0T3	RecName: Full=Small, acid-soluble spore protein 1; Short=SASP	RANGSVGGEITK		RANGSVGGEITK	6	417000000	2330000000	469000000	1820000	22700000	15700000	12107000		5573300			1345800		2078900	2045400	38193000
Bacillus sp. Bc15	A0A1M7C0T3	RecName: Full=Small, acid-soluble spore protein 1; Short=SASP	S(sub A)MAEQSLGGFHK		AMAEQSLGGFHK	1	2510000
Bacillus sp. Bc15	A0A1M7C0T3	RecName: Full=Small, acid-soluble spore protein 1; Short=SASP	ANQNSSN(+.98)Q(+.98)LVVPGATAAIDQM(+15.99)K	Deamidation (NQ); Oxidation (M)	ANQNSSNQLVVPGATAAIDQMK	1		5750000
Bacillus sp. Bc15	A0A1M7C0T3	RecName: Full=Small, acid-soluble spore protein 1; Short=SASP	L(+43.01)VAMAEQSLGGFHK	Carbamylation	LVAMAEQSLGGFHK	1			630000
Bacillus sp. Bc15	A0A1M7C0T3	RecName: Full=Small, acid-soluble spore protein 1; Short=SASP	LL(sub V)AMAEQSLGGFHK		LVAMAEQSLGGFHK	1	379000	474000
Bacillus sp. Bc15	A0A1M7C0T3	RecName: Full=Small, acid-soluble spore protein 1; Short=SASP	AEQSLGGFHK		AEQSLGGFHK	1	605000000	191000000	155000000	17600000	14300000	64300000	26986000	1684700	16707000	15440000	24425000	21537000	21132000	19163000	4429600	3551300	471400	5544300
Bacillus sp. Bc15	A0A1M7C0T3	RecName: Full=Small, acid-soluble spore protein 1; Short=SASP	LVAMAEE(sub Q)SLGGFHK		LVAMAEQSLGGFHK	1			16900000						2098800
Bacillus sp. Bc15	A0A1M7C0T3	RecName: Full=Small, acid-soluble spore protein 1; Short=SASP	LVS(sub A)L(sub M)AEQSLGGFHK		LVAMAEQSLGGFHK	1	458000		115000
Bacillus sp. Bc15	A0A1M7C0T3	RecName: Full=Small, acid-soluble spore protein 1; Short=SASP	LVAMAE(+57.02)QSLGGFHK	Carbamidomethylation (DHKE X@N-term)	LVAMAEQSLGGFHK	1	2990000						2019200					22308000
Bacillus sp. Bc15	A0A1M7C0T3	RecName: Full=Small, acid-soluble spore protein 1; Short=SASP	ANQNSS(-18.01)NQLVVPGATAAIDQMK	Dehydration	ANQNSSNQLVVPGATAAIDQMK	1	439000
Bacillus sp. Bc15	A0A1M7C0T3	RecName: Full=Small, acid-soluble spore protein 1; Short=SASP	ANQNA(sub S)SNQLVVPGATAAIDQMK		ANQNSSNQLVVPGATAAIDQMK	1	0	0	533000
Bacillus sp. Bc15	A0A1M7C0T3	RecName: Full=Small, acid-soluble spore protein 1; Short=SASP	MANQNSSNQLW(sub V)VPGATAAIDQMK		MANQNSSNQLVVPGATAAIDQMK	1		0
Bacillus sp. Bc15	A0A1M7C0T3	RecName: Full=Small, acid-soluble spore protein 1; Short=SASP	VVPGATAAIDQMK		VVPGATAAIDQMK	1	46300000	0	9860000
Bacillus sp. Bc15	A0A1M7C0T3	RecName: Full=Small, acid-soluble spore protein 1; Short=SASP	YEIAQEFGVQ(+.98)LGADSTAR	Deamidation (NQ)	YEIAQEFGVQLGADSTAR	2	0
Bacillus sp. Bc15	A0A1M7C0T3	RecName: Full=Small, acid-soluble spore protein 1; Short=SASP	ANQN(+30.01)SSNQLVVPGATAAIDQMK	Hydroxymethyl	ANQNSSNQLVVPGATAAIDQMK	1		0
Bacillus sp. Bc15	A0A1M7C0T3	RecName: Full=Small, acid-soluble spore protein 1; Short=SASP	SSNE(sub Q)LVVPGATAAIDQMK		SSNQLVVPGATAAIDQMK	1	0
Bacillus sp. Bc15	A0A1M7C0T3	RecName: Full=Small, acid-soluble spore protein 1; Short=SASP	Q(sub L)VAMAEQSLGGFHK		LVAMAEQSLGGFHK	1	2980000																0
Bacillus sp. Bc15	A0A1M7C0T3	RecName: Full=Small, acid-soluble spore protein 1; Short=SASP	M(+42.01)(+31.99)ANQNSSNQLVVPGATAAIDQMK	Acetylation (Protein N-term); Sulphone	MANQNSSNQLVVPGATAAIDQMK	1	0
Bacillus sp. Bc15	A0A1M7C0T3	RecName: Full=Small, acid-soluble spore protein 1; Short=SASP	LVAMAE(+14.02)QSLGGFHK	Methylation(others)	LVAMAEQSLGGFHK	1	696000					1320000	1516900		744690		323470			819330	1434500		1575500	83468				277610
Bacillus sp. Bc15	A0A1M7C0T3	RecName: Full=Small, acid-soluble spore protein 1; Short=SASP	A(+27.99)NQNSSN(+.98)QLVVPGATAAIDQMK	Formylation (Protein N-term); Deamidation (NQ)	ANQNSSNQLVVPGATAAIDQMK	1	0
Bacillus sp. Bc15	A0A1M7C0T3	RecName: Full=Small, acid-soluble spore protein 1; Short=SASP	A(+57.02)NQNSSNQLVVPGATAAIDQMK	Carbamidomethylation (DHKE X@N-term)	ANQNSSNQLVVPGATAAIDQMK	1			232000
Bacillus sp. Bc15	A0A1M7C0T3	RecName: Full=Small, acid-soluble spore protein 1; Short=SASP	KRA(sub L)VAMAEQSLGGFHK		KRLVAMAEQSLGGFHK	1	0
Bacillus sp. Bc15	A0A1M7C0T3	RecName: Full=Small, acid-soluble spore protein 1; Short=SASP	ANQNSSNQH(sub L)VVPGATAAIDQMK		ANQNSSNQLVVPGATAAIDQMK	1	92800000	5830000	27100000
Bacillus sp. Bc15	A0A1M7C0T3	RecName: Full=Small, acid-soluble spore protein 1; Short=SASP	NQNN(sub S)SNQLVVPGATAAIDQMK		NQNSSNQLVVPGATAAIDQMK	1	1230000
Bacillus sp. Bc15	A0A1M7C0T3	RecName: Full=Small, acid-soluble spore protein 1; Short=SASP	QNSSD(sub N)QLVVPGATAAIDQMK		QNSSNQLVVPGATAAIDQMK	1	1950000
Bacillus sp. Bc15	A0A1M7C0T3	RecName: Full=Small, acid-soluble spore protein 1; Short=SASP	ANQNSSNQLVVPGATAAIDQM(+15.99)K(+14.02)	Oxidation (M); Methylation(KR)	ANQNSSNQLVVPGATAAIDQMK	1		0
Bacillus sp. Bc15	A0A1M7C0T3	RecName: Full=Small, acid-soluble spore protein 1; Short=SASP	R(+87.03)LVAMAEQSLGGFHK	Glycidamide adduct	RLVAMAEQSLGGFHK	1	0
Bacillus sp. Bc15	A0A1M7C0T3	RecName: Full=Small, acid-soluble spore protein 1; Short=SASP	A(-15.01)NQNSSNQLVVPGATAAIDQMK	ISD (z+2)-series	ANQNSSNQLVVPGATAAIDQMK	1	0		428000
Bacillus sp. Bc15	A0A1M7C0T3	RecName: Full=Small, acid-soluble spore protein 1; Short=SASP	ANQNSSNQLVVPGATAAIDQMK(+119.04)	Pyridylacetyl	ANQNSSNQLVVPGATAAIDQMK	1		37200000
Bacillus sp. Bc15	A0A1M7C0T3	RecName: Full=Small, acid-soluble spore protein 1; Short=SASP	LVAMAE(+21.98)QSLGGFHK	Sodium adduct	LVAMAEQSLGGFHK	1	420000		345000
Bacillus sp. Bc15	A0A1M7C0T3	RecName: Full=Small, acid-soluble spore protein 1; Short=SASP	MS(sub A)EQSLGGFHK		MAEQSLGGFHK	1	116000000		470000
Bacillus sp. Bc15	A0A1M7C0T3	RecName: Full=Small, acid-soluble spore protein 1; Short=SASP	QLVVPGATS(sub A)AIDQMK		QLVVPGATAAIDQMK	1		125000000
Bacillus sp. Bc15	A0A1M7C0T3	RecName: Full=Small, acid-soluble spore protein 1; Short=SASP	A(+27.99)NQ(+.98)NSSNQLVVPGATAAIDQMK	Formylation (Protein N-term); Deamidation (NQ)	ANQNSSNQLVVPGATAAIDQMK	1		0
Bacillus sp. Bc15	A0A1M7C0T3	RecName: Full=Small, acid-soluble spore protein 1; Short=SASP	EQSLGGFHK		EQSLGGFHK	1	3260000
Bacillus sp. Bc15	A0A1M7C0T3	RecName: Full=Small, acid-soluble spore protein 1; Short=SASP	NSSNQLVVPGATAS(sub A)IDQMK		NSSNQLVVPGATAAIDQMK	1		2400000
Bacillus sp. Bc15	A0A1M7C0T3	RecName: Full=Small, acid-soluble spore protein 1; Short=SASP	LVAMAE(+21.97)QSLGGFHK	Replacement of 2 protons by magnesium	LVAMAEQSLGGFHK	1	468000
Bacillus sp. Bc15	A0A1M7C0T3	RecName: Full=Small, acid-soluble spore protein 1; Short=SASP	NGSVGGEITK		NGSVGGEITK	7	5310000
Bacillus sp. Bc15	A0A1M7C0T3	RecName: Full=Small, acid-soluble spore protein 1; Short=SASP	E(sub Q)LVVPGATAAIDQMK		QLVVPGATAAIDQMK	1			93000000
Bacillus sp. Bc15	A0A1M7C0T3	RecName: Full=Small, acid-soluble spore protein 1; Short=SASP	ANE(sub Q)NSSNQLVVPGATAAIDQMK		ANQNSSNQLVVPGATAAIDQMK	1			4010000
Bacillus sp. Bc15	A0A1M7C0T3	RecName: Full=Small, acid-soluble spore protein 1; Short=SASP	ANQNSSNQLQ(sub V)VPGATAAIDQMK		ANQNSSNQLVVPGATAAIDQMK	1		1710000
Bacillus sp. Bc15	A0A1M7C0T3	RecName: Full=Small, acid-soluble spore protein 1; Short=SASP	LVAMS(sub A)M(sub E)QSLGGFHK		LVAMAEQSLGGFHK	1		0	0
Bacillus sp. Bc15	A0A1M7C0T3	RecName: Full=Small, acid-soluble spore protein 1; Short=SASP	VPL(sub G)ATAAIDQMK		VPGATAAIDQMK	1	519000
Bacillus sp. Bc15	A0A1M7C0T3	RecName: Full=Small, acid-soluble spore protein 1; Short=SASP	ANE(sub Q)NSSNQLVVPGATAAIDQF(sub M)K		ANQNSSNQLVVPGATAAIDQMK	1			1950000
Bacillus sp. Bc15	A0A1M7C0T3	RecName: Full=Small, acid-soluble spore protein 1; Short=SASP	AN(+.98)QNSSNQLVVPGATAAIDQM(+15.99)K	Deamidation (NQ); Oxidation (M)	ANQNSSNQLVVPGATAAIDQMK	1			0		1740000
Bacillus sp. Bc15	A0A1M7C0T3	RecName: Full=Small, acid-soluble spore protein 1; Short=SASP	QLVVPGS(sub A)TAAIDQMK		QLVVPGATAAIDQMK	1		76900000
Bacillus sp. Bc15	A0A1M7C0T3	RecName: Full=Small, acid-soluble spore protein 1; Short=SASP	ANQNSSNQLVVPM(sub G)ATAAIDQMK		ANQNSSNQLVVPGATAAIDQMK	1		0
Bacillus sp. Bc15	A0A1M7C0T3	RecName: Full=Small, acid-soluble spore protein 1; Short=SASP	QSLGGFHK		QSLGGFHK	1	4900000
Bacillus sp. Bc15	A0A1M7C0T3	RecName: Full=Small, acid-soluble spore protein 1; Short=SASP	ANQNSSNQLVT(sub V)PGATAAIDQMK		ANQNSSNQLVVPGATAAIDQMK	1		9440000
Bacillus sp. Bc15	A0A1M7C0T3	RecName: Full=Small, acid-soluble spore protein 1; Short=SASP	ANQNS(+13.03)SNQLVVPGATAAIDQMK	Michael addition with methylamine	ANQNSSNQLVVPGATAAIDQMK	1	1040000
Bacillus sp. Bc15	A0A1M7C0T3	RecName: Full=Small, acid-soluble spore protein 1; Short=SASP	RLM(sub V)E(sub A)MAEQSLGGFHK		RLVAMAEQSLGGFHK	1	0
Bacillus sp. Bc15	A0A1M7C0T3	RecName: Full=Small, acid-soluble spore protein 1; Short=SASP	AN(+29.02)QNSSNQLVVPGATAAIDQMK	Deamidation followed by esterification with ethanol	ANQNSSNQLVVPGATAAIDQMK	1		0
Bacillus sp. Bc15	A0A1M7C0T3	RecName: Full=Small, acid-soluble spore protein 1; Short=SASP	SSNQLVVPGS(sub A)TAAIDQMK		SSNQLVVPGATAAIDQMK	1	77400000	261000000
Bacillus sp. Bc15	A0A1M7C0T3	RecName: Full=Small, acid-soluble spore protein 1; Short=SASP	QNSSNM(sub Q)LVVPGATAAIDQMK		QNSSNQLVVPGATAAIDQMK	1	0
Bacillus sp. Bc15	A0A1M7C0T3	RecName: Full=Small, acid-soluble spore protein 1; Short=SASP	LVH(sub A)MAEQSLGGFHK		LVAMAEQSLGGFHK	1			4640000
Bacillus sp. Bc15	A0A1M7C0T3	RecName: Full=Small, acid-soluble spore protein 1; Short=SASP	E(sub Q)NSSNQLVVPGATAAIDQMK		QNSSNQLVVPGATAAIDQMK	1	959000
Bacillus sp. Bc15	A0A1M7C0T3	RecName: Full=Small, acid-soluble spore protein 1; Short=SASP	ANQNSSNE(sub Q)LVVPGATAAIDQF(sub M)K		ANQNSSNQLVVPGATAAIDQMK	1			1950000
Bacillus sp. Bc15	A0A1M7C0T3	RecName: Full=Small, acid-soluble spore protein 1; Short=SASP	NQNW(sub S)SNQLVVPGATAAIDQMK		NQNSSNQLVVPGATAAIDQMK	1	35600000
Bacillus sp. Bc15	A0A1M7C0T3	RecName: Full=Small, acid-soluble spore protein 1; Short=SASP	GSVGGEITK		GSVGGEITK	7	42900000
Bacillus sp. Bc15	A0A1M7C0T3	RecName: Full=Small, acid-soluble spore protein 1; Short=SASP	AD(sub N)GSVGGEITKR		ANGSVGGEITKR	6		235000000		3670000										794510
Bacillus sp. Bc15	A0A1M7C0T3	RecName: Full=Small, acid-soluble spore protein 1; Short=SASP	ANGS(-18.01)VGGEITK	Dehydration	ANGSVGGEITK	6		2550000
Bacillus sp. Bc15	A0A1M7C0T3	RecName: Full=Small, acid-soluble spore protein 1; Short=SASP	GVQLGADSTAR		GVQLGADSTAR	2	0		0								8788400
Bacillus sp. Bc15	A0A1M7C0T3	RecName: Full=Small, acid-soluble spore protein 1; Short=SASP	ANQNSS(-18.01)NQLVVPGATAAIDQM(+15.99)K	Dehydration; Oxidation (M)	ANQNSSNQLVVPGATAAIDQMK	1		0
Bacillus sp. Bc15	A0A1M7C0T3	RecName: Full=Small, acid-soluble spore protein 1; Short=SASP	LP(sub V)AMAEE(sub Q)SLGGFHK		LVAMAEQSLGGFHK	1			124000
Bacillus sp. Bc15	A0A1M7C0T3	RecName: Full=Small, acid-soluble spore protein 1; Short=SASP	RLVAMAEP(sub Q)SLGGFHK		RLVAMAEQSLGGFHK	1	106000
Bacillus sp. Bc15	A0A1M7C0T3	RecName: Full=Small, acid-soluble spore protein 1; Short=SASP	W(sub Y)T(sub E)IAQEFGVQLGADSTAR		YEIAQEFGVQLGADSTAR	2	2530000
Bacillus sp. Bc15	A0A1M7C0T3	RecName: Full=Small, acid-soluble spore protein 1; Short=SASP	ANQH(sub N)SSNQLVVPGATAAIDQMK		ANQNSSNQLVVPGATAAIDQMK	1		0
Bacillus sp. Bc15	A0A1M7C0T3	RecName: Full=Small, acid-soluble spore protein 1; Short=SASP	GGEV(sub I)TKRM(sub L)VAMAEQSLGGFHK		GGEITKRLVAMAEQSLGGFHK	1	2720000					385000								684580
Bacillus sp. Bc15	A0A1M7C0T3	RecName: Full=Small, acid-soluble spore protein 1; Short=SASP	RM(sub L)VM(sub A)MAEQSLGGFHK		RLVAMAEQSLGGFHK	1	236000	11400000	155000
Bacillus sp. Bc15	A0A1M7C0T3	RecName: Full=Small, acid-soluble spore protein 1; Short=SASP	AD(sub N)QNSSD(sub N)QLVVPGATAAIDQMK		ANQNSSNQLVVPGATAAIDQMK	1	0								0
Bacillus sp. Bc15	A0A1M7C0T3	RecName: Full=Small, acid-soluble spore protein 1; Short=SASP	GSVGGEITKR		GSVGGEITKR	7	2550000		3140000	159000
Bacillus sp. Bc15	A0A1M7C0T3	RecName: Full=Small, acid-soluble spore protein 1; Short=SASP	C(sub Q)LVVPGATAAIDQMK		QLVVPGATAAIDQMK	1			6180000
Bacillus sp. Bc15	A0A1M7C0T3	RecName: Full=Small, acid-soluble spore protein 1; Short=SASP	E(sub A)NQNSSNQLVVPGATAAIDQMK		ANQNSSNQLVVPGATAAIDQMK	1			1070000
Bacillus sp. Bc15	A0A1M7C0T3	RecName: Full=Small, acid-soluble spore protein 1; Short=SASP	SLGGFHK		SLGGFHK	1	126000000	36700000	36700000	3960000
Bacillus sp. Bc15	A0A1M7C0T3	RecName: Full=Small, acid-soluble spore protein 1; Short=SASP	ANQNSSNQLVVPGAT(-18.01)AAIDQMK	Dehydration	ANQNSSNQLVVPGATAAIDQMK	1		0
Bacillus sp. Bc15	A0A1M7C0T3	RecName: Full=Small, acid-soluble spore protein 1; Short=SASP	Q(sub E)IAQEFGVQLGADSTAR		EIAQEFGVQLGADSTAR	2	0
Bacillus sp. Bc15	A0A1M7C0T3	RecName: Full=Small, acid-soluble spore protein 1; Short=SASP	VVPGV(sub A)TAAIDQMK		VVPGATAAIDQMK	1		1590000
Bacillus sp. Bc15	A0A1M7C0T3	RecName: Full=Small, acid-soluble spore protein 1; Short=SASP	ANGSVGGEIF(sub T)R(sub K)R		ANGSVGGEITKR	6		1670000
Bacillus sp. Bc15	A0A1M7C0T3	RecName: Full=Small, acid-soluble spore protein 1; Short=SASP	LVM(sub A)MAQ(sub E)QSLGGFHK		LVAMAEQSLGGFHK	1	10800000
Bacillus sp. Bc15	A0A1M7C0T3	RecName: Full=Small, acid-soluble spore protein 1; Short=SASP	M(sub A)NQNT(sub S)SNQLVVPGATAAIDQMK		ANQNSSNQLVVPGATAAIDQMK	1	0
Pseudomonas sp. GM17	WP_007923459.1	---NA---	TDPVDAFAFEEETN(+.98)GADSSK	Deamidation (NQ)	TDPVDAFAFEEETNGADSSK	1	212000	54000000	415000	0	101000000	87600000	0	0	67780000	0	9358600	5156500	3155800	2789900	10801000	2374400	0		1240600			21064000		0
Pseudomonas sp. GM17	WP_007923459.1	---NA---	GVESGGEVPNLPTHTFPTDDGGVDM(+15.99)K	Oxidation (M)	GVESGGEVPNLPTHTFPTDDGGVDMK	1	182000000	275000000	49300000	116000000	331000000	233000000	240170000	60439000	105170000	20939000	59475000	48798000		39897000	18184000	11577000		4194500	168310000			54828000		17458000
Pseudomonas sp. GM17	WP_007923459.1	---NA---	GVESGGEVPNLPTHTFPTDDGGVDMK		GVESGGEVPNLPTHTFPTDDGGVDMK	1	335000000		156000000	159000000	219000000	425000000	431310000	88344000	179630000	34714000	82874000	71598000	21445000	49367000	27540000	34490000	15494000	12615000	201110000	2907700		109110000		44182000
Pseudomonas sp. GM17	WP_007923459.1	---NA---	GLSYLVNNTETDDQLK		GLSYLVNNTETDDQLK	1	252000000	440000000	249000000	220000000	612000000	528000000	269400000	185150000	242980000	56548000	65569000	69720000	36249000	68632000	36892000	49875000	38712000	50281000	432560000	3914500	0	135300000		64583000
Pseudomonas sp. GM17	WP_007923459.1	---NA---	TDPVDAFAFEEETNGADSSK		TDPVDAFAFEEETNGADSSK	1	62200000	88000000	46000000	80800000	5460000	39500000	88591000	55273000	6618000	19812000	12784000	25764000	8574600	19381000	5676100	5361200	2677700	0	102180000			36112000		17620000
Pseudomonas sp. GM17	WP_007923459.1	---NA---	TDPVDAFAFEEETN(-17.03)GADSSK	Ammonia-loss (N)	TDPVDAFAFEEETNGADSSK	1		1230000		3090000	5530000		758980												0
Pseudomonas sp. GM17	WP_007923459.1	---NA---	LPYLFATC(+57.02)R	Carbamidomethylation	LPYLFATCR	1	7820000		7450000	5690000	1210000	13200000	45067000	13148000	2408200	1540000	26017000	9074900	6971200	13754000	2516700	18455000	9745100	234150	104980000			79343000		28092000
Pseudomonas sp. GM17	WP_007923459.1	---NA---	C(+57.02)PTEIAIADR	Carbamidomethylation	CPTEIAIADR	1	205000000	345000000	234000000	158000000	214000000	369000000	298800000	223300000	132110000	136470000	36115000	83614000	89677000	37689000	76489000	0	18283000		208490000			65190000		0
Pseudomonas sp. GM17	WP_007923459.1	---NA---	GTAWDQSPIFK		GTAWDQSPIFK	1	277000000	152000000	181000000	139000000	203000000	235000000	212840000	83260000	107260000		60257000	42262000	28185000	27567000	15451000	25272000		0	331850000			143420000		77847000
Pseudomonas sp. GM17	WP_007923459.1	---NA---	ILNYVDGDPAHSTETTK		ILNYVDGDPAHSTETTK	1	26500000	8770000	8080000	14700000	0	0	4330300	9632100	3800900	1330300	189610	735730			183600				16841000			1111600
Pseudomonas sp. GM17	WP_007923459.1	---NA---	NGFMPLLHK		NGFMPLLHK	1	45100000		12300000	5980000	25800000	41000000	55133000	14992000	15183000	3730000	13492000	8626000	1650000	7395700	4464000	3502000	4817800	3710800	54076000	722780		25054000		14087000
Pseudomonas sp. GM17	WP_007923459.1	---NA---	QKPAEYDDPDATANANLAAR		QKPAEYDDPDATANANLAAR	1	72200000	68300000	34700000	22500000	85200000	93000000	44222000	8591800	33591000	6432800	8840700	8203900	1518900	4272900	2803800		589910		33829000			11087000		2069900
Pseudomonas sp. GM17	WP_007923459.1	---NA---	PAEYDDPDATANANLAAR		PAEYDDPDATANANLAAR	2	207000000	303000000	195000000	131000000	193000000	224000000	150260000	86874000	127620000	39895000	55027000	64529000	26520000	26312000	16524000	7457300	8485600	9793700	195130000			50334000		18945000
Pseudomonas sp. GM17	WP_007923459.1	---NA---	IGAQSLQKPAEYDDPDATANANLAAR		IGAQSLQKPAEYDDPDATANANLAAR	1	44300000	40800000	29500000	25700000	82300000	70600000	26729000	8689300	32925000		7283900	6391400		5532000	2429100	1399700			43650000			11297000		2498400
Pseudomonas sp. GM17	WP_007923459.1	---NA---	N(+.98)GFM(+15.99)PLLHK	Deamidation (NQ); Oxidation (M)	NGFMPLLHK	1	123000000	78600000	95100000	30400000	39900000	50800000	107730000	33937000	49718000	3089000	22425000	5940500	2384000	3311800	2721500	3186500	2298900		114280000			49297000		19542000
Pseudomonas sp. GM17	WP_007923459.1	---NA---	N(+.98)GFMPLLHK	Deamidation (NQ)	NGFMPLLHK	1	154000000	16100000	39300000	31400000	141000000	149000000	182350000	44160000	77995000	8020800	45299000	23556000	14985000	27429000	7642900	14175000	12273000	8755100	205510000	1723600		113510000		52741000
Pseudomonas sp. GM17	WP_007923459.1	---NA---	ISAASPTVMGMGSWQELSNPR		ISAASPTVMGMGSWQELSNPR	1	7530000	2180000		0	48800000	38800000	14008000	1877400			2119800		1020500	1497100					11650000			6667600		765340
Pseudomonas sp. GM17	WP_007923459.1	---NA---	TELISNDAIK		TELISNDAIK	1	360000000	498000000	332000000	294000000	450000000	420000000	253900000	187840000	211550000	86838000	85913000	56702000	49820000		22831000			974020	428900000	543340		154030000		0
Pseudomonas sp. GM17	WP_007923459.1	---NA---	SIESIIAAIDAK		SIESIIAAIDAK	1	283000		324000	0		1160000	26248000	368640			10185000		286110	760990		138040			2814200			14672000		1820100
Pseudomonas sp. GM17	WP_007923459.1	---NA---	NTDLAAFIGAQSLQK		NTDLAAFIGAQSLQK	1	73000000	1210000	22300000	34600000	117000000	89700000	111290000	34647000	58944000	6865600	34809000	9724500		5610700					216610000			54097000		19554000
Pseudomonas sp. GM17	WP_007923459.1	---NA---	GLSYLVNN(+.98)TETDDQLK	Deamidation (NQ)	GLSYLVNNTETDDQLK	1	0	0
Pseudomonas sp. GM17	WP_007923459.1	---NA---	TLAEQALSK		TLAEQALSK	1	353000000	496000000	341000000	293000000	947000000	332000000	233310000	163050000	205920000	78848000	77599000	59701000	25416000	29845000	43394000	0	0	0	441390000			178900000		94779000
Pseudomonas sp. GM17	WP_007923459.1	---NA---	SLQKPAEYDDPDATANANLAAR		SLQKPAEYDDPDATANANLAAR	1	30600000		14200000		24400000	16500000
Pseudomonas sp. GM17	WP_007923459.1	---NA---	GVESGGEVPN(+.98)LPTHTFPTDDGGVDMK	Deamidation (NQ)	GVESGGEVPNLPTHTFPTDDGGVDMK	1	387000																		12194000
Pseudomonas sp. GM17	WP_007923459.1	---NA---	IGAQSLE(sub Q)KPAEYDDPDATANANLAAR		IGAQSLQKPAEYDDPDATANANLAAR	1	0		0
Pseudomonas sp. GM17	WP_007923459.1	---NA---	AAAEVVVEEIEGNPGYYSSK		AAAEVVVEEIEGNPGYYSSK	1	523000		311000		547000	0													670930			605440
[truncated: 114,363 more rows]

## Sheet: Processed PEAKS R2A dataset
						Averaged peptide abundances
Organism	Protein Accession	Protein Description	Peptide	PTM	Unimod Category	R0	R1	R2	R3	R4	R5	R10	R15
[truncated: 53,304 more rows]

## Sheet: Summary of PEAKS MOPS dataset
							Peak area bundances of biological triplicates per passage
[truncated: 75,047 more rows]

[truncated: 1 more sheets: Processed PEAKS MOPS dataset]
