# Supplementary material for: Metaproteomics reveals insights into microbial structure, interactions, and dynamic regulation in defined communities as they respond to environmental disturbance
Source: BMC Microbiol. 2021 Nov 8;21:308. doi: 10.1186/s12866-021-02370-4 (PMC8574000; doi:10.1186/s12866-021-02370-4)
Supplement: Supplementary file 8 — Additional file 8. [file 12866_2021_2370_MOESM8_ESM.xlsx]

## Sheet: Supplemental Table 7
Supplemental Table 7. PTM profile tables from PEAKS showing the abundances of modified and unmodified peptides per identified protein at both rich and minimal media datasets. See Materials & Methods section for a detailed description.
Sheet 1. Original PTM profile table for the rich media dataset.
Sheet 2. Averaged PTM profile table for the rich media dataset only considering abundances in at least two out of three biological replicates per passage. Abundance ratios of modified versus unmodified peptides is also shown.
Sheet 3. Original PTM profile table for the minimal media dataset.
Sheet 4. Averaged PTM profile table for the minimal media dataset only considering abundances in at least two out of three biological replicates per passage. Abundance ratios of modified versus unmodified peptides is also shown.

## Sheet: Sheet 1
Organism	Protein	Protein Description	Modifications	Protein Position	Modified Peptide Sequence Window	1R0 modified	1R0 unmodified	2R0 modified	2R0 unmodified	3R0 modified	3R0 unmodified	1R1 modified	1R1 unmodified	2R1 modified	2R1 unmodified	3R1 modified	3R1 unmodified	1R2 modified	1R2 unmodified	2R2 modified	2R2 unmodified	3R2 modified	3R2 unmodified	1R3 modified	1R3 unmodified	2R3 modified	2R3 unmodified	3R3 modified	3R3 unmodified	1R4 modified	1R4 unmodified	2R4 modified	2R4 unmodified	3R4 modified	3R4 unmodified	1R5 modified	1R5 unmodified	2R5 modified	2R5 unmodified	3R5 modified	3R5 unmodified	1R10 modified	1R10 unmodified	2R10 modified	2R10 unmodified	3R10 modified	3R10 unmodified	1R15 modified	1R15 unmodified
Pantoea sp. YR343	J2UXD1	RecName: Full=Flagellin; AltName: Full=Phase 1-C flagellin	Deamidation (NQ)	Q3	********MAqVINTNSLSLI	0	15600000	175000	13900000	0	7740000
Pantoea sp. YR343	J2UXD1	RecName: Full=Flagellin; AltName: Full=Phase 1-C flagellin	Deamidation (NQ)	N6	*****MAQVInTNSLSLITQN	0	15600000	119000	13900000	0	7740000													0	0	276000	1190000	0	0
Pantoea sp. YR343	J2UXD1	RecName: Full=Flagellin; AltName: Full=Phase 1-C flagellin	Deamidation (NQ)	Q48	INSAKDDAAGqAIANRFQSNI	0	16700000	0	21300000	5550000	65300000																																					0	119000000
Pantoea sp. YR343	J2UXD1	RecName: Full=Flagellin; AltName: Full=Phase 1-C flagellin	Deamidation (NQ)	N69	TGLTQAARNAnDGISAAQTTE	0	34500000	6570000	146000000	37700	17300000	0	21200000	0	189000000	673000	127000000																															0	121000000
Pantoea sp. YR343	J2UXD1	RecName: Full=Flagellin; AltName: Full=Phase 1-C flagellin	Deamidation (NQ)	Q76	RNANDGISAAqTTEGALSEIN	0	37700000	3490000	149000000	125000	17200000	1050000	20100000	0	189000000	0	127000000																			0	134000000	9240000	60800000	0	55100000	0	175000000	1290000	199000000	1280000	225000000	0	121000000
Pantoea sp. YR343	J2UXD1	RecName: Full=Flagellin; AltName: Full=Phase 1-C flagellin	Replacement of proton with ammonium ion	E79	NDGISAAQTTeGALSEINNNL	0	37700000	413000	153000000	0	17300000
Pantoea sp. YR343	J2UXD1	RecName: Full=Flagellin; AltName: Full=Phase 1-C flagellin	Deamidation (NQ)	Q98	NLQRVRELTVqSQNGTNSQSD	0	19000000	171000	32200000	0	13100000																															0	20200000	0	106000000	468000	34200000
Pantoea sp. YR343	J2UXD1	RecName: Full=Flagellin; AltName: Full=Phase 1-C flagellin	Deamidation (NQ)	Q100	QRVRELTVQSqNGTNSQSDLD	0	19000000	3860000	28500000	195000	13000000																			0	3500000	441000	4010000	0	0	0	43200000	151000	20200000	0	8570000	0	20200000	0	106000000	468000	34200000	0	32200000
Pantoea sp. YR343	J2UXD1	RecName: Full=Flagellin; AltName: Full=Phase 1-C flagellin	Deamidation (NQ)	N101	RVRELTVQSQnGTNSQSDLDS	8710000	10300000	9660000	22700000	7570000	5580000	7890000	6150000	30900000	26700000	27300000	14900000													1120000	2380000	1350000	3100000	0	0	20000000	23200000	8170000	12200000	4570000	4000000	9070000	11100000	47400000	58200000	11500000	23100000	14900000	17400000
Pantoea sp. YR343	J2UXD1	RecName: Full=Flagellin; AltName: Full=Phase 1-C flagellin	Deamidation (NQ)	Q129	RLDEIDRVSGqTQFNGVNVLS	0	142000000	1310000	183000000	0	143000000																																					0	289000000
Pantoea sp. YR343	J2UXD1	RecName: Full=Flagellin; AltName: Full=Phase 1-C flagellin	Deamidation (NQ)	N133	IDRVSGQTQFnGVNVLSKDGT	63300000	78700000	96100000	88300000	68900000	73600000	6630000	74800000	106000000	161000000	83800000	120000000													27600000	37300000	17000000	36900000	9190000	16300000	95600000	168000000	80100000	108000000	43400000	81900000	65700000	108000000	181000000	254000000	152000000	177000000	115000000	174000000
Pantoea sp. YR343	J2UXD1	RecName: Full=Flagellin; AltName: Full=Phase 1-C flagellin	Deamidation (NQ)	Q147	VLSKDGTLKIqVGANDGQTIN	4190000	12900000	0	7160000	177000	6620000	0	3290000	0	8180000	109000	7990000																									0	4050000	0	59800000	299000	10700000
Pantoea sp. YR343	J2UXD1	RecName: Full=Flagellin; AltName: Full=Phase 1-C flagellin	Deamidation (NQ)	N151	DGTLKIQVGAnDGQTINIDLK	1010000	16000000	0	7160000	311000	6590000																															0	4050000	852000	58900000	0	11000000
Pantoea sp. YR343	J2UXD1	RecName: Full=Flagellin; AltName: Full=Phase 1-C flagellin	Deamidation (NQ)	Q154	LKIQVGANDGqTINIDLKQID	0	17100000	0	7160000	219000	6680000
Pantoea sp. YR343	J2UXD1	RecName: Full=Flagellin; AltName: Full=Phase 1-C flagellin	Asn->Asp substitution	N171	KQIDSKTLGLnGFNVNGSGTI	0	4600000	3950000	64600000	1070000	17800000
Pantoea sp. YR343	J2UXD1	RecName: Full=Flagellin; AltName: Full=Phase 1-C flagellin	Deamidation (NQ)	N171	KQIDSKTLGLnGFNVNGSGTI	1220000	4600000	13600000	59100000	5570000	17800000	0	36100000	3170000	113000000	1710000	121000000													8540000	23700000	707000	2430000	0	1240000	0	117000000	35300000	23500000	15600000	33200000	25700000	91200000	74400000	251000000	1040000	117000000	0	150000000
Pantoea sp. YR343	J2UXD1	RecName: Full=Flagellin; AltName: Full=Phase 1-C flagellin	Asn->Asp substitution	N174	DSKTLGLNGFnVNGSGTIANK	0	5750000	0	70200000	94000	23600000
Pantoea sp. YR343	J2UXD1	RecName: Full=Flagellin; AltName: Full=Phase 1-C flagellin	Deamidation (NQ)	N174	DSKTLGLNGFnVNGSGTIANK	77800	5750000	7970000	68700000	756000	23600000	0	36100000	26100	116000000	0	123000000							0	0	514000	0	0	0													17300000	99600000	4460000	321000000	0	118000000
Pantoea sp. YR343	J2UXD1	RecName: Full=Flagellin; AltName: Full=Phase 1-C flagellin	Asn->Asp substitution	N176	KTLGLNGFNVnGSGTIANKAA	0	4830000	3950000	49800000	0	7710000	0	36100000	0	18200000	218000	23400000																			0	40400000	3190000	20300000	0	2190000	0	32000000	28600000	222000000	0	11900000	0	54200000
Pantoea sp. YR343	J2UXD1	RecName: Full=Flagellin; AltName: Full=Phase 1-C flagellin	Deamidation (NQ)	N176	KTLGLNGFNVnGSGTIANKAA	997000	4830000	39600000	33100000	16700000	7710000	35800000	243000	97800000	18200000	99200000	23400000													30400000	1810000	0	3130000	1240000	0	76500000	40400000	35300000	20300000	46600000	2190000	84900000	32000000	198000000	98400000	106000000	11900000	94200000	54200000
Pantoea sp. YR343	J2UXD1	RecName: Full=Flagellin; AltName: Full=Phase 1-C flagellin	Deamidation (NQ)	N223	LTADTAFSKLnTGDTVTIATG	0	2430000	403000	37800000	0	3030000
Pantoea sp. YR343	J2UXD1	RecName: Full=Flagellin; AltName: Full=Phase 1-C flagellin	Replacement of proton with ammonium ion	D226	DTAFSKLNTGdTVTIATGANA	0	2430000	0	38200000	115000	2920000	0	2420000	628000	16300000	418000	9380000																															181000	27600000
Pantoea sp. YR343	J2UXD1	RecName: Full=Flagellin; AltName: Full=Phase 1-C flagellin	Deamidation (NQ)	N235	GDTVTIATGAnAGTYTYDATA	0	2430000	9000000	35100000	0	11500000																																					0	27800000
Pantoea sp. YR343	J2UXD1	RecName: Full=Flagellin; AltName: Full=Phase 1-C flagellin	Deamidation (NQ)	N259	TTTKTVTTGAnTTALGASLKA	375000	223000000	207000	388000000	0	215000000																			0	144000000	0	126000000	1230000	38500000	0	287000000	2440000	222000000	0	171000000							0	353000000
Pantoea sp. YR343	J2UXD1	RecName: Full=Flagellin; AltName: Full=Phase 1-C flagellin	Deamidation (NQ)	N509	IQNRLDSAVTnLNNTTTNLSE	0	151000000	0	213000000	770000	133000000							0	7220000	0	9650000	919000	2470000													0	242000000	1010000	176000000	0	124000000
Pantoea sp. YR343	J2UXD1	RecName: Full=Flagellin; AltName: Full=Phase 1-C flagellin	Deamidation (NQ)	N511	NRLDSAVTNLnNTTTNLSEAQ	0	151000000	0	213000000	1470000	132000000	3050000	126000000	10700000	230000000	6650000	197000000																			7520000	234000000	1010000	176000000	260000	123000000	2690000	162000000	16200000	372000000	10400000	271000000	4150000	206000000
Pantoea sp. YR343	J2UXD1	RecName: Full=Flagellin; AltName: Full=Phase 1-C flagellin	Replacement of proton with ammonium ion	E519	NLNNTTTNLSeAQSRIQDADY	2460000	148000000	0	213000000	0	134000000	21000000	108000000	0	241000000	10100000	193000000																			16200000	226000000	0	177000000	7370000	116000000	12900000	152000000	37700000	350000000	0	281000000	15600000	194000000
Pantoea sp. YR343	J2UXD1	RecName: Full=Flagellin; AltName: Full=Phase 1-C flagellin	Oxidation (M)	M536	DADYATEVSNmSKAQIIQQAG	7520000	138000000	12200000	223000000	3170000	124000000	23800000	97300000	0	258000000	0	210000000													0	48700000	3210000	45100000	0	26400000	23300000	187000000	16000000	144000000	11300000	105000000	28700000	141000000	96000000	341000000	53200000	247000000	32500000	232000000
Pantoea sp. YR343	J2UXD1	RecName: Full=Flagellin; AltName: Full=Phase 1-C flagellin	Deamidation (NQ)	N547	SKAQIIQQAGnSVLAKANQVP	4970000	260000000	0	383000000	5460000	242000000	5800000	198000000	2420000	469000000	1780000	421000000													2150000	116000000	0	118000000	0	56600000	8400000	387000000	5680000	296000000	3690000	222000000	0	297000000	19800000	653000000	16700000	504000000	9700000	423000000
Pantoea sp. YR343	J2UXD1	RecName: Full=Flagellin; AltName: Full=Phase 1-C flagellin	Sodium adduct	G566	VPQQVLSLLQg**********	0	28000000	489000	28700000	0	18400000
Pantoea sp. YR343	J2UXD1	RecName: Full=Flagellin; AltName: Full=Phase 1-C flagellin	Replacement of proton with ammonium ion	G566	VPQQVLSLLQg**********	0	28000000	277000	28700000	0	18400000
Pseudomonas sp. GM17	WP_007931140.1	RecName: Full=Porin D; AltName: Full=Imipenem/basic amino acid-specific outer membrane pore; AltName: Full=Outer membrane protein D2; Flags: Precursor	Oxidation (M)	M109	GGDGTGGTGNmSRDSDGDVNN	0	120000000	0	170000000	2900000	120000000	6570000	216000000	3480000	49100000	5860000	112000000	16600000	298000000	9850000	165000000	5360000	285000000	6540000	135000000	12500000	169000000	4040000	135000000	10000000	53300000	9710000	47700000	10400000	155000000	20100000	192000000	7980000	124000000	16900000	141000000	27500000	208000000	7390000	320000000	2730000	134000000	4140000	55600000
Pseudomonas sp. GM17	WP_007931140.1	RecName: Full=Porin D; AltName: Full=Imipenem/basic amino acid-specific outer membrane pore; AltName: Full=Outer membrane protein D2; Flags: Precursor	Phosphorylation (STY)	T135	GAAVKFRISKtELKAGDMQPS	0	0	538000	0	0	0																															0	0	0	0	1330000	0	512000	0
Pseudomonas sp. GM17	WP_007931140.1	RecName: Full=Porin D; AltName: Full=Imipenem/basic amino acid-specific outer membrane pore; AltName: Full=Outer membrane protein D2; Flags: Precursor	Carbamidomethylation (DHKE X@N-term)	D141	RISKTELKAGdMQPSTSPVFA	0	823000000	10000000	1290000000	24000000	821000000	93800000	1120000000	195000000	1530000000	101000000	1380000000	68700000	1780000000	80800000	1160000000	2030000	2410000000	63100000	967000000	93300000	1190000000	135000000	1200000000	55300000	834000000	136000000	1010000000	10500000	1260000000	0	1240000000	118000000	1000000000	201000000	1300000000	145000000	1380000000	283000000	1700000000	0	1460000000	0	1130000000
Pseudomonas sp. GM17	WP_007931140.1	RecName: Full=Porin D; AltName: Full=Imipenem/basic amino acid-specific outer membrane pore; AltName: Full=Outer membrane protein D2; Flags: Precursor	Methylation(others)	D141	RISKTELKAGdMQPSTSPVFA	0	823000000	465000	1290000000	0	821000000																									0	1240000000	0	1000000000	186000	1300000000
Pseudomonas sp. GM17	WP_007931140.1	RecName: Full=Porin D; AltName: Full=Imipenem/basic amino acid-specific outer membrane pore; AltName: Full=Outer membrane protein D2; Flags: Precursor	Oxidation (M)	M142	ISKTELKAGDmQPSTSPVFAV	262000000	560000000	298000000	1010000000	269000000	576000000	423000000	784000000	19500000	1710000000	16700000	1460000000	520000000	1330000000	372000000	868000000	779000000	1630000000	275000000	755000000	566000000	713000000	488000000	840000000	329000000	557000000	370000000	771000000	303000000	962000000	24900000	1200000000	285000000	829000000	477000000	1010000000	422000000	1090000000	513000000	1460000000	335000000	1120000000	278000000	847000000
Pseudomonas sp. GM17	WP_007931140.1	RecName: Full=Porin D; AltName: Full=Imipenem/basic amino acid-specific outer membrane pore; AltName: Full=Outer membrane protein D2; Flags: Precursor	Dethiomethyl	M142	ISKTELKAGDmQPSTSPVFAV	0	560000000	452000	1010000000	0	576000000	395000	784000000	1990000	1710000000	1050000	1460000000	774000	1330000000	0	868000000	0	1630000000	156000	755000000	0	713000000	1690000	840000000	0	557000000	4460000	771000000	537000	962000000	8790000	1200000000	5890000	829000000	8460000	1010000000	6750000	1090000000	4260000	1460000000	2700000	1120000000	1490000	847000000
Pseudomonas sp. GM17	WP_007931140.1	RecName: Full=Porin D; AltName: Full=Imipenem/basic amino acid-specific outer membrane pore; AltName: Full=Outer membrane protein D2; Flags: Precursor	Deamidation (NQ)	Q143	SKTELKAGDMqPSTSPVFAVG	0	823000000	282000	1300000000	0	845000000	0	1210000000	2730000	1720000000	0	1480000000							0	1030000000	0	1280000000	342000	1330000000	955000	889000000	2860000	1150000000	0	1270000000	0	1100000000	3990000	1120000000	0	1500000000	3850000	1520000000	1010000	1990000000	0	1400000000
Pseudomonas sp. GM17	WP_007931140.1	RecName: Full=Porin D; AltName: Full=Imipenem/basic amino acid-specific outer membrane pore; AltName: Full=Outer membrane protein D2; Flags: Precursor	Deamidation (NQ)	Q160	FAVGGSRILPqTASGFQLQSS	0	777000000	627000	677000000	0	616000000	0	1150000000	1570000	2290000000	0	1910000000	0	1610000000	0	1210000000	1080000	2130000000	639000	499000000	1370000	918000000	563000	962000000	1660000	815000000	468000	989000000	681000	1460000000	7300000	1310000000	0	969000000	2500000	1460000000	5100000	1620000000	0	2050000000	5870000	1490000000	0	1200000000
Pseudomonas sp. GM17	WP_007931140.1	RecName: Full=Porin D; AltName: Full=Imipenem/basic amino acid-specific outer membrane pore; AltName: Full=Outer membrane protein D2; Flags: Precursor	Deamidation (NQ)	N174	GFQLQSSEIKnLDLEGGHFYS	0	556000000	3030000	80000000	2790000	435000000	2600000	625000000	6250000	617000000	25200000	859000000	1380000	2450000000	408000	1400000000	0	1240000000	2290000	579000000	10400000	2030000000	272000	1210000000	677000000	1140000000	77800000	1700000000	0	1380000000	1310000000	2710000000	6110000	1960000000	99900000	2360000000	342000	2620000000	3080000	3770000000	3190000	1830000000	2180000	3020000000
Pseudomonas sp. GM17	WP_007931140.1	RecName: Full=Porin D; AltName: Full=Imipenem/basic amino acid-specific outer membrane pore; AltName: Full=Outer membrane protein D2; Flags: Precursor	2-amino-3-oxo-butanoic_acid	Y183	KNLDLEGGHFySATSQDSNAR	4350000	552000000	0	83000000	0	440000000																															0	2630000000	0	3790000000	2270000	1840000000
Pseudomonas sp. GM17	WP_007931140.1	RecName: Full=Porin D; AltName: Full=Imipenem/basic amino acid-specific outer membrane pore; AltName: Full=Outer membrane protein D2; Flags: Precursor	Deamidation (NQ)	N191	HFYSATSQDSnARNGNLYANY	24000000	533000000	0	83000000	2770000	438000000	82600	628000000	12700000	611000000	531000	885000000	10300000	2440000000	14400000	1390000000	0	1240000000	9790000	573000000	41300000	1990000000	572000	1210000000	273000	1820000000	22000000	1760000000	10200000	1380000000	16400000	4000000000	0	1980000000	14600000	2450000000	25400000	2600000000	32800000	3760000000	2500000	1840000000	22500000	3010000000
Pseudomonas sp. GM17	WP_007931140.1	RecName: Full=Porin D; AltName: Full=Imipenem/basic amino acid-specific outer membrane pore; AltName: Full=Outer membrane protein D2; Flags: Precursor	Dimethylation(KR)	R193	YSATSQDSNArNGNLYANYAG	552000	556000000	0	83000000	0	440000000	0	628000000	469000	623000000	1160000	884000000	5600000	2450000000	1530000	1400000000	1090000	1240000000	472000	582000000	4860000	2030000000	1400000	1210000000	1590000	1820000000	1360000	1780000000	0	1390000000	1280000	3510000000	1140000	1980000000	1240000	2460000000	1940000	2620000000	6500000	3780000000	2740000	1840000000	3420000	3030000000
Pseudomonas sp. GM17	WP_007931140.1	RecName: Full=Porin D; AltName: Full=Imipenem/basic amino acid-specific outer membrane pore; AltName: Full=Outer membrane protein D2; Flags: Precursor	Deamidation (NQ)	N194	SATSQDSNARnGNLYANYAGI	2040000	8610000	2200000	0	0	1750000	11200000	0	15100000	0	16300000	1320000	21100000	9050000	7700000	1290000	24000000	970000	3020000	0	14300000	15300000	4620000	967000	3500000	11800000	11400000	3870000	12300000	5220000	20900000	2470000	6010000	1790000	19100000	0	14200000	7970000	78700000	62700000	24800000	10300000	37700000	5680000
Pseudomonas sp. GM17	WP_007931140.1	RecName: Full=Porin D; AltName: Full=Imipenem/basic amino acid-specific outer membrane pore; AltName: Full=Outer membrane protein D2; Flags: Precursor	Deamidation (NQ)	N196	TSQDSNARNGnLYANYAGIAS	8610000	2040000	0	2200000	1570000	181000	0	11200000	0	15100000	1320000	16300000	3470000	26700000	1200000	7800000	771000	24300000	0	3020000	3880000	25700000	293000	5290000	9880000	5460000	3050000	12200000	4280000	13300000	2350000	21000000	1560000	6240000	0	19100000	0	22100000	37700000	104000000	4690000	30400000	2960000	40800000
Pseudomonas sp. GM17	WP_007931140.1	RecName: Full=Porin D; AltName: Full=Imipenem/basic amino acid-specific outer membrane pore; AltName: Full=Outer membrane protein D2; Flags: Precursor	Deamidation (NQ)	N207	LYANYAGIASnSIDYFGGKYG	0	95400000	0	4140000	181000	62500000													0	182000000	171000	157000000	0	132000000													0	157000000	0	389000000	178000	113000000
Pseudomonas sp. GM17	WP_007931140.1	RecName: Full=Porin D; AltName: Full=Imipenem/basic amino acid-specific outer membrane pore; AltName: Full=Outer membrane protein D2; Flags: Precursor	Asn->Asp substitution	N221	YFGGKYGITDnLSASLYGAKL	24500000	129000000	0	110000000	0	179000000
Pseudomonas sp. GM17	WP_007931140.1	RecName: Full=Porin D; AltName: Full=Imipenem/basic amino acid-specific outer membrane pore; AltName: Full=Outer membrane protein D2; Flags: Precursor	Deamidation (NQ)	Q298	LKAHTITVAFqKVNGDTPFDY	2750000	284000000	0	38400000	5350000	197000000	6260000	183000000	1260000	295000000	5310000	337000000	12200000	638000000	10400000	385000000	3380000	311000000	3140000	170000000	21100000	640000000	11300000	342000000	6200000	251000000	10100000	321000000	8210000	367000000	3570000	516000000	10900000	400000000	9270000	343000000	14800000	614000000	38600000	1340000000	9820000	594000000	9310000	809000000
Pseudomonas sp. GM17	WP_007931140.1	RecName: Full=Porin D; AltName: Full=Imipenem/basic amino acid-specific outer membrane pore; AltName: Full=Outer membrane protein D2; Flags: Precursor	Deamidation (NQ)	N301	HTITVAFQKVnGDTPFDYIGV	177000000	371000000	10800000	113000000	106000000	252000000	215000000	250000000	609000000	626000000	379000000	643000000	805000000	1030000000	281000000	647000000	559000000	858000000	161000000	410000000	458000000	617000000	332000000	556000000	217000000	418000000	226000000	531000000	216000000	449000000	491000000	663000000	137000000	604000000	439000000	619000000	457000000	679000000	1410000000	1160000000	420000000	709000000	569000000	845000000
Pseudomonas sp. GM17	WP_007931140.1	RecName: Full=Porin D; AltName: Full=Imipenem/basic amino acid-specific outer membrane pore; AltName: Full=Outer membrane protein D2; Flags: Precursor	Ammonia-loss (N)	N301	HTITVAFQKVnGDTPFDYIGV	87500000	371000000	40300000	113000000	69300000	252000000	103000000	250000000	245000000	626000000	244000000	643000000	316000000	1030000000	188000000	647000000	333000000	858000000	120000000	410000000	192000000	617000000	149000000	556000000	115000000	418000000	138000000	531000000	158000000	449000000	220000000	663000000	152000000	604000000	207000000	619000000	209000000	679000000	332000000	1160000000	120000000	709000000	210000000	845000000
Pseudomonas sp. GM17	WP_007931140.1	RecName: Full=Porin D; AltName: Full=Imipenem/basic amino acid-specific outer membrane pore; AltName: Full=Outer membrane protein D2; Flags: Precursor	Dehydration	D303	ITVAFQKVNGdTPFDYIGVGG	1260000	635000000	0	172000000	644000	426000000	5320000	563000000	9680000	1470000000	0	1260000000	1580000	2140000000	0	1110000000	718000	1750000000	0	692000000	3430000	1240000000	1450000	1030000000	8190000	737000000	13200000	869000000	0	816000000	15900000	1340000000	13200000	866000000	0	1260000000	563000	1330000000	0	2870000000	341000	1250000000	0	1600000000
Pseudomonas sp. GM17	WP_007931140.1	RecName: Full=Porin D; AltName: Full=Imipenem/basic amino acid-specific outer membrane pore; AltName: Full=Outer membrane protein D2; Flags: Precursor	Deamidation (NQ)	Q335	GDSIFLANSIqYSDFNGPNEK	4780000	287000000	0	262000000	0	259000000	2300000	392000000	219000	471000000	0	430000000													0	405000000	2730000	391000000	0	502000000													0	703000000
Pseudomonas sp. GM17	WP_007931140.1	RecName: Full=Porin D; AltName: Full=Imipenem/basic amino acid-specific outer membrane pore; AltName: Full=Outer membrane protein D2; Flags: Precursor	Asn->Asp substitution	N340	LANSIQYSDFnGPNEKSAQIR	16800000	275000000	0	262000000	16500000	242000000	1060000	393000000	73500000	395000000	0	430000000	79400000	696000000	75600000	526000000	73600000	538000000	23600000	402000000	42100000	571000000	80500000	420000000	45800000	360000000	622000	393000000	32800000	469000000	14500000	377000000	40900000	416000000	66900000	517000000	806000	534000000	910000	819000000	34100000	508000000	54200000	649000000
Pseudomonas sp. GM17	WP_007931140.1	RecName: Full=Porin D; AltName: Full=Imipenem/basic amino acid-specific outer membrane pore; AltName: Full=Outer membrane protein D2; Flags: Precursor	Oxidation (M)	M355	KSAQIRYDLKmAEYGVPGLSF	1940000	6830000	0	0	1000000	0	12000000	0	0	0	8230000	0	518000	105000000	6700000	0	6810000	0	6370000	0	24500000	89700000	16300000	17000000	7950000	19100000	9430000	41100000	29500000	0	41300000	99100000	10700000	22900000	7640000	47800000	54400000	79900000	149000000	362000000	63600000	61300000	56800000	246000000
Pseudomonas sp. GM17	WP_007931140.1	RecName: Full=Porin D; AltName: Full=Imipenem/basic amino acid-specific outer membrane pore; AltName: Full=Outer membrane protein D2; Flags: Precursor	Oxidation (HW)	W373	LSFMTRYVKGwDIDGTGLADN	0	94200000	106000	15300000	0	103000000	353000	167000000	0	265000000	262000	333000000	6020000	791000000	0	345000000	2300000	372000000	0	213000000	6620000	572000000	901000	670000000	1950000	637000000	181000	397000000	379000	655000000	0	504000000	3330000	860000000	3140000	578000000	10900000	440000000	47000000	1380000000	9550000	510000000	14300000	497000000
Pseudomonas sp. GM17	WP_007931140.1	RecName: Full=Porin D; AltName: Full=Imipenem/basic amino acid-specific outer membrane pore; AltName: Full=Outer membrane protein D2; Flags: Precursor	Dihydroxy	W373	LSFMTRYVKGwDIDGTGLADN	0	94200000	51600	15300000	0	103000000							0	791000000	0	345000000	237000	372000000	151000	213000000	1530000	572000000	0	670000000							252000	504000000	0	860000000	0	578000000	0	440000000	8460000	1380000000	0	510000000	2450000	497000000
Pseudomonas sp. GM17	WP_007931140.1	RecName: Full=Porin D; AltName: Full=Imipenem/basic amino acid-specific outer membrane pore; AltName: Full=Outer membrane protein D2; Flags: Precursor	Deamidation (NQ)	N389	GLADNSVYRKnNGDPIYGADG	228000	115000000	0	62800000	0	187000000	13600000	381000000	1370000	63700000	641000	55400000	4900000	339000000	350000	193000000	0	191000000	0	140000000	7330000	280000000	5360000	351000000	10000000	123000000	2680000	175000000	0	243000000	9900000	106000000	6340000	176000000	967000	156000000	9500000	372000000	9110000	466000000	0	286000000	8300000	272000000
Pseudomonas sp. GM17	WP_007931140.1	RecName: Full=Porin D; AltName: Full=Imipenem/basic amino acid-specific outer membrane pore; AltName: Full=Outer membrane protein D2; Flags: Precursor	Deamidation (NQ)	N390	LADNSVYRKNnGDPIYGADGK	6420000	108000000	8670000	54200000	42900000	144000000	159000000	235000000	27600000	37400000	8530000	47500000	58400000	285000000	29900000	163000000	20900000	170000000	7260000	133000000	77800000	209000000	62900000	294000000	24300000	109000000	14600000	163000000	59600000	184000000	81200000	34800000	2940000	179000000	4240000	153000000	98300000	284000000	87600000	388000000	58900000	227000000	50700000	198000000
Pseudomonas sp. GM17	WP_007931140.1	RecName: Full=Porin D; AltName: Full=Imipenem/basic amino acid-specific outer membrane pore; AltName: Full=Outer membrane protein D2; Flags: Precursor	Ammonia-loss (N)	N405	YGADGKHNETnFEAKYVVQSG	0	295000000	0	253000000	285000	1020000000	1110000	1480000000	0	311000000	0	332000000							0	944000000	1190000	1560000000	1170000	1550000000	881000	1190000000	1070000	1040000000	856000	1640000000							1570000	1150000000	1950000	1320000000	0	1150000000	1710000	1200000000
Pseudomonas sp. GM17	WP_007931140.1	RecName: Full=Porin D; AltName: Full=Imipenem/basic amino acid-specific outer membrane pore; AltName: Full=Outer membrane protein D2; Flags: Precursor	Dimethylation(KR)	K409	GKHNETNFEAkYVVQSGPAKD	6050000	289000000	2350000	251000000	4750000	1020000000	5530000	1480000000	12800000	298000000	18700000	314000000	23800000	691000000	17700000	1630000000	19800000	597000000	0	944000000	15700000	1550000000	0	1560000000	9750000	1190000000	8770000	1030000000	8820000	1640000000	13100000	889000000	15000000	1100000000	11400000	319000000	20400000	1140000000	28300000	1290000000	25600000	1120000000	26800000	1180000000
Pseudomonas sp. GM17	WP_007931140.1	RecName: Full=Porin D; AltName: Full=Imipenem/basic amino acid-specific outer membrane pore; AltName: Full=Outer membrane protein D2; Flags: Precursor	Pyro-glu from Q	Q426	PAKDLSFRVRqAWHFANSDQG	143000000	275000000	128000000	4950000	150000000	132000000	236000000	146000000	341000000	348000000	373000000	522000000	501000000	575000000	365000000	289000000	525000000	329000000	252000000	110000000	436000000	432000000	437000000	247000000	423000000	94800000	320000000	286000000	548000000	309000000	396000000	261000000	418000000	307000000	454000000	341000000	465000000	439000000	867000000	679000000	452000000	401000000	622000000	420000000
Pseudomonas sp. GM17	WP_007931140.1	RecName: Full=Porin D; AltName: Full=Imipenem/basic amino acid-specific outer membrane pore; AltName: Full=Outer membrane protein D2; Flags: Precursor	Oxidation (HW)	W428	KDLSFRVRQAwHFANSDQGEG	812000	416000000	0	133000000	1950000	278000000	14200000	366000000	4840000	684000000	5040000	890000000	18500000	1060000000	22100000	631000000	11900000	842000000	8360000	354000000	38200000	818000000	22400000	659000000	4600000	513000000	33200000	567000000	25500000	828000000	16000000	640000000	27400000	697000000	16200000	783000000	28600000	875000000	50400000	1490000000	34800000	820000000	18900000	1020000000
Pseudomonas sp. GM17	WP_007931140.1	RecName: Full=Porin D; AltName: Full=Imipenem/basic amino acid-specific outer membrane pore; AltName: Full=Outer membrane protein D2; Flags: Precursor	Dihydroxy	W428	KDLSFRVRQAwHFANSDQGEG	743000	416000000	0	133000000	1190000	278000000	2780000	366000000	294000	684000000	0	890000000	2760000	1060000000	1620000	631000000	0	842000000	750000	354000000	13400000	818000000	1330000	659000000	0	516000000	6090000	567000000	4410000	828000000	1490000	640000000	0	697000000	581000	783000000	1010000	874000000	7230000	1490000000	2770000	820000000	4740000	1020000000
Pseudomonas sp. GM17	WP_007931140.1	RecName: Full=Porin D; AltName: Full=Imipenem/basic amino acid-specific outer membrane pore; AltName: Full=Outer membrane protein D2; Flags: Precursor	Deamidation (NQ)	N432	FRVRQAWHFAnSDQGEGDIKE	12500000	450000000	0	163000000	5980000	309000000	50800	431000000	27200000	713000000	35600000	937000000	76400000	1100000000	4210000	719000000	23500000	924000000	48000	430000000	49100000	877000000	3230000	732000000	271000	542000000	11100000	621000000	23900000	881000000	1750000	670000000	78800000	687000000	40500000	822000000	29000000	948000000	107000000	1530000000	30700000	879000000	29400000	1070000000
Pseudomonas sp. GM17	WP_007928255.1	---NA---	Deamidation (NQ)	N20	IEEQQLIAQKnNNYSLYLAKK	121000000	3480000000	44500000	4840000000	3290000	4450000000	74900000	2470000000	21500000	3090000000	0	3460000000	0	4470000000	110000000	3320000000	0	3770000000	0	1140000000	37600000	1510000000	38900000	1040000000	26600000	697000000	104000000	810000000	39400000	1030000000	22900000	830000000	35900000	1250000000	11400000	688000000							74900000	2620000000
Pseudomonas sp. GM17	WP_007928255.1	---NA---	Ammonia-loss (N)	N20	IEEQQLIAQKnNNYSLYLAKK	0	3480000000	0	4840000000	12000000	4450000000
Pseudomonas sp. GM17	WP_007928255.1	---NA---	Deamidation (NQ)	N21	EEQQLIAQKNnNYSLYLAKKV	437000000	3170000000	784000000	4100000000	685000000	3780000000	221000000	2320000000	507000000	2600000000	574000000	2880000000	709000000	3760000000	421000000	3010000000	741000000	3030000000	149000000	989000000	238000000	1310000000	165000000	912000000	73300000	651000000	63900000	850000000	133000000	934000000	73200000	780000000	89600000	1190000000	0	699000000	1160000000	4880000000	0	104000000	0	4640000	191000000	2510000000
Pseudomonas sp. GM17	WP_007928255.1	---NA---	Ammonia-loss (N)	N22	EQQLIAQKNNnYSLYLAKKVN	0	3600000000	0	4880000000	23000000	4440000000
Pseudomonas sp. GM17	WP_007928255.1	---NA---	Dimethylation(KR)	K29	KNNNYSLYLAkKVNNDFTVIW	1520000	3600000000	0	4880000000	1530000	4460000000							8630000	4470000000	5490000	3430000000	0	3770000000	0	1140000000	6760000	1540000000	0	1080000000													9800000	6040000000	0	104000000	0	4640000	10700000	2690000000
Pseudomonas sp. GM17	WP_007928255.1	---NA---	Val->Pro substitution	V31	NNYSLYLAKKvNNDFTVIWQS	0	903000000	0	99600000	51500	417000000
Pseudomonas sp. GM17	WP_007928255.1	---NA---	Deamidation (NQ)	N32	NYSLYLAKKVnNDFTVIWQSK	1850000	902000000	0	99600000	334000	416000000							433000	1200000000	0	1050000000	0	204000000	0	398000000	4460000	1570000000	0	256000000													17900000	3450000000	0	35600000	0	1160000	21100000	1780000000
Pseudomonas sp. GM17	WP_007928255.1	---NA---	Deamidation (NQ)	N33	YSLYLAKKVNnDFTVIWQSKG	0	903000000	0	99600000	605000	416000000																															3550000	3460000000	0	35600000	0	1160000	5770000	1800000000
Pseudomonas sp. GM17	WP_007928255.1	---NA---	2-amino-3-oxo-butanoic_acid	T36	YLAKKVNNDFtVIWQSKGPIA	274000	903000000	0	99600000	255000	417000000
Pseudomonas sp. GM17	WP_007928255.1	---NA---	Oxidation (HW)	W39	KKVNNDFTVIwQSKGPIATVN	87700	903000000	3130000	96500000	16500000	392000000							14400000	1190000000	12900000	1030000000	0	204000000	0	398000000	22500000	1550000000	0	255000000													3000000	3460000000	0	35600000	0	0	32000000	1770000000
Pseudomonas sp. GM17	WP_007928255.1	---NA---	Tryptophan oxidation to kynurenin	W39	KKVNNDFTVIwQSKGPIATVN	770000	903000000	0	96500000	1420000	392000000	169000	12300000	0	474000000	218000	436000000	0	1190000000	1080000	1030000000	0	204000000	0	398000000	946000	1550000000	704000	255000000	523000	366000000	669000	477000000	460000	190000000	1200000	94300000	0	584000000	1040000	343000000	2010000	3460000000	0	35600000	1160000	0	2160000	1770000000
Pseudomonas sp. GM17	WP_007928255.1	---NA---	Dihydroxy	W39	KKVNNDFTVIwQSKGPIATVN	619000	902000000	0	96500000	7020000	392000000																															1280000	3460000000	0	35600000	0	0
Pseudomonas sp. GM17	WP_007928255.1	---NA---	2-amino-3-oxo-butanoic_acid	T47	VIWQSKGPIAtVNNPSYQYRN	0	9890000000	154000	14100000000	0	10100000000
Pseudomonas sp. GM17	WP_007928255.1	---NA---	Ethyl amino	T47	VIWQSKGPIAtVNNPSYQYRN	0	9890000000	3250000	14100000000	0	10100000000
Pseudomonas sp. GM17	WP_007928255.1	---NA---	Asn->Asp substitution	N49	WQSKGPIATVnNPSYQYRNTF	11600000	9800000000	0	14000000000	0	10000000000																			0	1860000000	803000	3050000000	0	2130000000
Pseudomonas sp. GM17	WP_007928255.1	---NA---	Deamidation (NQ)	N49	WQSKGPIATVnNPSYQYRNTF	75800000	9810000000	178000000	14000000000	123000000	10000000000	54500000	6380000000	67000000	7990000000	73200000	8080000000	76100000	8270000000	47300000	6960000000	61800000	8450000000	49100000	4180000000	35100000	3840000000	29600000	3510000000	10500000	1860000000	16600000	3050000000	11100000	2130000000	9430000	1620000000	12400000	2520000000	9050000	1770000000	125000000	11400000000	0	304000000	0	50000000	40500000	5490000000
Pseudomonas sp. GM17	WP_007928255.1	---NA---	Deamidation (NQ)	N50	QSKGPIATVNnPSYQYRNTFD	0	9880000000	8340000	14100000000	0	10100000000	5680000	6430000000	8720000	8060000000	0	8150000000	3980000	8340000000	0	7010000000	0	8510000000													0	1630000000	1270000	2530000000	0	1780000000	2550000	11600000000	0	304000000	0	50000000	2230000	5530000000
Pseudomonas sp. GM17	WP_007928255.1	---NA---	Ammonia-loss (N)	N50	QSKGPIATVNnPSYQYRNTFD	8110000	9880000000	18300000	14100000000	15600000	10100000000	1420000	6430000000	0	8060000000	0	8150000000	279000	8350000000	0	7010000000	0	8510000000	0	4230000000	5170000	3870000000	0	3540000000													8370000	11600000000	0	304000000	0	50000000
Pseudomonas sp. GM17	WP_007928255.1	---NA---	Pyrrolidone from Proline	P51	SKGPIATVNNpSYQYRNTFDV	0	9890000000	1700000	14100000000	0	10100000000																															1080000	11600000000	0	304000000	0	50000000
Pseudomonas sp. GM17	WP_007928255.1	---NA---	Dehydration	S52	KGPIATVNNPsYQYRNTFDVT	657000	9860000000	0	14100000000	894000	10100000000							0	8350000000	0	7010000000	1220000	8440000000
Pseudomonas sp. GM17	WP_007928255.1	---NA---	Dehydration	Y53	GPIATVNNPSyQYRNTFDVTT	0	9890000000	3240000	14100000000	0	10100000000	0	6440000000	0	8070000000	909000	8150000000
Pseudomonas sp. GM17	WP_007928255.1	---NA---	Gln->Arg substitution	Q54	PIATVNNPSYqYRNTFDVTTP	0	9850000000	1640000	14100000000	0	10100000000	0	6440000000	835000	8060000000	0	8120000000
Pseudomonas sp. GM17	WP_007928255.1	---NA---	Deamidation (NQ)	Q54	PIATVNNPSYqYRNTFDVTTP	40900000	9850000000	0	14100000000	3950000	10100000000	0	6440000000	41500000	8030000000	38300000	8110000000	48900000	8290000000	32800000	6970000000	40100000	8470000000	19200000	4210000000	23100000	3850000000	18600000	3520000000	7110000	1860000000	9340000	3050000000	10400000	2130000000	8650000	1620000000	10400000	2530000000	7520000	1780000000	62700000	11500000000	0	304000000	0	50000000	24100000	5510000000
Pseudomonas sp. GM17	WP_007928255.1	---NA---	Quinone	Y55	IATVNNPSYQyRNTFDVTTPS	0	9890000000	440000	14100000000	0	10100000000
Pseudomonas sp. GM17	WP_007928255.1	---NA---	Dimethylation(KR)	R56	ATVNNPSYQYrNTFDVTTPSF	1430000	9890000000	0	14100000000	893000	10100000000	351000	6440000000	1670000	8070000000	2100000	8150000000	5100000	8340000000	1450000	7000000000	1300000	8510000000	684000	4230000000	1760000	3880000000	574000	3540000000	0	1870000000	155000	3060000000	160000	2140000000							2800000	11600000000	0	304000000	0	50000000	2190000	5530000000
Pseudomonas sp. GM17	WP_007928255.1	---NA---	Deamidation (NQ)	N57	TVNNPSYQYRnTFDVTTPSFM	539000	24300000	0	0	0	2870000	0	37000000	0	9830000	655000	15600000							0	1770000	0	105000000	341000	13800000																			2260000	117000000
Pseudomonas sp. GM17	WP_007928255.1	---NA---	Oxidation (M)	M67	NTFDVTTPSFmVNYTNDPVSS	24800000	202000000	0	237000000	2870000	161000000	34000000	118000000	9230000	204000000	14600000	169000000	93000000	184000000	36500000	136000000	13500000	213000000	1770000	103000000	105000000	69800000	14100000	89300000	2370000	10500000	5900000	20600000	5120000	22500000	1870000	0	3830000	16100000	1470000	13700000	138000000	180000000	0	0	0	0	71700000	49900000
Pseudomonas sp. GM17	WP_007928255.1	---NA---	Deamidation (NQ)	N69	FDVTTPSFMVnYTNDPVSSGD	186000	335000000	0	410000000	0	274000000													0	148000000	1970000	205000000	0	129000000																			0	147000000
Pseudomonas sp. GM17	WP_007928255.1	---NA---	Asn->Asp substitution	N72	TTPSFMVNYTnDPVSSGDVTF	354000	1180000000	0	1590000000	0	1210000000
Pseudomonas sp. GM17	WP_007928255.1	---NA---	Carbamidomethylation (DHKE X@N-term)	N88	GDVTFTSGGKnLPISTGQITT	763000	5250000000	0	464000	0	379000000	0	3310000000	24400000	7310000000	243000	5400000000
Pseudomonas sp. GM17	WP_007928255.1	---NA---	Deamidation (NQ)	N88	GDVTFTSGGKnLPISTGQITT	316000	5250000000	0	464000	0	379000000	0	3310000000	4430000	7310000000	136000	5400000000	0	9570000000	1100000	3480000000	1860000	4240000000	0	776000000	430000	3990000000	0	1920000000	0	1070000000	455000	1740000000	0	861000000
Pseudomonas sp. GM17	WP_007928255.1	---NA---	Hexose (NSY)	N88	GDVTFTSGGKnLPISTGQITT	763000	5250000000	0	464000	0	379000000	0	3310000000	24400000	7310000000	243000	5400000000
Pseudomonas sp. GM17	WP_007928255.1	---NA---	2-amino-3-oxo-butanoic_acid	T93	TSGGKNLPIStGQITTLDANG	293000	5260000000	0	464000	505000	385000000	0	3310000000	46700	7350000000	992000	5410000000
Pseudomonas sp. GM17	WP_007928255.1	---NA---	Deamidation (NQ)	Q95	GGKNLPISTGqITTLDANGVF	26700000	5230000000	0	464000	0	385000000	0	3310000000	461000	7350000000	0	5330000000	7330000	9570000000	0	3460000000	467000	4240000000	0	776000000	339000	3990000000	186000	1920000000	29600	1070000000	455000	1740000000	0	861000000	808000	1160000000	0	1070000000	545000	1460000000	4760000	8570000000	115000	99600000	0	0	42500000	2800000000
Pseudomonas sp. GM17	WP_007928255.1	---NA---	Sodium adduct	D100	PISTGQITTLdANGVFTPAKN	21700000	5180000000	0	464000	0	385000000	1710000	3320000000	14800000	7280000000	0	5340000000	34200000	9450000000	4220000	3480000000	9490000	4190000000																			15800000	8400000000	0	99700000	0	0	3680000	2840000000
Pseudomonas sp. GM17	WP_007928255.1	---NA---	Replacement of 2 protons by calcium	D100	PISTGQITTLdANGVFTPAKN	35800000	5180000000	0	464000	0	385000000	12400000	3320000000	31000000	7280000000	20300000	5340000000	85200000	9450000000	3080000	3480000000	15900000	4190000000	0	772000000	16600000	3920000000	0	1910000000													54600000	8400000000	0	99700000	0	0
Pseudomonas sp. GM17	WP_007928255.1	---NA---	Replacement of 2 protons by nickel	D100	PISTGQITTLdANGVFTPAKN	16900000	5180000000	0	464000	0	385000000																															240000	8400000000	0	99700000	0	0
Pseudomonas sp. GM17	WP_007928255.1	---NA---	Replacement of proton with ammonium ion	D100	PISTGQITTLdANGVFTPAKN	7880000	5180000000	0	464000	0	385000000	13300000	3320000000	15500000	7280000000	46300000	5340000000	5730000	9450000000	9120000	3480000000	27300000	4190000000	3430000	772000000	55500000	3920000000	5810000	1910000000	0	1070000000	474000	1740000000	0	861000000							97100000	8400000000	0	99700000	0	0
Pseudomonas sp. GM17	WP_007928255.1	---NA---	Asn->Asp substitution	N102	STGQITTLDAnGVFTPAKNGG	565000	5090000000	0	9720000	0	373000000	171000	3250000000	529000	7050000000	26900000	5240000000	0	9360000000	120000000	3310000000	0	4040000000	0	764000000	13800000	3730000000	0	1890000000	0	1010000000	66800000	1600000000	0	859000000													10400000	2710000000
Pseudomonas sp. GM17	WP_007928255.1	---NA---	Deamidation (NQ)	N102	STGQITTLDAnGVFTPAKNGG	89100000	5020000000	0	9720000	44100000	339000000	36900000	3250000000	385000000	6880000000	23500000	5270000000	6010000	9350000000	103000000	3210000000	146000000	4040000000	10000000	763000000	163000000	3730000000	4160000	1890000000	57400000	1010000000	52600000	1600000000	0	859000000	35800000	1120000000	16200000	1060000000	4610000	1470000000	119000000	8300000000	66000000	33700000	0	0	114000000	2660000000
Pseudomonas sp. GM17	WP_007928255.1	---NA---	Ammonia-loss (N)	N102	STGQITTLDAnGVFTPAKNGG	155000000	5090000000	464000	9720000	3150000	373000000	65300000	3250000000	82000000	7050000000	118000000	5270000000	217000000	9360000000	64800000	3310000000	49700000	4040000000	2660000	764000000	84800000	3730000000	27700000	1890000000	5930000	1010000000	23600000	1600000000	1580000	859000000	7150000	1140000000	2540000	1060000000	8590000	1470000000	149000000	8410000000	0	33700000	0	0	53000000	2710000000
Pseudomonas sp. GM17	WP_007928255.1	---NA---	Asn->Asp substitution	N120	NGGVPSDVLInNLLQGNPHQI	16700000	1230000000	36800000	352000000	13200000	361000000	2370000	757000000	18400000	1630000000	17500000	1470000000	23500000	1960000000	0	903000000	33300000	1510000000	0	406000000	6620000	762000000	0	543000000	0	314000000	1600000	515000000	0	111000000							17000000	1310000000	0	12700000	0	845000
Pseudomonas sp. GM17	WP_007928255.1	---NA---	Leu->Pro substitution	L132	LLQGNPHQILlDSNGNNIWVN	0	566000000	0	36400000	9930000	326000000													4040000	196000000	0	514000000	0	215000000
Pseudomonas sp. GM17	WP_007928255.1	---NA---	Asp->Asn substitution	D133	LQGNPHQILLdSNGNNIWVNR	0	566000000	0	36400000	10100000	326000000													4040000	196000000	0	514000000	0	215000000	0	109000000	669000	151000000	0	66900000
Pseudomonas sp. GM17	WP_007928255.1	---NA---	Asn->Asp substitution	N135	GNPHQILLDSnGNNIWVNRQS	195000000	371000000	10400000	26000000	97400000	239000000	46100000	60800000	76700000	87700000	128000000	167000000	312000000	613000000	182000000	450000000	122000000	265000000	66300000	133000000	197000000	317000000	86400000	129000000	29400000	79600000	34800000	117000000	14300000	52600000	0	8150000	6690000	138000000	10700000	78200000	448000000	642000000	0	3470000	0	0	220000000	298000000
Pseudomonas sp. GM17	WP_007928255.1	---NA---	Acetylation (N-term)	Q144	SNGNNIWVNRqSGMNIGTATL	0	7610000000	847000	11900000000	2640000	7520000000	2550000	4520000000	9070000	6860000000	5630000	7570000000	1270000	5740000000	2670000	4530000000	0	5560000000	1760000	2850000000	2630000	2410000000	2670000	1960000000													11200000	6400000000	0	68500000	0	0
Pseudomonas sp. GM17	WP_007928255.1	---NA---	Carbamidomethylation (DHKE X@N-term)	Q144	SNGNNIWVNRqSGMNIGTATL	33100000	7610000000	22800000	11900000000	142000000	7520000000	193000000	4520000000	514000000	6860000000	334000000	7570000000	87600000	5740000000	205000000	4530000000	29600000	5560000000	169000000	2850000000	120000000	2410000000	184000000	1960000000	63200000	813000000	74700000	1050000000	160000000	1340000000	106000000	838000000	68000000	1370000000	59400000	812000000	583000000	6400000000	6630000	68500000	710000	0	268000000	2360000000
Pseudomonas sp. GM17	WP_007928255.1	---NA---	Deamidation (NQ)	Q144	SNGNNIWVNRqSGMNIGTATL	84700000	7610000000	223000000	11900000000	8220000	7520000000	0	4520000000	37500000	6860000000	448000	7570000000	71100000	5740000000	33000000	4530000000	63800000	5560000000	0	2850000000	2560000	2410000000	36300000	1960000000													6890000	6400000000	0	68500000	0	0
Pseudomonas sp. GM17	WP_007928255.1	---NA---	Pyro-glu from Q	Q144	SNGNNIWVNRqSGMNIGTATL	388000000	7610000000	1310000000	11900000000	513000000	7520000000	174000000	4520000000	305000000	6860000000	243000000	7570000000	8670000	5740000000	179000000	4530000000	6000000	5560000000	128000000	2850000000	103000000	2410000000	126000000	1960000000	22300000	813000000	26800000	1050000000	46000000	1340000000	51200000	838000000	65000000	1370000000	38600000	812000000	517000000	6400000000	0	68500000	0	0	270000000	2360000000
Pseudomonas sp. GM17	WP_007928255.1	---NA---	Oxidation (M)	M147	NNIWVNRQSGmNIGTATLTPK	2310000000	5800000000	2840000000	10400000000	2260000000	5930000000	1530000000	3350000000	1410000000	6300000000	1950000000	6190000000	918000000	4990000000	1100000000	3840000000	835000000	4820000000	816000000	2330000000	748000000	1900000000	618000000	1690000000	161000000	736000000	375000000	776000000	261000000	1290000000	188000000	801000000	305000000	1190000000	171000000	736000000	1130000000	6360000000	0	75100000	0	710000	492000000	2400000000
Pseudomonas sp. GM17	WP_007928255.1	---NA---	Sulphone	M147	NNIWVNRQSGmNIGTATLTPK	569000	5800000000	1230000	10400000000	880000	5930000000
Pseudomonas sp. GM17	WP_007928255.1	---NA---	Deamidation (NQ)	N148	NIWVNRQSGMnIGTATLTPKS	7490000	8270000000	73600000	13500000000	195000	8400000000	0	5060000000	998000	7930000000	0	8330000000							0	3280000000	0	2760000000	585000	2450000000							0	994000000	1130000	1560000000	0	951000000	765000	7750000000	0	75100000	0	710000
Pseudomonas sp. GM17	WP_007928255.1	---NA---	Dehydration	T153	RQSGMNIGTAtLTPKSQYQVW	2610000	8770000000	0	14000000000	0	8720000000	949000	5270000000	0	8240000000	0	8580000000
Pseudomonas sp. GM17	WP_007928255.1	---NA---	Dehydration	T155	SGMNIGTATLtPKSQYQVWFG	84700000	8690000000	159000000	13900000000	8220000	8710000000	0	5270000000	30600000	8210000000	321000	8580000000	58400000	6320000000	32600000	5350000000	63800000	6040000000	0	3480000000	8630000	2910000000	36300000	2510000000
Pseudomonas sp. GM17	WP_007928255.1	---NA---	Dimethylation(KR)	K157	MNIGTATLTPkSQYQVWFGNI	927000	8770000000	0	14000000000	399000	8720000000	0	5270000000	1240000	8240000000	2120000	8580000000	2730000	6380000000	0	5380000000	1110000	6100000000	0	3480000000	1640000	2910000000	0	2540000000													765000	7780000000	0	75100000	0	710000	2440000	3000000000
Pseudomonas sp. GM17	WP_007928255.1	---NA---	Acetylation (K)	K217	PAKRLSAAEIkALHARAGIAA	8480000	4560000000	0	6370000000	0	4690000000	0	3180000000	0	1340000000	11700000	2790000000
Bacillus sp. Bc15	A0A1M7LKN8	RecName: Full=Small, acid-soluble spore protein gamma-type; Short=SASP	Deamidation (NQ)	Q18	YNKATSGASIqSTNASYGTEF	4650000	898000000	0	1110000000	1040000	505000000
Bacillus sp. Bc15	A0A1M7LKN8	RecName: Full=Small, acid-soluble spore protein gamma-type; Short=SASP	Deamidation (NQ)	N21	ATSGASIQSTnASYGTEFATE	77900000	825000000	3140000	1110000000	48700000	458000000
Bacillus sp. Bc15	A0A1M7LKN8	RecName: Full=Small, acid-soluble spore protein gamma-type; Short=SASP	Oxidation or Hydroxylation	Y24	GASIQSTNASyGTEFATETNV	0	1040000000	35300	1180000000	0	525000000
Bacillus sp. Bc15	A0A1M7LKN8	RecName: Full=Small, acid-soluble spore protein gamma-type; Short=SASP	2-amino-3-oxo-butanoic_acid	Y24	GASIQSTNASyGTEFATETNV	906000	1040000000	0	1180000000	0	525000000
Bacillus sp. Bc15	A0A1M7LKN8	RecName: Full=Small, acid-soluble spore protein gamma-type; Short=SASP	Sodium adduct	E27	IQSTNASYGTeFATETNVQAV	2420000	1030000000	0	1180000000	1730000	523000000
Bacillus sp. Bc15	A0A1M7LKN8	RecName: Full=Small, acid-soluble spore protein gamma-type; Short=SASP	Replacement of proton by lithium	E27	IQSTNASYGTeFATETNVQAV	0	1030000000	129000	1180000000	0	523000000
Bacillus sp. Bc15	A0A1M7LKN8	RecName: Full=Small, acid-soluble spore protein gamma-type; Short=SASP	Replacement of 2 protons by calcium	E27	IQSTNASYGTeFATETNVQAV	1220000	1030000000	0	1180000000	291000	523000000
Bacillus sp. Bc15	A0A1M7LKN8	RecName: Full=Small, acid-soluble spore protein gamma-type; Short=SASP	Replacement of proton with ammonium ion	E27	IQSTNASYGTeFATETNVQAV	0	1030000000	91500	1180000000	37100	523000000
Bacillus sp. Bc15	A0A1M7LKN8	RecName: Full=Small, acid-soluble spore protein gamma-type; Short=SASP	Deamidation (NQ)	N33	SYGTEFATETnVQAVKQANAQ	0	1230000000	1100000	1310000000	2600000	647000000
Bacillus sp. Bc15	A0A1M7LKN8	RecName: Full=Small, acid-soluble spore protein gamma-type; Short=SASP	N-Succinimidyl-2-morpholine acetate	A49	QANAQSEAKKaQASGAQSANA	0	3050000000	0	1780000000	4120000	1310000000
Bacillus sp. Bc15	A0A1M7LKN8	RecName: Full=Small, acid-soluble spore protein gamma-type; Short=SASP	Deamidation (NQ)	N58	KAQASGAQSAnASYGTEFATE	96500000	2960000000	74400000	1700000000	88500000	1220000000	6470000	363000000	11900000	291000000	9830000	419000000							7940000	31400000	2370000	389000000	0	212000000	10200000	175000000	3230000	197000000	0	10700000
Bacillus sp. Bc15	A0A1M7LKN8	RecName: Full=Small, acid-soluble spore protein gamma-type; Short=SASP	Dehydration	S60	QASGAQSANAsYGTEFATETD	0	3740000000	0	1960000000	222000	1370000000
Bacillus sp. Bc15	A0A1M7LKN8	RecName: Full=Small, acid-soluble spore protein gamma-type; Short=SASP	2-amino-3-oxo-butanoic_acid	S60	QASGAQSANAsYGTEFATETD	6700000	3740000000	0	1960000000	0	1370000000
Pseudomonas sp. GM17	WP_007925960.1	RecName: Full=Elongation factor G; Short=EF-G	Deamidation (NQ)	N12	ARTTAINRYRnIGICAHVDAG	293000	138000000	0	147000000	46200	121000000	282000	661000000	5510000	1020000000	0	1050000000																									73300	522000000	0	742000000	0	452000000
Pseudomonas sp. GM17	WP_007925960.1	RecName: Full=Elongation factor G; Short=EF-G	Oxidation (M)	M40	ILFYTGLSHKmGEVHDGAATT	0	27800000	8710000	671000	200000	4950000	90300000	130000000	2260000	133000000	10400000	222000000	120000000	484000000	105000000	235000000	56800000	392000000	139000000	229000000	314000000	319000000	369000000	317000000	241000000	209000000	248000000	314000000	191000000	193000000	294000000	634000000	275000000	442000000	286000000	534000000	166000000	275000000	67600000	202000000	58500000	104000000	207000000	329000000
Pseudomonas sp. GM17	WP_007925960.1	RecName: Full=Elongation factor G; Short=EF-G	Oxidation (HW)	H44	TGLSHKMGEVhDGAATTDWMV	0	27800000	0	9390000	2910000	2250000	0	220000000	0	135000000	1040000	231000000	22800000	582000000	18500000	322000000	0	449000000	0	367000000	0	633000000	4190000	681000000	1640000	449000000	0	561000000	0	384000000	7460000	920000000	102000000	615000000	9460000	811000000	0	441000000	32100000	237000000	0	163000000	0	536000000
Pseudomonas sp. GM17	WP_007925960.1	RecName: Full=Elongation factor G; Short=EF-G	Oxidation (M)	M53	VHDGAATTDWmVQEQERGITI	0	27800000	9070000	313000	0	5150000	43500000	177000000	949000	134000000	5370000	227000000	44800000	560000000	59200000	281000000	15800000	433000000	54500000	313000000	211000000	422000000	103000000	584000000	121000000	330000000	99200000	462000000	63500000	320000000	121000000	806000000	80700000	636000000	98200000	722000000	80000000	361000000	32900000	236000000	31000000	132000000	76300000	460000000
Pseudomonas sp. GM17	WP_007925960.1	RecName: Full=Elongation factor G; Short=EF-G	Deamidation (NQ)	N221	MLDLANEWRSnMVEAAAEANE	0	2760000	44100	24400000	0	5170000	1070000	124000000	355000	252000000	4670000	262000000	4130000	339000000	0	115000000	0	354000000	45900	189000000	1280000	202000000	0	174000000	0	100000000	829000	186000000	602000	133000000	0	569000000	2430000	248000000	9340000	626000000	1640000	135000000	37700	399000000	0	58800000	4100000	271000000
Pseudomonas sp. GM17	WP_007925960.1	RecName: Full=Elongation factor G; Short=EF-G	Oxidation (M)	M222	LDLANEWRSNmVEAAAEANEE	453000	2310000	13200000	11200000	2490000	2680000	1430000	124000000	10000000	242000000	4500000	262000000	1550000	354000000	2560000	113000000	10900000	343000000	13100000	175000000	4160000	199000000	3080000	171000000	2010000	98300000	1300000	185000000	3530000	130000000	42100000	527000000	2420000	248000000	44100000	591000000	208000	136000000	0	399000000	0	58800000	3310000	272000000
Pseudomonas sp. GM17	WP_007925960.1	RecName: Full=Elongation factor G; Short=EF-G	Oxidation (M)	M234	EAAAEANEELmNKYLEEGELT	1220000	1530000	20100000	4320000	5170000	0	39100000	85900000	39600000	212000000	37200000	229000000	34400000	309000000	38400000	76900000	80300000	274000000	43700000	145000000	42800000	160000000	37500000	137000000	24600000	75600000	42800000	144000000	24500000	109000000	72800000	496000000	56900000	194000000	68800000	567000000	24000000	112000000	39400000	359000000	29000000	29800000	65600000	209000000
Pseudomonas sp. GM17	WP_007925960.1	RecName: Full=Elongation factor G; Short=EF-G	Oxidation or Hydroxylation	P263	RARTLASEIVpAVCGSSFKNK	0	22900000	0	7050000	4230000	32800000							0	1350000000	0	619000000	7570000	1160000000	48800000	490000000	0	754000000	3450000	859000000	0	713000000	0	1010000000	15700000	891000000
Pseudomonas sp. GM17	WP_007925960.1	RecName: Full=Elongation factor G; Short=EF-G	Oxidation or Hydroxylation	K271	IVPAVCGSSFkNKGVPLVLDA	0	22900000	1880000	5170000	0	37000000																			0	714000000	0	1010000000	2930000	859000000
Pseudomonas sp. GM17	WP_007925960.1	RecName: Full=Elongation factor G; Short=EF-G	Fluorination	Y343	FVGTLTFVRVySGMLQSGDSV	0	259000000	2090000	374000000	0	206000000
Pseudomonas sp. GM17	WP_007925960.1	RecName: Full=Elongation factor G; Short=EF-G	2-amino-3-oxo-butanoic_acid	Y343	FVGTLTFVRVySGMLQSGDSV	0	259000000	33200	374000000	541000	206000000	1390000	546000000	0	1610000000	0	1300000000
Pseudomonas sp. GM17	WP_007925960.1	RecName: Full=Elongation factor G; Short=EF-G	Dehydration	S344	VGTLTFVRVYsGMLQSGDSVI	0	259000000	134000	376000000	453000	206000000	4400000	543000000	0	1610000000	0	1300000000	0	1430000000	1970000	810000000	838000	1480000000	393000	570000000	0	873000000	0	941000000	0	890000000	0	1230000000	140000	428000000
Pseudomonas sp. GM17	WP_007925960.1	RecName: Full=Elongation factor G; Short=EF-G	2-amino-3-oxo-butanoic_acid	S344	VGTLTFVRVYsGMLQSGDSVI	0	259000000	17500	376000000	315000	206000000							0	1430000000	1330000	810000000	404000	1480000000	279000	570000000	0	873000000	0	941000000
Pseudomonas sp. GM17	WP_007925960.1	RecName: Full=Elongation factor G; Short=EF-G	Oxidation (M)	M346	TLTFVRVYSGmLQSGDSVINS	6060000	253000000	150000000	226000000	5510000	201000000	108000000	440000000	222000000	1390000000	100000000	1200000000	225000000	1210000000	129000000	686000000	160000000	1320000000	108000000	462000000	243000000	649000000	88400000	853000000	158000000	747000000	290000000	943000000	69000000	359000000	188000000	1320000000	104000000	874000000	249000000	1300000000	134000000	702000000	164000000	573000000	68800000	446000000	144000000	626000000
Pseudomonas sp. GM17	WP_007925960.1	RecName: Full=Elongation factor G; Short=EF-G	Deamidation (NQ)	Q348	TFVRVYSGMLqSGDSVINSVK	0	261000000	3260000	373000000	0	207000000	0	553000000	0	1610000000	9400000	1290000000	0	1440000000	1560000	821000000	1490000	1480000000	9800000	576000000	35000000	864000000	3640000	947000000	8680000	907000000	2380000	1240000000	0	436000000							0	837000000	4350000	733000000	0	516000000	2410000	773000000
Pseudomonas sp. GM17	WP_007925960.1	RecName: Full=Elongation factor G; Short=EF-G	Oxidation (M)	M367	VKGKKERVGRmVQMHANQREE	40500000	46200000	16400000	112000000	19400000	55800000	58700000	113000000	143000000	290000000	101000000	272000000	114000000	184000000	89300000	140000000	168000000	377000000	76800000	129000000	39300000	151000000	52200000	166000000	85400000	96500000	58800000	195000000	67500000	234000000	147000000	320000000	253000000	276000000	184000000	247000000	124000000	155000000	88500000	92900000	84000000	106000000	154000000	185000000
Pseudomonas sp. GM17	WP_007925960.1	RecName: Full=Elongation factor G; Short=EF-G	Deamidation (NQ)	Q369	GKKERVGRMVqMHANQREEIK	1240000	85500000	2760000	125000000	2730000	72400000	3960000	168000000	4190000	429000000	4920000	368000000	203000	298000000	0	229000000	14900000	530000000	0	205000000	12600000	177000000	0	224000000	0	182000000	3510000	251000000	2520000	299000000	999000	466000000	5560000	523000000	3860000	427000000	1150000	278000000	0	181000000	2450000	188000000
Pseudomonas sp. GM17	WP_007925960.1	RecName: Full=Elongation factor G; Short=EF-G	Oxidation (M)	M370	KKERVGRMVQmHANQREEIKE	5620000	81100000	0	128000000	2900000	72200000	26200000	145000000	52500000	381000000	42400000	331000000	36300000	262000000	33500000	196000000	54900000	490000000	28300000	177000000	50700000	139000000	45700000	176000000	28200000	154000000	76400000	178000000	35700000	266000000	49100000	418000000	61600000	467000000	56000000	375000000	36300000	242000000	12100000	169000000	29100000	161000000	38600000	301000000
Pseudomonas sp. GM17	WP_007925960.1	RecName: Full=Elongation factor G; Short=EF-G	Deamidation (NQ)	N373	RVGRMVQMHAnQREEIKEVLA	1380000	85300000	520000	128000000	0	75100000	2830000	169000000	13000000	420000000	12200000	361000000	8460000	290000000	5360000	224000000	11600000	534000000	4570000	201000000	4460000	186000000	5690000	218000000	5110000	177000000	7530000	247000000	4410000	297000000	20500000	447000000	14300000	515000000	13300000	418000000	9530000	269000000	5990000	175000000	2700000	188000000	10800000	329000000
Pseudomonas sp. GM17	WP_007925960.1	RecName: Full=Elongation factor G; Short=EF-G	Oxidation or Hydroxylation	D399	LIGMKDVTTGdTLCDAASPVI	0	104000000	1160000	236000000	0	109000000
Pseudomonas sp. GM17	WP_007925960.1	RecName: Full=Elongation factor G; Short=EF-G	Oxidation or Hydroxylation	D403	KDVTTGDTLCdAASPVILERM	0	104000000	7050000	230000000	0	109000000	6480000	386000000	0	758000000	0	647000000	2100000	636000000	8080000	413000000	0	873000000	0	421000000	10100000	377000000	5830000	457000000	5070000	369000000	14900000	448000000	3180000	566000000	22400000	865000000	15700000	563000000	29400000	1030000000	8500000	392000000	7570000	301000000	5470000	251000000	18000000	311000000
Pseudomonas sp. GM17	WP_007925960.1	RecName: Full=Elongation factor G; Short=EF-G	Oxidation (M)	M413	DAASPVILERmDFPEPVISVA	20000000	16600000	0	0	22900000	2070000	192000000	32100000	233000000	146000000	214000000	187000000	241000000	577000000	236000000	145000000	286000000	120000000	430000000	69400000	33000000	391000000	340000000	122000000	307000000	172000000	205000000	253000000	191000000	82100000	361000000	340000000	212000000	144000000	596000000	327000000	190000000	220000000	24400000	366000000	116000000	75800000	82000000	447000000
Pseudomonas sp. GM17	WP_007925960.1	RecName: Full=Elongation factor G; Short=EF-G	Deamidation (NQ)	N569	IQKGIEEQMKnGVVAGYPLIG	28800000	39300000	67700000	33200000	50500000	21400000	84000000	71200000	448000000	266000000	410000000	200000000	466000000	242000000	208000000	93900000	439000000	216000000	197000000	109000000	240000000	44100000	159000000	70400000	256000000	93400000	411000000	85400000	214000000	90400000	547000000	257000000	325000000	161000000	476000000	192000000	229000000	91900000	230000000	106000000	145000000	83700000	278000000	106000000
Pseudomonas sp. GM17	WP_007925960.1	RecName: Full=Elongation factor G; Short=EF-G	Ammonia-loss (N)	N569	IQKGIEEQMKnGVVAGYPLIG	0	39300000	1340000	33200000	0	21400000													0	109000000	9310000	44100000	0	70400000							20000000	257000000	0	161000000	0	192000000	0	91900000	8950000	106000000	0	83700000	11200000	106000000
Pseudomonas sp. GM17	WP_007925960.1	RecName: Full=Elongation factor G; Short=EF-G	Oxidation (M)	M597	GSYHDVDSNEmAFKVAASMAT	8990000	54500000	2750000	0	21600000	13400000	94200000	136000000	64300000	282000000	80700000	310000000	180000000	917000000	134000000	259000000	133000000	477000000	128000000	220000000	232000000	593000000	331000000	483000000	194000000	380000000	272000000	389000000	201000000	395000000	365000000	966000000	254000000	313000000	261000000	626000000	168000000	515000000	140000000	366000000	83000000	168000000	222000000	856000000
Pseudomonas sp. GM17	WP_007925960.1	RecName: Full=Elongation factor G; Short=EF-G	Oxidation (M)	M605	NEMAFKVAASmATKQLREKGK	10100000	28600000	0	44700000	5130000	30400000	456000	88000000	6590000	23900000	7310000	19300000	38200000	12600000	12100000	50800000	0	82200000	881000	75800000	0	40500000	902000	23900000							11500000	46900000	42200000	88500000	17700000	76500000	0	64900000	26400000	92500000	0	23000000	18600000	34700000
Pseudomonas sp. GM17	WP_007925960.1	RecName: Full=Elongation factor G; Short=EF-G	Oxidation (M)	M634	KVEVVTPEDYmGDVMGDLNRR	3960000	3880000	0	0	0	0	10500000	10500000	16200000	19700000	20500000	24100000	129000000	101000000	11600000	14200000	9820000	18300000	5490000	13500000	103000000	185000000	16500000	39900000	22100000	77900000	53400000	80200000	3320000	33200000	72900000	218000000	20100000	69200000	58600000	197000000	28200000	47700000	87400000	117000000	0	20500000	96600000	151000000
Pseudomonas sp. GM17	WP_007925960.1	RecName: Full=Elongation factor G; Short=EF-G	Oxidation (M)	M638	VTPEDYMGDVmGDLNRRRGLI	6110000	1730000	0	0	0	0	17700000	3260000	20500000	15400000	27700000	16800000	126000000	103000000	22300000	3510000	16500000	11700000	18200000	804000	202000000	86700000	35100000	21300000	52700000	47400000	80900000	52700000	20600000	15900000	115000000	176000000	49200000	40100000	102000000	153000000	36900000	38900000	117000000	87800000	1920000	18600000	140000000	107000000
Pseudomonas sp. GM17	WP_007925960.1	RecName: Full=Elongation factor G; Short=EF-G	Oxidation (M)	M651	LNRRRGLIQGmEDSVSGKVIR	0	0	15900000	103000000	0	5550000	0	913000000	351000	755000000	0	736000000	6380000	974000000	1030000	983000000	937000	997000000	1580000	602000000	6230000	514000000	0	924000000	434000	807000000	677000	981000000	191000	752000000	727000	1150000000	652000	914000000	576000	1060000000							599000	665000000
Pseudomonas sp. GM17	WP_007925960.1	RecName: Full=Elongation factor G; Short=EF-G	Oxidation (M)	M669	VIRAEVPLGEmFGYATDVRSM	2930000	3040000	0	0	0	0	4790000	4200000	13400000	20300000	9070000	31500000	17100000	241000000	7200000	1640000	11500000	16700000	4880000	2920000	75400000	251000000	23000000	38000000	52100000	45500000	41800000	125000000	17000000	4550000	94500000	185000000	40000000	41500000	83000000	151000000	34000000	69900000	6720000	208000000	26600000	30000000	18500000	363000000
Bacillus sp. Bc15	A0A1M6VBR5	RecName: Full=Small, acid-soluble spore protein 1; Short=SASP	Acetylation (Protein N-term)	N4	*******MARnRNSNQLASHG	0	246000000	85600000	83100000	11900000	64100000
Bacillus sp. Bc15	A0A1M6VBR5	RecName: Full=Small, acid-soluble spore protein 1; Short=SASP	Deamidation (NQ)	N4	*******MARnRNSNQLASHG	0	246000000	0	83100000	2690000	64100000
Bacillus sp. Bc15	A0A1M6VBR5	RecName: Full=Small, acid-soluble spore protein 1; Short=SASP	Dihydroxy	R5	******MARNrNSNQLASHGA	0	244000000	85600000	83100000	11900000	67100000
Bacillus sp. Bc15	A0A1M6VBR5	RecName: Full=Small, acid-soluble spore protein 1; Short=SASP	Acetylation (Protein N-term)	N6	*****MARNRnSNQLASHGAQ	111000	25800000000	215000	7910000000	0	8750000000
Bacillus sp. Bc15	A0A1M6VBR5	RecName: Full=Small, acid-soluble spore protein 1; Short=SASP	Deamidation (NQ)	N6	*****MARNRnSNQLASHGAQ	2060000000	25400000000	1010000000	7880000000	1040000000	8420000000	48900000	1250000000	50700000	2090000000	180000000	4350000000	43700000	2110000000	5960000	366000000	43700000	1340000000	16100000	753000000	41200000	1230000000	41000000	1490000000	31000000	1980000000	59000000	1850000000	6010000	382000000	8850000	633000000	0	208000000	6790000	395000000
Bacillus sp. Bc15	A0A1M6VBR5	RecName: Full=Small, acid-soluble spore protein 1; Short=SASP	Hexose (NSY)	N6	*****MARNRnSNQLASHGAQ	2220000	25800000000	280000	7910000000	0	8750000000
Bacillus sp. Bc15	A0A1M6VBR5	RecName: Full=Small, acid-soluble spore protein 1; Short=SASP	Benzoyl	N6	*****MARNRnSNQLASHGAQ	28100000	25800000000	17700000	7910000000	0	8750000000	0	1270000000	1140000	2090000000	0	4350000000
Bacillus sp. Bc15	A0A1M6VBR5	RecName: Full=Small, acid-soluble spore protein 1; Short=SASP	Ammonia-loss (N)	N6	*****MARNRnSNQLASHGAQ	26900000	25800000000	14100000	7900000000	17400000	8750000000																			0	1980000000	459000	1850000000	0	382000000
Bacillus sp. Bc15	A0A1M6VBR5	RecName: Full=Small, acid-soluble spore protein 1; Short=SASP	Hydroxymethyl	N6	*****MARNRnSNQLASHGAQ	710000	25800000000	812000	7910000000	0	8750000000
Bacillus sp. Bc15	A0A1M6VBR5	RecName: Full=Small, acid-soluble spore protein 1; Short=SASP	O-Ethylphosphorylation	N6	*****MARNRnSNQLASHGAQ	51200000	25800000000	28200000	7890000000	0	8750000000
Bacillus sp. Bc15	A0A1M6VBR5	RecName: Full=Small, acid-soluble spore protein 1; Short=SASP	ISD (z+2)-series	N6	*****MARNRnSNQLASHGAQ	0	25800000000	699000	7910000000	0	8750000000
Bacillus sp. Bc15	A0A1M6VBR5	RecName: Full=Small, acid-soluble spore protein 1; Short=SASP	Phosphorylation (STY)	S7	****MARNRNsNQLASHGAQA	2220000	27900000000	1010000	9000000000	0	9560000000
Bacillus sp. Bc15	A0A1M6VBR5	RecName: Full=Small, acid-soluble spore protein 1; Short=SASP	Phosphorylation to pyridyl thiol	S7	****MARNRNsNQLASHGAQA	134000	27900000000	0	9000000000	0	9560000000
Bacillus sp. Bc15	A0A1M6VBR5	RecName: Full=Small, acid-soluble spore protein 1; Short=SASP	2-amino-3-oxo-butanoic_acid	S7	****MARNRNsNQLASHGAQA	5420000	27900000000	3820000	9000000000	51000	9560000000	0	1300000000	0	2150000000	19400000	4540000000	0	2190000000	0	372000000	18200000	1370000000	7270000	764000000	0	1270000000	8320000	1520000000	0	2020000000	0	1920000000	5980000	382000000
Bacillus sp. Bc15	A0A1M6VBR5	RecName: Full=Small, acid-soluble spore protein 1; Short=SASP	O-Ethylphosphorylation	S7	****MARNRNsNQLASHGAQA	1790000	27900000000	0	9000000000	0	9560000000
Bacillus sp. Bc15	A0A1M6VBR5	RecName: Full=Small, acid-soluble spore protein 1; Short=SASP	Deamidation (NQ)	N8	***MARNRNSnQLASHGAQAA	421000000	27500000000	407000000	8620000000	290000000	9280000000	19500000	1280000000	3200000	2150000000	12400000	4540000000	23000000	2170000000	18900000	353000000	1750000	1390000000	1370000	770000000	0	1270000000	3130000	1530000000	1930000	2010000000	5240000	1910000000	0	388000000	0	660000000	526000	207000000	0	402000000
Bacillus sp. Bc15	A0A1M6VBR5	RecName: Full=Small, acid-soluble spore protein 1; Short=SASP	Hexose (NSY)	N8	***MARNRNSnQLASHGAQAA	0	27600000000	727000	8760000000	0	9280000000
Bacillus sp. Bc15	A0A1M6VBR5	RecName: Full=Small, acid-soluble spore protein 1; Short=SASP	Ammonia-loss (N)	N8	***MARNRNSnQLASHGAQAA	1920000	27600000000	1660000	8760000000	269000	9280000000							2550000	2170000000	0	359000000	0	1390000000
Bacillus sp. Bc15	A0A1M6VBR5	RecName: Full=Small, acid-soluble spore protein 1; Short=SASP	Deamidation (NQ)	Q9	**MARNRNSNqLASHGAQAAL	29000000	28000000000	11800000	9040000000	26100000	8920000000	18600000	1280000000	15800000	2140000000	7230000	4560000000	411000	2200000000	5450000	367000000	9800000	1380000000	43900000	727000000	2080000	1270000000	1970000	1530000000	1160000	2020000000	9040000	1910000000	2620000	381000000	9300000	651000000	526000	207000000	2620000	399000000
Bacillus sp. Bc15	A0A1M6VBR5	RecName: Full=Small, acid-soluble spore protein 1; Short=SASP	Phosphorylation to pyridyl thiol	S12	ARNRNSNQLAsHGAQAALDQM	9820000	28200000000	0	9110000000	0	9630000000
Bacillus sp. Bc15	A0A1M6VBR5	RecName: Full=Small, acid-soluble spore protein 1; Short=SASP	Carbamidomethylation (DHKE X@N-term)	H13	RNRNSNQLAShGAQAALDQMK	3480000	28200000000	4310000	9100000000	966000	9620000000	3930000	1300000000	6560000	2150000000	5060000	4580000000							0	776000000	0	1280000000	11100000	1530000000	294000	2020000000	6140000	1920000000	1390000	388000000	9680000	651000000	0	208000000	3750000	398000000
Bacillus sp. Bc15	A0A1M6VBR5	RecName: Full=Small, acid-soluble spore protein 1; Short=SASP	Crotonaldehyde	H13	RNRNSNQLAShGAQAALDQMK	0	28200000000	0	9100000000	928000	9620000000
Bacillus sp. Bc15	A0A1M6VBR5	RecName: Full=Small, acid-soluble spore protein 1; Short=SASP	Diphthamide	H13	RNRNSNQLAShGAQAALDQMK	0	28200000000	438000	9100000000	0	9620000000
Bacillus sp. Bc15	A0A1M6VBR5	RecName: Full=Small, acid-soluble spore protein 1; Short=SASP	Ethoxyformylation	H13	RNRNSNQLAShGAQAALDQMK	1810000	28200000000	0	9100000000	620000	9620000000
Bacillus sp. Bc15	A0A1M6VBR5	RecName: Full=Small, acid-soluble spore protein 1; Short=SASP	Deamidation (NQ)	Q16	NSNQLASHGAqAALDQMKYEI	15000000	28200000000	0	9110000000	25400000	9590000000	1680000	1310000000	32700000	2120000000	0	4590000000	55300000	2140000000	0	373000000	0	1390000000							0	2020000000	78100	1930000000	0	389000000	8270000	652000000	0	208000000	8780000	393000000
Bacillus sp. Bc15	A0A1M6VBR5	RecName: Full=Small, acid-soluble spore protein 1; Short=SASP	Leu->His substitution	L19	QLASHGAQAAlDQMKYEIAQE	16300000	28100000000	0	9090000000	0	9610000000
Bacillus sp. Bc15	A0A1M6VBR5	RecName: Full=Small, acid-soluble spore protein 1; Short=SASP	Dehydration	D20	LASHGAQAALdQMKYEIAQEF	16500000	28100000000	7250000	9070000000	4010000	9610000000	0	1310000000	0	2160000000	954000	4590000000	0	2200000000	0	373000000	130000	1390000000							155000	2020000000	533000	1930000000	0	389000000
Bacillus sp. Bc15	A0A1M6VBR5	RecName: Full=Small, acid-soluble spore protein 1; Short=SASP	Methylation(others)	D20	LASHGAQAALdQMKYEIAQEF	14400000	28100000000	7280000	9070000000	0	9610000000
Bacillus sp. Bc15	A0A1M6VBR5	RecName: Full=Small, acid-soluble spore protein 1; Short=SASP	Replacement of 2 protons by calcium	D20	LASHGAQAALdQMKYEIAQEF	11200000	28100000000	6070000	9070000000	0	9610000000
Bacillus sp. Bc15	A0A1M6VBR5	RecName: Full=Small, acid-soluble spore protein 1; Short=SASP	Deamidation (NQ)	Q21	ASHGAQAALDqMKYEIAQEFG	24200000	28100000000	82100000	8990000000	0	9610000000	32900000	1270000000	0	2160000000	0	4590000000	5160000	2190000000	0	373000000	0	1390000000	0	776000000	54400000	1230000000	0	1540000000	41000000	1980000000	0	1930000000	0	389000000
Bacillus sp. Bc15	A0A1M6VBR5	RecName: Full=Small, acid-soluble spore protein 1; Short=SASP	Met->Thr substitution	M22	SHGAQAALDQmKYEIAQEFGV	0	21200000000	492000	3850000000	1040000	5710000000
Bacillus sp. Bc15	A0A1M6VBR5	RecName: Full=Small, acid-soluble spore protein 1; Short=SASP	Met->Asp substitution	M22	SHGAQAALDQmKYEIAQEFGV	3000000	21200000000	0	3850000000	0	5710000000
Bacillus sp. Bc15	A0A1M6VBR5	RecName: Full=Small, acid-soluble spore protein 1; Short=SASP	Oxidation (M)	M22	SHGAQAALDQmKYEIAQEFGV	6910000000	21200000000	5210000000	3830000000	3890000000	5710000000	403000000	904000000	453000000	1700000000	1390000000	3190000000	830000000	1370000000	128000000	245000000	338000000	1050000000	282000000	494000000	440000000	841000000	260000000	1280000000	478000000	1540000000	532000000	1390000000	93100000	296000000	151000000	491000000	52700000	155000000	122000000	280000000	0	45200000	4420000	29500000	0	0	2410000	1740000
Bacillus sp. Bc15	A0A1M6VBR5	RecName: Full=Small, acid-soluble spore protein 1; Short=SASP	Sulphone	M22	SHGAQAALDQmKYEIAQEFGV	17100000	21200000000	22700000	3850000000	10000000	5710000000	965000	904000000	0	1700000000	937000	3190000000	514000	1370000000	81400	245000000	175000	1050000000	0	494000000	161000	841000000	0	1280000000	145000	1540000000	985000	1390000000	0	296000000
Bacillus sp. Bc15	A0A1M6VBR5	RecName: Full=Small, acid-soluble spore protein 1; Short=SASP	Methylation(KR)	K23	HGAQAALDQMkYEIAQEFGVQ	1390000	28200000000	2790000	9090000000	1640000	9610000000
Bacillus sp. Bc15	A0A1M6VBR5	RecName: Full=Small, acid-soluble spore protein 1; Short=SASP	Dimethylation(KR)	K23	HGAQAALDQMkYEIAQEFGVQ	7940000	28200000000	0	9090000000	441000	9610000000
Bacillus sp. Bc15	A0A1M6VBR5	RecName: Full=Small, acid-soluble spore protein 1; Short=SASP	2-amino-3-oxo-butanoic_acid	Y24	GAQAALDQMKyEIAQEFGVQL	939000	137000000	0	47600000	40300	72800000													0	0	38600	2500000	0	827000
Bacillus sp. Bc15	A0A1M6VBR5	RecName: Full=Small, acid-soluble spore protein 1; Short=SASP	Deamidation (NQ)	Q28	ALDQMKYEIAqEFGVQLGADT	476000	137000000	0	47600000	345000	72500000
Bacillus sp. Bc15	A0A1M6VBR5	RecName: Full=Small, acid-soluble spore protein 1; Short=SASP	Deamidation (NQ)	N43	QLGADTSSRAnGSVGGEITKR	167000000	13400000000	870000000	11200000000	1730000000	7040000000	297000000	1010000000	2010000	121000000	4400000	467000000	70900000	594000000	0	186000000	0	337000000	103000000	408000000	158000000	603000000	138000000	679000000	82000000	551000000	112000000	694000000	59100000	239000000	9090000	356000000	8000000	88100000	0	142000000
Bacillus sp. Bc15	A0A1M6VBR5	RecName: Full=Small, acid-soluble spore protein 1; Short=SASP	Ammonia-loss (N)	N43	QLGADTSSRAnGSVGGEITKR	2040000000	13400000000	1330000000	11200000000	1140000000	7040000000	20000000	1010000000	0	121000000	0	467000000							0	408000000	56900000	603000000	0	679000000	30200000	551000000	0	694000000	0	239000000	31000000	356000000	0	88100000	0	142000000
Bacillus sp. Bc15	A0A1M6VBR5	RecName: Full=Small, acid-soluble spore protein 1; Short=SASP	Dehydration	S45	GADTSSRANGsVGGEITKRLV	16900000	15700000000	345000000	13000000000	95700000	9670000000													0	511000000	0	818000000	3980000	813000000	0	664000000	7640000	800000000	0	298000000
Bacillus sp. Bc15	A0A1M6VBR5	RecName: Full=Small, acid-soluble spore protein 1; Short=SASP	Carbamidomethylation (DHKE X@N-term)	K52	ANGSVGGEITkRLVAMAEQQL	0	15700000000	0	13400000000	457000	9760000000	509000	1330000000	0	123000000	102000	471000000							0	511000000	0	818000000	422000	817000000	309000	663000000	116000	807000000	0	298000000
Bacillus sp. Bc15	A0A1M6VBR5	RecName: Full=Small, acid-soluble spore protein 1; Short=SASP	Carbamidomethylation (DHKE X@N-term)	L54	GSVGGEITKRlVAMAEQQLGG	2570000	3190000000	602000	2500000000	4250000	1860000000	0	400000000	767000	153000000	1470000	574000000	532000	371000000	0	48200000	0	136000000	0	214000000	4590000	547000000	844000	413000000	2300000	665000000	7560000	915000000	0	99200000	1340000	78000000	0	14000000	752000	33500000
Bacillus sp. Bc15	A0A1M6VBR5	RecName: Full=Small, acid-soluble spore protein 1; Short=SASP	Formylation	L54	GSVGGEITKRlVAMAEQQLGG	574000	3190000000	0	2500000000	0	1860000000
Bacillus sp. Bc15	A0A1M6VBR5	RecName: Full=Small, acid-soluble spore protein 1; Short=SASP	Oxidation (M)	M57	GGEITKRLVAmAEQQLGGGYT	1200000000	2030000000	1050000000	1460000000	761000000	1110000000	53200000	347000000	18700000	135000000	57700000	515000000	7230000	365000000	5760000	42400000	21500000	114000000	25200000	189000000	16300000	535000000	23200000	391000000	22600000	647000000	21200000	901000000	6150000	93000000	4960000	74300000	1560000	12500000	3500000	30700000	1670000	0	1640000	0	1450000	0	465000	0
Bacillus sp. Bc15	A0A1M6VBR5	RecName: Full=Small, acid-soluble spore protein 1; Short=SASP	Sulphone	M57	GGEITKRLVAmAEQQLGGGYT	0	2220000000	2560000	1460000000	173000	1150000000
Bacillus sp. Bc15	A0A1M6VBR5	RecName: Full=Small, acid-soluble spore protein 1; Short=SASP	Methylation(others)	E59	EITKRLVAMAeQQLGGGYTR*	0	3280000000	479000	2510000000	38400	1870000000
Pseudomonas sp. GM17	WP_007924510.1	RecName: Full=ATP synthase subunit beta; AltName: Full=ATP synthase F1 sector subunit beta; AltName: Full=F-ATPase subunit beta	Deamidation (NQ)	Q33	VPSIYDALKVqGAETTLEVQQ	3510000	103000000	0	196000000	0	83200000	0	574000000	521000	729000000	647000	748000000													0	447000000	0	460000000	7180000	446000000	0	1230000000	0	581000000	90400	1010000000	0	597000000	0	583000000	13100000	348000000	2020000	407000000
Pseudomonas sp. GM17	WP_007924510.1	RecName: Full=ATP synthase subunit beta; AltName: Full=ATP synthase F1 sector subunit beta; AltName: Full=F-ATPase subunit beta	2-amino-3-oxo-butanoic_acid	T37	YDALKVQGAEtTLEVQQQLGD	0	107000000	1200000	195000000	0	83200000
Pseudomonas sp. GM17	WP_007924510.1	RecName: Full=ATP synthase subunit beta; AltName: Full=ATP synthase F1 sector subunit beta; AltName: Full=F-ATPase subunit beta	Deamidation (NQ)	Q42	VQGAETTLEVqQQLGDGVVRT	0	107000000	0	196000000	218000	83000000	0	574000000	624000	729000000	0	749000000																															29300000	380000000
Pseudomonas sp. GM17	WP_007924510.1	RecName: Full=ATP synthase subunit beta; AltName: Full=ATP synthase F1 sector subunit beta; AltName: Full=F-ATPase subunit beta	Deamidation (NQ)	Q43	QGAETTLEVQqQLGDGVVRTI	0	107000000	0	196000000	218000	83000000
Pseudomonas sp. GM17	WP_007924510.1	RecName: Full=ATP synthase subunit beta; AltName: Full=ATP synthase F1 sector subunit beta; AltName: Full=F-ATPase subunit beta	Amidation	R51	VQQQLGDGVVrTIAMGSTEGL	0	108000000	0	196000000	5440000	77800000							0	892000000	63600000	490000000	19600000	788000000	10100000	942000000	45900000	439000000	0	333000000	31900000	415000000	0	465000000	0	456000000
Pseudomonas sp. GM17	WP_007924510.1	RecName: Full=ATP synthase subunit beta; AltName: Full=ATP synthase F1 sector subunit beta; AltName: Full=F-ATPase subunit beta	Oxidation (M)	M55	LGDGVVRTIAmGSTEGLKRGL	9100000	142000000	9010000	124000000	6420000	150000000	116000000	467000000	78700000	1140000000	118000000	1220000000	170000000	658000000	96300000	844000000	228000000	3230000000	87100000	921000000	122000000	713000000	123000000	717000000	84000000	493000000	53000000	716000000	63400000	968000000	242000000	916000000	121000000	1970000000	148000000	2050000000	115000000	848000000	61700000	992000000	44600000	332000000	81800000	514000000
Pseudomonas sp. GM17	WP_007924510.1	RecName: Full=ATP synthase subunit beta; AltName: Full=ATP synthase F1 sector subunit beta; AltName: Full=F-ATPase subunit beta	Deamidation (NQ)	N68	TEGLKRGLDVnNTGAAISVPV	28500000	254000000	0	320000000	22600000	228000000	0	773000000	185000000	1460000000	0	1240000000	121000000	1230000000	0	834000000	0	1400000000	103000000	756000000	78900000	658000000	86600000	1370000000	78000000	1090000000	107000000	1270000000	75600000	665000000	155000000	1360000000	112000000	1060000000	166000000	1150000000	100000000	803000000	69000000	574000000	60800000	566000000	59800000	618000000
Pseudomonas sp. GM17	WP_007924510.1	RecName: Full=ATP synthase subunit beta; AltName: Full=ATP synthase F1 sector subunit beta; AltName: Full=F-ATPase subunit beta	Deamidation (NQ)	N69	EGLKRGLDVNnTGAAISVPVG	0	283000000	0	320000000	1060000	250000000							0	1350000000	87500000	746000000	0	1400000000
Pseudomonas sp. GM17	WP_007924510.1	RecName: Full=ATP synthase subunit beta; AltName: Full=ATP synthase F1 sector subunit beta; AltName: Full=F-ATPase subunit beta	Oxidation (M)	M87	PVGKATLGRImDVLGNPIDEA	19200000	52500000	4190000	2780000	34400000	7180000	198000000	134000000	279000000	598000000	135000000	547000000	211000000	742000000	118000000	287000000	287000000	316000000	294000000	90500000	137000000	494000000	211000000	236000000	110000000	254000000	170000000	413000000	183000000	134000000	178000000	665000000	110000000	278000000	256000000	615000000	130000000	331000000	88100000	346000000	54400000	222000000	98600000	356000000
Pseudomonas sp. GM17	WP_007924510.1	RecName: Full=ATP synthase subunit beta; AltName: Full=ATP synthase F1 sector subunit beta; AltName: Full=F-ATPase subunit beta	Deamidation (NQ)	N186	AGVGERTREGnDFYHEMKDSN	0	146000000	0	44700000	3750000	56500000	8940000	395000000	14400000	370000000	0	348000000	16000000	503000000	12900000	463000000	15700000	452000000	16000000	373000000	22000000	329000000	6630000	497000000	34500000	331000000	4980000	476000000	19500000	335000000	32700000	528000000	34500000	526000000	36300000	556000000	9620000	436000000	0	318000000	0	250000000	12400000	494000000
Pseudomonas sp. GM17	WP_007924510.1	RecName: Full=ATP synthase subunit beta; AltName: Full=ATP synthase F1 sector subunit beta; AltName: Full=F-ATPase subunit beta	Oxidation (M)	M192	TREGNDFYHEmKDSNVLDKVA	258000	146000000	0	44700000	0	60300000	44700000	359000000	3470000	381000000	3300000	345000000	21500000	498000000	44900000	431000000	9960000	458000000	39200000	350000000	39200000	311000000	32200000	472000000	36900000	333000000	30100000	451000000	32600000	322000000	40600000	527000000	40600000	526000000	38700000	562000000	36000000	409000000	22300000	295000000	17700000	233000000	10500000	496000000
Pseudomonas sp. GM17	WP_007924510.1	RecName: Full=ATP synthase subunit beta; AltName: Full=ATP synthase F1 sector subunit beta; AltName: Full=F-ATPase subunit beta	Deamidation (NQ)	Q207	VLDKVALVYGqMNEPPGNRLR	171000	231000000	115000	137000000	0	212000000	0	482000000	3550000	738000000	6840000	681000000	15800000	1270000000	1140000	795000000	6620000	819000000	564000	724000000	545000	821000000	1320000	907000000	0	1060000000	0	863000000	1100000	881000000	0	1180000000	0	1130000000	692000	1280000000	7790000	957000000	5200000	961000000	0	820000000	318000	1020000000
Pseudomonas sp. GM17	WP_007924510.1	RecName: Full=ATP synthase subunit beta; AltName: Full=ATP synthase F1 sector subunit beta; AltName: Full=F-ATPase subunit beta	Oxidation (M)	M208	LDKVALVYGQmNEPPGNRLRV	47800000	183000000	26800000	110000000	62500000	150000000	211000000	271000000	99500000	643000000	71100000	617000000	466000000	840000000	231000000	565000000	150000000	676000000	162000000	563000000	323000000	499000000	367000000	542000000	292000000	765000000	276000000	587000000	183000000	699000000	315000000	865000000	308000000	821000000	314000000	968000000	271000000	694000000	221000000	746000000	175000000	645000000	240000000	784000000
Pseudomonas sp. GM17	WP_007924510.1	RecName: Full=ATP synthase subunit beta; AltName: Full=ATP synthase F1 sector subunit beta; AltName: Full=F-ATPase subunit beta	Oxidation (M)	M225	RLRVALTGLTmAEKFRDEGND	81400000	299000000	27600000	486000000	57400000	267000000	355000000	585000000	337000000	1360000000	242000000	1110000000	382000000	944000000	288000000	694000000	339000000	1080000000	306000000	670000000	302000000	538000000	220000000	528000000	216000000	472000000	440000000	1110000000	353000000	1080000000	502000000	920000000	332000000	1060000000	280000000	952000000	344000000	685000000	89600000	610000000	211000000	786000000	393000000	641000000
Pseudomonas sp. GM17	WP_007924510.1	RecName: Full=ATP synthase subunit beta; AltName: Full=ATP synthase F1 sector subunit beta; AltName: Full=F-ATPase subunit beta	Oxidation (M)	M260	GTEVSALLGRmPSAVGYQPTL	24100000	20700000	626000	1490000	11600000	5800000	71400000	20700000	81600000	120000000	106000000	178000000	39000000	308000000	66900000	16600000	53300000	93600000	39600000	55200000	108000000	170000000	123000000	76200000	98500000	101000000	128000000	132000000	57100000	41700000	220000000	229000000	140000000	34900000	203000000	169000000	107000000	78600000	80800000	205000000	106000000	85300000	70800000	181000000
Pseudomonas sp. GM17	WP_007924510.1	RecName: Full=ATP synthase subunit beta; AltName: Full=ATP synthase F1 sector subunit beta; AltName: Full=F-ATPase subunit beta	Fluorination	Y266	LLGRMPSAVGyQPTLAEEMGV	0	44800000	0	2120000	112000	17300000	0	93200000	141000	201000000	0	261000000	0	347000000	0	83500000	2350000	139000000	208000	88800000	0	282000000	0	195000000
Pseudomonas sp. GM17	WP_007924510.1	RecName: Full=ATP synthase subunit beta; AltName: Full=ATP synthase F1 sector subunit beta; AltName: Full=F-ATPase subunit beta	Deamidation (NQ)	Q267	LGRMPSAVGYqPTLAEEMGVL	86200	44700000	0	2120000	0	17400000	0	93200000	0	201000000	498000	283000000	4780000	342000000	0	83500000	275000	147000000	458000	94300000	5490000	277000000	0	197000000	0	209000000	1760000	258000000	1280000	104000000	2390000	449000000	248000	188000000	13700000	354000000	6100000	180000000	3710000	286000000	7360000	184000000	0	257000000
Pseudomonas sp. GM17	WP_007924510.1	RecName: Full=ATP synthase subunit beta; AltName: Full=ATP synthase F1 sector subunit beta; AltName: Full=F-ATPase subunit beta	Oxidation (M)	M274	VGYQPTLAEEmGVLQERITST	18500000	26200000	626000	1490000	14900000	2480000	57600000	35600000	56500000	145000000	71800000	213000000	39000000	308000000	67800000	15700000	76200000	70700000	62200000	32500000	83300000	199000000	96900000	102000000	83600000	125000000	87300000	173000000	67300000	38500000	130000000	321000000	150000000	38300000	139000000	236000000	80200000	106000000	54300000	236000000	97600000	94000000	43000000	214000000
Pseudomonas sp. GM17	WP_007924510.1	RecName: Full=ATP synthase subunit beta; AltName: Full=ATP synthase F1 sector subunit beta; AltName: Full=F-ATPase subunit beta	2-amino-3-oxo-butanoic_acid	Y330	LSRDIASLGIyPAVDPLDSTS	629000	144000000	0	3010000	0	6450000	3330000	195000000	0	760000000	7280000	341000000	0	654000000	4680000	229000000	5100000	214000000	22600000	32400000	2110000	655000000	5550000	189000000	221000	482000000	3840000	343000000	1280000	173000000	4990000	319000000	3840000	140000000	0	399000000	0	230000000	1250000	476000000	928000	72900000	210000	300000000
Pseudomonas sp. GM17	WP_007924510.1	RecName: Full=ATP synthase subunit beta; AltName: Full=ATP synthase F1 sector subunit beta; AltName: Full=F-ATPase subunit beta	Pyro-glu from Q	Q342	AVDPLDSTSRqLDPNVIGNEH	158000000	339000000	134000000	128000000	101000000	207000000	369000000	653000000	611000000	1120000000	551000000	1460000000	707000000	1870000000	431000000	963000000	759000000	1450000000	438000000	755000000	473000000	805000000	452000000	967000000	576000000	823000000	306000000	897000000	425000000	980000000	807000000	1710000000	604000000	1310000000	723000000	1730000000	594000000	1150000000	340000000	757000000	294000000	583000000	526000000	1060000000
Pseudomonas sp. GM17	WP_007924510.1	RecName: Full=ATP synthase subunit beta; AltName: Full=ATP synthase F1 sector subunit beta; AltName: Full=F-ATPase subunit beta	Dehydration	D344	DPLDSTSRQLdPNVIGNEHYE	0	497000000	203000	262000000	0	308000000	3990000	1020000000	0	1720000000	0	2010000000	254000	2570000000	192000	1420000000	0	2210000000
Pseudomonas sp. GM17	WP_007924510.1	RecName: Full=ATP synthase subunit beta; AltName: Full=ATP synthase F1 sector subunit beta; AltName: Full=F-ATPase subunit beta	Deamidation (NQ)	N346	LDSTSRQLDPnVIGNEHYETA	0	506000000	203000	271000000	0	317000000	535000	1050000000	0	1810000000	0	2080000000	5860000	2620000000	192000	1450000000	0	2310000000	0	1240000000	25200000	1340000000	2100000	1480000000	0	1450000000	574000	1270000000	0	1480000000	581000	2630000000	229000	2060000000	0	2660000000	1640000	1870000000	0	1210000000	0	959000000	204000	1670000000
Pseudomonas sp. GM17	WP_007924510.1	RecName: Full=ATP synthase subunit beta; AltName: Full=ATP synthase F1 sector subunit beta; AltName: Full=F-ATPase subunit beta	Ammonia-loss (N)	N346	LDSTSRQLDPnVIGNEHYETA	0	506000000	1670000	271000000	0	317000000
Pseudomonas sp. GM17	WP_007924088.1	RecName: Full=Putative aldehyde dehydrogenase AldA	2-amino-3-oxo-butanoic_acid	S14	AHPGTEGAIVsFKSKYGNYIG	0	924000000	0	169000000	132000	574000000
Pseudomonas sp. GM17	WP_007924088.1	RecName: Full=Putative aldehyde dehydrogenase AldA	2-amino-3-oxo-butanoic_acid	Y35	GEFVAPVKGQyFTNTSPVNGQ	0	217000000	0	168000000	39800	104000000	365000	164000000	7780000	421000000	9710000	616000000	0	335000000	2580000	149000000	0	328000000	2070000	227000000	0	209000000	1080000	215000000	70000	229000000	717000	274000000	5030000	175000000	314000	548000000	2060000	387000000	2790000	580000000	0	519000000	1130000	664000000	561000	293000000
Pseudomonas sp. GM17	WP_007924088.1	RecName: Full=Putative aldehyde dehydrogenase AldA	2-amino-3-oxo-butanoic_acid	T37	FVAPVKGQYFtNTSPVNGQPI	0	226000000	64900	176000000	2170000	108000000							192000	350000000	385000	162000000	584000	337000000	2860000	249000000	0	227000000	0	242000000	149000	240000000	0	298000000	0	178000000	0	518000000	424000	394000000	0	614000000	55300	527000000	0	678000000	28300	297000000
Pseudomonas sp. GM17	WP_007924088.1	RecName: Full=Putative aldehyde dehydrogenase AldA	Deamidation (NQ)	N38	VAPVKGQYFTnTSPVNGQPIA	0	226000000	10300000	167000000	0	111000000	0	174000000	0	452000000	315000	651000000	24400000	325000000	0	167000000	0	340000000	0	255000000	1510000	226000000	10700000	233000000							0	549000000	0	409000000	358000	614000000	0	530000000	1800000	676000000	2540000	296000000	0	578000000
Pseudomonas sp. GM17	WP_007924088.1	RecName: Full=Putative aldehyde dehydrogenase AldA	2-amino-3-oxo-butanoic_acid	T39	APVKGQYFTNtSPVNGQPIAE	0	257000000	183000	230000000	126000	139000000													1990000	290000000	0	309000000	0	324000000							0	549000000	4890000	452000000	0	687000000
Pseudomonas sp. GM17	WP_007924088.1	RecName: Full=Putative aldehyde dehydrogenase AldA	Deamidation (NQ)	N43	GQYFTNTSPVnGQPIAEFPRS	95900000	161000000	83300000	146000000	24600000	114000000	66300000	134000000	249000000	248000000	406000000	291000000	66100000	333000000	48300000	145000000	174000000	220000000	99200000	186000000	95700000	150000000	94600000	176000000	79900000	189000000	150000000	168000000	44900000	157000000	93700000	409000000	114000000	332000000	85300000	585000000	203000000	363000000	271000000	441000000	133000000	183000000	247000000	370000000
Pseudomonas sp. GM17	WP_007924088.1	RecName: Full=Putative aldehyde dehydrogenase AldA	Ammonia-loss (N)	N43	GQYFTNTSPVnGQPIAEFPRS	0	161000000	173000	146000000	527000	114000000	578000	134000000	3400000	248000000	2630000	291000000	1260000	342000000	1790000	145000000	0	220000000	0	186000000	3130000	150000000	1380000	179000000	2000000	189000000	2300000	168000000	453000	157000000	16200000	409000000	6580000	332000000	6340000	585000000	2630000	363000000	10400000	441000000	682000	183000000	13000000	370000000
Pseudomonas sp. GM17	WP_007924088.1	RecName: Full=Putative aldehyde dehydrogenase AldA	Replacement of proton by lithium	D70	KALDAAHAAAdAWGATSAQAR	0	477000000	0	267000000	32100	291000000
Pseudomonas sp. GM17	WP_007924088.1	RecName: Full=Putative aldehyde dehydrogenase AldA	Oxidation (HW)	W72	LDAAHAAADAwGATSAQARSL	305000	477000000	5940000	261000000	3580000	286000000	27600000	581000000	0	1160000000	0	1180000000	3550000	1490000000	20800000	848000000	2780000	1390000000	10000000	819000000	33800000	480000000	19900000	1040000000	15100000	996000000	31500000	784000000	12400000	986000000	16800000	1850000000	68000000	1830000000	41300000	2890000000	10600000	1480000000	20900000	1510000000	12600000	771000000	19400000	2030000000
Pseudomonas sp. GM17	WP_007924088.1	RecName: Full=Putative aldehyde dehydrogenase AldA	Fluorination	W72	LDAAHAAADAwGATSAQARSL	0	477000000	0	261000000	43200	286000000
Pseudomonas sp. GM17	WP_007924088.1	RecName: Full=Putative aldehyde dehydrogenase AldA	Tryptophan oxidation to hydroxykynurenin	W72	LDAAHAAADAwGATSAQARSL	0	477000000	309000	261000000	0	286000000
Pseudomonas sp. GM17	WP_007924088.1	RecName: Full=Putative aldehyde dehydrogenase AldA	Tryptophan oxidation to kynurenin	W72	LDAAHAAADAwGATSAQARSL	0	477000000	0	261000000	685000	286000000	3020000	581000000	0	1160000000	0	1180000000	0	1490000000	2360000	848000000	0	1390000000
Pseudomonas sp. GM17	WP_007924088.1	RecName: Full=Putative aldehyde dehydrogenase AldA	Dihydroxy	W72	LDAAHAAADAwGATSAQARSL	0	477000000	281000	261000000	530000	286000000	8190000	581000000	87200	1160000000	0	1180000000	653000	1490000000	1770000	848000000	0	1390000000	1460000	819000000	5300000	480000000	2390000	1040000000	2650000	996000000	2680000	784000000	1470000	986000000	1440000	1850000000	2930000	1830000000	1590000	2890000000	1510000	1480000000	3080000	1510000000	0	771000000	1660000	2030000000
Pseudomonas sp. GM17	WP_007924088.1	RecName: Full=Putative aldehyde dehydrogenase AldA	Deamidation (NQ)	Q78	AADAWGATSAqARSLILLKIA	717000	476000000	91900	267000000	157000	291000000	0	620000000	392000	1160000000	2010000	1180000000	0	1490000000	2680000	870000000	0	1390000000	92400	830000000	0	519000000	933000	1060000000	736000	1010000000	4920000	813000000	0	1000000000	2220000	1870000000	544000	1900000000	2430000	2940000000	6140000	1480000000	387000	1530000000	0	783000000	0	2050000000
Pseudomonas sp. GM17	WP_007924088.1	RecName: Full=Putative aldehyde dehydrogenase AldA	Pyro-glu from E	E112	ETWDNGKAVReTLNADIPLAA	201000	799000000	0	169000000	2040000	268000000	4650000	395000000	0	1140000000	482000	1290000000	8560000	1290000000	4980000	511000000	6010000	1020000000	317000	405000000	2220000	711000000	4750000	705000000	194000000	778000000	62900000	879000000	0	640000000	4240000	1530000000	44700000	1540000000	130000000	2350000000	5130000	1180000000	2340000	1970000000	0	867000000	23100000	2200000000
Pseudomonas sp. GM17	WP_007924088.1	RecName: Full=Putative aldehyde dehydrogenase AldA	Dehydration	D123	TLNADIPLAAdHFRYFAGCLR	1320000	797000000	0	169000000	0	270000000	0	400000000	1600000	1140000000	381000	1290000000							0	406000000	10400000	706000000	945000	710000000	0	975000000	887000	941000000	289000	639000000	11700000	1520000000	0	1590000000	1170000	2490000000
Pseudomonas sp. GM17	WP_007924088.1	RecName: Full=Putative aldehyde dehydrogenase AldA	2-amino-3-oxo-butanoic_acid	T239	TSKRIAKIAFtGSTPVGSHIM	0	884000000	0	193000000	71100	403000000	0	601000000	462000	1540000000	0	1620000000							145000	434000000	0	572000000	0	731000000
Pseudomonas sp. GM17	WP_007924088.1	RecName: Full=Putative aldehyde dehydrogenase AldA	Oxidation (M)	M249	TGSTPVGSHImKCAAENIIPS	423000000	461000000	120000000	72700000	197000000	206000000	287000000	239000000	572000000	878000000	566000000	919000000	514000000	562000000	282000000	328000000	416000000	685000000	149000000	286000000	267000000	304000000	384000000	344000000	452000000	256000000	524000000	450000000	322000000	354000000	777000000	681000000	749000000	786000000	1090000000	1050000000	663000000	534000000	851000000	718000000	559000000	361000000	941000000	973000000
Pseudomonas sp. GM17	WP_007924088.1	RecName: Full=Putative aldehyde dehydrogenase AldA	Ammonia-loss (N)	N255	GSHIMKCAAEnIIPSTVELGG	2850000	111000000	73300000	191000000	16700000	507000000	15500000	335000000	34400000	555000000	31200000	482000000	28800000	316000000	17500000	269000000	23000000	362000000	0	279000000	14200000	169000000	18200000	242000000	13300000	318000000	22600000	352000000	25600000	155000000	54000000	521000000	73500000	446000000	85100000	614000000	55800000	327000000	52200000	552000000	9130000	200000000	51700000	365000000
Pseudomonas sp. GM17	WP_007924088.1	RecName: Full=Putative aldehyde dehydrogenase AldA	Carbamidomethylation (DHKE X@N-term)	D337	QIKRGDPLDTdTMVGAQASEQ	0	244000000	0	196000000	1630000	81000000	17000000	252000000	26700000	581000000	6150000	665000000	0	673000000	7890000	249000000	0	526000000	7780000	173000000	25100000	285000000	23700000	377000000	29000000	213000000	78700000	489000000	49300000	291000000	159000000	598000000	129000000	525000000	284000000	905000000	92100000	414000000	87800000	766000000	68600000	314000000	148000000	699000000
Pseudomonas sp. GM17	WP_007924088.1	RecName: Full=Putative aldehyde dehydrogenase AldA	Replacement of proton with ammonium ion	D337	QIKRGDPLDTdTMVGAQASEQ	271000	244000000	0	196000000	0	81000000							105000	673000000	0	249000000	0	526000000													1320000	640000000	1290000	581000000	0	1040000000	0	455000000	0	766000000	1040000	314000000
Pseudomonas sp. GM17	WP_007924088.1	RecName: Full=Putative aldehyde dehydrogenase AldA	Oxidation (M)	M339	KRGDPLDTDTmVGAQASEQQF	70100000	174000000	152000000	44200000	25100000	57600000	81700000	187000000	145000000	462000000	165000000	505000000	196000000	478000000	70600000	186000000	175000000	351000000	28900000	152000000	84800000	225000000	109000000	292000000	36500000	205000000	141000000	427000000	82100000	258000000	231000000	527000000	161000000	494000000	244000000	945000000	128000000	378000000	226000000	628000000	120000000	264000000	203000000	644000000
Pseudomonas sp. GM17	WP_007924088.1	RecName: Full=Putative aldehyde dehydrogenase AldA	Deamidation (NQ)	Q343	PLDTDTMVGAqASEQQFDKIL	8390000	236000000	498000	196000000	816000	81800000	0	269000000	1950000	606000000	1360000	669000000	14000000	659000000	314000	256000000	14700000	511000000	0	181000000	9570000	301000000	9930000	391000000	0	242000000	19800000	548000000	0	340000000	59300000	700000000	543000	655000000	427000	1190000000	5150000	501000000	4540000	849000000	1030000	383000000	15500000	831000000
Pseudomonas sp. GM17	WP_007924088.1	RecName: Full=Putative aldehyde dehydrogenase AldA	Deamidation (NQ)	N378	TGGKVEKLEGnLASGYYIQPT	54500	75100000	0	3150000	0	9910000	312000	98800000	209000	151000000	0	237000000	0	264000000	0	126000000	576000	114000000	134000	36500000	0	155000000	51200	156000000	1760000	203000000	0	382000000	0	106000000	0	369000000	250000	412000000	0	721000000
Pseudomonas sp. GM17	WP_007924088.1	RecName: Full=Putative aldehyde dehydrogenase AldA	Oxidation (M)	M483	KSGVGRETHKmMLDHYQQTKN	63000000	2420000000	109000000	523000000	22000000	1350000000	45600000	516000000	154000000	1510000000	203000000	1890000000	115000000	1640000000	97300000	863000000	181000000	1060000000	94300000	781000000	61200000	776000000	77600000	701000000	132000000	976000000	131000000	964000000	31600000	980000000	111000000	1250000000	344000000	2350000000	388000000	2390000000	70900000	1710000000	221000000	2320000000	135000000	1460000000	246000000	2400000000
Pseudomonas sp. GM17	WP_007924088.1	RecName: Full=Putative aldehyde dehydrogenase AldA	Sulphone	M483	KSGVGRETHKmMLDHYQQTKN	11400000	2420000000	12200000	588000000	16700000	1350000000	5560000	552000000	27800000	1650000000	47400000	2040000000	29000000	1750000000	12100000	932000000	16800000	1140000000	5800000	873000000	6640000	818000000	6120000	747000000	8180000	1050000000	8800000	1040000000	3950000	980000000	8470000	1340000000	8640000	2670000000	19300000	2660000000	14800000	1740000000	52100000	2520000000	8820000	1560000000	19100000	2610000000
Pseudomonas sp. GM17	WP_007924088.1	RecName: Full=Putative aldehyde dehydrogenase AldA	Oxidation (M)	M484	SGVGRETHKMmLDHYQQTKNL	1640000000	859000000	304000000	329000000	909000000	481000000	347000000	220000000	703000000	978000000	1090000000	1050000000	918000000	865000000	608000000	364000000	484000000	760000000	501000000	380000000	468000000	364000000	411000000	374000000	552000000	567000000	462000000	643000000	723000000	293000000	656000000	710000000	1320000000	1390000000	1260000000	1550000000	1040000000	762000000	1400000000	1210000000	889000000	710000000	1220000000	1470000000
Pseudomonas sp. GM17	WP_007924088.1	RecName: Full=Putative aldehyde dehydrogenase AldA	Sulphone	M484	SGVGRETHKMmLDHYQQTKNL	0	1630000000	3110000	570000000	0	996000000	0	373000000	0	1680000000	5850000	1870000000	4020000	1230000000	0	574000000	674000	898000000	0	539000000	14400000	539000000	0	512000000	0	849000000	0	715000000	583000	747000000	0	1260000000	6560000	2290000000	0	2680000000	980000	1220000000	901000	1880000000	0	1150000000	18200000	2440000000
Pseudomonas sp. GM17	WP_007924088.1	RecName: Full=Putative aldehyde dehydrogenase AldA	Dehydration	D486	VGRETHKMMLdHYQQTKNLLV	736000	2500000000	0	633000000	0	1390000000	0	567000000	902000	1680000000	1110000	2140000000	1530000	1780000000	369000	972000000	668000	1240000000	0	881000000	107000	846000000	0	785000000	526000	1120000000	0	1110000000	0	1020000000	1430000	1370000000	2200000	2710000000	2550000	2810000000	1830000	1800000000	3450000	2600000000	0	1600000000	4940000	2680000000
Pseudomonas sp. GM17	WP_007924088.1	RecName: Full=Putative aldehyde dehydrogenase AldA	Deamidation (NQ)	Q489	ETHKMMLDHYqQTKNLLVSYD	2190000	2500000000	170000	632000000	1660000	1390000000	1980000	565000000	3440000	1680000000	1070000	2140000000	6550000	1780000000	2140000	970000000	3310000	1240000000	0	881000000	630000	843000000	0	785000000	676000	1120000000	4080000	1100000000	0	1020000000	1310000	1370000000	1280000	2710000000	12200000	2810000000	8200000	1800000000	10400000	2590000000	4800000	1590000000	13500000	2680000000
Pseudomonas sp. GM17	WP_007927525.1	RecName: Full=Outer membrane protein A; AltName: Full=Outer membrane porin A; Flags: Precursor	Dehydration	D49	QYNDSVKHIEdGFNPGARIGY	2650000	528000000	0	302000000	1870000	321000000	21100000	1490000000	41100000	7840000000	44100000	4080000000	18900000	1540000000	11500000	1120000000	11800000	1370000000	22700000	2210000000	34100000	1950000000	29500000	3080000000	18100000	1330000000	26800000	1850000000	24500000	2840000000	36200000	2190000000	43900000	2330000000	42400000	2660000000	58800000	2870000000	34800000	1900000000	29800000	1510000000	20300000	1060000000
Pseudomonas sp. GM17	WP_007927525.1	RecName: Full=Outer membrane protein A; AltName: Full=Outer membrane porin A; Flags: Precursor	Dehydration	D128	GHQSRTNVLAdGHSGRDQSTL	0	191000000	3890000	213000000	0	336000000	26400000	3040000000	106000000	959000000	41700000	800000000	12800000	590000000	17800000	1460000000	24400000	403000000	31200000	2250000000	30100000	1680000000	37100000	2470000000	22000000	1150000000	29300000	866000000	20700000	1240000000	26700000	915000000	43300000	1450000000	46600000	986000000	33400000	1160000000	11800000	499000000	9690000	571000000	19900000	340000000
Pseudomonas sp. GM17	WP_007927525.1	RecName: Full=Outer membrane protein A; AltName: Full=Outer membrane porin A; Flags: Precursor	Oxidation (M)	M165	ARAGVEADYAmDNGKWDYSAL	0	0	0	1530000	859000	1980000	121000000	227000000	4480000	552000000	20000000	888000000	5350000	195000000	5180000	93100000	2690000	212000000	78300000	307000000	80500000	213000000	71300000	304000000	30800000	242000000	43800000	147000000	48600000	243000000	67900000	192000000	49600000	227000000	51300000	164000000	80300000	118000000	22300000	30000000	10600000	44100000	6310000	17500000
Pseudomonas sp. GM17	WP_007927525.1	RecName: Full=Outer membrane protein A; AltName: Full=Outer membrane porin A; Flags: Precursor	Deamidation (NQ)	N167	AGVEADYAMDnGKWDYSALVG	0	0	501000	1030000	1980000	859000	117000000	222000000	137000000	420000000	235000000	673000000	6150000	194000000	5240000	93000000	11200000	204000000	92400000	293000000	31500000	257000000	104000000	269000000	46700000	216000000	38800000	152000000	59100000	233000000	28400000	232000000	25700000	251000000	20500000	195000000	99600000	97500000	27700000	24600000	32200000	20000000	3790000	20000000
Pseudomonas sp. GM17	WP_007927525.1	RecName: Full=Outer membrane protein A; AltName: Full=Outer membrane porin A; Flags: Precursor	Replacement of proton by potassium	E198	KVAPAPAPVPePTPEPEAPVA	6870000	911000000	0	734000	3470000	756000000	22700000	2730000000	0	8190000000	42500000	7450000000	0	4830000000	14900000	2050000000	30900000	5410000000	23600000	2900000000	23000000	2930000000	0	3540000000	9990000	2780000000	21200000	3480000000	10200000	2410000000	12700000	3050000000	11600000	1890000000	23800000	4250000000
Pseudomonas sp. GM17	WP_007927525.1	RecName: Full=Outer membrane protein A; AltName: Full=Outer membrane porin A; Flags: Precursor	Replacement of 2 protons by calcium	E198	KVAPAPAPVPePTPEPEAPVA	26500000	911000000	0	734000	20500000	756000000	102000000	2730000000	251000000	8190000000	170000000	7320000000	99500000	4830000000	60400000	2050000000	129000000	5310000000	75100000	2900000000	92000000	2930000000	93500000	3540000000	52200000	2730000000	121000000	3450000000	68600000	2410000000	62800000	3050000000	44800000	1890000000	79400000	4250000000	51300000	2230000000	16200000	816000000	18400000	971000000	23500000	962000000
Pseudomonas sp. GM17	WP_007927525.1	RecName: Full=Outer membrane protein A; AltName: Full=Outer membrane porin A; Flags: Precursor	Replacement of proton with ammonium ion	E198	KVAPAPAPVPePTPEPEAPVA	208000000	911000000	0	734000	188000000	756000000	807000000	2730000000	1740000000	8190000000	1690000000	7450000000	993000000	3830000000	584000000	2050000000	1420000000	5410000000	776000000	2900000000	823000000	2930000000	880000000	3540000000	565000000	2780000000	837000000	3480000000	549000000	2410000000	854000000	3050000000	457000000	1890000000	840000000	3410000000	519000000	2230000000	170000000	816000000	213000000	971000000	240000000	962000000
Pseudomonas sp. GM17	WP_007927525.1	RecName: Full=Outer membrane protein A; AltName: Full=Outer membrane porin A; Flags: Precursor	2-amino-3-oxo-butanoic_acid	S224	ELDVKFDFDKsVVKPNSYADI	337000	4390000000	0	4110000000	0	1120000000
Pseudomonas sp. GM17	WP_007927525.1	RecName: Full=Outer membrane protein A; AltName: Full=Outer membrane porin A; Flags: Precursor	Deamidation (NQ)	N229	FDFDKSVVKPnSYADIKNLAD	141000000	4250000000	187000000	3940000000	161000000	968000000	949000000	4300000000	704000000	673000000	613000000	15200000000	680000000	5700000000	670000000	3180000000	493000000	8050000000	657000000	2190000000	551000000	2870000000	654000000	2940000000	714000000	2730000000	595000000	4280000000	548000000	4420000000	1310000000	13600000000	799000000	8390000000	1030000000	8460000000	956000000	7160000000	512000000	4920000000	318000000	3550000000	558000000	6420000000
Pseudomonas sp. GM17	WP_007927525.1	RecName: Full=Outer membrane protein A; AltName: Full=Outer membrane porin A; Flags: Precursor	Deamidation (NQ)	Q243	DIKNLADFMKqYPQTTTVVEG	0	3130000000	14300000	3920000000	80800000	3220000000	514000000	9870000000	75800000	12800000000	56300000	13300000000	45500000	13500000000	22400000	10300000000	147000000	12700000000	343000000	11000000000	84200000	7760000000	299000000	10200000000	213000000	8010000000	231000000	10600000000	317000000	8210000000	1150000000	12300000000	273000000	10100000000	444000000	12600000000	27600000	9910000000	378000000	5850000000	7600000	4580000000	20800000	7370000000
Pseudomonas sp. GM17	WP_007927525.1	RecName: Full=Outer membrane protein A; AltName: Full=Outer membrane porin A; Flags: Precursor	Pyro-glu from Q	Q243	DIKNLADFMKqYPQTTTVVEG	565000000	3130000000	1120000000	3860000000	649000000	3250000000	2350000000	9870000000	2740000000	12800000000	2440000000	13200000000	2650000000	13000000000	2310000000	10300000000	2930000000	12700000000	2320000000	11000000000	2160000000	7770000000	3270000000	10100000000	3840000000	8010000000	3990000000	10600000000	2280000000	8400000000	3360000000	12300000000	2820000000	10200000000	3500000000	12600000000	2800000000	9910000000	1700000000	5850000000	957000000	4360000000	2140000000	7370000000
Pseudomonas sp. GM17	WP_007927525.1	RecName: Full=Outer membrane protein A; AltName: Full=Outer membrane porin A; Flags: Precursor	ISD (z+2)-series	Q243	DIKNLADFMKqYPQTTTVVEG	0	3130000000	0	3920000000	416000	3290000000							3050000	13500000000	0	10300000000	0	12700000000	7410000	11000000000	0	7780000000	5390000	10200000000	0	8200000000	118000000	10800000000	0	8400000000	0	12300000000	103000000	10200000000	0	12600000000	102000000	9910000000	0	5850000000	212000	4590000000	2400000	7370000000
Pseudomonas sp. GM17	WP_007927525.1	RecName: Full=Outer membrane protein A; AltName: Full=Outer membrane porin A; Flags: Precursor	2-amino-3-oxo-butanoic_acid	Y244	IKNLADFMKQyPQTTTVVEGH	0	3700000000	117000	4990000000	0	3900000000
Pseudomonas sp. GM17	WP_007927525.1	RecName: Full=Outer membrane protein A; AltName: Full=Outer membrane porin A; Flags: Precursor	Deamidation (NQ)	Q246	NLADFMKQYPqTTTVVEGHTD	1180000	3700000000	59200000	4930000000	35200000	3870000000	12200000	12300000000	22500000	15900000000	29100000	15700000000	32700000	15600000000	18700000	12600000000	80000000	15900000000	366000	13500000000	53800000	9910000000	119000000	13400000000	131000000	11700000000	25900000	14800000000	35900000	10800000000	25200000	15700000000	14800000	13100000000	17200000	16100000000	22400000	12800000000	21500000	7550000000	73900000	5250000000	32500000	9490000000
Pseudomonas sp. GM17	WP_007927525.1	RecName: Full=Outer membrane protein A; AltName: Full=Outer membrane porin A; Flags: Precursor	Dehydration	T247	LADFMKQYPQtTTVVEGHTDS	0	3720000000	3240000	5000000000	76800000	3780000000	372000	12400000000	11000000	16000000000	333000000	15400000000	0	15800000000	0	12700000000	3870000	16000000000	0	13600000000	0	10000000000	4420000	13600000000	18800000	11900000000	1350000	14900000000	1800000	10800000000	4000000	15700000000	4890000	13200000000	18800000	16200000000	2680000	12900000000	5890000	7580000000	0	5330000000	0	9570000000
Pseudomonas sp. GM17	WP_007927525.1	RecName: Full=Outer membrane protein A; AltName: Full=Outer membrane porin A; Flags: Precursor	Deoxy	T249	DFMKQYPQTTtVVEGHTDSVG	0	3720000000	32400000	4960000000	0	3920000000																															281000	12900000000	0	7590000000	0	5340000000
Pseudomonas sp. GM17	WP_007927525.1	RecName: Full=Outer membrane protein A; AltName: Full=Outer membrane porin A; Flags: Precursor	Replacement of 2 protons by iron	E252	KQYPQTTTVVeGHTDSVGPDA	81300000	3640000000	0	5000000000	0	3920000000							21900000	15800000000	0	12700000000	0	16000000000	0	13600000000	0	9990000000	25700000	13500000000
Pseudomonas sp. GM17	WP_007927525.1	RecName: Full=Outer membrane protein A; AltName: Full=Outer membrane porin A; Flags: Precursor	Carbamidomethylation (DHKE X@N-term)	H254	YPQTTTVVEGhTDSVGPDAYN	0	3720000000	1550000	5000000000	0	3920000000	35300000	12400000000	30100000	16000000000	14500000	15900000000	3980000	15800000000	17800000	12700000000	0	16000000000	17400000	13600000000	20600000	10000000000	31900000	13500000000	42200000	11900000000	31100000	14800000000	24200000	10800000000	147000000	15600000000	24300000	13200000000	77600000	16100000000	55100000	12800000000	33200000	7580000000	25800000	5320000000	41100000	9530000000
Pseudomonas sp. GM17	WP_007927525.1	RecName: Full=Outer membrane protein A; AltName: Full=Outer membrane porin A; Flags: Precursor	Thr->Trp substitution	T255	PQTTTVVEGHtDSVGPDAYNQ	0	3690000000	60300000	4920000000	0	3920000000	0	12400000000	187000000	15800000000	0	15800000000	0	15700000000	0	12600000000	11100000	15900000000	45700000	13500000000	0	10000000000	0	13500000000													13400000	12800000000	0	7590000000	0	5330000000
Pseudomonas sp. GM17	WP_007927525.1	RecName: Full=Outer membrane protein A; AltName: Full=Outer membrane porin A; Flags: Precursor	Dehydration	T255	PQTTTVVEGHtDSVGPDAYNQ	0	3690000000	11000000	4970000000	0	3920000000	0	12400000000	3120000	16000000000	0	15800000000	1050000	15700000000	0	12600000000	0	16000000000	0	13500000000	94300000	9910000000	47000000	13400000000	6520000	11900000000	112000000	14700000000	241000000	10600000000													0	9540000000
Pseudomonas sp. GM17	WP_007927525.1	RecName: Full=Outer membrane protein A; AltName: Full=Outer membrane porin A; Flags: Precursor	Dehydration	D256	QTTTVVEGHTdSVGPDAYNQK	116000000	3580000000	0	4980000000	0	3890000000	177000000	12100000000	213000000	15800000000	169000000	15600000000	441000000	15200000000	171000000	12400000000	314000000	15700000000	171000000	13400000000	11700000	9920000000	0	13400000000	97100000	11800000000	147000000	14700000000	89800000	10700000000	0	15600000000	199000000	12900000000	589000000	15500000000	136000000	12700000000	256000000	7320000000	53400000	5260000000	349000000	9170000000
Pseudomonas sp. GM17	WP_007927525.1	RecName: Full=Outer membrane protein A; AltName: Full=Outer membrane porin A; Flags: Precursor	Sodium adduct	D256	QTTTVVEGHTdSVGPDAYNQK	0	3690000000	0	4980000000	34200000	3890000000	0	12200000000	0	15800000000	28100000	15600000000							38900000	13300000000	17200000	9920000000	68300000	13400000000	23800000	11800000000	0	14700000000	26900000	10700000000	31700000	15600000000	32800000	12900000000	26300000	16100000000	3550000	12800000000	0	7570000000	17000000	5260000000	1140000	9520000000
Pseudomonas sp. GM17	WP_007927525.1	RecName: Full=Outer membrane protein A; AltName: Full=Outer membrane porin A; Flags: Precursor	Ala->Arg substitution	A262	EGHTDSVGPDaYNQKLSERRA	0	3690000000	46100000	4940000000	0	3920000000	0	12400000000	172000000	15800000000	0	15800000000	1740000	15700000000	0	12600000000	65300000	15900000000	17500000	13500000000	0	10000000000	0	13500000000
Pseudomonas sp. GM17	WP_007927525.1	RecName: Full=Outer membrane protein A; AltName: Full=Outer membrane porin A; Flags: Precursor	Deamidation (NQ)	Q277	LSERRANAVKqVLTSQYGVES	0	2010000000	2680000	2560000000	9140000	2080000000	8030000	6010000000	63400000	7370000000	17600000	6720000000	13200000	6830000000	273000	5360000000	36700000	7260000000	52600000	5160000000	31600000	4020000000	54700000	6240000000	20000000	7960000000	20400000	7970000000	52500000	5430000000	78000000	6000000000	43200000	5660000000	86700000	6000000000	9580000	5020000000	10700000	3070000000	5340000	2300000000	14100000	4100000000
Pseudomonas sp. GM17	WP_007927525.1	RecName: Full=Outer membrane protein A; AltName: Full=Outer membrane porin A; Flags: Precursor	Pyro-glu from Q	Q277	LSERRANAVKqVLTSQYGVES	4180000	2010000000	20900000	2560000000	74500000	2080000000	285000000	6010000000	351000000	7370000000	281000000	6720000000	362000000	6830000000	327000000	5360000000	461000000	7260000000	423000000	5160000000	305000000	4020000000	706000000	6240000000	548000000	7960000000	554000000	7970000000	923000000	5430000000	624000000	6000000000	509000000	5660000000	523000000	6030000000	392000000	5020000000	314000000	3070000000	138000000	2300000000	311000000	4100000000
Pseudomonas sp. GM17	WP_007927525.1	RecName: Full=Outer membrane protein A; AltName: Full=Outer membrane porin A; Flags: Precursor	Dehydration	T280	RRANAVKQVLtSQYGVESSRV	0	2010000000	2680000	2580000000	242000	2170000000	446000	6310000000	0	7720000000	0	7000000000							0	5600000000	107000	4360000000	0	6960000000	0	8530000000	20400000	8520000000	0	6380000000	1670000	6620000000	1620000	6170000000	0	6550000000	0	5410000000	11000000	3380000000	7420000	2430000000	13800000	4420000000
Pseudomonas sp. GM17	WP_007927525.1	RecName: Full=Outer membrane protein A; AltName: Full=Outer membrane porin A; Flags: Precursor	Deamidation (NQ)	Q282	ANAVKQVLTSqYGVESSRVQS	0	2010000000	106000	2580000000	0	2170000000	20000000	6290000000	1760000	7720000000	0	7000000000	1480000	7200000000	195000	5690000000	1010000	7760000000	0	5600000000	54900	4360000000	73600	6960000000	163000	8530000000	0	8540000000	153000	6380000000
Pseudomonas sp. GM17	WP_007927525.1	RecName: Full=Outer membrane protein A; AltName: Full=Outer membrane porin A; Flags: Precursor	Formylation	V290	TSQYGVESSRvQSVGYGESRP	0	3660000000	441000	5460000000	0	4040000000	0	9630000000	7590000	11700000000	0	15400000000	1520000	14100000000	0	7630000000	0	19800000000													4080000	21700000000	484000	11100000000	2010000	14200000000
Pseudomonas sp. GM17	WP_007927525.1	RecName: Full=Outer membrane protein A; AltName: Full=Outer membrane porin A; Flags: Precursor	Benzoyl	V290	TSQYGVESSRvQSVGYGESRP	0	3660000000	1190000	5460000000	0	4040000000
Pseudomonas sp. GM17	WP_007927525.1	RecName: Full=Outer membrane protein A; AltName: Full=Outer membrane porin A; Flags: Precursor	Deamidation (NQ)	Q291	SQYGVESSRVqSVGYGESRPV	28900000	3600000000	6490000	5460000000	6530000	4060000000	97200000	9530000000	21100000	11700000000	97700000	15300000000	314000000	13800000000	518000000	7110000000	6010000000	13800000000	22800000	5470000000	113000000	4890000000	20300000	5810000000	201000000	7760000000	22300000	7740000000	2240000	6290000000	701000000	21000000000	54700000	11100000000	597000000	13600000000	821000000	12200000000	62300000	8740000000	508000000	5850000000	49400000	9550000000
Pseudomonas sp. GM17	WP_007927525.1	RecName: Full=Outer membrane protein A; AltName: Full=Outer membrane porin A; Flags: Precursor	Dehydration	S292	QYGVESSRVQsVGYGESRPVA	1230000	3660000000	1920000	5470000000	1420000	4070000000	6170000	9610000000	13700000	11700000000	5860000	15400000000	5650000	14100000000	2890000	7640000000	7930000	19800000000	1200000	5500000000	2340000	5000000000	0	5840000000	0	7970000000	0	7780000000	785000	6310000000	21000000	21700000000	4710000	11200000000	4080000	14200000000	5580000	13000000000	2460000	8810000000	4900000	6370000000	2520000	9630000000
Pseudomonas sp. GM17	WP_007927525.1	RecName: Full=Outer membrane protein A; AltName: Full=Outer membrane porin A; Flags: Precursor	2-amino-3-oxo-butanoic_acid	S292	QYGVESSRVQsVGYGESRPVA	0	3660000000	506000	5470000000	0	4070000000
Pseudomonas sp. GM17	WP_007927525.1	RecName: Full=Outer membrane protein A; AltName: Full=Outer membrane porin A; Flags: Precursor	Oxidation or Hydroxylation	Y295	VESSRVQSVGyGESRPVADNA	0	3660000000	0	5470000000	270000	4070000000	0	9650000000	0	11700000000	1730000	15400000000	1470000	14100000000	0	7640000000	2270000	19800000000	0	5500000000	0	5010000000	114000	5840000000	134000	7970000000	0	7780000000	0	6310000000	6930000	21800000000	1690000	11200000000	405000	14200000000	1050000	13000000000	0	8840000000	189000	6390000000	430000	9630000000
Pseudomonas sp. GM17	WP_007927525.1	RecName: Full=Outer membrane protein A; AltName: Full=Outer membrane porin A; Flags: Precursor	Sodium adduct	E297	SSRVQSVGYGeSRPVADNATE	0	3660000000	1680000	5460000000	2640000	4060000000	8060000	9650000000	3040000	11700000000	10100000	15400000000	0	14100000000	5310000	7630000000	12600000	19800000000	2290000	5540000000	1920000	5000000000	506000	5860000000	0	7960000000	5350000	7800000000	2050000	6290000000	22300000	21700000000	9510000	11200000000	27700000	14200000000	1210000	13000000000	0	8830000000	6930000	6370000000	13600000	9610000000
Pseudomonas sp. GM17	WP_007927525.1	RecName: Full=Outer membrane protein A; AltName: Full=Outer membrane porin A; Flags: Precursor	Replacement of 2 protons by calcium	E297	SSRVQSVGYGeSRPVADNATE	0	3660000000	8990000	5460000000	11000000	4060000000	23100000	9650000000	13500000	11700000000	30700000	15400000000	31500000	14100000000	11800000	7630000000	26500000	19800000000	8800000	5540000000	7980000	5000000000	12400000	5860000000	9270000	7960000000	14200000	7800000000	14600000	6290000000	56000000	21700000000	33600000	11200000000	36600000	14200000000	36600000	13000000000	28500000	8830000000	22700000	6370000000	31700000	9610000000
Pseudomonas sp. GM17	WP_007927525.1	RecName: Full=Outer membrane protein A; AltName: Full=Outer membrane porin A; Flags: Precursor	Dehydration	S298	SRVQSVGYGEsRPVADNATEA	0	3660000000	175000	5470000000	0	4080000000							0	14100000000	0	7650000000	633000	19800000000
Pseudomonas sp. GM17	WP_007927525.1	RecName: Full=Outer membrane protein A; AltName: Full=Outer membrane porin A; Flags: Precursor	Dehydration	D303	VGYGESRPVAdNATEAGRAVN	5780000	3350000000	11700000	5330000000	3740000	3810000000	15700000	8590000000	46300000	10800000000	41900000	13900000000	27000000	11900000000	7330000	6560000000	27500000	17700000000	4420000	4690000000	9570000	4040000000	9460000	4400000000	0	7820000000	11300000	7160000000	10800000	5700000000	67100000	20800000000	25300000	10800000000	30600000	13400000000	25400000	10600000000	14000000	7740000000	12000000	5540000000	15900000	8580000000
Pseudomonas sp. GM17	WP_007927525.1	RecName: Full=Outer membrane protein A; AltName: Full=Outer membrane porin A; Flags: Precursor	Deamidation (NQ)	N304	GYGESRPVADnATEAGRAVNR	54500000	3300000000	47800000	5280000000	5610000	3800000000	792000000	7810000000	171000000	10700000000	515000000	13500000000	190000000	11800000000	9850000	6550000000	85600000	17700000000	20700000	4670000000	101000000	3940000000	48600000	4340000000	217000000	7590000000	253000000	6910000000	46600000	5660000000	1010000000	19900000000	31500000	10700000000	546000000	12800000000	76000000	10500000000	336000000	7400000000	33300000	5510000000	347000000	8250000000
Pseudomonas sp. GM17	WP_007927525.1	RecName: Full=Outer membrane protein A; AltName: Full=Outer membrane porin A; Flags: Precursor	Ammonia-loss (N)	N304	GYGESRPVADnATEAGRAVNR	3010000	3330000000	5780000	5280000000	3200000	3800000000	7240000	7810000000	12000000	10700000000	18200000	13500000000	18400000	11800000000	5290000	6550000000	15500000	17700000000	2710000	4670000000	3390000	3940000000	4080000	4340000000	8260000	7810000000	6670000	7020000000	6020000	5680000000	38300000	20700000000	16500000	10700000000	19300000	13100000000	14800000	10500000000	8700000	7720000000	6980000	5530000000	1580000	8460000000
Pseudomonas sp. GM17	WP_007927525.1	RecName: Full=Outer membrane protein A; AltName: Full=Outer membrane porin A; Flags: Precursor	Dehydration	T306	GESRPVADNAtEAGRAVNRRV	0	3360000000	518000	5340000000	174000	3810000000	1590000	8600000000	5820000	10900000000	277000	14000000000	0	12000000000	941000	6560000000	297000	17800000000							6390000	7810000000	1300000	7170000000	1720000	5710000000	0	20900000000	416000	10800000000	836000	13400000000	0	10600000000	8300000	7740000000	0	5550000000	18200000	8580000000
Pseudomonas sp. GM17	WP_007927525.1	RecName: Full=Outer membrane protein A; AltName: Full=Outer membrane porin A; Flags: Precursor	Deamidation (NQ)	Q323	NRRVEAQVEAqAQQAQ*****	0	1600000000	0	1540000000	637000	975000000	0	3680000000	2730000	3620000000	0	3450000000	7110000	4480000000	0	3400000000	1860000	2690000000							0	7240000000	110000	5360000000	83200	2370000000	2550000	6780000000	70100	4680000000	5940000	5600000000
Pseudomonas sp. GM17	WP_007927525.1	RecName: Full=Outer membrane protein A; AltName: Full=Outer membrane porin A; Flags: Precursor	Deamidation (NQ)	Q325	RVEAQVEAQAqQAQ*******	0	1600000000	8430000	1530000000	0	975000000	3030000	3680000000	9010000	3610000000	772000	3450000000	15700000	4470000000	23900000	3380000000	50100000	2640000000	12600000	5130000000	0	3450000000	0	4960000000	4170000	7240000000	3350000	5360000000	206000	2370000000	0	6780000000	3880000	4680000000	4840000	5600000000	7480000	6300000000	1990000	3010000000	14500000	2410000000
Pseudomonas sp. GM17	WP_007927525.1	RecName: Full=Outer membrane protein A; AltName: Full=Outer membrane porin A; Flags: Precursor	Deamidation (NQ)	Q326	VEAQVEAQAQqAQ********	576000	1600000000	1230000	1540000000	0	975000000	2520000	3680000000	4670000	3620000000	2970000	3450000000	1340000	4480000000	18100000	3390000000	4970000	2690000000	3940000	5140000000	0	3450000000	67900000	4890000000	0	7240000000	1210000	5360000000	2020000	2360000000	0	6780000000	0	4680000000	4470000	5600000000	1640000	6300000000	1880000	3010000000	9440000	2410000000
Pseudomonas sp. GM17	WP_007927525.1	RecName: Full=Outer membrane protein A; AltName: Full=Outer membrane porin A; Flags: Precursor	Amidation	Q328	AQVEAQAQQAq**********	36200000	1560000000	18400000	1520000000	0	975000000	0	3680000000	10200000	3610000000	0	3450000000													377000	7240000000	706000	5360000000	0	2370000000	997000	6780000000	1870000	4680000000	0	5600000000
Pseudomonas sp. GM17	WP_007927525.1	RecName: Full=Outer membrane protein A; AltName: Full=Outer membrane porin A; Flags: Precursor	Deamidation (NQ)	Q328	AQVEAQAQQAq**********	970000	1560000000	2120000	1520000000	467000	975000000	0	3680000000	3880000	3610000000	0	3450000000	11000000	4470000000	0	3400000000	2930000	2690000000	640000	5140000000	0	3450000000	0	4960000000													4830000	6300000000	10500000	3000000000	10000000	2410000000
Pantoea sp. YR343	J3BWN2	RecName: Full=Chaperone protein DnaK; AltName: Full=HSP70; AltName: Full=Heat shock 70 kDa protein; AltName: Full=Heat shock protein 70	Oxidation (M)	M19	LGTTNSCVAVmDGGKARVLEN	1650000	0	0	0	1710000	0	1160000	0	758000	0	632000	0																			673000	0	0	0	0	0	0	0	0	604000	2370000	10500000
Pantoea sp. YR343	J3BWN2	RecName: Full=Chaperone protein DnaK; AltName: Full=HSP70; AltName: Full=Heat shock 70 kDa protein; AltName: Full=Heat shock protein 70	2-amino-3-oxo-butanoic_acid	S38	ENAEGDRTTPsIIAYAQDGET	0	32600000	0	3240000	121000	23000000	0	19200000	0	50300000	1610000	26300000
Pantoea sp. YR343	J3BWN2	RecName: Full=Chaperone protein DnaK; AltName: Full=HSP70; AltName: Full=Heat shock 70 kDa protein; AltName: Full=Heat shock protein 70	2-amino-3-oxo-butanoic_acid	Y42	GDRTTPSIIAyAQDGETLVGS	0	32600000	0	3240000	171000	22900000
Pantoea sp. YR343	J3BWN2	RecName: Full=Chaperone protein DnaK; AltName: Full=HSP70; AltName: Full=Heat shock 70 kDa protein; AltName: Full=Heat shock protein 70	Deamidation (NQ)	Q44	RTTPSIIAYAqDGETLVGSPA	11000000	69400000	0	64900000	532000	74100000	643000	39700000	1410000	48900000	16200000	28900000																			4040000	12600000	771000	12300000	0	7750000	0	39300000	389000	123000000	10900000	83900000	0	147000000
Pantoea sp. YR343	J3BWN2	RecName: Full=Chaperone protein DnaK; AltName: Full=HSP70; AltName: Full=Heat shock 70 kDa protein; AltName: Full=Heat shock protein 70	Dimethylation of proline residue	P53	AQDGETLVGSpAKRQSVTNPQ	1100000	79300000	0	64900000	0	74700000	0	40300000	2120000	48200000	0	45100000
Pantoea sp. YR343	J3BWN2	RecName: Full=Chaperone protein DnaK; AltName: Full=HSP70; AltName: Full=Heat shock 70 kDa protein; AltName: Full=Heat shock protein 70	Pyro-glu from Q	Q57	ETLVGSPAKRqSVTNPQNTLF	8880000	128000000	0	115000000	0	86100000	0	49800000	8810000	140000000	14300000	108000000																			10200000	82100000	0	35200000	0	18400000	14400000	50200000	19700000	125000000	43700000	243000000	17900000	105000000
Pantoea sp. YR343	J3BWN2	RecName: Full=Chaperone protein DnaK; AltName: Full=HSP70; AltName: Full=Heat shock 70 kDa protein; AltName: Full=Heat shock protein 70	Deamidation (NQ)	N98	IMPYKIIGADnGDAWIDVKGQ	1640000	9590000	0	0	4350000	2590000	3150000	4160000	0	1770000	0	3260000																									8200000	23800000	42300000	90900000	55300000	69400000	12500000	52000000
Pantoea sp. YR343	J3BWN2	RecName: Full=Chaperone protein DnaK; AltName: Full=HSP70; AltName: Full=Heat shock 70 kDa protein; AltName: Full=Heat shock protein 70	Carbamidomethylation (DHKE X@N-term)	M110	DAWIDVKGQKmAPPQISAEVL	752000	170000000	0	319000000	0	112000000	3110000	0	15600000	294000000	5430000	223000000																			2580000	9820000	4750000	0	0	0	6680000	0	20200000	0	39000000	440000000	2410000	0
Pantoea sp. YR343	J3BWN2	RecName: Full=Chaperone protein DnaK; AltName: Full=HSP70; AltName: Full=Heat shock 70 kDa protein; AltName: Full=Heat shock protein 70	Oxidation (M)	M110	DAWIDVKGQKmAPPQISAEVL	37600000	170000000	60000000	319000000	28700000	112000000	1260000	0	0	294000000	68200000	223000000																									0	0	56900000	0	135000000	440000000
Pantoea sp. YR343	J3BWN2	RecName: Full=Chaperone protein DnaK; AltName: Full=HSP70; AltName: Full=Heat shock 70 kDa protein; AltName: Full=Heat shock protein 70	Asn->Asp substitution	N222	GEKTFEVLATnGDTHLGGEDF	0	22700000	0	4370000	6980000	34100000																															3230000	13100000	0	94700000	0	80300000
Pantoea sp. YR343	J3BWN2	RecName: Full=Chaperone protein DnaK; AltName: Full=HSP70; AltName: Full=Heat shock 70 kDa protein; AltName: Full=Heat shock protein 70	Oxidation (M)	M259	GIDLHNDPLAmQRLKEAAEKA	9680000	185000000	46400000	82200000	4170000	179000000	4010000	18600000	0	178000000	0	146000000																									6840000	116000000	3240000	225000000	54400000	368000000	12400000	217000000
Pantoea sp. YR343	J3BWN2	RecName: Full=Chaperone protein DnaK; AltName: Full=HSP70; AltName: Full=Heat shock 70 kDa protein; AltName: Full=Heat shock protein 70	Replacement of proton with ammonium ion	E272	LKEAAEKAKIeLSSAQQTDVN	447000	17700000	0	157000	0	16200000	34500000	11500000	412000	68600000	1100000	16600000																			0	26300000	4050000	3010000	0	9910000	4990000	6760000	16400000	64400000	842000	76200000	13900000	37800000
Pantoea sp. YR343	J3BWN2	RecName: Full=Chaperone protein DnaK; AltName: Full=HSP70; AltName: Full=Heat shock 70 kDa protein; AltName: Full=Heat shock protein 70	Deamidation (NQ)	Q277	EKAKIELSSAqQTDVNLPYIT	99400	17900000	0	157000	1200000	15000000																																					377000	51300000
Pantoea sp. YR343	J3BWN2	RecName: Full=Chaperone protein DnaK; AltName: Full=HSP70; AltName: Full=Heat shock 70 kDa protein; AltName: Full=Heat shock protein 70	Deamidation followed by a methylation	Q277	EKAKIELSSAqQTDVNLPYIT	228000	17900000	0	157000	0	15000000
Pantoea sp. YR343	J3BWN2	RecName: Full=Chaperone protein DnaK; AltName: Full=HSP70; AltName: Full=Heat shock 70 kDa protein; AltName: Full=Heat shock protein 70	Deamidation (NQ)	Q278	KAKIELSSAQqTDVNLPYITA	99400	18100000	0	157000	0	16200000
Pantoea sp. YR343	J3BWN2	RecName: Full=Chaperone protein DnaK; AltName: Full=HSP70; AltName: Full=Heat shock 70 kDa protein; AltName: Full=Heat shock protein 70	Deamidation (NQ)	N282	ELSSAQQTDVnLPYITADATG	3110000	15100000	0	157000	0	16200000
Pantoea sp. YR343	J3BWN2	RecName: Full=Chaperone protein DnaK; AltName: Full=HSP70; AltName: Full=Heat shock 70 kDa protein; AltName: Full=Heat shock protein 70	Deamidation (NQ)	Q378	DEAVAVGAAVqGGVLAGEVKD	0	137000000	0	144000000	2060000	125000000																																					4090000	47300000
Pantoea sp. YR343	J3BWN2	RecName: Full=Chaperone protein DnaK; AltName: Full=HSP70; AltName: Full=Heat shock 70 kDa protein; AltName: Full=Heat shock protein 70	2-amino-3-oxo-butanoic_acid	S453	GERKRSGDNKsLGQFNLDGIQ	0	200000000	9440000	162000000	79000	173000000
Pantoea sp. YR343	J3BWN2	RecName: Full=Chaperone protein DnaK; AltName: Full=HSP70; AltName: Full=Heat shock 70 kDa protein; AltName: Full=Heat shock protein 70	Dehydration	D460	DNKSLGQFNLdGIQSAPRGMP	2790000	213000000	0	189000000	0	183000000																															340000	155000000	3470000	255000000	2100000	385000000	1540000	220000000
Pantoea sp. YR343	J3BWN2	RecName: Full=Chaperone protein DnaK; AltName: Full=HSP70; AltName: Full=Heat shock 70 kDa protein; AltName: Full=Heat shock protein 70	Oxidation (M)	M588	GEDKADIEAKmQALMEVSSKL	0	0	1450000	24900000	0	6880000
Pantoea sp. YR343	J3BWN2	RecName: Full=Chaperone protein DnaK; AltName: Full=HSP70; AltName: Full=Heat shock 70 kDa protein; AltName: Full=Heat shock protein 70	Oxidation (M)	M592	ADIEAKMQALmEVSSKLMELA	0	0	1450000	24900000	0	6880000
Pantoea sp. YR343	J3BWN2	RecName: Full=Chaperone protein DnaK; AltName: Full=HSP70; AltName: Full=Heat shock 70 kDa protein; AltName: Full=Heat shock protein 70	Oxidation (M)	M599	QALMEVSSKLmELAQQQGQAA	1970000	65800000	2310000	139000000	1400000	57900000	259000	20400000	0	62300000	0	52300000																									0	27200000	266000	81900000	3050000	132000000	1490000	56600000
Pantoea sp. YR343	J3BWN2	RecName: Full=Chaperone protein DnaK; AltName: Full=HSP70; AltName: Full=Heat shock 70 kDa protein; AltName: Full=Heat shock protein 70	Deamidation (NQ)	Q604	VSSKLMELAQqQGQAADAGDA	0	67800000	694000	141000000	0	59300000
Pseudomonas sp. GM17	WP_007920851.1	RecName: Full=Chaperone protein DnaK; AltName: Full=HSP70; AltName: Full=Heat shock 70 kDa protein; AltName: Full=Heat shock protein 70	Deamidation (NQ)	N44	RTTPSIIAYAnDGEILVGQSA	75100	108000000	0	125000000	0	95300000							0	1280000000	1890000	884000000	0	1200000000	0	681000000	0	903000000	210000	827000000	1380000	729000000	0	768000000	0	599000000	518000	1030000000	0	695000000	8080000	859000000							2760000	491000000
Pseudomonas sp. GM17	WP_007920851.1	RecName: Full=Chaperone protein DnaK; AltName: Full=HSP70; AltName: Full=Heat shock 70 kDa protein; AltName: Full=Heat shock protein 70	Deamidation (NQ)	Q57	EILVGQSAKRqAVTNPHNTLY	5750000	216000000	5050000	353000000	3320000	181000000	29100000	829000000	41000000	2620000000	45900000	1950000000	67100000	1370000000	34100000	1060000000	60900000	1990000000	24600000	1080000000	47500000	1310000000	32900000	1740000000	22400000	738000000	36700000	865000000	28100000	982000000	75800000	1990000000	39300000	1290000000	48100000	1290000000	33400000	1000000000	17500000	646000000	13300000	548000000	26900000	1140000000
Pseudomonas sp. GM17	WP_007920851.1	RecName: Full=Chaperone protein DnaK; AltName: Full=HSP70; AltName: Full=Heat shock 70 kDa protein; AltName: Full=Heat shock protein 70	Pyro-glu from Q	Q57	EILVGQSAKRqAVTNPHNTLY	173000000	216000000	308000000	353000000	153000000	181000000	676000000	829000000	1450000000	2630000000	1090000000	1950000000	1570000000	1370000000	973000000	1060000000	1740000000	1990000000	849000000	1100000000	1190000000	1330000000	990000000	1740000000	898000000	752000000	935000000	872000000	1140000000	982000000	2250000000	1990000000	1240000000	1290000000	1160000000	1290000000	1010000000	1000000000	548000000	646000000	456000000	548000000	902000000	1140000000
Pseudomonas sp. GM17	WP_007920851.1	RecName: Full=Chaperone protein DnaK; AltName: Full=HSP70; AltName: Full=Heat shock 70 kDa protein; AltName: Full=Heat shock protein 70	Dehydration	T60	VGQSAKRQAVtNPHNTLYAVK	0	395000000	0	667000000	139000	337000000	775000	1530000000	2600000	4120000000	1740000	3080000000	1240000	3000000000	267000	2070000000	0	3790000000	1060000	1950000000	1100000	2550000000	241000	2770000000	0	1660000000	327000	1840000000	111000	2140000000	0	4310000000	296000	2570000000	0	2500000000	959000	2050000000	0	1210000000	0	1030000000	762000	2060000000
Pseudomonas sp. GM17	WP_007920851.1	RecName: Full=Chaperone protein DnaK; AltName: Full=HSP70; AltName: Full=Heat shock 70 kDa protein; AltName: Full=Heat shock protein 70	Deamidation (NQ)	N61	GQSAKRQAVTnPHNTLYAVKR	0	395000000	458000	666000000	521000	337000000	13100000	1520000000	0	4130000000	5060000	3080000000	10100000	2990000000	3850000	2060000000	4480000	3790000000	3710000	1950000000	4760000	2550000000	4360000	2760000000	1390000	1660000000	2900000	1830000000	3110000	2140000000	0	4310000000	2680000	2570000000	158000	2500000000	1320000	2050000000	0	1210000000	0	1030000000	757000	2060000000
Pseudomonas sp. GM17	WP_007920851.1	RecName: Full=Chaperone protein DnaK; AltName: Full=HSP70; AltName: Full=Heat shock 70 kDa protein; AltName: Full=Heat shock protein 70	Deamidation (NQ)	N64	AKRQAVTNPHnTLYAVKRLIG	0	395000000	1850000	665000000	0	337000000	4170000	1530000000	14300000	4110000000	11400000	3070000000	25100000	3000000000	9540000	2060000000	20400000	3800000000	5140000	1960000000	5450000	2560000000	7870000	2760000000	5310000	1660000000	3940000	1830000000	13300000	2130000000	17600000	4300000000	12200000	2560000000	483000	2520000000	1850000	2060000000	0	1220000000	0	1030000000	0	2080000000
Pseudomonas sp. GM17	WP_007920851.1	RecName: Full=Chaperone protein DnaK; AltName: Full=HSP70; AltName: Full=Heat shock 70 kDa protein; AltName: Full=Heat shock protein 70	Carbamidomethylation (DHKE X@N-term)	M110	DAWVEVNGQKmAPPQISAEIL	0	181000000	0	180000000	836000	154000000	15400000	595000000	73000000	1530000000	43800000	1290000000	51000000	1560000000	38600000	946000000	1560000	1880000000	28500000	694000000	77600000	997000000	82500000	1190000000	58900000	988000000	80600000	625000000	87700000	1430000000	233000000	1360000000	112000000	954000000	148000000	868000000	72000000	792000000	64300000	841000000	34000000	351000000	84300000	578000000
Pseudomonas sp. GM17	WP_007920851.1	RecName: Full=Chaperone protein DnaK; AltName: Full=HSP70; AltName: Full=Heat shock 70 kDa protein; AltName: Full=Heat shock protein 70	Oxidation (M)	M110	DAWVEVNGQKmAPPQISAEIL	1250000	181000000	0	180000000	12800000	154000000	285000000	595000000	1830000000	1530000000	94000000	1290000000	834000000	1560000000	172000000	946000000	1090000000	1880000000	1080000000	694000000	516000000	997000000	797000000	1190000000	423000000	988000000	768000000	625000000	595000000	1430000000	732000000	1360000000	488000000	954000000	639000000	868000000	372000000	792000000	230000000	841000000	219000000	351000000	350000000	578000000
Pseudomonas sp. GM17	WP_007920851.1	RecName: Full=Chaperone protein DnaK; AltName: Full=HSP70; AltName: Full=Heat shock 70 kDa protein; AltName: Full=Heat shock protein 70	Deamidation (NQ)	N170	IAGLDVKRIInEPTAAALAYG	0	140000000	1610000	163000000	0	59500000							0	1440000000	166000	701000000	0	1550000000	0	385000000	0	856000000	2550000	921000000																			47400000	591000000
Pseudomonas sp. GM17	WP_007920851.1	RecName: Full=Chaperone protein DnaK; AltName: Full=HSP70; AltName: Full=Heat shock 70 kDa protein; AltName: Full=Heat shock protein 70	Oxidation (M)	M181	EPTAAALAYGmDKAKGDHTVI	12600000	128000000	115000000	49500000	4350000	55200000	109000000	435000000	192000000	1140000000	124000000	973000000	284000000	1150000000	114000000	586000000	218000000	1330000000	84500000	299000000	205000000	651000000	247000000	676000000	136000000	522000000	154000000	521000000	113000000	672000000	522000000	1780000000	169000000	770000000	208000000	981000000	169000000	695000000	85200000	455000000	11900000	293000000	142000000	495000000
Pseudomonas sp. GM17	WP_007920851.1	RecName: Full=Chaperone protein DnaK; AltName: Full=HSP70; AltName: Full=Heat shock 70 kDa protein; AltName: Full=Heat shock protein 70	Dehydration	S275	AAEKAKIELSsSQQTDVNLPY	0	10300000	0	0	370000	1560000																															0	421000000	12300000	117000000	363000	41700000	12900000	316000000
Pseudomonas sp. GM17	WP_007920851.1	RecName: Full=Chaperone protein DnaK; AltName: Full=HSP70; AltName: Full=Heat shock 70 kDa protein; AltName: Full=Heat shock protein 70	Dehydration	S276	AEKAKIELSSsQQTDVNLPYI	0	10300000	0	0	1370000	562000
Pseudomonas sp. GM17	WP_007920851.1	RecName: Full=Chaperone protein DnaK; AltName: Full=HSP70; AltName: Full=Heat shock 70 kDa protein; AltName: Full=Heat shock protein 70	Deamidation (NQ)	N282	ELSSSQQTDVnLPYITADATG	0	10300000	0	0	1740000	192000	0	282000000	16800000	265000000	859000	267000000	17000000	855000000	0	566000000	0	507000000	0	450000000	2360000	1080000000	0	603000000							326000	1060000000	0	447000000	881000	526000000	981000	420000000	777000	129000000	1250000	41300000	32000000	297000000
Pseudomonas sp. GM17	WP_007920851.1	RecName: Full=Chaperone protein DnaK; AltName: Full=HSP70; AltName: Full=Heat shock 70 kDa protein; AltName: Full=Heat shock protein 70	Oxidation (M)	M373	KDVNPDEAVAmGAAIQGAVLA	2130000	386000	0	271000	0	0	33300000	25300000	8830000	73200000	23600000	53300000	78700000	192000000	37200000	35200000	35000000	0	35000000	24300000	82100000	243000000	39900000	83000000	24700000	66900000	46000000	119000000	25300000	73900000	102000000	429000000	52600000	77100000	75800000	252000000	36600000	87400000	14300000	104000000	4000000	38500000	45500000	159000000
Pseudomonas sp. GM17	WP_007920851.1	RecName: Full=Chaperone protein DnaK; AltName: Full=HSP70; AltName: Full=Heat shock 70 kDa protein; AltName: Full=Heat shock protein 70	Deamidation (NQ)	N432	KSQVFSTADDnQGAVTIHVLQ	14600000	34900000	0	20700000	0	108000000	25000000	749000000	0	1080000000	0	990000000							0	822000000	52200000	1170000000	41900000	1020000000	4360000	846000000	59500000	1010000000	0	1400000000	0	1330000000	0	778000000	8880000	1060000000	0	780000000	57300000	567000000	0	357000000	0	748000000
Pseudomonas sp. GM17	WP_007920851.1	RecName: Full=Chaperone protein DnaK; AltName: Full=HSP70; AltName: Full=Heat shock 70 kDa protein; AltName: Full=Heat shock protein 70	Deamidation (NQ)	Q433	SQVFSTADDNqGAVTIHVLQG	14600000	34900000	0	20700000	0	108000000	25000000	749000000	0	1080000000	0	990000000	746000	1700000000	24900000	840000000	4150000	1180000000	0	822000000	0	1220000000	41900000	1020000000	42000000	809000000	59500000	1010000000	0	1400000000	9750000	1320000000	0	776000000	12900000	1060000000	36900000	743000000	60000000	563000000	0	357000000	0	748000000
Pseudomonas sp. GM17	WP_007920851.1	RecName: Full=Chaperone protein DnaK; AltName: Full=HSP70; AltName: Full=Heat shock 70 kDa protein; AltName: Full=Heat shock protein 70	Deamidation (NQ)	N504	GKTQSIVIKAnSGLSEEEIQQ	0	144000000	15000000	157000000	2600000	86800000	10900000	675000000	166000000	1020000000	0	829000000	24200000	1740000000	31300000	979000000	5100000	2070000000	20000000	923000000	22500000	1110000000	9390000	872000000	21900000	546000000	17000000	1090000000	8070000	752000000	42100000	1670000000	6800000	898000000	16000000	974000000	14700000	637000000	14600000	401000000	569000	366000000	23000000	730000000
Pseudomonas sp. GM17	WP_007920851.1	RecName: Full=Chaperone protein DnaK; AltName: Full=HSP70; AltName: Full=Heat shock 70 kDa protein; AltName: Full=Heat shock protein 70	2-amino-3-oxo-butanoic_acid	S505	KTQSIVIKANsGLSEEEIQQM	0	144000000	2030000	170000000	0	89400000
Pseudomonas sp. GM17	WP_007920851.1	RecName: Full=Chaperone protein DnaK; AltName: Full=HSP70; AltName: Full=Heat shock 70 kDa protein; AltName: Full=Heat shock protein 70	2-amino-3-oxo-butanoic_acid	S508	SIVIKANSGLsEEEIQQMVRD	0	144000000	206000	172000000	0	89400000
Pseudomonas sp. GM17	WP_007920851.1	RecName: Full=Chaperone protein DnaK; AltName: Full=HSP70; AltName: Full=Heat shock 70 kDa protein; AltName: Full=Heat shock protein 70	Oxidation (M)	M515	SGLSEEEIQQmVRDAEVNAEE	0	144000000	8830000	164000000	0	89400000	102000000	596000000	83400000	1140000000	17700000	835000000	220000000	1550000000	81200000	942000000	92500000	2030000000	78300000	873000000	207000000	946000000	142000000	757000000	76300000	504000000	89800000	1030000000	146000000	614000000	156000000	1560000000	78200000	826000000	91700000	896000000	11300000	638000000	18500000	397000000	33100000	334000000	113000000	639000000
Pseudomonas sp. GM17	WP_007920851.1	RecName: Full=Chaperone protein DnaK; AltName: Full=HSP70; AltName: Full=Heat shock 70 kDa protein; AltName: Full=Heat shock protein 70	Carbamidomethylation (DHKE X@N-term)	M602	SKVSAPVAQKmYAEQAQPAEG	728000	137000000	2350000	191000000	2400000	125000000	38800000	642000000	147000000	944000000	76300000	846000000	52500000	1040000000	30100000	654000000	9860000	1210000000	38800000	775000000	71600000	763000000	84800000	769000000	16800000	936000000	76200000	376000000	139000000	409000000	231000000	1170000000	74200000	641000000	121000000	754000000	59800000	502000000	46300000	345000000	9340000	320000000	12300000	468000000
Pseudomonas sp. GM17	WP_007920851.1	RecName: Full=Chaperone protein DnaK; AltName: Full=HSP70; AltName: Full=Heat shock 70 kDa protein; AltName: Full=Heat shock protein 70	Oxidation (M)	M602	SKVSAPVAQKmYAEQAQPAEG	17900000	137000000	15300000	191000000	20700000	125000000	157000000	642000000	113000000	944000000	128000000	846000000	222000000	1040000000	148000000	663000000	201000000	1210000000	180000000	775000000	328000000	763000000	256000000	769000000	114000000	936000000	124000000	376000000	208000000	409000000	242000000	1170000000	199000000	641000000	216000000	754000000	121000000	502000000	90900000	345000000	108000000	320000000	145000000	468000000
Paraburkholderia sp. BT03	WP_007582158.1	RecName: Full=Leu/Ile/Val-binding protein homolog 1; Flags: Precursor	Phosphorylation (STY)	T74	KGLTIGGQKItLQLDAQDDAA	0	11000000	215000	88700000	0	30600000
Paraburkholderia sp. BT03	WP_007582158.1	RecName: Full=Leu/Ile/Val-binding protein homolog 1; Flags: Precursor	Deamidation (NQ)	Q76	LTIGGQKITLqLDAQDDAADP	0	11000000	215000	88700000	0	30600000
Paraburkholderia sp. BT03	WP_007582158.1	RecName: Full=Leu/Ile/Val-binding protein homolog 1; Flags: Precursor	Deamidation (NQ)	N109	DKVVAVVGHLnSGTSIPASKI	4500000	222000000	0	46900000	6890000	107000000
Paraburkholderia sp. BT03	WP_007582158.1	RecName: Full=Leu/Ile/Val-binding protein homolog 1; Flags: Precursor	Deamidation (NQ)	Q155	TYRVVATDAQqGPALANYAAK	0	157000000	412000	220000000	0	127000000
Paraburkholderia sp. BT03	WP_007582158.1	RecName: Full=Leu/Ile/Val-binding protein homolog 1; Flags: Precursor	Deamidation (NQ)	Q183	AIVDDSTAYGqGLANEFEKMA	758000	26900000	0	13400000	0	17200000
Paraburkholderia sp. BT03	WP_007582158.1	RecName: Full=Leu/Ile/Val-binding protein homolog 1; Flags: Precursor	2-amino-3-oxo-butanoic_acid	S195	LANEFEKMAKsLGLNVMSHDA	0	247000000	2670000	103000000	0	75500000
Paraburkholderia sp. BT03	WP_007582158.1	RecName: Full=Leu/Ile/Val-binding protein homolog 1; Flags: Precursor	Deamidation (NQ)	N199	FEKMAKSLGLnVMSHDATNDK	0	247000000	0	106000000	7360000	68200000
Paraburkholderia sp. BT03	WP_007582158.1	RecName: Full=Leu/Ile/Val-binding protein homolog 1; Flags: Precursor	Oxidation (M)	M201	KMAKSLGLNVmSHDATNDKAV	104000000	143000000	15100000	91000000	14900000	60600000
Paraburkholderia sp. BT03	WP_007582158.1	RecName: Full=Leu/Ile/Val-binding protein homolog 1; Flags: Precursor	Oxidation (M)	M229	KIKGENPDAImYGGMDATGGP	0	16100000	16000000	4030000	0	961000
Paraburkholderia sp. BT03	WP_007582158.1	RecName: Full=Leu/Ile/Val-binding protein homolog 1; Flags: Precursor	Oxidation (M)	M233	ENPDAIMYGGmDATGGPFAKQ	163000	15900000	20000000	0	0	961000
Paraburkholderia sp. BT03	WP_007582158.1	RecName: Full=Leu/Ile/Val-binding protein homolog 1; Flags: Precursor	Deamidation (NQ)	N274	LSDLAGDATDnIVCSEAGMAL	22900	20000000	2540000	38900000	0	5420000
Paraburkholderia sp. BT03	WP_007582158.1	RecName: Full=Leu/Ile/Val-binding protein homolog 1; Flags: Precursor	Oxidation (M)	M282	TDNIVCSEAGmALEKMEGGAA	330000	19700000	38000000	3350000	3190000	2230000
Paraburkholderia sp. BT03	WP_007582158.1	RecName: Full=Leu/Ile/Val-binding protein homolog 1; Flags: Precursor	Oxidation (M)	M338	STDPAKILAVmPNTDYKGVIG	0	123000000	0	143000000	105000	93900000
Pantoea sp. YR343	J3HLV4	RecName: Full=Elongation factor Tu; Short=EF-Tu	Dimethylation of proline residue	P11	ASKFDEIDKApEEKARGITIN	12000000	998000000	0	412000000	0	767000000																									0	1570000000	9500000	1490000000	0	793000000
Pantoea sp. YR343	J3HLV4	RecName: Full=Elongation factor Tu; Short=EF-Tu	Ethylation	E12	SKFDEIDKAPeEKARGITINT	0	1010000000	69200	412000000	0	767000000
Pantoea sp. YR343	J3HLV4	RecName: Full=Elongation factor Tu; Short=EF-Tu	Methylation(KR)	K14	FDEIDKAPEEkARGITINTSH	96900000	17000000	211000000	9210000	152000000	0	94700000	0	147000000	0	97800000	0	2150000	0	2050000	0	0	0	6480000	0	6050000	0	614000	0	22100000	0	21500000	1740000	6280000	0	114000000	0	44600000	14000000	16900000	0	426000000	14700000	438000000	52600000	1060000000	254000000	658000000	49800000
Pantoea sp. YR343	J3HLV4	RecName: Full=Elongation factor Tu; Short=EF-Tu	Dimethylation(KR)	K14	FDEIDKAPEEkARGITINTSH	896000000	17000000	191000000	9210000	615000000	0	1110000000	0	2910000000	0	1960000000	0	52900000	0	22100000	0	2530000	0	84000000	0	63000000	0	13400000	0	416000000	0	473000000	1740000	82200000	0	1450000000	0	1440000000	11500000	776000000	0	1290000000	14700000	2670000000	52600000	4010000000	252000000	2660000000	49800000
Pantoea sp. YR343	J3HLV4	RecName: Full=Elongation factor Tu; Short=EF-Tu	Diethylation	K14	FDEIDKAPEEkARGITINTSH	349000	17000000	0	9210000	0	0	0	0	1560000	0	1620000	0													314000	0	0	1740000	0	0	4880000	0	2710000	16100000	0	0	3880000	14700000	22100000	52600000	5180000	254000000	18000000	49800000
Pantoea sp. YR343	J3HLV4	RecName: Full=Elongation factor Tu; Short=EF-Tu	2-amino-3-oxo-butanoic_acid	T19	KAPEEKARGItINTSHVEYET	0	560000000	330000	102000000	19500000	334000000	0	167000000	1480000	577000000	0	389000000													2650000	299000000	4900000	316000000	0	70700000	13100000	919000000	2500000	860000000	0	484000000	17700000	1420000000	1590000	3220000000	12400000	3880000000	5370000	3010000000
Pantoea sp. YR343	J3HLV4	RecName: Full=Elongation factor Tu; Short=EF-Tu	Deamidation (NQ)	N21	PEEKARGITInTSHVEYETPN	0	563000000	1010000	101000000	0	353000000	1660000	166000000	455000	578000000	672000	389000000													564000	301000000	125000	321000000	0	70700000	28800000	904000000	10600000	851000000	1110000	483000000	5250000	1430000000	84100000	3260000000	33500000	3860000000	63100000	2960000000
Pantoea sp. YR343	J3HLV4	RecName: Full=Elongation factor Tu; Short=EF-Tu	Formylation	H33	SHVEYETPNRhYAHVDCPGHA	1940000	1570000000	0	4520000	0	599000000							1390000	3200000000	0	1070000000	0	640000000	0	466000000	717000	5090000000	1970000	2090000000	935000	1760000000	0	3390000000	1260000	2560000000	3200000	2570000000	2840000	3340000000	2620000	3240000000	809000	2530000000	4070000	3800000000	2130000	3460000000	1780000	4900000000
Pantoea sp. YR343	J3HLV4	RecName: Full=Elongation factor Tu; Short=EF-Tu	Oxidation (HW)	H36	EYETPNRHYAhVDCPGHADYV	2600000	1630000000	0	49700000	0	659000000																			0	1790000000	711000	3420000000	0	2590000000	0	2590000000	0	3480000000	2260000	3310000000	3110000	2580000000	0	3890000000	14400000	3560000000	0	4960000000
Pantoea sp. YR343	J3HLV4	RecName: Full=Elongation factor Tu; Short=EF-Tu	Oxidation or Hydroxylation	D38	ETPNRHYAHVdCPGHADYVKN	451000000	1190000000	0	50300000	0	683000000	0	435000000	64000000	273000000	0	1230000000	3950000	3240000000	0	1140000000	0	684000000	0	555000000	1070000	5160000000	76200000	2060000000	22100000	1800000000	0	3450000000	147000000	2450000000	0	2590000000	238000000	3270000000	0	3330000000	288000000	2320000000	4010000	3910000000	1070000000	2560000000	6880000	4980000000
Pantoea sp. YR343	J3HLV4	RecName: Full=Elongation factor Tu; Short=EF-Tu	Replacement of 2 protons by nickel	D38	ETPNRHYAHVdCPGHADYVKN	954000	1640000000	0	50300000	0	683000000	0	435000000	0	311000000	1850000	1230000000	17700000	3240000000	0	1140000000	0	684000000							1340000	1820000000	0	3450000000	0	2450000000	1040000	2590000000	10200000	3270000000	8570000	3330000000	9660000	2610000000	18100000	3910000000	11900000	3630000000	21800000	4980000000
Pantoea sp. YR343	J3HLV4	RecName: Full=Elongation factor Tu; Short=EF-Tu	Oxidation or Hydroxylation	P40	PNRHYAHVDCpGHADYVKNMI	171000000	1470000000	0	56400000	378000000	295000000	350000000	86300000	61300000	276000000	375000000	853000000	749000000	2520000000	496000000	646000000	264000000	429000000	202000000	364000000	2180000000	2980000000	692000000	1450000000	595000000	1240000000	1660000000	1790000000	1310000000	1300000000	972000000	1650000000	1020000000	2510000000	1340000000	2030000000	621000000	2020000000	1160000000	2800000000	177000000	3470000000	1420000000	3610000000
Pantoea sp. YR343	J3HLV4	RecName: Full=Elongation factor Tu; Short=EF-Tu	Dihydroxy	P40	PNRHYAHVDCpGHADYVKNMI	545000	1640000000	0	56400000	10800000	619000000							3360000	3270000000	576000	1060000000	0	608000000	0	564000000	11800000	4620000000	1310000	2010000000	2900000	1420000000	2660000	2890000000	1450000	1510000000	3240000	1650000000	3840000	3380000000	3970000	2030000000	4940000	2550000000	0	3740000000	14000000	3640000000	0	5030000000
Pantoea sp. YR343	J3HLV4	RecName: Full=Elongation factor Tu; Short=EF-Tu	Oxidation (HW)	H42	RHYAHVDCPGhADYVKNMITG	8700000	1630000000	4520000	51900000	18700000	664000000	0	437000000	41300000	296000000	80600000	1150000000	281000000	2990000000	129000000	1010000000	33400000	659000000	8080000	558000000	36900000	5120000000	105000000	2040000000	124000000	1710000000	146000000	3300000000	70700000	2540000000	54300000	2570000000	42300000	3490000000	17700000	3350000000	158000000	2490000000	12100000	3930000000	110000000	3550000000	280000000	4730000000
Pantoea sp. YR343	J3HLV4	RecName: Full=Elongation factor Tu; Short=EF-Tu	Sodium adduct	D44	YAHVDCPGHAdYVKNMITGAA	363000	1630000000	0	56400000	0	683000000																			195000	1830000000	0	3450000000	0	2610000000	0	2620000000	0	3530000000	1460000	3370000000	0	2640000000	2320000	3940000000	1230000	3660000000	0	5030000000
Pantoea sp. YR343	J3HLV4	RecName: Full=Elongation factor Tu; Short=EF-Tu	3-phosphoglyceryl	K47	VDCPGHADYVkNMITGAAQMD	1310000	1630000000	0	56400000	0	683000000
Pantoea sp. YR343	J3HLV4	RecName: Full=Elongation factor Tu; Short=EF-Tu	Pyro-glu from E	E75	ATDGPMPQTReHILLGRQVGV	0	245000000	0	37300000	5340000	117000000																			715000	94300000	0	81800000	0	16900000	0	183000000	2040000	272000000	0	155000000	6520000	426000000	10600000	853000000	11800000	1280000000	7280000	987000000
Pantoea sp. YR343	J3HLV4	RecName: Full=Elongation factor Tu; Short=EF-Tu	Oxidation (M)	M218	TVKSTCTGVEmFRKLLDQGQA	0	212000000	0	413000000	77700000	359000000																			5990000	161000000	5760000	174000000	0	67100000	73800000	557000000	72400000	425000000	0	272000000	149000000	656000000	339000000	1170000000	337000000	1880000000	341000000	1320000000
Pantoea sp. YR343	J3HLV4	RecName: Full=Elongation factor Tu; Short=EF-Tu	Deamidation (NQ)	Q225	GVEMFRKLLDqGQAGENCGVL	0	438000000	0	382000000	14400000	712000000													2480000	111000000	0	64100000	0	0													0	1320000000	0	2550000000	2010000	3880000000	7870000	2130000000
Pantoea sp. YR343	J3HLV4	RecName: Full=Elongation factor Tu; Short=EF-Tu	Oxidation or Hydroxylation	N231	KLLDQGQAGEnCGVLLRGIKR	0	438000000	2930000	379000000	0	727000000																															6030000	1280000000	32000000	2420000000	66700000	3680000000	34600000	2070000000
Pantoea sp. YR343	J3HLV4	RecName: Full=Elongation factor Tu; Short=EF-Tu	Deamidation (NQ)	Q300	FRTTDVTGDVqLPEGVEMVMP	1530000	233000000	2460000	371000000	2510000	157000000																									0	355000000	234000	119000000	0	93900000	1220000	431000000	290000	1190000000	0	1450000000	0	659000000
Pantoea sp. YR343	J3HLV4	RecName: Full=Elongation factor Tu; Short=EF-Tu	Dihydroxy	P302	TTDVTGDVQLpEGVEMVMPGD	0	234000000	523000	373000000	0	160000000
Pantoea sp. YR343	J3HLV4	RecName: Full=Elongation factor Tu; Short=EF-Tu	Replacement of proton with ammonium ion	E306	TGDVQLPEGVeMVMPGDNVKM	157000	234000000	238000	373000000	0	160000000	152000	98400000	0	477000000	0	328000000																									0	316000000	3910000	881000000	2210000	1400000000
Pantoea sp. YR343	J3HLV4	RecName: Full=Elongation factor Tu; Short=EF-Tu	Oxidation (M)	M307	GDVQLPEGVEmVMPGDNVKMT	157000000	77800000	349000000	24600000	134000000	25900000	68700000	48800000	78700000	398000000	57300000	281000000													457000	46200000	2580000	83000000	250000	0	25500000	329000000	46800000	72600000	1210000	92700000	62000000	370000000	35800000	1170000000	535000000	919000000	63400000	595000000
Pantoea sp. YR343	J3HLV4	RecName: Full=Elongation factor Tu; Short=EF-Tu	Oxidation (M)	M309	VQLPEGVEMVmPGDNVKMTVT	158000000	76600000	274000000	98900000	105000000	54500000	69100000	48400000	100000000	376000000	74100000	264000000													457000	46200000	2580000	83000000	250000	0	48100000	307000000	49100000	70200000	1210000	92700000	86100000	346000000	152000000	1050000000	460000000	994000000	63500000	595000000
Pantoea sp. YR343	J3HLV4	RecName: Full=Elongation factor Tu; Short=EF-Tu	Oxidation (M)	M326	MTVTLIKPIAmDQGLRFAIRE	1300000	360000000	0	328000000	0	259000000	0	196000000	2150000	532000000	1900000	394000000																			704000	38600000	0	258000000	0	32600000	23000000	147000000	395000000	657000000	153000000	1270000000	128000000	602000000
Bacillus sp. Bc15	A0A1M7LW56	RecName: Full=Elongation factor G; Short=EF-G	Dehydration	T10	*MTREFSLENtRNIGIMAHID	1890000	221000000	0	126000000	0	118000000
Bacillus sp. Bc15	A0A1M7LW56	RecName: Full=Elongation factor G; Short=EF-G	Oxidation (M)	M16	SLENTRNIGImAHIDAGKTTA	4350000	29300000	0	0	0	2060000																			0	0	2110000	0	0	0
Bacillus sp. Bc15	A0A1M7LW56	RecName: Full=Elongation factor G; Short=EF-G	Deamidation (NQ)	Q49	KIGETHEGASqMDWMEQEQER	0	297000000	123000	12400000	925000	24300000							257000	26400000	0	0	0	6330000													158000	3800000	0	0	0	0
Bacillus sp. Bc15	A0A1M7LW56	RecName: Full=Elongation factor G; Short=EF-G	Oxidation (M)	M50	IGETHEGASQmDWMEQEQERG	154000000	143000000	10500000	1970000	11000000	14200000	0	0	0	1090000	6980000	21000000	9280000	17400000	0	0	0	6330000	0	1510000	702000	13700000	2460000	7320000
Bacillus sp. Bc15	A0A1M7LW56	RecName: Full=Elongation factor G; Short=EF-G	Oxidation (HW)	W52	ETHEGASQMDwMEQEQERGIT	0	297000000	0	12500000	1860000	23300000							145000	26500000	0	0	0	6330000
Bacillus sp. Bc15	A0A1M7LW56	RecName: Full=Elongation factor G; Short=EF-G	Oxidation (M)	M53	THEGASQMDWmEQEQERGITI	36100000	261000000	9860000	2620000	3970000	21200000	0	0	0	1090000	1750000	26200000	994000	25700000	0	0	0	6330000	0	1510000	1950000	12500000	915000	8860000
Bacillus sp. Bc15	A0A1M7LW56	RecName: Full=Elongation factor G; Short=EF-G	Oxidation (M)	M316	EPFAALAFKImTDPYVGKLTF	47100000	191000000	0	157000000	0	108000000
Bacillus sp. Bc15	A0A1M7LW56	RecName: Full=Elongation factor G; Short=EF-G	Deamidation (NQ)	N335	TFFRVYSGVLnSGSYVKNSTK	1270000	344000000	0	305000000	0	158000000
Bacillus sp. Bc15	A0A1M7LW56	RecName: Full=Elongation factor G; Short=EF-G	Oxidation (M)	M357	KRERVGRILQmHANSREEIST	998000	9540000	0	2290000	0	7130000																									3530000	11000000	0	0	0	0
Bacillus sp. Bc15	A0A1M7LW56	RecName: Full=Elongation factor G; Short=EF-G	Deamidation (NQ)	N360	RVGRILQMHAnSREEISTVYA	9590000	953000	2290000	0	7130000	0
Bacillus sp. Bc15	A0A1M7LW56	RecName: Full=Elongation factor G; Short=EF-G	Deamidation (NQ)	N550	VGAGLEDSLKnGVLAGYPLVD	40800000	49300000	22000000	9800000	26000000	12000000	4190000	398000	12300000	0	23600000	0	0	36200000	0	14200000	20000000	33000000	6670000	15000000	0	25700000	0	15600000
Bacillus sp. Bc15	A0A1M7LW56	RecName: Full=Elongation factor G; Short=EF-G	Dehydration	S569	VDIKAALVDGsYHDVDSSEMA	1200000	270000000	0	21200000	0	61900000
Bacillus sp. Bc15	A0A1M7LW56	RecName: Full=Elongation factor G; Short=EF-G	2-amino-3-oxo-butanoic_acid	S569	VDIKAALVDGsYHDVDSSEMA	1110000	270000000	0	21200000	0	61900000
Bacillus sp. Bc15	A0A1M7LW56	RecName: Full=Elongation factor G; Short=EF-G	Dehydration	Y570	DIKAALVDGSyHDVDSSEMAF	326000	272000000	0	21200000	0	61900000
Bacillus sp. Bc15	A0A1M7LW56	RecName: Full=Elongation factor G; Short=EF-G	Oxidation (M)	M578	GSYHDVDSSEmAFKIAASMAL	44900000	228000000	21200000	0	20800000	41200000	1920000	3750000	0	0	0	1780000							0	2020000	7630000	20900000	0	19000000	2250000	5860000	1530000	3770000	0	0	6280000	23700000	0	0	0	0	3380000	10900000	0	1740000	0	0
Pseudomonas sp. GM17	WP_007932705.1	RecName: Full=60 kDa chaperonin; AltName: Full=GroEL protein; AltName: Full=Protein Cpn60	Oxidation (M)	M16	VKFGDSARKKmLTGVNVLADA	292000000	553000000	107000000	141000000	136000000	182000000	727000000	865000000	1440000000	3090000000	873000000	2740000000	1130000000	3650000000	863000000	1510000000	777000000	2620000000	956000000	768000000	1380000000	2030000000	740000000	1310000000	771000000	1220000000	798000000	1810000000	866000000	920000000	1290000000	2910000000	1050000000	1760000000	1110000000	2300000000	969000000	1990000000	607000000	1160000000	401000000	810000000	828000000	1910000000
Pseudomonas sp. GM17	WP_007932705.1	RecName: Full=60 kDa chaperonin; AltName: Full=GroEL protein; AltName: Full=Protein Cpn60	Deamidation (NQ)	N21	SARKKMLTGVnVLADAVKATL	0	845000000	0	247000000	11900000	305000000	244000	1590000000	15000	4530000000	0	3620000000
Pseudomonas sp. GM17	WP_007932705.1	RecName: Full=60 kDa chaperonin; AltName: Full=GroEL protein; AltName: Full=Protein Cpn60	Dehydration	T48	VIIEKSFGAPtITKDGVSVAK	2380000	1230000000	0	1740000000	4520000	1190000000	5190000	2360000000	6410000	4450000000	6670000	3300000000	5900000	2600000000	0	3480000000	7770000	2630000000							5490000	2420000000	0	2410000000	0	4010000000	14200000	3000000000	6730000	2320000000	6810000	2140000000	5970000	2680000000	3790000	1420000000	3500000	1400000000	6350000	2240000000
Pseudomonas sp. GM17	WP_007932705.1	RecName: Full=60 kDa chaperonin; AltName: Full=GroEL protein; AltName: Full=Protein Cpn60	Deamidation (NQ)	N68	KEIELKDRFEnMGAQLVKDVA	14100000	644000000	0	357000000	153000	560000000	9750000	1760000000	1530000	2740000000	10300000	3070000000	5200000	5040000000	0	2330000000	395000	3560000000	0	2120000000	7450000	3270000000	0	2870000000	61900000	2810000000	0	2650000000	5370000	3010000000	37500000	4360000000	43100000	3460000000	11100000	3720000000	25500000	3130000000	0	2020000000	0	1300000000	0	3340000000
Pseudomonas sp. GM17	WP_007932705.1	RecName: Full=60 kDa chaperonin; AltName: Full=GroEL protein; AltName: Full=Protein Cpn60	Oxidation (M)	M69	EIELKDRFENmGAQLVKDVAS	174000000	484000000	50700000	306000000	169000000	391000000	625000000	1150000000	619000000	2120000000	588000000	2490000000	1240000000	3810000000	553000000	1770000000	1010000000	2550000000	641000000	1480000000	977000000	2300000000	772000000	2080000000	668000000	2190000000	630000000	2010000000	658000000	2360000000	829000000	3550000000	982000000	2500000000	917000000	2810000000	699000000	2450000000	543000000	1470000000	394000000	901000000	766000000	2570000000
Pseudomonas sp. GM17	WP_007932705.1	RecName: Full=60 kDa chaperonin; AltName: Full=GroEL protein; AltName: Full=Protein Cpn60	Deamidation (NQ)	N82	QLVKDVASRAnDDAGDGTTTA	1280000	357000000	0	51400000	0	71500000	2710000	972000000	4420000	2680000000	20400000	2060000000	8400000	3100000000	1690000	1370000000	89000	2280000000	2450000	858000000	265000	1760000000	4850000	1490000000	10400000	1560000000	2370000	2120000000	0	730000000	49700000	2270000000	1030000	1310000000	10600000	1750000000	12000000	1340000000	1960000	538000000	1920000	318000000	820000	730000000
Pseudomonas sp. GM17	WP_007932705.1	RecName: Full=60 kDa chaperonin; AltName: Full=GroEL protein; AltName: Full=Protein Cpn60	Ammonia-loss (N)	N82	QLVKDVASRAnDDAGDGTTTA	0	357000000	0	51400000	184000	71500000	2490000	972000000	9230000	2680000000	10000000	2060000000	4300000	3100000000	3350000	1370000000	9970000	2280000000	2450000	858000000	2800000	1760000000	4600000	1490000000	3260000	1560000000	5240000	2120000000	0	730000000	10000000	2310000000	3610000	1310000000	7010000	1750000000	5580000	1340000000	396000	538000000	0	318000000	278000	730000000
Pseudomonas sp. GM17	WP_007932705.1	RecName: Full=60 kDa chaperonin; AltName: Full=GroEL protein; AltName: Full=Protein Cpn60	Replacement of proton with ammonium ion	D87	VASRANDDAGdGTTTATVLAQ	145000	358000000	401000	51100000	114000	71600000	8150000	958000000	29600000	2650000000	24800000	2050000000	63200000	3030000000	0	1380000000	33300000	2250000000	1700000	852000000	33700000	1720000000	12700000	1470000000	7420000	1570000000	17900000	2100000000	1710000	724000000	14100000	2300000000	2890000	1310000000	11200000	1740000000	8600000	1340000000	6650000	534000000	426000	317000000	11300000	720000000
Pseudomonas sp. GM17	WP_007932705.1	RecName: Full=60 kDa chaperonin; AltName: Full=GroEL protein; AltName: Full=Protein Cpn60	2-amino-3-oxo-butanoic_acid	T89	SRANDDAGDGtTTATVLAQSI	82300	358000000	0	51500000	0	71700000	0	972000000	37100	2700000000	84600	2080000000	0	3120000000	0	1380000000	218000	2300000000	179000	862000000	0	1770000000	0	1500000000	61200000	1510000000	5950000	2120000000	0	730000000	83900	2300000000	0	1320000000	0	1760000000	0	1360000000	67500	539000000	0	320000000
Pseudomonas sp. GM17	WP_007932705.1	RecName: Full=60 kDa chaperonin; AltName: Full=GroEL protein; AltName: Full=Protein Cpn60	2-amino-3-oxo-butanoic_acid	T90	RANDDAGDGTtTATVLAQSIV	11200	358000000	0	51500000	0	71700000	38400	975000000	0	2700000000	0	2090000000	0	3120000000	182000	1380000000	0	2290000000	35600	863000000	0	1770000000	164000	1500000000	320000	1570000000	2780000	2120000000	0	731000000							0	1360000000	2230000	538000000	0	318000000
Pseudomonas sp. GM17	WP_007932705.1	RecName: Full=60 kDa chaperonin; AltName: Full=GroEL protein; AltName: Full=Protein Cpn60	2-amino-3-oxo-butanoic_acid	T93	DDAGDGTTTAtVLAQSIVNEG	16200	358000000	0	51500000	0	71700000	0	975000000	265000	2700000000	0	2090000000	0	3120000000	633000	1380000000	663000	2300000000	179000	862000000	0	1770000000	1500000	1490000000	9090000	1560000000	0	2130000000	451000	730000000	214000	2320000000	281000	1320000000	741000	1760000000	392000	1360000000	0	540000000	225000	320000000	0	731000000
Pseudomonas sp. GM17	WP_007932705.1	RecName: Full=60 kDa chaperonin; AltName: Full=GroEL protein; AltName: Full=Protein Cpn60	Deamidation (NQ)	Q97	DGTTTATVLAqSIVNEGLKAV	0	358000000	0	47500000	2830000	94200000	0	975000000	0	2700000000	33700000	2050000000	1000000	3120000000	0	1380000000	0	2300000000	0	863000000	5660000	1780000000	435000	1500000000	5700000	1570000000	2200000	2130000000	0	731000000	163000	2320000000	31800000	1280000000	12300000	1750000000	0	1360000000	3000000	537000000	40200000	280000000	873000	730000000
Pseudomonas sp. GM17	WP_007932705.1	RecName: Full=60 kDa chaperonin; AltName: Full=GroEL protein; AltName: Full=Protein Cpn60	Deamidation followed by a methylation	Q97	DGTTTATVLAqSIVNEGLKAV	0	358000000	3980000	47500000	0	94200000
Pseudomonas sp. GM17	WP_007932705.1	RecName: Full=60 kDa chaperonin; AltName: Full=GroEL protein; AltName: Full=Protein Cpn60	Asn->Arg substitution	N101	TATVLAQSIVnEGLKAVAAGM	0	358000000	152000	51400000	0	97000000
Pseudomonas sp. GM17	WP_007932705.1	RecName: Full=60 kDa chaperonin; AltName: Full=GroEL protein; AltName: Full=Protein Cpn60	Oxidation (M)	M111	NEGLKAVAAGmNPMDLKRGID	11800000	1870000000	581000000	1890000000	8780000	1380000000	107000000	1840000000	416000000	3860000000	60200000	3850000000	505000000	3750000000	294000000	2550000000	42800000	3120000000	876000000	2660000000	1350000000	2080000000	581000000	3050000000	23500000	2440000000	725000000	2710000000	730000000	2440000000	874000000	3500000000	207000000	3360000000	34000000	3680000000	842000000	2420000000	14400000	1570000000	501000000	958000000	1610000000	1280000000
Pseudomonas sp. GM17	WP_007932705.1	RecName: Full=60 kDa chaperonin; AltName: Full=GroEL protein; AltName: Full=Protein Cpn60	Oxidation (M)	M114	LKAVAAGMNPmDLKRGIDKAT	629000000	1250000000	213000000	2260000000	594000000	794000000	717000000	1210000000	1230000000	3010000000	1480000000	2430000000	1410000000	2840000000	1120000000	1710000000	742000000	2420000000	1010000000	2520000000	718000000	2690000000	1400000000	2200000000	735000000	1710000000	707000000	2730000000	475000000	2700000000	662000000	3760000000	1320000000	2190000000	1550000000	2140000000	932000000	2320000000	551000000	1030000000	11900000	1440000000	44300000	2840000000
Pseudomonas sp. GM17	WP_007932705.1	RecName: Full=60 kDa chaperonin; AltName: Full=GroEL protein; AltName: Full=Protein Cpn60	Pyro-glu from E	E232	LVDKKISNIReMLPVLEAVAK	19200	1300000000	240000	617000000	137000	747000000	39100	2220000000	0	4740000000	0	3970000000	12000000	5200000000	0	2890000000	0	5410000000	0	1600000000	10400000	2270000000	585000	2750000000	125000	2650000000	6650000	2980000000	0	2370000000	20600000	7140000000	470000	3110000000	0	3490000000	8380000	2950000000	13800000	2060000000	1780000	1570000000	13900000	3370000000
Pseudomonas sp. GM17	WP_007932705.1	RecName: Full=60 kDa chaperonin; AltName: Full=GroEL protein; AltName: Full=Protein Cpn60	Oxidation (M)	M233	VDKKISNIREmLPVLEAVAKA	530000000	775000000	363000000	254000000	461000000	287000000	1130000000	1140000000	731000000	4200000000	470000000	3580000000	2000000000	3280000000	1430000000	1510000000	1790000000	3630000000	610000000	1040000000	658000000	1650000000	1070000000	1790000000	716000000	2130000000	1440000000	1680000000	1400000000	1130000000	1510000000	5990000000	1100000000	2150000000	1090000000	2650000000	1040000000	2050000000	783000000	1440000000	277000000	1400000000	1360000000	2160000000
Pseudomonas sp. GM17	WP_007932705.1	RecName: Full=60 kDa chaperonin; AltName: Full=GroEL protein; AltName: Full=Protein Cpn60	Deamidation (NQ)	N329	NAKRVILSKEnTTIIDGAGVE	1820000	234000000	0	186000000	0	93500000							1870000	839000000	0	716000000	89100	458000000	287000	563000000	162000	591000000	0	542000000	0	1130000000	1080000	820000000	0	1200000000	2540000	1570000000	0	723000000	0	635000000							134000	816000000
Pseudomonas sp. GM17	WP_007932705.1	RecName: Full=60 kDa chaperonin; AltName: Full=GroEL protein; AltName: Full=Protein Cpn60	2-amino-3-oxo-butanoic_acid	T330	AKRVILSKENtTIIDGAGVEA	4380000	232000000	0	186000000	0	93500000							517000	821000000	0	716000000	297000	458000000	144000	564000000	0	592000000	309000	542000000							0	1580000000	0	723000000	846000	632000000
Pseudomonas sp. GM17	WP_007932705.1	RecName: Full=60 kDa chaperonin; AltName: Full=GroEL protein; AltName: Full=Protein Cpn60	2-amino-3-oxo-butanoic_acid	T331	KRVILSKENTtIIDGAGVEAD	1590000	235000000	0	186000000	0	93500000	0	1080000000	4150000	1520000000	0	1460000000	1090000	841000000	68600	716000000	948000	457000000	0	564000000	0	592000000	4140000	538000000	47200	1130000000	2380000	819000000	176000	1200000000	1200000	1580000000	1260000	722000000	498000	632000000	0	1270000000	1350000	1890000000	0	442000000	1480000	814000000
Pseudomonas sp. GM17	WP_007932705.1	RecName: Full=60 kDa chaperonin; AltName: Full=GroEL protein; AltName: Full=Protein Cpn60	Dehydration	D334	ILSKENTTIIdGAGVEADIQA	0	236000000	115000	185000000	136000	93300000	562000	1080000000	1590000	1530000000	0	1460000000	769000	839000000	731000	715000000	2610000	453000000	1230000	563000000	0	591000000	880000	540000000	288000	1130000000	436000	820000000	672000	1200000000	694000	1580000000	806000	721000000	0	634000000	508000	1270000000	0	1890000000	0	442000000
Pseudomonas sp. GM17	WP_007932705.1	RecName: Full=60 kDa chaperonin; AltName: Full=GroEL protein; AltName: Full=Protein Cpn60	Pyro-glu from Q	Q351	DIQARVTQIRqQVADTSSDYD	0	36000000	4690000	41600000	2260000	119000000	50500000	459000000	0	59900000	0	71500000	47000000	692000000	23600000	341000000	30700000	589000000	21500000	301000000	54300000	361000000	62900000	262000000	49600000	292000000	43700000	235000000	52900000	349000000	206000000	645000000	75100000	332000000	34900000	356000000	63600000	584000000	62600000	296000000	29900000	235000000	109000000	314000000
Pseudomonas sp. GM17	WP_007932705.1	RecName: Full=60 kDa chaperonin; AltName: Full=GroEL protein; AltName: Full=Protein Cpn60	Oxidation (M)	M389	IKVGAGSEVEmKEKKARVEDA	11600000	327000000	15600000	414000000	14800000	309000000	134000000	1210000000	17800000	536000000	84200000	1250000000	169000000	1930000000	59000000	1230000000	55700000	1600000000	77400000	1140000000	62500000	1250000000	48300000	1290000000	34100000	1340000000	58700000	1060000000	95100000	1250000000	87500000	1300000000	50900000	1200000000	65100000	1100000000	95000000	1120000000	39200000	631000000	24200000	528000000	59700000	860000000
Pseudomonas sp. GM17	WP_007932705.1	RecName: Full=60 kDa chaperonin; AltName: Full=GroEL protein; AltName: Full=Protein Cpn60	Dehydration	D398	EMKEKKARVEdALHATRAAVE	7590000	1330000000	1200000	1640000000	552000	1140000000	5850000	2340000000	5850000	2720000000	18300000	2180000000	15400000	1690000000	9120000	1850000000	13800000	1930000000	75700	2340000000	11100000	2230000000	10300000	2060000000	2370000	1490000000	8160000	1340000000	7690000	1810000000	23000000	2500000000	20200000	2220000000	17900000	2410000000	17800000	1960000000	11600000	1280000000	1880000	1310000000	19800000	2090000000
Pseudomonas sp. GM17	WP_007932705.1	RecName: Full=60 kDa chaperonin; AltName: Full=GroEL protein; AltName: Full=Protein Cpn60	Sodium adduct	E409	ALHATRAAVEeGVVPGGGVAL	451000	1080000000	0	940000000	545000	654000000	4790000	2740000000	0	6140000000	0	5300000000	2390000	5230000000	3420000	3330000000	0	5780000000	1670000	2460000000	2170000	3610000000	4810000	2980000000	4350000	3400000000	5010000	2860000000	3630000	2120000000	8950000	5570000000	4250000	3510000000	2820000	4000000000	6800000	5250000000	1000000	1920000000	0	1380000000	4820000	2510000000
Pseudomonas sp. GM17	WP_007932705.1	RecName: Full=60 kDa chaperonin; AltName: Full=GroEL protein; AltName: Full=Protein Cpn60	Pyro-glu from Q	Q453	LRRAVEAPLRqIVANSGDEPS	69100000	435000000	38500000	648000000	18000000	475000000	70700000	1580000000	50400000	1790000000	55800000	2000000000	102000000	2180000000	63500000	1360000000	116000000	2010000000	68000000	1180000000	71700000	1260000000	110000000	1780000000	84200000	857000000	92700000	1040000000	72800000	1080000000	192000000	2050000000	103000000	1150000000	144000000	1530000000	103000000	1400000000	77700000	666000000	43600000	476000000	81900000	884000000
Pseudomonas sp. GM17	WP_007932705.1	RecName: Full=60 kDa chaperonin; AltName: Full=GroEL protein; AltName: Full=Protein Cpn60	Deamidation (NQ)	N457	VEAPLRQIVAnSGDEPSVVVD	13900000	492000000	24500000	662000000	18400000	475000000	84200000	1570000000	82200000	1760000000	98700000	1970000000	84100000	2200000000	57300000	1370000000	75900000	2050000000	62700000	1200000000	55600000	1280000000	71800000	1810000000	33400000	908000000	30300000	1110000000	44200000	1100000000	95400000	2160000000	14700000	1280000000	59200000	1640000000	69400000	1450000000	29500000	744000000	0	568000000
Sphingobium sp. AP49	J2WU99	RecName: Full=Vitamin B12 transporter BtuB; AltName: Full=Cobalamin receptor; AltName: Full=Outer membrane cobalamin translocator; Flags: Precursor	Deamidation (NQ)	Q50	GSLIRNPNLAqSTPVLATTSD	0	87900000	572000	21900000	0	38200000	2100000	2820000	0	61100000	0	53500000																									0	49800000	0	228000000	557000	95200000
Sphingobium sp. AP49	J2WU99	RecName: Full=Vitamin B12 transporter BtuB; AltName: Full=Cobalamin receptor; AltName: Full=Outer membrane cobalamin translocator; Flags: Precursor	Pyro-glu from Q	Q66	ATTSDEIDLRqSNNAEQLLRE	6180000	120000000	0	129000000	4510000	106000000																															0	55800000	29400000	176000000	6880000	111000000	0	22700000
Sphingobium sp. AP49	J2WU99	RecName: Full=Vitamin B12 transporter BtuB; AltName: Full=Cobalamin receptor; AltName: Full=Outer membrane cobalamin translocator; Flags: Precursor	Deamidation (NQ)	N90	VVPSIGSAVNnGNGGASTLNL	17600000	8630000	0	1950000	275000	18000000	0	422000	4440000	5550000	2750000	2900000																									4840000	23700000	63600000	100000000	6650000	63600000	0	0
Sphingobium sp. AP49	J2WU99	RecName: Full=Vitamin B12 transporter BtuB; AltName: Full=Cobalamin receptor; AltName: Full=Outer membrane cobalamin translocator; Flags: Precursor	Asn->Asp substitution	N92	PSIGSAVNNGnGGASTLNLRG	2050000	23100000	0	1950000	0	16700000																															0	7700000	8010000	154000000	18400000	36100000
Sphingobium sp. AP49	J2WU99	RecName: Full=Vitamin B12 transporter BtuB; AltName: Full=Cobalamin receptor; AltName: Full=Outer membrane cobalamin translocator; Flags: Precursor	Deamidation (NQ)	N92	PSIGSAVNNGnGGASTLNLRG	1070000	23100000	0	1950000	5220000	13100000	0	422000	5440000	4540000	4390000	1260000																									20800000	7700000	54400000	101000000	61500000	8730000
Sphingobium sp. AP49	J2WU99	RecName: Full=Vitamin B12 transporter BtuB; AltName: Full=Cobalamin receptor; AltName: Full=Outer membrane cobalamin translocator; Flags: Precursor	Oxidation (M)	M193	DGNAFRADVTmGANFDDGRGN	321000	15000000	1700000	40500000	7880000	21900000																															0	9590000	0	91000000	5070000	19600000
Sphingobium sp. AP49	J2WU99	RecName: Full=Vitamin B12 transporter BtuB; AltName: Full=Cobalamin receptor; AltName: Full=Outer membrane cobalamin translocator; Flags: Precursor	Oxidation (M)	M249	QGSGTTSPTRmSLPGAGTRQI	0	75500000	0	80700000	794000	112000000																															0	0	482000	13000000	0	3090000
Sphingobium sp. AP49	J2WU99	RecName: Full=Vitamin B12 transporter BtuB; AltName: Full=Cobalamin receptor; AltName: Full=Outer membrane cobalamin translocator; Flags: Precursor	Oxidation (M)	M524	VGGEYRKYTAmIQSDELSKAN	0	197000000	0	191000000	5360000	173000000																															0	62700000	45400000	265000000	13300000	197000000
Sphingobium sp. AP49	J2WU99	RecName: Full=Vitamin B12 transporter BtuB; AltName: Full=Cobalamin receptor; AltName: Full=Outer membrane cobalamin translocator; Flags: Precursor	Oxidation (HW)	W605	DTWTYKFEGSwAPVDDIKFRG	0	146000000	1470000	27700000	0	85000000
Sphingobium sp. AP49	J2WU99	RecName: Full=Vitamin B12 transporter BtuB; AltName: Full=Cobalamin receptor; AltName: Full=Outer membrane cobalamin translocator; Flags: Precursor	Deamidation (NQ)	Q817	NGNWTNSSKFqATPTSLNRDC	199000	322000000	0	450000000	0	383000000
Sphingobium sp. AP49	J2WU99	RecName: Full=Vitamin B12 transporter BtuB; AltName: Full=Cobalamin receptor; AltName: Full=Outer membrane cobalamin translocator; Flags: Precursor	Acetylation (N-term)	D826	FQATPTSLNRdCVGYYSVNCA	988000	0	0	371000	0	0
Sphingobium sp. AP49	J2WU99	RecName: Full=Vitamin B12 transporter BtuB; AltName: Full=Cobalamin receptor; AltName: Full=Outer membrane cobalamin translocator; Flags: Precursor	Deamidation (NQ)	Q839	GYYSVNCASIqPKFQWSQRTT	988000	0	0	371000	0	12600000
Sphingobium sp. AP49	J2WU99	RecName: Full=Vitamin B12 transporter BtuB; AltName: Full=Cobalamin receptor; AltName: Full=Outer membrane cobalamin translocator; Flags: Precursor	Deamidation (NQ)	N951	VGGSAGSTSYnSGNTYPSTYD	0	231000000	3710000	89100000	0	130000000	0	36100000	0	136000000	15000000	102000000																			0	30800000	2050000	17200000	0	54000000	13200000	156000000	62100000	542000000	32000000	280000000	7650000	75100000
Sphingobium sp. AP49	J2WU99	RecName: Full=Vitamin B12 transporter BtuB; AltName: Full=Cobalamin receptor; AltName: Full=Outer membrane cobalamin translocator; Flags: Precursor	Replacement of 2 protons by calcium	D961	NSGNTYPSTYdALGRKFAVSA	771000	231000000	0	92800000	0	130000000																															0	169000000	4970000	589000000	0	312000000
Bacillus sp. Bc15	A0A1M7C0T3	RecName: Full=Small, acid-soluble spore protein 1; Short=SASP	3-sulfanylpropanoyl	M1	**********mANQNSSNQLV	0	14100000	1010000	0	0	0
Bacillus sp. Bc15	A0A1M7C0T3	RecName: Full=Small, acid-soluble spore protein 1; Short=SASP	Carbamidomethylation (DHKE X@N-term)	A2	*********MaNQNSSNQLVV	0	16000000000	0	8410000000	232000	4370000000
Bacillus sp. Bc15	A0A1M7C0T3	RecName: Full=Small, acid-soluble spore protein 1; Short=SASP	Formylation (Protein N-term)	A2	*********MaNQNSSNQLVV	39600000	16000000000	39600000	8390000000	0	4370000000	0	885000000	1580000	902000000	2640000	2110000000													0	831000000	1770000	1270000000	0	403000000
Bacillus sp. Bc15	A0A1M7C0T3	RecName: Full=Small, acid-soluble spore protein 1; Short=SASP	ISD (z+2)-series	A2	*********MaNQNSSNQLVV	0	16000000000	0	8410000000	428000	4370000000
Bacillus sp. Bc15	A0A1M7C0T3	RecName: Full=Small, acid-soluble spore protein 1; Short=SASP	Deamidation (NQ)	N3	********MAnQNSSNQLVVP	0	16000000000	0	8370000000	465000	4370000000	0	885000000	1740000	902000000	1930000	2110000000
Bacillus sp. Bc15	A0A1M7C0T3	RecName: Full=Small, acid-soluble spore protein 1; Short=SASP	Ammonia-loss (N)	N3	********MAnQNSSNQLVVP	27900000	16000000000	60600000	8370000000	24800000	4370000000
Bacillus sp. Bc15	A0A1M7C0T3	RecName: Full=Small, acid-soluble spore protein 1; Short=SASP	Hydroxymethyl	N3	********MAnQNSSNQLVVP	721000	16000000000	0	8370000000	0	4370000000
Bacillus sp. Bc15	A0A1M7C0T3	RecName: Full=Small, acid-soluble spore protein 1; Short=SASP	Deamidation (NQ)	N5	******MANQnSSNQLVVPGA	986000000	15100000000	1660000	8420000000	0	4390000000	0	885000000	55900000	847000000	277000000	1840000000	26800000	1110000000	0	253000000	9800000	654000000	0	421000000	50500000	516000000	61100000	786000000	41600000	789000000	52600000	1220000000	16700000	387000000	27000000	313000000	0	113000000	22000000	164000000	358000	20400000	0	6050000	0	0
Bacillus sp. Bc15	A0A1M7C0T3	RecName: Full=Small, acid-soluble spore protein 1; Short=SASP	Dimethylation(NP)	N5	******MANQnSSNQLVVPGA	0	15300000000	154000	8420000000	0	4390000000
Bacillus sp. Bc15	A0A1M7C0T3	RecName: Full=Small, acid-soluble spore protein 1; Short=SASP	Ammonia-loss (N)	N5	******MANQnSSNQLVVPGA	28700000	15300000000	47700000	8380000000	930000	4390000000
Bacillus sp. Bc15	A0A1M7C0T3	RecName: Full=Small, acid-soluble spore protein 1; Short=SASP	Deamidation followed by esterification with ethanol	N5	******MANQnSSNQLVVPGA	0	15300000000	2060000	8420000000	0	4390000000
Bacillus sp. Bc15	A0A1M7C0T3	RecName: Full=Small, acid-soluble spore protein 1; Short=SASP	Dehydration	S6	*****MANQNsSNQLVVPGAT	0	17400000000	0	8940000000	465000	4590000000
Bacillus sp. Bc15	A0A1M7C0T3	RecName: Full=Small, acid-soluble spore protein 1; Short=SASP	Michael addition with methylamine	S6	*****MANQNsSNQLVVPGAT	1040000	17400000000	0	8940000000	0	4590000000
Bacillus sp. Bc15	A0A1M7C0T3	RecName: Full=Small, acid-soluble spore protein 1; Short=SASP	Dehydration	S7	****MANQNSsNQLVVPGATA	439000	17400000000	0	8940000000	0	4610000000
Bacillus sp. Bc15	A0A1M7C0T3	RecName: Full=Small, acid-soluble spore protein 1; Short=SASP	Deamidation (NQ)	N8	***MANQNSSnQLVVPGATAA	25900000	17400000000	18900000	8940000000	5090000	4600000000	0	920000000	0	968000000	58800000	2190000000	47500000	1170000000	8960000	244000000	0	664000000							0	831000000	56400000	1280000000	0	403000000
Bacillus sp. Bc15	A0A1M7C0T3	RecName: Full=Small, acid-soluble spore protein 1; Short=SASP	Dimethylation(NP)	N8	***MANQNSSnQLVVPGATAA	5600000	17500000000	2860000	8940000000	0	4610000000
Bacillus sp. Bc15	A0A1M7C0T3	RecName: Full=Small, acid-soluble spore protein 1; Short=SASP	Ammonia-loss (N)	N8	***MANQNSSnQLVVPGATAA	0	17500000000	0	8940000000	552000	4610000000
Bacillus sp. Bc15	A0A1M7C0T3	RecName: Full=Small, acid-soluble spore protein 1; Short=SASP	Hydroxymethyl	N8	***MANQNSSnQLVVPGATAA	0	17500000000	838000	8940000000	0	4610000000
Bacillus sp. Bc15	A0A1M7C0T3	RecName: Full=Small, acid-soluble spore protein 1; Short=SASP	Deamidation followed by esterification with ethanol	N8	***MANQNSSnQLVVPGATAA	0	17500000000	3600000	8940000000	0	4610000000													0	421000000	0	567000000	380000	847000000
Bacillus sp. Bc15	A0A1M7C0T3	RecName: Full=Small, acid-soluble spore protein 1; Short=SASP	Deamidation (NQ)	Q9	**MANQNSSNqLVVPGATAAI	15900000	18400000000	904000000	8190000000	2320000	4730000000	7710000	913000000	7210000	960000000	910000	2250000000	20900000	1200000000	0	253000000	0	664000000	0	421000000	3860000	563000000	0	847000000							0	340000000	5840000	108000000	0	186000000
Bacillus sp. Bc15	A0A1M7C0T3	RecName: Full=Small, acid-soluble spore protein 1; Short=SASP	Deamidation followed by esterification with ethanol	Q9	**MANQNSSNqLVVPGATAAI	0	18400000000	2880000	8190000000	0	4730000000
Bacillus sp. Bc15	A0A1M7C0T3	RecName: Full=Small, acid-soluble spore protein 1; Short=SASP	Oxidation or Hydroxylation	P13	NQNSSNQLVVpGATAAIDQMK	0	18500000000	39900000	9050000000	23100000	4820000000
Bacillus sp. Bc15	A0A1M7C0T3	RecName: Full=Small, acid-soluble spore protein 1; Short=SASP	Dehydration	D20	LVVPGATAAIdQMKYEIAQEF	3010000	18500000000	1590000	9090000000	959000	4840000000
Bacillus sp. Bc15	A0A1M7C0T3	RecName: Full=Small, acid-soluble spore protein 1; Short=SASP	Oxidation (M)	M22	VPGATAAIDQmKYEIAQEFGV	1990000000	16500000000	4680000000	4380000000	777000000	4060000000	57700000	863000000	102000000	865000000	142000000	2110000000	204000000	1010000000	5870000	247000000	42800000	621000000	26900000	394000000	57200000	510000000	62500000	785000000	152000000	679000000	238000000	1100000000	5210000	398000000	11800000	328000000	0	113000000	0	186000000							0	5210000
Bacillus sp. Bc15	A0A1M7C0T3	RecName: Full=Small, acid-soluble spore protein 1; Short=SASP	Sulphone	M22	VPGATAAIDQmKYEIAQEFGV	0	16500000000	29700000	4430000000	0	4060000000
Bacillus sp. Bc15	A0A1M7C0T3	RecName: Full=Small, acid-soluble spore protein 1; Short=SASP	Pyridylacetyl	K23	PGATAAIDQMkYEIAQEFGVQ	0	18500000000	37200000	9060000000	0	4840000000
Bacillus sp. Bc15	A0A1M7C0T3	RecName: Full=Small, acid-soluble spore protein 1; Short=SASP	Formylation	K23	PGATAAIDQMkYEIAQEFGVQ	0	18500000000	697000	9060000000	0	4840000000
Bacillus sp. Bc15	A0A1M7C0T3	RecName: Full=Small, acid-soluble spore protein 1; Short=SASP	2-amino-3-oxo-butanoic_acid	Y24	GATAAIDQMKyEIAQEFGVQL	166000	411000000	0	93200000	0	170000000													0	6240000	0	127000000	114000	17900000
Bacillus sp. Bc15	A0A1M7C0T3	RecName: Full=Small, acid-soluble spore protein 1; Short=SASP	Dehydration	D37	AQEFGVQLGAdSTARANGSVG	1420000	413000000	0	93200000	0	170000000
Bacillus sp. Bc15	A0A1M7C0T3	RecName: Full=Small, acid-soluble spore protein 1; Short=SASP	Deamidation (NQ)	N43	QLGADSTARAnGSVGGEITKR	167000000	13400000000	870000000	11200000000	1730000000	7040000000	297000000	1010000000	2010000	121000000	4400000	467000000	70900000	594000000	0	186000000	0	337000000	103000000	408000000	158000000	603000000	138000000	679000000	82000000	551000000	112000000	694000000	59100000	239000000	9090000	356000000	8000000	88100000	0	142000000
Bacillus sp. Bc15	A0A1M7C0T3	RecName: Full=Small, acid-soluble spore protein 1; Short=SASP	Ammonia-loss (N)	N43	QLGADSTARAnGSVGGEITKR	2040000000	13400000000	1330000000	11200000000	1140000000	7040000000	20000000	1010000000	0	121000000	0	467000000							0	408000000	56900000	603000000	0	679000000	30200000	551000000	0	694000000	0	239000000	31000000	356000000	0	88100000	0	142000000
Bacillus sp. Bc15	A0A1M7C0T3	RecName: Full=Small, acid-soluble spore protein 1; Short=SASP	Dehydration	S45	GADSTARANGsVGGEITKRLV	16900000	15700000000	345000000	13000000000	95700000	9670000000													0	511000000	0	818000000	3980000	813000000	0	664000000	7640000	800000000	0	298000000
Bacillus sp. Bc15	A0A1M7C0T3	RecName: Full=Small, acid-soluble spore protein 1; Short=SASP	Carbamidomethylation (DHKE X@N-term)	K52	ANGSVGGEITkRLVAMAEQSL	0	15700000000	0	13400000000	457000	9760000000	509000	1330000000	0	123000000	102000	472000000							0	511000000	0	818000000	422000	817000000	309000	663000000	116000	808000000	0	298000000
Bacillus sp. Bc15	A0A1M7C0T3	RecName: Full=Small, acid-soluble spore protein 1; Short=SASP	Carbamidomethylation (DHKE X@N-term)	L54	GSVGGEITKRlVAMAEQSLGG	35200000	40500000000	0	2130000000	77100000	10400000000	15900000	1190000000	19000000	861000000	27100000	5220000000							7550000	700000000	31400000	2620000000	44300000	1860000000	51300000	2080000000	56700000	3260000000	14700000	666000000	45900000	502000000	0	364000000	16500000	631000000
Bacillus sp. Bc15	A0A1M7C0T3	RecName: Full=Small, acid-soluble spore protein 1; Short=SASP	Carbamylation	L54	GSVGGEITKRlVAMAEQSLGG	0	40500000000	0	2130000000	630000	10400000000
Bacillus sp. Bc15	A0A1M7C0T3	RecName: Full=Small, acid-soluble spore protein 1; Short=SASP	Oxidation (M)	M57	GGEITKRLVAmAEQSLGGFHK	18200000000	22700000000	1770000000	419000000	3880000000	6590000000	572000000	634000000	260000000	619000000	2880000000	2370000000	1400000000	1960000000	76800000	522000000	233000000	651000000	208000000	499000000	1000000000	1650000000	733000000	1170000000	536000000	1590000000	1280000000	2040000000	88300000	593000000	429000000	118000000	87800000	277000000	205000000	443000000	120000000	82000000	129000000	54300000	66700000	0	59800000	17600000
Bacillus sp. Bc15	A0A1M7C0T3	RecName: Full=Small, acid-soluble spore protein 1; Short=SASP	Sulphone	M57	GGEITKRLVAmAEQSLGGFHK	46800000	22700000000	2650000	419000000	9050000	6590000000	1530000	634000000	0	688000000	0	2370000000	593000	1960000000	0	522000000	0	651000000	0	529000000	758000	1650000000	0	1170000000	0	1590000000	1770000	2040000000	0	593000000
Bacillus sp. Bc15	A0A1M7C0T3	RecName: Full=Small, acid-soluble spore protein 1; Short=SASP	Dethiomethyl	M57	GGEITKRLVAmAEQSLGGFHK	0	22700000000	0	419000000	8390000	6590000000	0	634000000	129000	688000000	0	2370000000
Bacillus sp. Bc15	A0A1M7C0T3	RecName: Full=Small, acid-soluble spore protein 1; Short=SASP	Carbamidomethylation (DHKE X@N-term)	E59	EITKRLVAMAeQSLGGFHK**	2990000	41500000000	0	2390000000	0	10600000000							2020000	3380000000	0	602000000	0	901000000
Bacillus sp. Bc15	A0A1M7C0T3	RecName: Full=Small, acid-soluble spore protein 1; Short=SASP	Sodium adduct	E59	EITKRLVAMAeQSLGGFHK**	420000	41500000000	0	2390000000	345000	10600000000
Bacillus sp. Bc15	A0A1M7C0T3	RecName: Full=Small, acid-soluble spore protein 1; Short=SASP	Methylation(others)	E59	EITKRLVAMAeQSLGGFHK**	696000	41500000000	0	2390000000	0	10600000000	0	1230000000	0	894000000	1320000	5310000000	1520000	3380000000	0	602000000	745000	901000000	0	723000000	323000	2680000000	0	1920000000	0	2150000000	819000	3340000000	1430000	684000000	0	551000000	1580000	364000000	83500	653000000							278000	77100000
Bacillus sp. Bc15	A0A1M7C0T3	RecName: Full=Small, acid-soluble spore protein 1; Short=SASP	Replacement of 2 protons by magnesium	E59	EITKRLVAMAeQSLGGFHK**	468000	41500000000	0	2390000000	0	10600000000
Bacillus sp. Bc15	A0A1M7C0T3	RecName: Full=Small, acid-soluble spore protein 1; Short=SASP	Gln->Glu substitution	Q60	ITKRLVAMAEqSLGGFHK***	0	41500000000	0	2390000000	17000000	10600000000							0	3330000000	0	602000000	2100000	887000000
Bacillus sp. Bc15	A0A1M7C0T3	RecName: Full=Small, acid-soluble spore protein 1; Short=SASP	Deamidation (NQ)	Q60	ITKRLVAMAEqSLGGFHK***	1700000	41500000000	0	2390000000	22800000	10600000000							59300000	3330000000	0	602000000	0	887000000	0	723000000	25100000	2650000000	0	1920000000	0	2150000000	3790000	3340000000	0	685000000
Bacillus sp. Bc15	A0A1M7C0T3	RecName: Full=Small, acid-soluble spore protein 1; Short=SASP	Dehydration	S61	TKRLVAMAEQsLGGFHK****	964000	41700000000	0	2420000000	0	10700000000	0	1230000000	2350000	892000000	1270000	5310000000													51100	2150000000	0	3340000000	0	685000000
Bacillus sp. Bc15	A0A1M7C0T3	RecName: Full=Small, acid-soluble spore protein 1; Short=SASP	Carbamidomethylation (DHKE X@N-term)	H66	AMAEQSLGGFhK*********	0	41700000000	0	2420000000	5950000	10700000000																			0	2150000000	117000	3340000000	0	685000000
Pseudomonas sp. GM17	WP_007923459.1	---NA---	2-amino-3-oxo-butanoic_acid	S101	QQLESAWRGLsYLVNNTETDD	0	252000000	4350000	451000000	16100000	257000000
Pseudomonas sp. GM17	WP_007923459.1	---NA---	2-amino-3-oxo-butanoic_acid	Y102	QLESAWRGLSyLVNNTETDDQ	0	252000000	11400000	444000000	8920000	265000000
Pseudomonas sp. GM17	WP_007923459.1	---NA---	Oxidation (M)	M243	SEDSRYIGLTmPRFLARLPYG	12900000	233000000	11800000	183000000	23000000	201000000	49000000	48600000	0	286000000	0	295000000	16000000	274000000	18600000	154000000	5270000	203000000	0	127000000	5200000	132000000	0	195000000													8450000	587000000	0	0	0	0
Pseudomonas sp. GM17	WP_007923459.1	---NA---	Deamidation (NQ)	N269	VDAFAFEEETnGADSSKYTWA	212000	62200000	54000000	89200000	415000	46000000	0	80800000	101000000	21700000	87600000	39500000	0	88600000	0	55300000	67800000	6620000	0	19800000	9360000	14000000	5160000	25800000	3160000	8570000	2790000	19400000	10800000	5680000	2370000	5360000	0	2680000	0	0	1240000	102000000	0	0	0	0	21100000	36100000
Pseudomonas sp. GM17	WP_007923459.1	---NA---	Ammonia-loss (N)	N269	VDAFAFEEETnGADSSKYTWA	0	62200000	1230000	89200000	0	46000000	3090000	80800000	5530000	21700000	0	39500000	759000	88600000	0	55300000	0	6620000
Pseudomonas sp. GM17	WP_007923459.1	---NA---	Deamidation (NQ)	N313	RGVESGGEVPnLPTHTFPTDD	387000	517000000	0	275000000	3450000	205000000																															12200000	372000000	0	2910000	0	0
Pseudomonas sp. GM17	WP_007923459.1	---NA---	Oxidation (M)	M328	TFPTDDGGVDmKCPTEIAIAD	182000000	335000000	275000000	0	52700000	156000000	116000000	159000000	331000000	219000000	233000000	426000000	240000000	444000000	60400000	88300000	105000000	180000000	20900000	34700000	59500000	82900000	48800000	71600000	0	21400000	39900000	49400000	18200000	27500000	11600000	34500000	0	15500000	4190000	12600000	168000000	216000000	0	2910000	0	0	54800000	109000000
Pseudomonas sp. GM17	WP_007923459.1	---NA---	Deamidation (NQ)	N347	ADRREAELAKnGFMPLLHKKN	277000000	62400000	94600000	0	134000000	19400000	61800000	10500000	181000000	32300000	200000000	49000000	290000000	59400000	78100000	18700000	128000000	15200000	11100000	3730000	67700000	13500000	29500000	8630000	17400000	1650000	30700000	7400000	10400000	4460000	17400000	3500000	14600000	4820000	8760000	3710000	320000000	89400000	1720000	723000	0	0	163000000	25100000
Pseudomonas sp. GM17	WP_007923459.1	---NA---	Oxidation (M)	M350	REAELAKNGFmPLLHKKNTDL	134000000	205000000	78600000	16100000	102000000	51500000	30400000	41900000	46400000	166000000	57600000	192000000	108000000	245000000	37600000	59200000	49700000	93200000	3090000	11800000	22400000	58800000	5940000	32200000	2380000	16600000	3310000	34800000	2720000	12100000	3190000	17700000	2300000	17100000	0	12500000	150000000	262000000	0	2450000	0	0	49300000	139000000
Pseudomonas sp. GM17	WP_007925957.1	RecName: Full=DNA-directed RNA polymerase subunit beta; Short=RNAP subunit beta; AltName: Full=RNA polymerase subunit beta; AltName: Full=Transcriptase subunit beta	Deamidation (NQ)	Q281	GRRITARHINqLEKAGIKELE	0	33600000	0	100000000	878000	64800000	0	112000000	2490000	59000000	2540000	176000000	3120000	175000000	8270000	127000000	3310000	214000000	16200000	142000000	1630000	80300000	2190000	75300000	1550000	74400000	1180000	65500000	1810000	119000000	2640000	116000000	2040000	190000000	0	147000000	2020000	116000000	1860000	88800000	1630000	88900000	3180000	99900000
Pseudomonas sp. GM17	WP_007925957.1	RecName: Full=DNA-directed RNA polymerase subunit beta; Short=RNAP subunit beta; AltName: Full=RNA polymerase subunit beta; AltName: Full=Transcriptase subunit beta	Amidation	K284	ITARHINQLEkAGIKELEVPL	1080000	32500000	0	100000000	0	65600000
Pseudomonas sp. GM17	WP_007925957.1	RecName: Full=DNA-directed RNA polymerase subunit beta; Short=RNAP subunit beta; AltName: Full=RNA polymerase subunit beta; AltName: Full=Transcriptase subunit beta	Oxidation (M)	M374	QLEALVEIYRmMRPGEPPTKD	9530000	16600000	25000000	70000000	11400000	17200000	29300000	45600000	20400000	168000000	14500000	171000000	5670000	171000000	21700000	84500000	48000000	204000000	26700000	37800000	12000000	63400000	9710000	56800000	1950000	47400000	19800000	65900000	56500000	69200000	58100000	226000000	36000000	130000000	43800000	106000000	0	103000000	31300000	32400000	9660000	64800000	32000000	117000000
Pseudomonas sp. GM17	WP_007925957.1	RecName: Full=DNA-directed RNA polymerase subunit beta; Short=RNAP subunit beta; AltName: Full=RNA polymerase subunit beta; AltName: Full=Transcriptase subunit beta	Sulphone	M374	QLEALVEIYRmMRPGEPPTKD	5300000	16600000	0	70000000	0	17200000	4840000	71100000	24600000	168000000	15400000	156000000	19200000	152000000	15500000	81300000	14300000	204000000	9210000	37800000	0	63400000	0	56800000	0	47400000	0	65900000	2040000	69200000	41000000	234000000	27400000	133000000	33500000	106000000	26700000	81100000	14300000	32400000	0	64800000	3500000	120000000
Pseudomonas sp. GM17	WP_007925957.1	RecName: Full=DNA-directed RNA polymerase subunit beta; Short=RNAP subunit beta; AltName: Full=RNA polymerase subunit beta; AltName: Full=Transcriptase subunit beta	Oxidation (M)	M375	LEALVEIYRMmRPGEPPTKDA	0	31500000	33100000	61900000	0	28600000	21900000	58000000	72600000	140000000	61500000	124000000	77500000	99600000	36900000	69300000	96500000	170000000	7080000	57400000	20600000	54900000	15500000	51000000	20000000	29300000	20800000	64800000	11900000	116000000	93800000	190000000	44300000	118000000	23100000	131000000	43700000	64200000	0	78000000	18000000	59000000	49500000	103000000
Pseudomonas sp. GM17	WP_007925957.1	RecName: Full=DNA-directed RNA polymerase subunit beta; Short=RNAP subunit beta; AltName: Full=RNA polymerase subunit beta; AltName: Full=Transcriptase subunit beta	Carbamylation	G445	KTLVDIRNGKgIVDDIDHLGN	0	160000000	9430000	0	0	6090000
Pseudomonas sp. GM17	WP_007925957.1	RecName: Full=DNA-directed RNA polymerase subunit beta; Short=RNAP subunit beta; AltName: Full=RNA polymerase subunit beta; AltName: Full=Transcriptase subunit beta	Val->Thr substitution	V447	LVDIRNGKGIvDDIDHLGNRR	0	160000000	0	9430000	26300	6070000													0	51000000	49200	262000000	397000	124000000
Pseudomonas sp. GM17	WP_007925957.1	RecName: Full=DNA-directed RNA polymerase subunit beta; Short=RNAP subunit beta; AltName: Full=RNA polymerase subunit beta; AltName: Full=Transcriptase subunit beta	Carbamidomethylation (DHKE X@N-term)	D448	VDIRNGKGIVdDIDHLGNRRV	0	160000000	9430000	0	0	6090000
Pseudomonas sp. GM17	WP_007925957.1	RecName: Full=DNA-directed RNA polymerase subunit beta; Short=RNAP subunit beta; AltName: Full=RNA polymerase subunit beta; AltName: Full=Transcriptase subunit beta	Oxidation (M)	M709	RADKPLVGTGmERNVARDSGV	45900000	198000000	57100000	201000000	50500000	119000000	151000000	214000000	63600000	342000000	99900000	407000000	224000000	554000000	212000000	242000000	227000000	556000000	119000000	459000000	156000000	252000000	126000000	320000000	115000000	358000000	241000000	290000000	119000000	350000000	190000000	549000000	167000000	430000000	272000000	528000000	134000000	373000000	135000000	351000000	153000000	384000000	157000000	453000000
Pseudomonas sp. GM17	WP_007925957.1	RecName: Full=DNA-directed RNA polymerase subunit beta; Short=RNAP subunit beta; AltName: Full=RNA polymerase subunit beta; AltName: Full=Transcriptase subunit beta	Oxidation (M)	M788	KGDRVQRSDImADGPSTDMGE	0	2930000	1950000	0	0	0							0	66300000	0	14100000	742000	93300000	1590000	3860000	496000	38900000	0	23900000							17300000	106000000	0	17200000	3030000	105000000							165000	44900000
Pseudomonas sp. GM17	WP_007925957.1	RecName: Full=DNA-directed RNA polymerase subunit beta; Short=RNAP subunit beta; AltName: Full=RNA polymerase subunit beta; AltName: Full=Transcriptase subunit beta	Oxidation (M)	M796	DIMADGPSTDmGELALGQNMR	0	2930000	1950000	0	0	0							2310000	64000000	0	14100000	0	94000000	0	5450000	947000	38500000	0	23900000	0	25600000	348000	30700000	0	2700000	0	123000000	1810000	15400000	4300000	103000000
Pseudomonas sp. GM17	WP_007925957.1	RecName: Full=DNA-directed RNA polymerase subunit beta; Short=RNAP subunit beta; AltName: Full=RNA polymerase subunit beta; AltName: Full=Transcriptase subunit beta	Oxidation (M)	M805	DMGELALGQNmRIAFMAWNGF	0	2930000	1950000	0	0	0							0	66300000	0	14100000	511000	93500000	1590000	3860000	0	39400000	0	23900000							22500000	101000000	0	17200000	25200000	82500000							469000	44600000
Pseudomonas sp. GM17	WP_007925957.1	RecName: Full=DNA-directed RNA polymerase subunit beta; Short=RNAP subunit beta; AltName: Full=RNA polymerase subunit beta; AltName: Full=Transcriptase subunit beta	Deamidation (NQ)	N861	GPEEITADIPnVGEAALNKLD	0	13400000	0	2240000	596000	16400000	133000	137000000	4020000	331000000	615000	356000000	0	379000000	3640000	211000000	12500000	355000000	663000	222000000	0	291000000	85300	207000000	153000	154000000	0	243000000	0	152000000	80700	373000000	486000	238000000	338000	331000000	0	160000000	0	134000000	10300000	73200000
Pseudomonas sp. GM17	WP_007925957.1	RecName: Full=DNA-directed RNA polymerase subunit beta; Short=RNAP subunit beta; AltName: Full=RNA polymerase subunit beta; AltName: Full=Transcriptase subunit beta	Carbamidomethylation (DHKE X@N-term)	M1019	LEHGQWFKLRmAEDALNEQLE	0	52500000	0	78200000	616000	59300000	0	159000000	2050000	182000000	0	193000000	5120000	207000000	7740000	186000000	0	270000000	8480000	332000000	964000	149000000	0	180000000	13800000	140000000	12700000	130000000	0	254000000	41800000	281000000	22600000	425000000	0	301000000	16700000	132000000	13200000	109000000	414000	151000000	19200000	125000000
Pseudomonas sp. GM17	WP_007925957.1	RecName: Full=DNA-directed RNA polymerase subunit beta; Short=RNAP subunit beta; AltName: Full=RNA polymerase subunit beta; AltName: Full=Transcriptase subunit beta	Oxidation (M)	M1019	LEHGQWFKLRmAEDALNEQLE	4820000	52500000	920000	78200000	1320000	59300000	44500000	159000000	15800000	182000000	0	193000000	55900000	207000000	75000000	194000000	54600000	270000000	71100000	340000000	79100000	149000000	80600000	180000000	66500000	153000000	54000000	142000000	68000000	254000000	130000000	281000000	70300000	448000000	88200000	301000000	42800000	149000000	43100000	123000000	23400000	151000000	45600000	145000000
Pseudomonas sp. GM17	WP_007925957.1	RecName: Full=DNA-directed RNA polymerase subunit beta; Short=RNAP subunit beta; AltName: Full=RNA polymerase subunit beta; AltName: Full=Transcriptase subunit beta	Carbamidomethylation (DHKE X@N-term)	G1193	EILDLAKNLRgGVPMATPVFD	0	52300000	0	95600000	855000	41000000	11400000	114000000	39300000	237000000	22300000	207000000	5730000	279000000	21000000	162000000	1030000	346000000	18400000	174000000	9180000	147000000	27100000	161000000	17300000	113000000	43700000	171000000	38200000	215000000	98500000	291000000	37600000	216000000	42500000	228000000	26400000	127000000	14300000	90000000	11500000	86100000	16500000	126000000
Pseudomonas sp. GM17	WP_007925957.1	RecName: Full=DNA-directed RNA polymerase subunit beta; Short=RNAP subunit beta; AltName: Full=RNA polymerase subunit beta; AltName: Full=Transcriptase subunit beta	Oxidation (M)	M1197	LAKNLRGGVPmATPVFDGAKE	0	52300000	657000	95000000	0	41800000	28900000	96100000	26100000	250000000	29900000	199000000	72900000	212000000	48400000	134000000	71300000	276000000	41700000	151000000	51900000	104000000	41800000	146000000	1710000	129000000	14000000	200000000	43700000	210000000	46600000	339000000	74000000	179000000	47700000	221000000	1270000	152000000	2190000	102000000	140000	97400000	5100000	137000000
Pseudomonas sp. GM17	WP_007925957.1	RecName: Full=DNA-directed RNA polymerase subunit beta; Short=RNAP subunit beta; AltName: Full=RNA polymerase subunit beta; AltName: Full=Transcriptase subunit beta	Oxidation (M)	M1225	KLADLPESGQmQLTDGRTGNK	0	50700000	0	144000000	936000	47400000	14500000	105000000	13000000	38300000	5490000	40200000	20400000	256000000	9140000	185000000	26800000	292000000	6230000	182000000	7710000	151000000	9030000	239000000	1290000	199000000	8290000	208000000	6390000	155000000	17500000	446000000	2530000	260000000	19300000	311000000	7330000	205000000	1170000	136000000	0	130000000	9460000	187000000
Pseudomonas sp. GM17	WP_007925957.1	RecName: Full=DNA-directed RNA polymerase subunit beta; Short=RNAP subunit beta; AltName: Full=RNA polymerase subunit beta; AltName: Full=Transcriptase subunit beta	Dehydration	D1256	YMLKLNHLVDdKMHARSTGSY	607000	258000000	0	207000000	0	124000000
Pseudomonas sp. GM17	WP_007925957.1	RecName: Full=DNA-directed RNA polymerase subunit beta; Short=RNAP subunit beta; AltName: Full=RNA polymerase subunit beta; AltName: Full=Transcriptase subunit beta	Oxidation (M)	M1330	YKNIVDGDHRmEPGMPESFNV	0	0	223000	0	7380000	0	15300000	0	22900000	90500000	24200000	113000000	1360000	182000000	17800000	32500000	42200000	87800000	26700000	28200000	4500000	89700000	18600000	59700000	5570000	53100000	1810000	65700000	23700000	16600000	50900000	128000000	23400000	38200000	3160000	92800000	0	113000000	3130000	65800000	0	23800000	0	79800000
Pseudomonas sp. GM17	WP_007925957.1	RecName: Full=DNA-directed RNA polymerase subunit beta; Short=RNAP subunit beta; AltName: Full=RNA polymerase subunit beta; AltName: Full=Transcriptase subunit beta	Oxidation (M)	M1334	VDGDHRMEPGmPESFNVLIKE	0	0	223000	0	7380000	0	11900000	3330000	7790000	106000000	7260000	130000000	1360000	182000000	17800000	32500000	20000000	110000000	22700000	32100000	1980000	93300000	11500000	66700000	5570000	53100000	1810000	65700000	19900000	20400000	3790000	175000000	25200000	36300000	3460000	92500000	0	113000000	840000	68100000	0	23800000	0	79800000
Pseudomonas sp. GM17	WP_007931503.1	RecName: Full=2-oxoglutarate dehydrogenase E1 component; AltName: Full=Alpha-ketoglutarate dehydrogenase	2-amino-3-oxo-butanoic_acid	T50	EWRTYFQKLPtDGSTAIDVSH	0	207000000	0	176000000	9470000	207000000	0	541000000	0	805000000	841000	803000000	0	958000000	72900	631000000	0	930000000
Pseudomonas sp. GM17	WP_007931503.1	RecName: Full=2-oxoglutarate dehydrogenase E1 component; AltName: Full=Alpha-ketoglutarate dehydrogenase	Dehydration	S53	TYFQKLPTDGsTAIDVSHSTI	2530000	204000000	0	176000000	0	216000000	107000	541000000	357000	804000000	14700000	789000000	3110000	955000000	3550000	627000000	1930000	928000000							0	586000000	3940000	702000000	5670000	654000000	0	1160000000	5320000	978000000	759000	1140000000	0	555000000	9310000	470000000	5070000	326000000	391000	669000000
Pseudomonas sp. GM17	WP_007931503.1	RecName: Full=2-oxoglutarate dehydrogenase E1 component; AltName: Full=Alpha-ketoglutarate dehydrogenase	Dehydration	T54	YFQKLPTDGStAIDVSHSTIR	0	207000000	74800	175000000	0	216000000	0	541000000	1030000	804000000	0	804000000													2630000	583000000	0	706000000	0	659000000
Pseudomonas sp. GM17	WP_007931503.1	RecName: Full=2-oxoglutarate dehydrogenase E1 component; AltName: Full=Alpha-ketoglutarate dehydrogenase	Deamidation (NQ)	Q165	ASLREIHEALqQTYCRTIGAE	12300000	44900000	0	39700000	0	89100000							1640000	339000000	0	198000000	0	315000000							216000	267000000	131000	300000000	836000	238000000							417000	299000000	1090000	276000000	0	271000000	6610000	432000000
Pseudomonas sp. GM17	WP_007931503.1	RecName: Full=2-oxoglutarate dehydrogenase E1 component; AltName: Full=Alpha-ketoglutarate dehydrogenase	Amidation	R170	IHEALQQTYCrTIGAEFTHIT	923000	56300000	0	39700000	0	89100000
Pseudomonas sp. GM17	WP_007931503.1	RecName: Full=2-oxoglutarate dehydrogenase E1 component; AltName: Full=Alpha-ketoglutarate dehydrogenase	Methylation(KR)	R170	IHEALQQTYCrTIGAEFTHIT	923000	56300000	0	39700000	0	89100000																															5930000	294000000	0	277000000	0	271000000
Pseudomonas sp. GM17	WP_007931503.1	RecName: Full=2-oxoglutarate dehydrogenase E1 component; AltName: Full=Alpha-ketoglutarate dehydrogenase	Deamidation (NQ)	Q476	HNEADEPSGTqPLMYQQIAKQ	762000	123000000	0	96000000	7240000	54500000	15600000	280000000	612000	818000000	36800000	667000000	29900000	546000000	0	264000000	37900000	763000000	0	356000000	0	413000000	23000000	397000000	10900000	261000000	0	564000000	0	476000000	0	781000000	17500000	491000000	21600000	640000000	14200000	233000000	0	267000000	0	170000000	10500000	370000000
Pseudomonas sp. GM17	WP_007931503.1	RecName: Full=2-oxoglutarate dehydrogenase E1 component; AltName: Full=Alpha-ketoglutarate dehydrogenase	Oxidation (M)	M479	ADEPSGTQPLmYQQIAKQRTT	41200000	82100000	35500000	60500000	23600000	38200000	101000000	194000000	260000000	558000000	204000000	500000000	217000000	359000000	86700000	184000000	274000000	526000000	147000000	209000000	189000000	224000000	174000000	246000000	96200000	176000000	261000000	303000000	251000000	225000000	310000000	470000000	224000000	285000000	230000000	433000000	110000000	137000000	116000000	151000000	78500000	91200000	153000000	228000000
Pseudomonas sp. GM17	WP_007931503.1	RecName: Full=2-oxoglutarate dehydrogenase E1 component; AltName: Full=Alpha-ketoglutarate dehydrogenase	Deamidation (NQ)	Q481	EPSGTQPLMYqQIAKQRTTRE	0	123000000	0	96000000	1660000	60100000	0	296000000	15000000	803000000	633000	704000000	0	576000000	0	271000000	1510000	799000000	262000	356000000	17800000	395000000	0	420000000	1530000	270000000	0	564000000	481000	476000000	25100000	756000000	0	508000000	0	663000000							0	381000000
Pseudomonas sp. GM17	WP_007931503.1	RecName: Full=2-oxoglutarate dehydrogenase E1 component; AltName: Full=Alpha-ketoglutarate dehydrogenase	Replacement of proton with ammonium ion	K485	TQPLMYQQIAkQRTTRELYAD	1700000	122000000	0	96000000	543000	61200000	5900000	290000000	2490000	815000000	0	704000000	5080000	571000000	0	271000000	0	801000000	0	356000000	1350000	411000000	0	420000000													3620000	244000000	0	267000000	0	163000000
Pseudomonas sp. GM17	WP_007931503.1	RecName: Full=2-oxoglutarate dehydrogenase E1 component; AltName: Full=Alpha-ketoglutarate dehydrogenase	Deamidation (NQ)	N517	RVQAKVDEYRnALDNGLHVVK	4430000	167000000	0	59400000	0	87900000	4020000	305000000	4200000	417000000	0	509000000	1380000	732000000	0	420000000	0	666000000	3050000	323000000	9600000	500000000	0	440000000	11200000	488000000	8550000	528000000	2920000	432000000	6680000	903000000	4460000	721000000	4680000	816000000	2040000	389000000	1280000	353000000	0	176000000	1440000	519000000
Pseudomonas sp. GM17	WP_007931503.1	RecName: Full=2-oxoglutarate dehydrogenase E1 component; AltName: Full=Alpha-ketoglutarate dehydrogenase	Deamidation (NQ)	N521	KVDEYRNALDnGLHVVKSLVK	32600000	139000000	0	59400000	0	87900000	73100000	231000000	32400000	374000000	95600000	397000000	99100000	599000000	64500000	345000000	123000000	519000000	73100000	249000000	81200000	405000000	77200000	352000000	128000000	355000000	53900000	473000000	67000000	362000000	140000000	722000000	91500000	614000000	133000000	666000000	45000000	335000000	51200000	289000000	0	176000000	67300000	423000000
Pseudomonas sp. GM17	WP_007931503.1	RecName: Full=2-oxoglutarate dehydrogenase E1 component; AltName: Full=Alpha-ketoglutarate dehydrogenase	Michael addition with methylamine	S927	ASAAPACGYAsMHAEQQEKLL	604000	44700000	0	110000000	0	115000000																			116000	288000000	0	440000000	0	262000000
Pseudomonas sp. GM17	WP_007931503.1	RecName: Full=2-oxoglutarate dehydrogenase E1 component; AltName: Full=Alpha-ketoglutarate dehydrogenase	Oxidation (M)	M928	SAAPACGYASmHAEQQEKLLQ	9530000	35700000	25700000	84300000	28300000	86700000	106000000	223000000	44200000	194000000	84600000	277000000	139000000	391000000	90300000	245000000	152000000	497000000	94900000	271000000	68200000	219000000	113000000	309000000	64400000	225000000	82900000	358000000	67900000	195000000	204000000	648000000	168000000	430000000	190000000	585000000	82600000	208000000	52000000	212000000	28400000	126000000	77100000	273000000
Pseudomonas sp. GM17	WP_007929188.1	RecName: Full=Isocitrate lyase; Short=ICL; AltName: Full=Isocitrase; AltName: Full=Isocitratase	Acetylation (N-term)	G39	YSAADVVRLRgSVQPEHTLAR	0	1050000000	590000	1800000000	0	647000000
Pseudomonas sp. GM17	WP_007929188.1	RecName: Full=Isocitrate lyase; Short=ICL; AltName: Full=Isocitrase; AltName: Full=Isocitratase	Hexose (NSY)	S40	SAADVVRLRGsVQPEHTLARM	0	1050000000	590000	1800000000	0	647000000
Pseudomonas sp. GM17	WP_007929188.1	RecName: Full=Isocitrate lyase; Short=ICL; AltName: Full=Isocitrase; AltName: Full=Isocitratase	Deamidation (NQ)	Q42	ADVVRLRGSVqPEHTLARMGA	2730000	1050000000	11600000	1790000000	8230000	638000000	19500000	876000000	27700000	2960000000	17300000	2210000000	8580000	509000000	10700000	624000000	8790000	902000000	11100000	831000000	3950000	308000000	7020000	465000000	9050000	739000000	7530000	768000000	4750000	638000000	16600000	1560000000	8860000	1260000000	18700000	2260000000	16100000	1430000000	26200000	2090000000	41400000	3450000000	30500000	2700000000
Pseudomonas sp. GM17	WP_007929188.1	RecName: Full=Isocitrate lyase; Short=ICL; AltName: Full=Isocitrase; AltName: Full=Isocitratase	Carbamidomethylation (DHKE X@N-term)	D72	GAKPSFRPEKdFVNCMGALTG	0	459000	0	273000000	1410000	138000000	9680000	198000000	39800000	579000000	19900000	594000000	0	161000000	2450000	135000000	0	139000000	2450000	63500000	2970000	97800000	4350000	107000000	4040000	138000000	13900000	191000000	7050000	173000000	83700000	469000000	8750000	227000000	77300000	458000000	28400000	386000000	80700000	545000000	75400000	773000000	63100000	413000000
Pseudomonas sp. GM17	WP_007929188.1	RecName: Full=Isocitrate lyase; Short=ICL; AltName: Full=Isocitrase; AltName: Full=Isocitratase	Fluorination	F73	AKPSFRPEKDfVNCMGALTGG	0	459000	1590000	317000000	0	168000000
Pseudomonas sp. GM17	WP_007929188.1	RecName: Full=Isocitrate lyase; Short=ICL; AltName: Full=Isocitrase; AltName: Full=Isocitratase	Deamidation (NQ)	N75	PSFRPEKDFVnCMGALTGGQA	0	459000	1260000	317000000	3990000	164000000	2120000	206000000	3960000	615000000	6590000	607000000	0	161000000	7130000	130000000	3320000	135000000							0	142000000	8360000	197000000	9390000	160000000	11000000	542000000	3240000	232000000	2160000	533000000	115000	414000000	977000	625000000	2540000	846000000	19500000	386000000
Pseudomonas sp. GM17	WP_007929188.1	RecName: Full=Isocitrate lyase; Short=ICL; AltName: Full=Isocitrase; AltName: Full=Isocitratase	Oxidation (M)	M77	FRPEKDFVNCmGALTGGQAVQ	0	459000	56300000	282000000	4260000	165000000	6260000	202000000	7120000	615000000	7870000	609000000	1790000	160000000	2840000	136000000	3420000	136000000	3820000	64300000	0	102000000	0	124000000	2320000	139000000	1550000	215000000	1870000	178000000	10500000	542000000	3330000	232000000	11300000	527000000	385000	415000000	21200000	645000000	25700000	850000000	20700000	459000000
Pseudomonas sp. GM17	WP_007929188.1	RecName: Full=Isocitrate lyase; Short=ICL; AltName: Full=Isocitrase; AltName: Full=Isocitratase	Sulphone	M77	FRPEKDFVNCmGALTGGQAVQ	0	459000	4090000	282000000	0	165000000
Pseudomonas sp. GM17	WP_007929188.1	RecName: Full=Isocitrate lyase; Short=ICL; AltName: Full=Isocitrase; AltName: Full=Isocitratase	Oxidation (M)	M183	VLNAYELMKSmIEAGAAGVHF	63100000	42900000	0	0	21200000	0	30000000	47500000	32100000	9430000	60600000	32700000	67800000	113000000	24100000	36200000	22000000	4520000	23800000	3840000	31000000	142000000	14800000	23900000	16100000	153000000	35900000	94800000	19700000	39000000	110000000	176000000	42600000	106000000	147000000	182000000	115000000	205000000	540000000	816000000	171000000	385000000	308000000	676000000
Pseudomonas sp. GM17	WP_007929188.1	RecName: Full=Isocitrate lyase; Short=ICL; AltName: Full=Isocitrase; AltName: Full=Isocitratase	Deamidation (NQ)	Q196	AGAAGVHFEDqLASVKKCGHM	26700	104000000	0	0	0	21200000	0	77600000	0	41500000	226000	93000000	163000	181000000	0	60300000	0	26500000	0	27600000	160000	173000000	0	38800000	68700	169000000	0	131000000	0	58600000	829000	286000000	0	148000000	277000	335000000	326000	320000000	1900000	1360000000	229000	566000000	0	985000000
Pseudomonas sp. GM17	WP_007929188.1	RecName: Full=Isocitrate lyase; Short=ICL; AltName: Full=Isocitrase; AltName: Full=Isocitratase	Deamidation (NQ)	Q215	HMGGKVLVPTqEAVQKLTAAR	1130000	635000000	3540000	1010000000	1990000	578000000	0	927000000	0	1120000000	2640000	1170000000							2260000	525000000	0	273000000	0	428000000	1490000	1110000000	0	700000000	0	955000000	4370000	1210000000	0	745000000	4150000	1270000000	0	909000000	5090000	1510000000	6160000	2110000000	4430000	1420000000
Pseudomonas sp. GM17	WP_007929188.1	RecName: Full=Isocitrate lyase; Short=ICL; AltName: Full=Isocitrase; AltName: Full=Isocitratase	Oxidation or Hydroxylation	D252	DANAADLLTSdCDPYDQPFVT	0	46700000	1940000	10800000	0	28600000																															0	254000000	1430000	267000000	1660000	346000000	3610000	277000000
Pseudomonas sp. GM17	WP_007929188.1	RecName: Full=Isocitrate lyase; Short=ICL; AltName: Full=Isocitrase; AltName: Full=Isocitratase	Replacement of proton with ammonium ion	D252	DANAADLLTSdCDPYDQPFVT	0	46700000	0	12800000	516000	28600000	6720000	89400000	17900000	242000000	20500000	223000000	0	76200000	1540000	42100000	3640000	77500000							0	90100000	2910000	83800000	0	31900000	25500000	251000000	0	77200000	0	232000000	0	254000000	0	267000000	56900000	346000000
Pseudomonas sp. GM17	WP_007929188.1	RecName: Full=Isocitrate lyase; Short=ICL; AltName: Full=Isocitrase; AltName: Full=Isocitratase	Replacement of proton with ammonium ion	D254	NAADLLTSDCdPYDQPFVTGT	0	46700000	15500	12800000	0	29100000																															0	254000000	0	268000000	496000	405000000
Pseudomonas sp. GM17	WP_007926614.1	RecName: Full=Leu/Ile/Val-binding protein; Short=LIV-BP; Flags: Precursor	Deamidation (NQ)	Q44	IAGPKTGPVAqYGDMQFSGAK	315000	308000000	5670000	261000000	0	98400000	10600000	1330000000	0	2320000000	0	471000000	0	309000000	0	1140000000	646000	2020000000							0	857000000	0	1240000000	199000	1550000000	9280000	289000000	23200000	1380000000	0	718000000	509000	1360000000	9230000	355000000	1870000	1140000000	1820000	1050000000
Pseudomonas sp. GM17	WP_007926614.1	RecName: Full=Leu/Ile/Val-binding protein; Short=LIV-BP; Flags: Precursor	Carbamidomethylation (DHKE X@N-term)	D47	PKTGPVAQYGdMQFSGAKMAI	946000	307000000	692000	266000000	0	98400000	89400000	1240000000	265000000	2060000000	116000000	355000000	34700000	274000000	51900000	1090000000	11300000	2000000000	55700000	1110000000	50400000	772000000	92800000	1000000000	71100000	786000000	77500000	1160000000	128000000	1420000000	182000000	117000000	132000000	1270000000	192000000	526000000	99400000	1260000000	121000000	243000000	97900000	1050000000	84800000	970000000
Pseudomonas sp. GM17	WP_007926614.1	RecName: Full=Leu/Ile/Val-binding protein; Short=LIV-BP; Flags: Precursor	Oxidation (M)	M48	KTGPVAQYGDmQFSGAKMAIE	302000000	5730000	256000000	10800000	97300000	1160000	334000000	987000000	268000000	2020000000	340000000	131000000	252000000	57000000	223000000	902000000	223000000	1790000000	296000000	856000000	316000000	491000000	317000000	780000000	227000000	607000000	353000000	864000000	328000000	1170000000	12000000	207000000	292000000	1110000000	428000000	224000000	236000000	1120000000	226000000	139000000	167000000	952000000	179000000	876000000
Pseudomonas sp. GM17	WP_007926614.1	RecName: Full=Leu/Ile/Val-binding protein; Short=LIV-BP; Flags: Precursor	Pyro-glu from Q	Q70	INAKGGVDGKqLQAVEYDDAC	5520000	162000000	29200000	319000000	20900000	263000000	57200000	565000000	41300000	609000000	3220000	696000000	34000000	511000000	37000000	388000000	1830000	465000000	38800000	327000000	30600000	280000000	44200000	311000000	28700000	323000000	33400000	384000000	58600000	373000000	56400000	425000000	47600000	344000000	73400000	439000000	61200000	320000000	39100000	325000000	35000000	284000000	35000000	288000000
Pseudomonas sp. GM17	WP_007926614.1	RecName: Full=Leu/Ile/Val-binding protein; Short=LIV-BP; Flags: Precursor	Oxidation or Hydroxylation	D81	LQAVEYDDACdPKQAVAVANK	0	168000000	0	348000000	6850000	277000000	0	622000000	0	650000000	7490000	692000000							15300000	351000000	0	310000000	9660000	346000000	12100000	339000000	0	417000000	0	432000000	0	482000000	10900000	381000000	17200000	495000000
Pseudomonas sp. GM17	WP_007926614.1	RecName: Full=Leu/Ile/Val-binding protein; Short=LIV-BP; Flags: Precursor	Deamidation (NQ)	Q151	VFRTIGLDSAqGPAAGNYIAD	8430000	1170000000	0	0	5450000	161000000	0	289000000	49900000	3240000000	0	3790000000	14800000	3920000000	0	1200000000	0	2230000000	0	720000000	274000	1790000000	2150000	1570000000	9610000	843000000	12900000	2050000000	0	1950000000	9230000	2760000000	0	1740000000	0	2750000000	0	1770000000	54900000	2480000000	0	1590000000	9170000	2390000000
Pseudomonas sp. GM17	WP_007926614.1	RecName: Full=Leu/Ile/Val-binding protein; Short=LIV-BP; Flags: Precursor	Deamidation (NQ)	N157	LDSAQGPAAGnYIADHVKPKI	11400000	1170000000	0	0	0	167000000	15000000	279000000	52000000	3240000000	49600000	3750000000	49500000	3890000000	12400000	1190000000	7310000	2230000000	1130000	722000000	17500000	1770000000	18300000	1560000000	11300000	843000000	23100000	2040000000	13900000	1930000000	27800000	2740000000	16200000	1720000000	31900000	2720000000	13700000	1760000000	28200000	2500000000	13700000	1580000000	29500000	2370000000
Pseudomonas sp. GM17	WP_007926614.1	RecName: Full=Leu/Ile/Val-binding protein; Short=LIV-BP; Flags: Precursor	Pyro-glu from Q	Q175	PKIVAVLHDKqQYGEGIATAV	4780000	495000000	856000	625000000	0	533000000	69100000	905000000	0	1080000000	0	990000000	3520000	842000000	40600000	654000000	5920000	868000000	31800000	569000000	42700000	440000000	2750000	604000000	49300000	790000000	51300000	416000000	40300000	807000000	65900000	660000000	61000000	704000000	61200000	725000000	50100000	610000000	41700000	551000000	0	511000000	54400000	583000000
Pseudomonas sp. GM17	WP_007926614.1	RecName: Full=Leu/Ile/Val-binding protein; Short=LIV-BP; Flags: Precursor	Oxidation (M)	M212	INAGDKDFSSmIAKLKQANVD	60100000	88900000	0	52500000	5860000	41000000	60500000	70800000	95000000	150000000	145000000	116000000	169000000	446000000	80200000	84100000	83500000	89300000	12200000	69100000	111000000	164000000	116000000	234000000	123000000	213000000	105000000	268000000	124000000	124000000	152000000	256000000	28300000	168000000	142000000	309000000	122000000	266000000	215000000	341000000	121000000	159000000	167000000	175000000
Pseudomonas sp. GM17	WP_007926614.1	RecName: Full=Leu/Ile/Val-binding protein; Short=LIV-BP; Flags: Precursor	Oxidation (M)	M250	AQEKGLKAKFmGPEGVGNDSI	206000000	664000000	260000000	521000000	107000000	461000000	323000000	792000000	515000000	2000000000	497000000	1800000000	365000000	1300000000	271000000	763000000	334000000	1600000000	282000000	512000000	353000000	494000000	554000000	796000000	395000000	799000000	350000000	585000000	446000000	925000000	293000000	1050000000	457000000	748000000	535000000	1030000000	405000000	769000000	498000000	779000000	209000000	630000000	236000000	654000000
Pseudomonas sp. GM17	WP_007926614.1	RecName: Full=Leu/Ile/Val-binding protein; Short=LIV-BP; Flags: Precursor	Proline oxidation to pyroglutamic acid	P252	EKGLKAKFMGpEGVGNDSISQ	1500000	849000000	0	781000000	0	568000000	114000	1120000000	0	2520000000	0	2300000000	0	1560000000	717000	1030000000	0	1670000000	0	794000000	0	838000000	7300000	1340000000	230000	1190000000	0	934000000	145000000	1230000000	1730000	1240000000	0	1210000000	0	1560000000	0	1180000000	3060000	1280000000	0	835000000
Pseudomonas sp. GM17	WP_007926614.1	RecName: Full=Leu/Ile/Val-binding protein; Short=LIV-BP; Flags: Precursor	Methylation(others)	E253	KGLKAKFMGPeGVGNDSISQI	0	869000000	4520000	776000000	962000	566000000	0	1120000000	3950000	2500000000	0	2300000000	2410000	1660000000	0	1030000000	0	1940000000	0	795000000	1710000	843000000	0	1350000000	55900	1190000000	0	934000000	0	1370000000	398000	1340000000	0	1210000000	1010000	1560000000	0	1180000000	364000	1280000000	3290000	835000000	0	890000000
Pseudomonas sp. GM17	WP_007926614.1	RecName: Full=Leu/Ile/Val-binding protein; Short=LIV-BP; Flags: Precursor	Deamidation (NQ)	N257	AKFMGPEGVGnDSISQIAKDA	19200000	850000000	20200000	761000000	72600000	495000000	38700000	1080000000	83600000	2430000000	61100000	2240000000	31000000	1630000000	21700000	1010000000	33300000	1900000000	9060000	786000000	12900000	834000000	5920000	1340000000	7040000	1190000000	26300000	908000000	12800000	1360000000	35600000	1310000000	104000000	1100000000	19400000	1540000000	82000000	1090000000	31500000	1250000000	33000000	806000000	16500000	874000000
Pseudomonas sp. GM17	WP_007926614.1	RecName: Full=Leu/Ile/Val-binding protein; Short=LIV-BP; Flags: Precursor	Replacement of 2 protons by nickel	E269	SISQIAKDASeGLLVTLPKSF	0	496000000	355000	651000000	2450000	481000000
Pseudomonas sp. GM17	WP_007926614.1	RecName: Full=Leu/Ile/Val-binding protein; Short=LIV-BP; Flags: Precursor	Deamidation (NQ)	Q281	LLVTLPKSFDqDPANVALADA	79600	379000000	0	36900000	99500	312000000	0	519000000	0	1690000000	4170000	1510000000													2590000	870000000	1710000	682000000	0	582000000	425000	1010000000	0	582000000	0	984000000	3320000	742000000	0	702000000	0	554000000	0	673000000
Pseudomonas sp. GM17	WP_007926614.1	RecName: Full=Leu/Ile/Val-binding protein; Short=LIV-BP; Flags: Precursor	Deamidation (NQ)	N285	LPKSFDQDPAnVALADAFKAK	161000	418000000	0	36900000	0	347000000
Pseudomonas sp. GM17	WP_007926614.1	RecName: Full=Leu/Ile/Val-binding protein; Short=LIV-BP; Flags: Precursor	Val->Thr substitution	V329	KAAKSEDATKvAEAIHAGTFK	0	2380000000	647000000	590000000	0	1560000000
Pseudomonas sp. GM17	WP_007926614.1	RecName: Full=Leu/Ile/Val-binding protein; Short=LIV-BP; Flags: Precursor	2-amino-3-oxo-butanoic_acid	T340	AEAIHAGTFKtPTGDLSFDTK	1180000	498000000	0	719000000	0	514000000
Sphingobium sp. AP49	J2WTU4	RecName: Full=Catecholate siderophore receptor Fiu; AltName: Full=Ferric iron uptake protein; AltName: Full=TonB-dependent receptor Fiu; Flags: Precursor	Deamidation (NQ)	N122	SINLRGQSANnDISIDGVRDS	14300000	129000000	6870000	920000	0	114000000																															0	85200000	8050000	188000000	3610000	113000000
Sphingobium sp. AP49	J2WTU4	RecName: Full=Catecholate siderophore receptor Fiu; AltName: Full=Ferric iron uptake protein; AltName: Full=TonB-dependent receptor Fiu; Flags: Precursor	Deamidation (NQ)	N210	RVNDLIAVRLnAMYHENDVPA	6570000	544000000	0	301000000	602000	358000000
Sphingobium sp. AP49	J2WTU4	RecName: Full=Catecholate siderophore receptor Fiu; AltName: Full=Ferric iron uptake protein; AltName: Full=TonB-dependent receptor Fiu; Flags: Precursor	Ammonia-loss (N)	N210	RVNDLIAVRLnAMYHENDVPA	0	544000000	0	301000000	349000	358000000
Sphingobium sp. AP49	J2WTU4	RecName: Full=Catecholate siderophore receptor Fiu; AltName: Full=Ferric iron uptake protein; AltName: Full=TonB-dependent receptor Fiu; Flags: Precursor	Oxidation (M)	M212	NDLIAVRLNAmYHENDVPARQ	225000000	326000000	132000000	169000000	141000000	141000000	12300000	18900000	5300000	134000000	6780000	80500000													105000	588000	288000	0	334000	422000	957000	5590000	2160000	2660000	3550000	28400000	21700000	98500000	180000000	408000000	97300000	136000000	6690000	3490000
Sphingobium sp. AP49	J2WTU4	RecName: Full=Catecholate siderophore receptor Fiu; AltName: Full=Ferric iron uptake protein; AltName: Full=TonB-dependent receptor Fiu; Flags: Precursor	Fluorination	Y213	DLIAVRLNAMyHENDVPARQV	0	552000000	4170000	297000000	9830000	349000000
Sphingobium sp. AP49	J2WTU4	RecName: Full=Catecholate siderophore receptor Fiu; AltName: Full=Ferric iron uptake protein; AltName: Full=TonB-dependent receptor Fiu; Flags: Precursor	Deamidation (NQ)	N216	AVRLNAMYHEnDVPARQVDRY	1360000	550000000	0	301000000	295000	359000000																															0	120000000	4990000	583000000	0	234000000
Sphingobium sp. AP49	J2WTU4	RecName: Full=Catecholate siderophore receptor Fiu; AltName: Full=Ferric iron uptake protein; AltName: Full=TonB-dependent receptor Fiu; Flags: Precursor	Oxidation (M)	M248	GVDGPTSATLmYVHQEDKNTP	75500000	114000000	0	0	25000000	18300000	0	3150000	4820000	11200000	7050000	18700000																									31600000	63800000	156000000	314000000	55000000	86000000	6920000	32200000
Sphingobium sp. AP49	J2WTU4	RecName: Full=Catecholate siderophore receptor Fiu; AltName: Full=Ferric iron uptake protein; AltName: Full=TonB-dependent receptor Fiu; Flags: Precursor	Deamidation (NQ)	N328	WQRVEQNLVVnPPQGGTYCLA	3380000	29200000	19900000	0	12900000	1370000																															7160000	21000000	0	85500000	0	40900000
Sphingobium sp. AP49	J2WTU4	RecName: Full=Catecholate siderophore receptor Fiu; AltName: Full=Ferric iron uptake protein; AltName: Full=TonB-dependent receptor Fiu; Flags: Precursor	Oxidation (M)	M356	VACAAGQVRGmYYPGGPRGNY	4010000	41400000	2410000	0	20200000	41100000																															5890000	2310000	10000000	82700000	8200000	0
Sphingobium sp. AP49	J2WTU4	RecName: Full=Catecholate siderophore receptor Fiu; AltName: Full=Ferric iron uptake protein; AltName: Full=TonB-dependent receptor Fiu; Flags: Precursor	Deamidation (NQ)	N468	AAKIIDQLELnGGVRYEHNRA	63000000	39500000	1590000	23000000	43900000	13500000																															0	4660000	102000000	84400000	78700000	1340000
Sphingobium sp. AP49	J2WTU4	RecName: Full=Catecholate siderophore receptor Fiu; AltName: Full=Ferric iron uptake protein; AltName: Full=TonB-dependent receptor Fiu; Flags: Precursor	Asn->Asp substitution	N529	ENASLYAAYGnSLTPTSSSVR	0	72900000	3310000	86500000	1800000	57000000																															0	31300000	2970000	82300000	0	61300000
Sphingobium sp. AP49	J2WTU4	RecName: Full=Catecholate siderophore receptor Fiu; AltName: Full=Ferric iron uptake protein; AltName: Full=TonB-dependent receptor Fiu; Flags: Precursor	Deamidation (NQ)	N593	TAALFRNKRTnYSVASNDPAI	0	19100000	0	0	689000	7430000
Sphingobium sp. AP49	J2WTU4	RecName: Full=Catecholate siderophore receptor Fiu; AltName: Full=Ferric iron uptake protein; AltName: Full=TonB-dependent receptor Fiu; Flags: Precursor	Deamidation (NQ)	N599	NKRTNYSVASnDPAIGNINVN	0	19300000	0	0	689000	7430000
Pantoea sp. YR343	J3HQR9	RecName: Full=Elongation factor G; Short=EF-G	Deamidation (NQ)	N37	TERVLFYTGVnHKIGEVHDGA	0	59700000	0	5140000	2330000	36300000	1290000	12100000	0	27400000	0	31000000																									7100000	129000000	13200000	331000000	24900000	413000000	36500000	326000000
Pantoea sp. YR343	J3HQR9	RecName: Full=Elongation factor G; Short=EF-G	Oxidation (M)	M50	IGEVHDGAATmDWMEQEQERG	7880000	8450000	0	0	333000	200000	511000	0	2800000	0	0	2930000							713000	0	0	0	0	0							339000	12800000	0	1680000	0	1600000	6440000	36600000	122000000	151000000	16900000	145000000	58400000	144000000
Pantoea sp. YR343	J3HQR9	RecName: Full=Elongation factor G; Short=EF-G	Oxidation (HW)	W52	EVHDGAATMDwMEQEQERGIT	480000	15800000	0	0	0	534000																									241000	12900000	0	1680000	0	1600000	4380000	38700000	0	273000000	33700000	128000000	33700000	167000000
Pantoea sp. YR343	J3HQR9	RecName: Full=Elongation factor G; Short=EF-G	Oxidation (M)	M53	VHDGAATMDWmEQEQERGITI	2440000	13900000	0	0	333000	200000	511000	0	2800000	0	0	2930000																									156000	42900000	52100000	221000000	12800000	149000000	12200000	190000000
Pantoea sp. YR343	J3HQR9	RecName: Full=Elongation factor G; Short=EF-G	Deamidation (NQ)	Q55	DGAATMDWMEqEQERGITITS	104000	16200000	0	0	0	534000																									141000	13000000	0	1680000	0	1600000	0	43100000	0	273000000	14200000	148000000	0	202000000
Pantoea sp. YR343	J3HQR9	RecName: Full=Elongation factor G; Short=EF-G	Oxidation (M)	M234	EAAAEGSDELmEKFFGGEELT	960000	36900000	30900000	23200000	2510000	41200000	617000	145000000	5460000	539000000	2020000	366000000																									0	521000000	6990000	448000000	11700000	604000000	0	573000000
Pantoea sp. YR343	J3HQR9	RecName: Full=Elongation factor G; Short=EF-G	Oxidation (M)	M366	NRERLGRIVQmHANKREEIKE	6170000	39700000	1610000	101000000	0	48700000	6170000	25400000	12700000	64700000	7470000	27500000							352000	1980000	0	0	0	0	1550000	0	2030000	0	0	848000	3170000	20100000	4690000	15400000	1980000	13500000	7380000	43800000	12700000	67500000	31900000	154000000	14600000	89300000
Pantoea sp. YR343	J3HQR9	RecName: Full=Elongation factor G; Short=EF-G	Deamidation (NQ)	N402	TTGDTLCDPDnVIILERMEFP	0	23600000	0	6970000	267000	19400000																									0	39000000	0	21400000	149000	13100000
Pantoea sp. YR343	J3HQR9	RecName: Full=Elongation factor G; Short=EF-G	Oxidation (M)	M409	DPDNVIILERmEFPEPVISIA	6270000	79900	0	0	0	0	5790000	2420000	0	1850000	0	4050000													3560000	0	0	0	0	0	14600000	0	5000000	0	1750000	0	12800000	0	117000000	36900000	96000000	0	86700000	10500000
Pantoea sp. YR343	J3HQR9	RecName: Full=Elongation factor G; Short=EF-G	Methylation(others)	E410	PDNVIILERMeFPEPVISIAV	79900	6270000	0	0	0	0																																					116000	101000000
Pantoea sp. YR343	J3HQR9	RecName: Full=Elongation factor G; Short=EF-G	Oxidation (M)	M617	KAQPVLLEPImKVEVETPEEN	1150000	86000000	31400000	84900000	0	53100000	5830000	50400000	27000000	237000000	8790000	164000000													0	43300000	326000	37900000	0	2780000	636000	89100000	0	52400000	0	36800000	12800000	117000000	37800000	181000000	71700000	319000000	27000000	176000000
Pantoea sp. YR343	J3HQR9	RecName: Full=Elongation factor G; Short=EF-G	Val->Thr substitution	V621	VLLEPIMKVEvETPEENTGDV	0	64500000	0	135000000	1220000	65200000
Pantoea sp. YR343	J3HQR9	RecName: Full=Elongation factor G; Short=EF-G	Deamidation (NQ)	N627	MKVEVETPEEnTGDVIGDLSR	1380000	64700000	18100000	117000000	1490000	64900000	0	66600000	8280000	195000000	0	183000000																									0	102000000	1780000	193000000	0	359000000
Bacillus sp. Bc15	A0A1M7E5D0	RecName: Full=Chaperone protein DnaK; AltName: Full=HSP70; AltName: Full=Heat shock 70 kDa protein; AltName: Full=Heat shock protein 70	Deamidation (NQ)	N44	RTTPSVVAFKnEERQVGEVAK	0	0	565000	0	0	0
Bacillus sp. Bc15	A0A1M7E5D0	RecName: Full=Chaperone protein DnaK; AltName: Full=HSP70; AltName: Full=Heat shock 70 kDa protein; AltName: Full=Heat shock protein 70	Oxidation (M)	M71	PNTIMSVKRHmGTDYKVEVEG	27300000	71000000	12600000	63800000	9710000	37700000	1400000	3160000	2110000	2610000	4150000	8500000	0	7920000	1060000	3890000	0	4630000
Bacillus sp. Bc15	A0A1M7E5D0	RecName: Full=Chaperone protein DnaK; AltName: Full=HSP70; AltName: Full=Heat shock 70 kDa protein; AltName: Full=Heat shock protein 70	2-amino-3-oxo-butanoic_acid	S100	SAIILQNLKAsAEAYLGETVT	0	33600000	32300	53900000	0	7590000
Bacillus sp. Bc15	A0A1M7E5D0	RecName: Full=Chaperone protein DnaK; AltName: Full=HSP70; AltName: Full=Heat shock 70 kDa protein; AltName: Full=Heat shock protein 70	Deamidation (NQ)	N144	IAGLEVERIInEPTAAALAYG	0	30800000	0	8270000	191000	2500000
Bacillus sp. Bc15	A0A1M7E5D0	RecName: Full=Chaperone protein DnaK; AltName: Full=HSP70; AltName: Full=Heat shock 70 kDa protein; AltName: Full=Heat shock protein 70	Oxidation (M)	M417	DIHVLQGERPmSADNKTLGRF	15400000	29100000	0	11600000	0	6040000																									477000	8990000	0	0	0	0
Bacillus sp. Bc15	A0A1M7E5D0	RecName: Full=Chaperone protein DnaK; AltName: Full=HSP70; AltName: Full=Heat shock 70 kDa protein; AltName: Full=Heat shock protein 70	2-amino-3-oxo-butanoic_acid	T470	DLGTSKEQAItIQSSSGLSDE	0	7240000	0	14800000	5070000	3250000
Bacillus sp. Bc15	A0A1M7E5D0	RecName: Full=Chaperone protein DnaK; AltName: Full=HSP70; AltName: Full=Heat shock 70 kDa protein; AltName: Full=Heat shock protein 70	Deamidation (NQ)	Q577	QLTVKLYEQAqAAAGQAEGAQ	343000	224000000	0	183000000	0	82200000
Bacillus sp. Bc15	A0A1M7E5D0	RecName: Full=Chaperone protein DnaK; AltName: Full=HSP70; AltName: Full=Heat shock 70 kDa protein; AltName: Full=Heat shock protein 70	Deamidation (NQ)	Q582	LYEQAQAAAGqAEGAQGAQDA	748000	224000000	3480000	179000000	0	82200000
Bacillus sp. Bc15	A0A1M7E5D0	RecName: Full=Chaperone protein DnaK; AltName: Full=HSP70; AltName: Full=Heat shock 70 kDa protein; AltName: Full=Heat shock protein 70	Amidation	K596	AQGAQDAGTKkDNVVDAEFEE	748000	127000000	0	43100000	0	34400000
Bacillus sp. Bc15	A0A1M7E5D0	RecName: Full=Chaperone protein DnaK; AltName: Full=HSP70; AltName: Full=Heat shock 70 kDa protein; AltName: Full=Heat shock protein 70	Deamidation (NQ)	N598	GAQDAGTKKDnVVDAEFEEVK	156000	180000000	0	0	0	48200000
Bacillus sp. Bc15	A0A1M7H0V1	RecName: Full=Dihydrolipoyllysine-residue acetyltransferase component of pyruvate dehydrogenase complex; AltName: Full=Dihydrolipoamide acetyltransferase component of pyruvate dehydrogenase complex; AltName: Full=E2	Dehydration	D92	ENLKFKGDDHdEAPKAEEAAV	257000	134000000	0	83600000	0	43900000
Bacillus sp. Bc15	A0A1M7H0V1	RecName: Full=Dihydrolipoyllysine-residue acetyltransferase component of pyruvate dehydrogenase complex; AltName: Full=Dihydrolipoamide acetyltransferase component of pyruvate dehydrogenase complex; AltName: Full=E2	Replacement of proton with ammonium ion	E108	EEAAVEAPAAeATPAATAEVV	7350000	201000000	4490000	168000000	6770000	104000000
Bacillus sp. Bc15	A0A1M7H0V1	RecName: Full=Dihydrolipoyllysine-residue acetyltransferase component of pyruvate dehydrogenase complex; AltName: Full=Dihydrolipoamide acetyltransferase component of pyruvate dehydrogenase complex; AltName: Full=E2	Oxidation (M)	M125	AEVVNERVIAmPSVRKYAREK	0	402000000	0	373000000	1770000	209000000	8320000	53800000	0	0	0	54500000
Bacillus sp. Bc15	A0A1M7H0V1	RecName: Full=Dihydrolipoyllysine-residue acetyltransferase component of pyruvate dehydrogenase complex; AltName: Full=Dihydrolipoamide acetyltransferase component of pyruvate dehydrogenase complex; AltName: Full=E2	Deamidation (NQ)	N161	IVKADIDAFAnGGQTVAATEA	24300000	63700000	27800000	25000000	4560000	8840000	3030000	228000	6610000	0	19900000	28300000	4760000	7270000	0	0	0	0	0	383000	922000	0	879000	277000							2140000	0	0	0	0	0
Bacillus sp. Bc15	A0A1M7H0V1	RecName: Full=Dihydrolipoyllysine-residue acetyltransferase component of pyruvate dehydrogenase complex; AltName: Full=Dihydrolipoamide acetyltransferase component of pyruvate dehydrogenase complex; AltName: Full=E2	Deamidation (NQ)	Q164	ADIDAFANGGqTVAATEAPAA	212000	87200000	2050000	50700000	6090000	7490000	0	3260000	1070000	5540000	24100000	24100000
Bacillus sp. Bc15	A0A1M7H0V1	RecName: Full=Dihydrolipoyllysine-residue acetyltransferase component of pyruvate dehydrogenase complex; AltName: Full=Dihydrolipoamide acetyltransferase component of pyruvate dehydrogenase complex; AltName: Full=E2	Dimethylation(KR)	R201	PIPAGEYPETrEKMSGIRKAI	91100	541000000	0	559000000	0	273000000
Bacillus sp. Bc15	A0A1M7H0V1	RecName: Full=Dihydrolipoyllysine-residue acetyltransferase component of pyruvate dehydrogenase complex; AltName: Full=Dihydrolipoamide acetyltransferase component of pyruvate dehydrogenase complex; AltName: Full=E2	Oxidation (M)	M273	ALTSALREYPmLNTSLDDASQ	129000000	440000000	29300000	0	12700000	11400000	3650000	35700000	0	109000000	0	220000000							0	0	2240000	89900000	0	35900000
Bacillus sp. Bc15	A0A1M7H0V1	RecName: Full=Dihydrolipoyllysine-residue acetyltransferase component of pyruvate dehydrogenase complex; AltName: Full=Dihydrolipoamide acetyltransferase component of pyruvate dehydrogenase complex; AltName: Full=E2	Deamidation (NQ)	N275	TSALREYPMLnTSLDDASQEV	1730000	567000000	4130000	25100000	4950000	19200000							0	107000000	0	11800000	1960000	38000000							66500	10300000	0	23300000	0	0
Bacillus sp. Bc15	A0A1M7H0V1	RecName: Full=Dihydrolipoyllysine-residue acetyltransferase component of pyruvate dehydrogenase complex; AltName: Full=Dihydrolipoamide acetyltransferase component of pyruvate dehydrogenase complex; AltName: Full=E2	2-amino-3-oxo-butanoic_acid	S315	VPVVKDTDRKsIFTISNEIND	17600	66400000	0	4340000	0	1780000
Bacillus sp. Bc15	A0A1M7H0V1	RecName: Full=Dihydrolipoyllysine-residue acetyltransferase component of pyruvate dehydrogenase complex; AltName: Full=Dihydrolipoamide acetyltransferase component of pyruvate dehydrogenase complex; AltName: Full=E2	Deamidation (NQ)	N324	KSIFTISNEInDLAGKAREGR	6890000	110000000	0	4340000	0	1780000
Bacillus sp. Bc15	A0A1M7H0V1	RecName: Full=Dihydrolipoyllysine-residue acetyltransferase component of pyruvate dehydrogenase complex; AltName: Full=Dihydrolipoamide acetyltransferase component of pyruvate dehydrogenase complex; AltName: Full=E2	Sodium adduct	D421	ALNQIKRLLNdPQLLVMEA**	977000	43100000	0	54000000	0	20400000
Bacillus sp. Bc15	A0A1M7H0V1	RecName: Full=Dihydrolipoyllysine-residue acetyltransferase component of pyruvate dehydrogenase complex; AltName: Full=Dihydrolipoamide acetyltransferase component of pyruvate dehydrogenase complex; AltName: Full=E2	Oxidation (M)	M427	RLLNDPQLLVmEA********	44000000	0	54000000	0	20400000	0	3110000	0	2310000	206000	0	2620000
Sphingobium sp. AP49	J2DQZ5	RecName: Full=Succinate--CoA ligase [ADP-forming] subunit beta; AltName: Full=Succinyl-CoA synthetase subunit beta; Short=SCS-beta	Oxidation (M)	M1	**********mNIHEYQAKEL	52300000	522000000	103000000	249000000	87300000	279000000	0	21100000	4790000	135000000	2850000	112000000													98500	10100000	0	6160000	0	1770000	1360000	42100000	0	33600000	0	30900000	700000	104000000	44200000	319000000	25500000	351000000	16400000	169000000
Sphingobium sp. AP49	J2DQZ5	RecName: Full=Succinate--CoA ligase [ADP-forming] subunit beta; AltName: Full=Succinyl-CoA synthetase subunit beta; Short=SCS-beta	Deamidation (NQ)	Q7	****MNIHEYqAKELLAKYGA	529000	577000000	0	351000000	190000	367000000
Sphingobium sp. AP49	J2DQZ5	RecName: Full=Succinate--CoA ligase [ADP-forming] subunit beta; AltName: Full=Succinyl-CoA synthetase subunit beta; Short=SCS-beta	Oxidation (HW)	H82	LAFNLDEVKAhATDMLGNTLV	361000	92500000	0	7890000	0	9640000
Sphingobium sp. AP49	J2DQZ5	RecName: Full=Succinate--CoA ligase [ADP-forming] subunit beta; AltName: Full=Succinyl-CoA synthetase subunit beta; Short=SCS-beta	Methylation(others)	T84	FNLDEVKAHAtDMLGNTLVTI	770000	89600000	0	7890000	203000	9440000																															0	23600000	8000000	216000000	0	42300000
Sphingobium sp. AP49	J2DQZ5	RecName: Full=Succinate--CoA ligase [ADP-forming] subunit beta; AltName: Full=Succinyl-CoA synthetase subunit beta; Short=SCS-beta	Oxidation (M)	M86	LDEVKAHATDmLGNTLVTIQT	23600000	69300000	7890000	0	0	9640000	0	82900	1360000	13700000	0	1660000																									3590000	20000000	60800000	163000000	8210000	34100000	1920000	29900000
Sphingobium sp. AP49	J2DQZ5	RecName: Full=Succinate--CoA ligase [ADP-forming] subunit beta; AltName: Full=Succinyl-CoA synthetase subunit beta; Short=SCS-beta	Deamidation (NQ)	N89	VKAHATDMLGnTLVTIQTGDA	289000	90500000	0	7890000	0	9640000	0	82900	13700000	1360000	0	1660000																									0	23600000	91800	224000000	0	40800000	28800000	3030000
Sphingobium sp. AP49	J2DQZ5	RecName: Full=Succinate--CoA ligase [ADP-forming] subunit beta; AltName: Full=Succinyl-CoA synthetase subunit beta; Short=SCS-beta	Proline oxidation to pyroglutamic acid	P161	PEKIHSFSVDpATGFQPHHGR	0	24100000	3260000	0	0	28200000
Sphingobium sp. AP49	J2DQZ5	RecName: Full=Succinate--CoA ligase [ADP-forming] subunit beta; AltName: Full=Succinyl-CoA synthetase subunit beta; Short=SCS-beta	Oxidation (M)	M233	DAKVGFDGNAmFRHKDIAELR	0	47700000	1440000	0	0	26500000
Sphingobium sp. AP49	J2DQZ5	RecName: Full=Succinate--CoA ligase [ADP-forming] subunit beta; AltName: Full=Succinyl-CoA synthetase subunit beta; Short=SCS-beta	Deamidation (NQ)	N373	NVQQGKDILAnSGLPIVPADD	100000	130000000	0	0	0	366000
Sphingobium sp. AP49	J2DQZ5	RecName: Full=Succinate--CoA ligase [ADP-forming] subunit beta; AltName: Full=Succinyl-CoA synthetase subunit beta; Short=SCS-beta	2-amino-3-oxo-butanoic_acid	S374	VQQGKDILANsGLPIVPADDL	120000	130000000	0	0	0	366000
Pantoea sp. YR343	J2VL11	RecName: Full=Chaperone protein HtpG; AltName: Full=Heat shock protein HtpG; AltName: Full=High temperature protein G	Deamidation (NQ)	N83	PENRTLTLSDnGIGMRRDEVI	6450000	0	1350000	0	1990000	0
Pantoea sp. YR343	J2VL11	RecName: Full=Chaperone protein HtpG; AltName: Full=Heat shock protein HtpG; AltName: Full=High temperature protein G	2-amino-3-oxo-butanoic_acid	K101	EVIENLGTIAkSGTKSFLESM	19800000	67700000	0	1980000	0	37700000
Pantoea sp. YR343	J2VL11	RecName: Full=Chaperone protein HtpG; AltName: Full=Heat shock protein HtpG; AltName: Full=High temperature protein G	Deamidation (NQ)	N390	LVLKEGPAEDnANQQQIAKLL	0	13700000	899000	0	0	16000000
Pantoea sp. YR343	J2VL11	RecName: Full=Chaperone protein HtpG; AltName: Full=Heat shock protein HtpG; AltName: Full=High temperature protein G	Oxidation (M)	M546	PAIVTTDANEmTTQMAKLFAA	0	33000000	13200000	37900000	0	17500000
Pantoea sp. YR343	J2VL11	RecName: Full=Chaperone protein HtpG; AltName: Full=Heat shock protein HtpG; AltName: Full=High temperature protein G	Oxidation (M)	M550	TTDANEMTTQmAKLFAAAGQD	0	33000000	14100000	36900000	0	17500000
Pseudomonas sp. GM17	WP_007921292.1	RecName: Full=Glyceraldehyde-3-phosphate dehydrogenase; Short=GAPDH; AltName: Full=NAD-dependent glyceraldehyde-3-phosphate dehydrogenase	2-amino-3-oxo-butanoic_acid	S72	RFARHRSSDDsELSVHETFPL	381000	37600000	0	2760000	0	16500000	3960000	129000000	0	233000000	0	224000000							163000	75800000	0	213000000	996000	128000000							227000	513000000	0	207000000	0	224000000
Pseudomonas sp. GM17	WP_007921292.1	RecName: Full=Glyceraldehyde-3-phosphate dehydrogenase; Short=GAPDH; AltName: Full=NAD-dependent glyceraldehyde-3-phosphate dehydrogenase	Dehydration	D250	VDNTGVWRDAdGLGQHLACPG	1230000	129000000	0	67800000	533000	105000000	6540000	197000000	15100000	615000000	9300000	530000000	10800000	322000000	2610000	238000000	2700000	319000000	2520000	163000000	728000	224000000	3850000	248000000	298000	128000000	646000	247000000	2730000	172000000	20800000	571000000	8740000	277000000	1260000	449000000	0	190000000	19800000	187000000	0	112000000	22200000	243000000
Pseudomonas sp. GM17	WP_007921292.1	RecName: Full=Glyceraldehyde-3-phosphate dehydrogenase; Short=GAPDH; AltName: Full=NAD-dependent glyceraldehyde-3-phosphate dehydrogenase	Deamidation (NQ)	Q254	GVWRDADGLGqHLACPGIDRV	0	130000000	443000	67400000	0	105000000	773000	202000000	1570000	629000000	321000	539000000	1070000	331000000	0	241000000	632000	321000000	0	165000000	887000	223000000	5030000	247000000	0	129000000	0	247000000	131000	175000000	0	592000000	0	286000000	6680000	444000000
Pseudomonas sp. GM17	WP_007921292.1	RecName: Full=Glyceraldehyde-3-phosphate dehydrogenase; Short=GAPDH; AltName: Full=NAD-dependent glyceraldehyde-3-phosphate dehydrogenase	Deamidation (NQ)	N276	LTAPGKGKLKnIVHGINHAEI	264000	166000000	0	52500000	0	97500000	1240000	208000000	0	466000000	0	407000000	2680000	273000000	0	214000000	0	305000000	0	177000000	2130000	336000000	0	698000000	0	222000000	4340000	281000000	0	215000000													0	393000000
Pseudomonas sp. GM17	WP_007921292.1	RecName: Full=Glyceraldehyde-3-phosphate dehydrogenase; Short=GAPDH; AltName: Full=NAD-dependent glyceraldehyde-3-phosphate dehydrogenase	Deamidation (NQ)	N282	GKLKNIVHGInHAEITADDKI	10500000	156000000	0	52500000	1950000	96000000	17700000	191000000	58400000	407000000	45400000	366000000	5740000	275000000	14300000	200000000	17200000	293000000	8860000	168000000	22400000	316000000	21300000	681000000	8900000	213000000	19400000	266000000	13800000	202000000	42500000	697000000	28900000	425000000	41500000	523000000	17100000	265000000	8590000	222000000	6970000	164000000	11500000	383000000
Pseudomonas sp. GM17	WP_007921292.1	RecName: Full=Glyceraldehyde-3-phosphate dehydrogenase; Short=GAPDH; AltName: Full=NAD-dependent glyceraldehyde-3-phosphate dehydrogenase	Oxidation (M)	M410	REEMNEYLRYmALHSDLHKQI	33500000	21700000	0	0	11700000	9790000	30500000	2750000	31800000	3690000	51300000	39800000	66100000	103000000	40800000	34400000	27700000	28900000	22700000	22700000	56600000	29300000	33700000	26200000	50200000	49600000	60400000	14600000	57500000	17300000	98200000	93000000	112000000	91300000	110000000	104000000	76600000	55500000	65500000	38400000	29500000	42700000	110000000	108000000
Pseudomonas sp. GM17	WP_007921292.1	RecName: Full=Glyceraldehyde-3-phosphate dehydrogenase; Short=GAPDH; AltName: Full=NAD-dependent glyceraldehyde-3-phosphate dehydrogenase	Deamidation (NQ)	N424	SDLHKQIDFVnSQEVVSTDFV	122000	1610000	0	0	0	0													0	0	411000	6190000	0	0	0	1150000	260000	1520000	0	527000													0	13100000
Pseudomonas sp. GM17	WP_007921292.1	RecName: Full=Glyceraldehyde-3-phosphate dehydrogenase; Short=GAPDH; AltName: Full=NAD-dependent glyceraldehyde-3-phosphate dehydrogenase	Deamidation (NQ)	Q426	LHKQIDFVNSqEVVSTDFVGS	1610000	122000	0	0	0	0
Pseudomonas sp. GM17	WP_007921292.1	RecName: Full=Glyceraldehyde-3-phosphate dehydrogenase; Short=GAPDH; AltName: Full=NAD-dependent glyceraldehyde-3-phosphate dehydrogenase	Deamidation (NQ)	Q450	GVVDAEATITqDNRVVLYVWY	38100000	88000000	0	64100000	27000000	85700000	1170000	243000000	72500000	184000000	139000000	314000000	252000000	439000000	150000000	286000000	12900000	430000000	158000000	251000000	123000000	287000000	0	412000000	326000	252000000	0	386000000	0	315000000	0	834000000	0	519000000	24200000	660000000	111000000	320000000	0	267000000	0	280000000	2310000	413000000
Pseudomonas sp. GM17	WP_007921292.1	RecName: Full=Glyceraldehyde-3-phosphate dehydrogenase; Short=GAPDH; AltName: Full=NAD-dependent glyceraldehyde-3-phosphate dehydrogenase	Deamidation (NQ)	N452	VDAEATITQDnRVVLYVWYDN	37600000	88500000	0	64100000	25400000	87300000	1170000	243000000	72500000	184000000	139000000	314000000	252000000	440000000	149000000	287000000	12900000	430000000	151000000	259000000	123000000	287000000	0	412000000							0	834000000	0	519000000	24200000	660000000	111000000	320000000	0	267000000	0	280000000	0	415000000
Pseudomonas sp. GM17	WP_007921292.1	RecName: Full=Glyceraldehyde-3-phosphate dehydrogenase; Short=GAPDH; AltName: Full=NAD-dependent glyceraldehyde-3-phosphate dehydrogenase	Oxidation (M)	M474	FGYSCQVVRVmEDMAGVNPPA	3720000	34700000	15600000	96000000	9310000	12400000	65200000	43200000	77600000	183000000	52100000	159000000	29200000	98500000	43300000	46800000	10400000	128000000	39500000	48100000	52400000	47000000	67900000	52500000	42900000	57200000	55600000	55400000	32500000	34400000	112000000	242000000	55800000	143000000	58600000	112000000	26100000	54200000	13900000	39400000	14400000	32600000	28100000	66000000
Pseudomonas sp. GM17	WP_007921292.1	RecName: Full=Glyceraldehyde-3-phosphate dehydrogenase; Short=GAPDH; AltName: Full=NAD-dependent glyceraldehyde-3-phosphate dehydrogenase	Oxidation (M)	M477	SCQVVRVMEDmAGVNPPAFPR	2090000	36400000	9560000	102000000	3350000	18300000	30700000	77700000	8430000	253000000	13800000	198000000	9660000	118000000	23800000	66300000	8420000	130000000	14900000	72700000	31600000	67800000	12800000	108000000	19800000	80300000	17200000	93800000	9540000	57300000	30500000	323000000	25000000	174000000	19900000	151000000	14500000	65900000	3700000	49600000	4080000	42900000	7820000	86300000
Pseudomonas sp. GM17	WP_007921292.1	RecName: Full=Glyceraldehyde-3-phosphate dehydrogenase; Short=GAPDH; AltName: Full=NAD-dependent glyceraldehyde-3-phosphate dehydrogenase	Deamidation (NQ)	N481	VRVMEDMAGVnPPAFPR****	0	38500000	1230000	110000000	0	21700000							931000	127000000	2450000	87600000	0	139000000	1370000	86200000	0	99300000	0	120000000							6660000	347000000	0	199000000	0	171000000	0	80400000	617000	52700000	0	47000000	1930000	92200000
Sphingobium sp. AP49	J2LB40	RecName: Full=Elongation factor Tu; Short=EF-Tu	Deamidation (NQ)	N9	**MAKAKFERnKPHCNIGTIG	0	41700000	4750000	21100000	0	0
Sphingobium sp. AP49	J2LB40	RecName: Full=Elongation factor Tu; Short=EF-Tu	Methylation(KR)	K10	*MAKAKFERNkPHCNIGTIGH	0	41700000	4750000	21100000	0	0
Sphingobium sp. AP49	J2LB40	RecName: Full=Elongation factor Tu; Short=EF-Tu	Oxidation (HW)	H12	AKAKFERNKPhCNIGTIGHVD	3380000	38400000	0	25800000	0	0																															0	0	1850000	7100000	8470000	24000000	3530000	18000000
Sphingobium sp. AP49	J2LB40	RecName: Full=Elongation factor Tu; Short=EF-Tu	Deamidation (NQ)	N14	AKFERNKPHCnIGTIGHVDHG	0	48200000	4750000	25900000	0	3510000
Sphingobium sp. AP49	J2LB40	RecName: Full=Elongation factor Tu; Short=EF-Tu	Phosphorylation (STY)	T26	GTIGHVDHGKtSLTAAITKVL	197000	347000000	246000	305000000	0	318000000
Sphingobium sp. AP49	J2LB40	RecName: Full=Elongation factor Tu; Short=EF-Tu	Dehydration	T29	GHVDHGKTSLtAAITKVLAET	197000	347000000	246000	305000000	0	318000000
Sphingobium sp. AP49	J2LB40	RecName: Full=Elongation factor Tu; Short=EF-Tu	2-amino-3-oxo-butanoic_acid	T39	TAAITKVLAEtGGATFTSYDN	0	78100000	4580000	77800000	0	69500000
Sphingobium sp. AP49	J2LB40	RecName: Full=Elongation factor Tu; Short=EF-Tu	Deamidation (NQ)	N49	TGGATFTSYDnIDKAPEERER	0	78100000	142000	82200000	0	69500000
Sphingobium sp. AP49	J2LB40	RecName: Full=Elongation factor Tu; Short=EF-Tu	Formylation	H76	AHVEYETEARhYAHVDCPGHA	1940000	1560000000	0	4520000	0	599000000							1390000	3200000000	0	1070000000	0	640000000	0	466000000	717000	5090000000	1970000	2090000000	935000	1760000000	0	3360000000	1260000	2560000000	3200000	2570000000	2840000	3340000000	2620000	3240000000	809000	2530000000	4070000	3800000000	2130000	3460000000	1780000	4900000000
Sphingobium sp. AP49	J2LB40	RecName: Full=Elongation factor Tu; Short=EF-Tu	Oxidation (HW)	H79	EYETEARHYAhVDCPGHADYV	2600000	1620000000	0	49700000	0	659000000																									0	2590000000	0	3480000000	2260000	3310000000	3110000	2580000000	0	3890000000	14400000	3560000000	0	4960000000
Sphingobium sp. AP49	J2LB40	RecName: Full=Elongation factor Tu; Short=EF-Tu	Oxidation or Hydroxylation	D81	ETEARHYAHVdCPGHADYVKN	451000000	1180000000	0	50300000	0	683000000	0	435000000	64000000	273000000	0	1230000000	3950000	3240000000	0	1140000000	0	684000000	0	555000000	1070000	5160000000	76200000	2060000000	22100000	1790000000	0	3420000000	147000000	2450000000	0	2590000000	238000000	3270000000	0	3320000000	288000000	2320000000	4010000	3910000000	1070000000	2560000000	6880000	4980000000
Sphingobium sp. AP49	J2LB40	RecName: Full=Elongation factor Tu; Short=EF-Tu	Replacement of 2 protons by nickel	D81	ETEARHYAHVdCPGHADYVKN	954000	1630000000	0	50300000	0	683000000	0	435000000	0	311000000	1850000	1230000000	17700000	3240000000	0	1140000000	0	684000000													1040000	2590000000	10200000	3270000000	8570000	3320000000	9660000	2610000000	18100000	3910000000	11900000	3630000000	21800000	4980000000
Sphingobium sp. AP49	J2LB40	RecName: Full=Elongation factor Tu; Short=EF-Tu	Oxidation or Hydroxylation	P83	EARHYAHVDCpGHADYVKNMI	171000000	1460000000	0	56400000	378000000	295000000	350000000	86300000	61300000	276000000	375000000	853000000	749000000	2520000000	496000000	646000000	264000000	429000000	202000000	364000000	2180000000	2980000000	692000000	1450000000	595000000	1230000000	1660000000	1760000000	1310000000	1300000000	972000000	1650000000	1020000000	2510000000	1340000000	2030000000	621000000	2020000000	1160000000	2800000000	177000000	3470000000	1420000000	3610000000
Sphingobium sp. AP49	J2LB40	RecName: Full=Elongation factor Tu; Short=EF-Tu	Dihydroxy	P83	EARHYAHVDCpGHADYVKNMI	545000	1630000000	0	56400000	10800000	619000000							3360000	3270000000	576000	1060000000	0	608000000	0	564000000	11800000	4620000000	1310000	2010000000	2900000	1410000000	2660000	2860000000	1450000	1510000000	3240000	1650000000	3840000	3380000000	3970000	2030000000	4940000	2550000000	0	3740000000	14000000	3640000000	0	5030000000
Sphingobium sp. AP49	J2LB40	RecName: Full=Elongation factor Tu; Short=EF-Tu	Oxidation (HW)	H85	RHYAHVDCPGhADYVKNMITG	8700000	1620000000	4520000	51900000	18700000	664000000	0	437000000	41300000	296000000	80600000	1150000000	281000000	2990000000	129000000	1010000000	33400000	659000000	8080000	558000000	36900000	5120000000	105000000	2040000000	119000000	1710000000	146000000	3280000000	70700000	2540000000	54300000	2570000000	42300000	3490000000	15900000	3350000000	158000000	2490000000	12100000	3930000000	110000000	3550000000	280000000	4730000000
Sphingobium sp. AP49	J2LB40	RecName: Full=Elongation factor Tu; Short=EF-Tu	Sodium adduct	D87	YAHVDCPGHAdYVKNMITGAA	363000	1630000000	0	56400000	0	683000000																															0	2640000000	2320000	3940000000	1230000	3660000000	0	5030000000
Sphingobium sp. AP49	J2LB40	RecName: Full=Elongation factor Tu; Short=EF-Tu	3-phosphoglyceryl	K90	VDCPGHADYVkNMITGAAQMD	1310000	1630000000	0	56400000	0	683000000
Sphingobium sp. AP49	J2LB40	RecName: Full=Elongation factor Tu; Short=EF-Tu	Pyro-glu from Q	Q125	QTREHILLAKqVGVPQLVVFM	151000	10800000	0	0	0	3450000
Sphingobium sp. AP49	J2LB40	RecName: Full=Elongation factor Tu; Short=EF-Tu	Oxidation (M)	M135	QVGVPQLVVFmNKVDLVDDAE	11000000	0	0	0	3450000	0																															523000	1800000	7850000	41900000	2510000	4210000
Sphingobium sp. AP49	J2LB40	RecName: Full=Elongation factor Tu; Short=EF-Tu	2-amino-3-oxo-butanoic_acid	T183	GSAVAALQDKtPEIGHDAVLK	9050000	1320000000	3470000	1180000000	4570000	1030000000
Sphingobium sp. AP49	J2LB40	RecName: Full=Elongation factor Tu; Short=EF-Tu	Oxidation (M)	M263	TRKTTVTGVEmFRKLLDEGRA	34100000	228000000	0	135000000	74600000	212000000
Sphingobium sp. AP49	J2LB40	RecName: Full=Elongation factor Tu; Short=EF-Tu	Arg->Gln substitution	R272	EMFRKLLDEGrAGDNIGALVR	0	350000000	1120000	144000000	0	289000000
Sphingobium sp. AP49	J2LB40	RecName: Full=Elongation factor Tu; Short=EF-Tu	Dihydroxy	P347	TTDVTGEVILpEGTEMVMPGD	0	50200000	483000	2850000	0	3390000
Sphingobium sp. AP49	J2LB40	RecName: Full=Elongation factor Tu; Short=EF-Tu	Oxidation (M)	M352	GEVILPEGTEmVMPGDNVKLG	1700000	48500000	1310000	1930000	1420000	1970000																															0	14600000	0	28500000	452000	12200000
Sphingobium sp. AP49	J2LB40	RecName: Full=Elongation factor Tu; Short=EF-Tu	Sulphone	M352	GEVILPEGTEmVMPGDNVKLG	0	48500000	104000	1930000	0	1970000																									0	1040000	463000	18300000	0	13500000
Sphingobium sp. AP49	J2LB40	RecName: Full=Elongation factor Tu; Short=EF-Tu	Oxidation (M)	M354	VILPEGTEMVmPGDNVKLGVK	3790000	46400000	1900000	1440000	57600	3330000																									0	1040000	463000	18300000	0	13500000	0	14600000	0	28500000	452000	12200000
Sphingobium sp. AP49	J2LB40	RecName: Full=Elongation factor Tu; Short=EF-Tu	Dihydroxy	P355	ILPEGTEMVMpGDNVKLGVKL	0	50200000	927000	2410000	0	3390000
Sphingobium sp. AP49	J2LB40	RecName: Full=Elongation factor Tu; Short=EF-Tu	Deamidation (NQ)	N358	EGTEMVMPGDnVKLGVKLIAP	0	50200000	927000	2410000	1160000	2230000	0	6240000	695000	4190000	0	4910000
Sphingobium sp. AP49	J2LB40	RecName: Full=Elongation factor Tu; Short=EF-Tu	Oxidation (M)	M371	LGVKLIAPIAmDSGLRFAIRE	15100000	266000000	88600000	158000000	28300000	145000000																															0	73200000	17900000	158000000	0	91600000	1530000	1360000
Pseudomonas sp. GM17	WP_007925958.1	RecName: Full=DNA-directed RNA polymerase subunit beta'; Short=RNAP subunit beta'; AltName: Full=RNA polymerase subunit beta'; AltName: Full=Transcriptase subunit beta'	Ile->Asn substitution	I22	GQVEEFDAIRiGLASPEMIRS	0	123000000	4370000	185000000	0	109000000
Pseudomonas sp. GM17	WP_007925958.1	RecName: Full=DNA-directed RNA polymerase subunit beta'; Short=RNAP subunit beta'; AltName: Full=RNA polymerase subunit beta'; AltName: Full=Transcriptase subunit beta'	Deamidation (NQ)	N45	FGEVKKPETInYRTFKPERDG	0	383000000	0	353000000	449000	239000000	0	200000000	472000	729000000	276000	518000000	1970000	320000000	1270000	214000000	0	446000000	0	216000000	892000	320000000	469000	419000000	0	175000000	1040000	300000000	0	238000000	2660000	402000000	386000	398000000	531000	438000000	1280000	336000000	1540000	319000000	3200000	386000000	1640000	473000000
Pseudomonas sp. GM17	WP_007925958.1	RecName: Full=DNA-directed RNA polymerase subunit beta'; Short=RNAP subunit beta'; AltName: Full=RNA polymerase subunit beta'; AltName: Full=Transcriptase subunit beta'	Biotinylation	N294	DLSAPDIIVRnEKRMLQEAVD	305000	0	0	0	0	0							259000	0	0	0	0	0	0	0	56300	0	0	0	0	370000	537000	114000	0	0	0	0	0	0	30300	2550000	153000	0	0	0	184000	0	0	0
Pseudomonas sp. GM17	WP_007925958.1	RecName: Full=DNA-directed RNA polymerase subunit beta'; Short=RNAP subunit beta'; AltName: Full=RNA polymerase subunit beta'; AltName: Full=Transcriptase subunit beta'	Acetylation (K)	K296	SAPDIIVRNEkRMLQEAVDAL	305000	0	0	0	0	0							259000	0	0	0	0	0	0	0	56300	0	0	0	0	370000	537000	114000	0	0							153000	0	0	0	184000	0	0	0
Pseudomonas sp. GM17	WP_007925958.1	RecName: Full=DNA-directed RNA polymerase subunit beta'; Short=RNAP subunit beta'; AltName: Full=RNA polymerase subunit beta'; AltName: Full=Transcriptase subunit beta'	Oxidation (M)	M298	PDIIVRNEKRmLQEAVDALLD	1360000	305000	0	0	0	0	0	0	53100	1110000	470000	0	1970000	194000000	2390000	3030000	917000	1600000	378000	649000	1810000	229000000	1690000	2810000	1900000	14200000	2320000	19900000	193000	541000	1200000	59600000	1720000	7710000	2570000	39300000	2560000	50700000	0	177000000	4970000	37800000	443000	149000000
Pseudomonas sp. GM17	WP_007925958.1	RecName: Full=DNA-directed RNA polymerase subunit beta'; Short=RNAP subunit beta'; AltName: Full=RNA polymerase subunit beta'; AltName: Full=Transcriptase subunit beta'	Deamidation (NQ)	Q300	IIVRNEKRMLqEAVDALLDNG	34700	1630000	0	0	0	0							7880000	188000000	160000	5260000	0	2520000	0	1030000	447000	234000000	179000	4310000							3170000	57700000	0	9430000	0	42400000	0	53300000	1420000	176000000	202000	42600000	1760000	148000000
Pseudomonas sp. GM17	WP_007925958.1	RecName: Full=DNA-directed RNA polymerase subunit beta'; Short=RNAP subunit beta'; AltName: Full=RNA polymerase subunit beta'; AltName: Full=Transcriptase subunit beta'	Pyro-glu from E	E418	VWDVLAEVIReHPVLLNRAPT	3360000	216000000	1210000	123000000	1460000	163000000	1930000	178000000	0	419000000	0	317000000	7760000	303000000	5000000	264000000	4470000	409000000	0	304000000	7710000	336000000	822000	349000000	5370000	241000000	7260000	254000000	2950000	468000000	12300000	436000000	9510000	467000000	11000000	402000000	7940000	342000000	9760000	345000000	9960000	395000000	9560000	465000000
Pseudomonas sp. GM17	WP_007925958.1	RecName: Full=DNA-directed RNA polymerase subunit beta'; Short=RNAP subunit beta'; AltName: Full=RNA polymerase subunit beta'; AltName: Full=Transcriptase subunit beta'	Oxidation (M)	M596	GLSYDVVNLPmKKKAISKLIN	0	89900000	9090000	24400000	6790000	40700000	19500000	103000000	71000000	283000000	31300000	231000000	83800000	313000000	32900000	187000000	43500000	303000000	35700000	29500000	87700000	195000000	32800000	207000000	41400000	178000000	30300000	118000000	24800000	179000000	38600000	331000000	31600000	262000000	13900000	405000000	9770000	198000000	0	174000000	18000000	141000000	117000000	197000000
Pseudomonas sp. GM17	WP_007925958.1	RecName: Full=DNA-directed RNA polymerase subunit beta'; Short=RNAP subunit beta'; AltName: Full=RNA polymerase subunit beta'; AltName: Full=Transcriptase subunit beta'	Carbamidomethylation (DHKE X@N-term)	S979	VDGHLVAVSRsGELAIADDFG	325000	21500000	0	5650000	2170000	23900000							2940000	161000000	0	126000000	0	134000000	6570000	109000000	0	141000000	964000	252000000
Pseudomonas sp. GM17	WP_007925958.1	RecName: Full=DNA-directed RNA polymerase subunit beta'; Short=RNAP subunit beta'; AltName: Full=RNA polymerase subunit beta'; AltName: Full=Transcriptase subunit beta'	Sodium adduct	E981	GHLVAVSRSGeLAIADDFGRE	325000	21500000	0	5650000	2170000	23900000							2940000	161000000	0	126000000	0	134000000	6570000	109000000	0	141000000	964000	252000000
Pseudomonas sp. GM17	WP_007925958.1	RecName: Full=DNA-directed RNA polymerase subunit beta'; Short=RNAP subunit beta'; AltName: Full=RNA polymerase subunit beta'; AltName: Full=Transcriptase subunit beta'	Deamidation (NQ)	Q1203	WRHLNVFEGEqVNRGEVISDG	0	43400000	0	0	1350000	5170000							3040000	234000000	466000	144000000	0	142000000	0	92300000	5370000	292000000	1920000	159000000	0	108000000	0	75400000	448000	179000000													2090000	231000000
Pseudomonas sp. GM17	WP_007925958.1	RecName: Full=DNA-directed RNA polymerase subunit beta'; Short=RNAP subunit beta'; AltName: Full=RNA polymerase subunit beta'; AltName: Full=Transcriptase subunit beta'	Oxidation (M)	M1280	GDSSFIKGDQmELTHVLVENE	3680000	3830000	0	0	5280000	6450000	22000000	19700000	8580000	19000000	24400000	19300000	86500000	130000000	113000000	85700000	18200000	78500000	40600000	30200000	185000000	156000000	98800000	93700000	101000000	148000000	84700000	87600000	80100000	53200000	57300000	119000000	81600000	125000000	149000000	222000000	77100000	110000000	50200000	99600000	32800000	72300000	96200000	161000000
Pseudomonas sp. GM17	WP_007925958.1	RecName: Full=DNA-directed RNA polymerase subunit beta'; Short=RNAP subunit beta'; AltName: Full=RNA polymerase subunit beta'; AltName: Full=Transcriptase subunit beta'	2-amino-3-oxo-butanoic_acid	T1361	VVVGRLIPAGtGLAYHSERKR	0	121000000	0	76400000	1660000	79100000
Bacillus sp. Bc15	A0A1M6WX11	---NA---	Oxidation (M)	M3	********MKmAEHHEDEIRT	15200000	55100000	4680000	8320000	6980000	38400000
Bacillus sp. Bc15	A0A1M6WX11	---NA---	Formylation	M3	********MKmAEHHEDEIRT	225000	55100000	0	8320000	0	38400000
Bacillus sp. Bc15	A0A1M6WX11	---NA---	Formylation (Protein N-term)	M3	********MKmAEHHEDEIRT	6730000	55100000	1170000	8320000	6340000	38400000																			0	1830000	351000	3310000	0	0							0	0	236000	1510000	0	375000
Bacillus sp. Bc15	A0A1M6WX11	---NA---	Deamidation (NQ)	Q19	DEIRTLLRAFqLVGARVVLFL	5650000	3800000000	0	2390000000	0	3960000000
Bacillus sp. Bc15	A0A1M6WX11	---NA---	Dimethylation(KR)	R24	LLRAFQLVGArVVLFLPSFHV	1620000	3810000000	0	2390000000	0	3960000000							258000	141000000	0	109000000	0	74500000							256000	280000000	0	438000000	0	243000000
Bacillus sp. Bc15	A0A1M6WX11	---NA---	Ile->Asn substitution	I41	SFHVEGFITRiGETFVTLRRG	0	4270000000	608000	1760000000	3810000	4740000000	174000	344000000	0	348000000	0	431000000
Bacillus sp. Bc15	A0A1M6WX11	---NA---	Ile->Asp substitution	I41	SFHVEGFITRiGETFVTLRRG	1340000	4270000000	0	1760000000	0	4740000000
Bacillus sp. Bc15	A0A1M6WX11	---NA---	ISD (z+2)-series	G51	IGETFVTLRRgNGEGVEVESN	0	1220000000	1700000	1490000000	0	1810000000
Bacillus sp. Bc15	A0A1M6WX11	---NA---	Deamidation (NQ)	N52	GETFVTLRRGnGEGVEVESND	496000000	714000000	222000000	1270000000	218000000	1580000000	14600000	73900000	0	27400000	3870000	58600000							0	1070000	0	10500000	3180000	21800000	3490000	41200000	69200000	92700000	0	11500000	0	4280000	1530000	26500000	25000000	46700000
Bacillus sp. Bc15	A0A1M6WX11	---NA---	Ammonia-loss (N)	N52	GETFVTLRRGnGEGVEVESND	23200000	969000000	25700000	1280000000	28900000	1580000000
Bacillus sp. Bc15	A0A1M6WX11	---NA---	Deoxy	S60	RGNGEGVEVEsNDNGNALENP	0	1230000000	0	1520000000	812000	1810000000
Bacillus sp. Bc15	A0A1M6WX11	---NA---	Deamidation (NQ)	N61	GNGEGVEVESnDNGNALENPN	79800000	1150000000	0	1520000000	0	1830000000	0	88500000	368000	27100000	0	62400000													0	44700000	2350000	160000000	0	11500000
Bacillus sp. Bc15	A0A1M6WX11	---NA---	Dehydration	D62	NGEGVEVESNdNGNALENPNQ	0	1260000000	24200000	1640000000	0	1930000000
Bacillus sp. Bc15	A0A1M6WX11	---NA---	Replacement of proton with ammonium ion	D62	NGEGVEVESNdNGNALENPNQ	0	1260000000	0	1670000000	5200000	1930000000
Bacillus sp. Bc15	A0A1M6WX11	---NA---	Asn->Asp substitution	N63	GEGVEVESNDnGNALENPNQI	2270000	1170000000	21300000	1590000000	4760000	1900000000
Bacillus sp. Bc15	A0A1M6WX11	---NA---	Deamidation (NQ)	N63	GEGVEVESNDnGNALENPNQI	105000000	1150000000	699000000	949000000	809000000	1120000000	34600000	54900000	6380000	21100000	15800000	46700000	2150000	9850000	1080000	3880000	0	1630000	0	1070000	3180000	7360000	8760000	16200000	14500000	30100000	29900000	133000000	5660000	5860000	0	4280000	8950000	19000000	17900000	53800000
Bacillus sp. Bc15	A0A1M6WX11	---NA---	Ammonia-loss (N)	N63	GEGVEVESNDnGNALENPNQI	0	1170000000	24200000	1570000000	22900000	1870000000
Bacillus sp. Bc15	A0A1M6WX11	---NA---	Deamidation (NQ)	N65	GVEVESNDNGnALENPNQISV	6630000	1270000000	0	1690000000	15400000	1950000000																			0	45900000	364000	165000000	0	12200000	0	4280000	526000	27500000	0	73200000
Bacillus sp. Bc15	A0A1M6WX11	---NA---	Ile->Asn substitution	I77	LENPNQISVKiSSILSVSDDR	14200000	3610000000	0	2340000000	0	4040000000																			5130000	382000000	0	912000000	0	100000000	0	35700000	22700000	440000000	28000000	393000000
Bacillus sp. Bc15	A0A1M6WX11	---NA---	Formylation	I77	LENPNQISVKiSSILSVSDDR	0	3610000000	109000	2340000000	0	4040000000
Bacillus sp. Bc15	A0A1M6WX11	---NA---	2-amino-3-oxo-butanoic_acid	S78	ENPNQISVKIsSILSVSDDRG	3880000	3630000000	0	2340000000	0	4040000000
Bacillus sp. Bc15	A0A1M6WX11	---NA---	Dehydration	S79	NPNQISVKISsILSVSDDRGA	7280000	3620000000	0	2340000000	0	4040000000
Bacillus sp. Bc15	A0A1M6WX11	---NA---	2-amino-3-oxo-butanoic_acid	S79	NPNQISVKISsILSVSDDRGA	4220000	3620000000	0	2340000000	0	4040000000
Bacillus sp. Bc15	A0A1M6WX11	---NA---	Dehydration	S84	SVKISSILSVsDDRGA*****	20900000	3610000000	0	2340000000	0	4040000000
Bacillus sp. Bc15	A0A1M6WX11	---NA---	Dehydration	D86	KISSILSVSDdRGA*******	0	3630000000	0	2340000000	26800000	4010000000
Bacillus sp. Bc15	A0A1M7GLC7	RecName: Full=Elongation factor Ts; Short=EF-Ts	Oxidation (M)	M1	**********mAITAQMVKEL	2310000	198000000	0	124000000	546000	93400000
Bacillus sp. Bc15	A0A1M7GLC7	RecName: Full=Elongation factor Ts; Short=EF-Ts	Formylation (Protein N-term)	M1	**********mAITAQMVKEL	2700000	198000000	0	124000000	0	93400000
Bacillus sp. Bc15	A0A1M7GLC7	RecName: Full=Elongation factor Ts; Short=EF-Ts	Oxidation (M)	M19	KELREKTGAGmMDCKKALTET	4800000	51400000	3270000	65300000	5530000	72900000
Bacillus sp. Bc15	A0A1M7GLC7	RecName: Full=Elongation factor Ts; Short=EF-Ts	Oxidation (M)	M20	ELREKTGAGMmDCKKALTETN	4800000	51400000	3270000	65300000	5530000	72900000
Bacillus sp. Bc15	A0A1M7GLC7	RecName: Full=Elongation factor Ts; Short=EF-Ts	Deamidation (NQ)	N30	MDCKKALTETnGDMEKAIDFL	16900000	21300000	12900000	17900000	35300000	39800000
Bacillus sp. Bc15	A0A1M7GLC7	RecName: Full=Elongation factor Ts; Short=EF-Ts	Gln->Glu substitution	Q113	KPANVEEAMAqTMENGKNVEE	1180000	254000000	0	2910000	0	16400000
Bacillus sp. Bc15	A0A1M7GLC7	RecName: Full=Elongation factor Ts; Short=EF-Ts	Asn->Asp substitution	N117	VEEAMAQTMEnGKNVEEHINE	122000000	132000000	0	2910000	2050000	14400000							857000	7880000	0	0	0	1360000							0	0	519000	0	0	0
Bacillus sp. Bc15	A0A1M7GLC7	RecName: Full=Elongation factor Ts; Short=EF-Ts	Oxidation (M)	M158	DADAFGAYLHmGGRIGVLTVL	38900000	21800000	189000	0	4690000	721000
Bacillus sp. Bc15	A0A1M7GLC7	RecName: Full=Elongation factor Ts; Short=EF-Ts	Carbamylation	I162	FGAYLHMGGRiGVLTVLEGST	0	327000000	0	0	9480000	7180000
Bacillus sp. Bc15	A0A1M7GLC7	RecName: Full=Elongation factor Ts; Short=EF-Ts	Carbamidomethylation (DHKE X@N-term)	D179	EGSTDEAAAKdVAMHIAAVNP	962000	959000000	3560000	487000000	6240000	379000000																			0	15700000	322000	17100000	0	2830000	2710000	70300000	0	3910000	0	3860000
Bacillus sp. Bc15	A0A1M7GLC7	RecName: Full=Elongation factor Ts; Short=EF-Ts	Methylation(others)	D179	EGSTDEAAAKdVAMHIAAVNP	510000	959000000	884000	487000000	46700	379000000
Bacillus sp. Bc15	A0A1M7GLC7	RecName: Full=Elongation factor Ts; Short=EF-Ts	Oxidation (M)	M182	TDEAAAKDVAmHIAAVNPKYI	287000000	673000000	162000000	331000000	135000000	250000000	172000	13800000	0	23700000	320000	77000000	2200000	45100000	0	9470000	1460000	30100000	0	13000000	0	22900000	986000	23600000													748000	18500000	0	0	0	891000	0	3840000
Bacillus sp. Bc15	A0A1M7GLC7	RecName: Full=Elongation factor Ts; Short=EF-Ts	Deamidation (NQ)	Q207	VTAEEVEHERqVLTQQALNEG	733000	1350000000	38900000	1120000000	453000	573000000
Bacillus sp. Bc15	A0A1M7GLC7	RecName: Full=Elongation factor Ts; Short=EF-Ts	Pyro-glu from Q	Q207	VTAEEVEHERqVLTQQALNEG	409000000	1350000000	398000000	1160000000	209000000	573000000	21500000	53400000	18100000	77200000	44100000	174000000	33400000	90700000	10800000	19200000	24500000	53700000	23300000	52500000	27800000	51800000	30200000	53600000	18800000	22200000	18200000	44500000	3360000	2680000	71900000	142000000	3660000	8340000	5670000	13700000	17800000	39500000	6320000	17300000	132000	8930000	3640000	9730000
Bacillus sp. Bc15	A0A1M7GLC7	RecName: Full=Elongation factor Ts; Short=EF-Ts	Val->Thr substitution	V208	TAEEVEHERQvLTQQALNEGK	6050000	1770000000	0	1560000000	0	791000000
Bacillus sp. Bc15	A0A1M7GLC7	RecName: Full=Elongation factor Ts; Short=EF-Ts	Dehydration	T210	EEVEHERQVLtQQALNEGKPE	3390000	1770000000	86800	1550000000	0	795000000
Bacillus sp. Bc15	A0A1M7GLC7	RecName: Full=Elongation factor Ts; Short=EF-Ts	2-amino-3-oxo-butanoic_acid	T210	EEVEHERQVLtQQALNEGKPE	0	1770000000	5600000	1550000000	0	795000000
Bacillus sp. Bc15	A0A1M7GLC7	RecName: Full=Elongation factor Ts; Short=EF-Ts	Deamidation (NQ)	Q211	EVEHERQVLTqQALNEGKPEK	168000	1770000000	2530000	1560000000	0	795000000
Bacillus sp. Bc15	A0A1M7GLC7	RecName: Full=Elongation factor Ts; Short=EF-Ts	Deamidation (NQ)	Q212	VEHERQVLTQqALNEGKPEKI	831000	1770000000	11400000	1550000000	0	795000000
Bacillus sp. Bc15	A0A1M7GLC7	RecName: Full=Elongation factor Ts; Short=EF-Ts	Ala->Arg substitution	A213	EHERQVLTQQaLNEGKPEKIV	0	1770000000	2790000	1560000000	0	795000000
Bacillus sp. Bc15	A0A1M7GLC7	RecName: Full=Elongation factor Ts; Short=EF-Ts	Deamidation (NQ)	N215	ERQVLTQQALnEGKPEKIVAK	465000	1770000000	0	1560000000	0	795000000
Bacillus sp. Bc15	A0A1M7GLC7	RecName: Full=Elongation factor Ts; Short=EF-Ts	Deamidation (NQ)	N282	VGEGIEKREDnFAEEVMNQVK	0	197000000	96300	71400000	0	51400000
Bacillus sp. Bc15	A0A1M7GLC7	RecName: Full=Elongation factor Ts; Short=EF-Ts	Oxidation (M)	M288	KREDNFAEEVmNQVKGSN***	12500000	184000000	39500000	32000000	12600000	38800000
Bacillus sp. Bc15	A0A1M7GLC7	RecName: Full=Elongation factor Ts; Short=EF-Ts	Deamidation (NQ)	N289	REDNFAEEVMnQVKGSN****	2130000	195000000	889000	70600000	3880000	47500000
Pseudomonas sp. GM17	WP_007927665.1	RecName: Full=Uncharacterized lipoprotein YdcL; Flags: Precursor	Deamidation (NQ)	Q73	QYRSVYIEPTqFYPKPQPTVK	41200	253000000	0	94000000	0	161000000	0	263000000	4500000	653000000	3710000	694000000																															9110000	367000000
Pseudomonas sp. GM17	WP_007927665.1	RecName: Full=Uncharacterized lipoprotein YdcL; Flags: Precursor	Deamidation (NQ)	Q86	PKPQPTVKIPqNTLYGINRYY	0	170000000	0	222000000	84800	170000000
Pseudomonas sp. GM17	WP_007927665.1	RecName: Full=Uncharacterized lipoprotein YdcL; Flags: Precursor	Deamidation (NQ)	Q159	AVSTASGIRDqETTLGTEAQF	0	104000000	827000	151000000	0	110000000	0	161000000	270000	191000000	256000	117000000	64800	108000000	0	89600000	0	118000000
Pseudomonas sp. GM17	WP_007927665.1	RecName: Full=Uncharacterized lipoprotein YdcL; Flags: Precursor	Deamidation (NQ)	Q168	DQETTLGTEAqFIDGGNNKVI	0	104000000	890000	151000000	1380000	108000000	180000	160000000	1520000	190000000	1030000	116000000	3770000	104000000	0	89600000	72100	118000000																			387000	199000000	0	22900000	0	2250000	0	64200000
Pseudomonas sp. GM17	WP_007927665.1	RecName: Full=Uncharacterized lipoprotein YdcL; Flags: Precursor	Asn->Asp substitution	N192	VRKGSGKPLQnDTQVMQPADV	6210000	554000000	11600000	759000000	6500000	383000000	10500000	372000000	28700000	1420000000	6200000	1320000000	11000000	706000000	6870000	293000000	12600000	640000000	5970000	196000000	0	189000000	4370000	219000000	1870000	137000000	3270000	230000000	0	134000000							11100000	673000000	0	157000000	0	84700000	363000	467000000
Pseudomonas sp. GM17	WP_007927665.1	RecName: Full=Uncharacterized lipoprotein YdcL; Flags: Precursor	Deamidation (NQ)	N192	VRKGSGKPLQnDTQVMQPADV	10100000	544000000	2240000	759000000	12100000	373000000	16700000	379000000	5550000	1420000000	48200000	1310000000	17400000	706000000	12200000	280000000	32200000	640000000	4610000	191000000	5370000	189000000	5340000	219000000	6250000	137000000	10200000	221000000	6040000	129000000	9850000	220000000	9270000	185000000	12500000	273000000	31300000	673000000	9720000	157000000	0	84700000	17200000	467000000
Pseudomonas sp. GM17	WP_007927665.1	RecName: Full=Uncharacterized lipoprotein YdcL; Flags: Precursor	Carbamidomethylation (DHKE X@N-term)	D193	RKGSGKPLQNdTQVMQPADVK	0	562000000	0	772000000	1510000	390000000	0	396000000	2680000	1450000000	931000	1370000000							0	202000000	0	199000000	1870000	227000000							7070000	223000000	0	194000000	912000	285000000							0	484000000
Pseudomonas sp. GM17	WP_007927665.1	RecName: Full=Uncharacterized lipoprotein YdcL; Flags: Precursor	2-amino-3-oxo-butanoic_acid	T194	KGSGKPLQNDtQVMQPADVKN	0	562000000	456000	772000000	0	392000000
Pseudomonas sp. GM17	WP_007927665.1	RecName: Full=Uncharacterized lipoprotein YdcL; Flags: Precursor	Deamidation (NQ)	Q195	GSGKPLQNDTqVMQPADVKNV	0	562000000	3510000	769000000	12700000	379000000	6190000	390000000	15100000	1440000000	0	1370000000	146000	735000000	0	300000000	5360000	681000000	103000	200000000	0	199000000	230000	228000000	1610000	143000000	3770000	231000000	2930000	135000000	0	230000000	0	194000000	8550000	277000000	19800000	696000000	0	167000000	0	84700000	107000000	377000000
Pseudomonas sp. GM17	WP_007927665.1	RecName: Full=Uncharacterized lipoprotein YdcL; Flags: Precursor	Oxidation (M)	M197	GKPLQNDTQVmQPADVKNVID	160000000	402000000	257000000	516000000	113000000	279000000	103000000	293000000	235000000	1220000000	284000000	1080000000	160000000	576000000	31100000	269000000	110000000	576000000	17900000	184000000	32000000	167000000	33800000	195000000	15800000	129000000	25500000	209000000	0	138000000	19400000	211000000	19700000	175000000	28700000	257000000	109000000	607000000	9950000	157000000	11400000	73300000	48100000	436000000
Pseudomonas sp. GM17	WP_007929208.1	RecName: Full=Isocitrate dehydrogenase [NADP]; Short=IDH; AltName: Full=IDP; AltName: Full=NADP(+)-specific ICDH; AltName: Full=Oxalosuccinate decarboxylase	Deamidation (NQ)	Q82	AGEKATQVYDqDTWLPQETLD	435000	89300000	0	16500000	0	71400000	140000	328000000	31900000	905000000	6780000	941000000	2470000	675000000	0	350000000	4460000	718000000	14600000	364000000	0	436000000	0	449000000	1420000	403000000	0	632000000	137000	345000000	20000000	988000000	0	724000000	11000000	849000000	1080000	367000000	0	421000000	1390000	310000000	3860000	371000000
Pseudomonas sp. GM17	WP_007929208.1	RecName: Full=Isocitrate dehydrogenase [NADP]; Short=IDH; AltName: Full=IDP; AltName: Full=NADP(+)-specific ICDH; AltName: Full=Oxalosuccinate decarboxylase	Oxidation (HW)	W85	KATQVYDQDTwLPQETLDAVK	0	89700000	0	16000000	3180000	68200000	5510000	320000000	23700000	912000000	40200000	908000000	25000000	647000000	12700000	336000000	25300000	690000000	34500000	335000000	33300000	401000000	11000000	436000000	13900000	390000000	27800000	612000000	26700000	314000000	44200000	971000000	10600000	711000000	41100000	826000000	7360000	360000000	12500000	408000000	0	311000000	43400000	332000000
Pseudomonas sp. GM17	WP_007929208.1	RecName: Full=Isocitrate dehydrogenase [NADP]; Short=IDH; AltName: Full=IDP; AltName: Full=NADP(+)-specific ICDH; AltName: Full=Oxalosuccinate decarboxylase	Dihydroxy	W85	KATQVYDQDTwLPQETLDAVK	0	89700000	552000	16000000	0	68200000	1880000	320000000	1020000	912000000	243000	908000000	5020000	647000000	2010000	336000000	7490000	690000000	9130000	335000000	2370000	401000000	1730000	436000000	0	390000000	290000	612000000	4590000	314000000	1060000	971000000	2800000	711000000	1690000	826000000	0	360000000	442000	408000000	0	311000000	130000	332000000
Pseudomonas sp. GM17	WP_007929208.1	RecName: Full=Isocitrate dehydrogenase [NADP]; Short=IDH; AltName: Full=IDP; AltName: Full=NADP(+)-specific ICDH; AltName: Full=Oxalosuccinate decarboxylase	Dehydration	T106	DYVVSIKGPLtTPVGGGIRSL	534000	1720000000	0	1460000000	0	1010000000	0	1990000000	505000	2850000000	554000	3180000000	1160000	3300000000	0	2280000000	0	3260000000							0	2920000000	1360000	2750000000	1080000	2160000000	2490000	4220000000	676000	3820000000	87000	4340000000	0	2280000000	1780000	2690000000	0	2250000000	0	2560000000
Pseudomonas sp. GM17	WP_007929208.1	RecName: Full=Isocitrate dehydrogenase [NADP]; Short=IDH; AltName: Full=IDP; AltName: Full=NADP(+)-specific ICDH; AltName: Full=Oxalosuccinate decarboxylase	Dehydration	T107	YVVSIKGPLTtPVGGGIRSLN	141000	1720000000	0	1460000000	0	1010000000	0	1990000000	0	2840000000	1330000	3180000000	1560000	3300000000	657000	2280000000	0	3260000000	0	1920000000	1730000	2020000000	1780000	2040000000	1080000	2910000000	0	2750000000	0	2160000000	0	4220000000	1920000	3820000000	3620000	4330000000	1080000	2280000000	0	2690000000	1250000	2250000000	1650000	2560000000
Pseudomonas sp. GM17	WP_007929208.1	RecName: Full=Isocitrate dehydrogenase [NADP]; Short=IDH; AltName: Full=IDP; AltName: Full=NADP(+)-specific ICDH; AltName: Full=Oxalosuccinate decarboxylase	Oxidation (HW)	W135	DLYVCLRPVRwFEGVPSPVKK	0	414000000	0	243000000	1780000	260000000	11700000	622000000	0	1370000000	0	1430000000	23300000	1220000000	14100000	1510000000	0	1160000000	11200000	817000000	13400000	1230000000	14600000	1360000000	12100000	1750000000	0	1310000000	8900000	1950000000	8910000	1280000000	15500000	2120000000	12000000	3090000000							0	1920000000
Pseudomonas sp. GM17	WP_007929208.1	RecName: Full=Isocitrate dehydrogenase [NADP]; Short=IDH; AltName: Full=IDP; AltName: Full=NADP(+)-specific ICDH; AltName: Full=Oxalosuccinate decarboxylase	Dehydration	D150	PSPVKKPGDVdMTIFRENSED	252000	431000000	0	11800000	0	148000000							314000	1590000000	0	812000000	0	422000000	0	358000000	327000	1140000000	0	752000000																			343000	1420000000
Pseudomonas sp. GM17	WP_007929208.1	RecName: Full=Isocitrate dehydrogenase [NADP]; Short=IDH; AltName: Full=IDP; AltName: Full=NADP(+)-specific ICDH; AltName: Full=Oxalosuccinate decarboxylase	Oxidation (M)	M151	SPVKKPGDVDmTIFRENSEDI	135000000	296000000	11800000	0	74800000	73500000	104000000	107000000	94100000	293000000	364000000	494000000	662000000	936000000	417000000	405000000	143000000	279000000	194000000	164000000	383000000	802000000	382000000	392000000	468000000	441000000	454000000	627000000	739000000	538000000	374000000	633000000	758000000	779000000	580000000	888000000	135000000	404000000	726000000	785000000	382000000	347000000	668000000	817000000
Pseudomonas sp. GM17	WP_007929208.1	RecName: Full=Isocitrate dehydrogenase [NADP]; Short=IDH; AltName: Full=IDP; AltName: Full=NADP(+)-specific ICDH; AltName: Full=Oxalosuccinate decarboxylase	Michael addition with methylamine	T152	PVKKPGDVDMtIFRENSEDIY	388000	431000000	0	11800000	0	148000000
Pseudomonas sp. GM17	WP_007929208.1	RecName: Full=Isocitrate dehydrogenase [NADP]; Short=IDH; AltName: Full=IDP; AltName: Full=NADP(+)-specific ICDH; AltName: Full=Oxalosuccinate decarboxylase	2-amino-3-oxo-butanoic_acid	T152	PVKKPGDVDMtIFRENSEDIY	2390000	428000000	0	11800000	0	148000000	0	211000000	53500	387000000	321000	858000000																									0	540000000	0	1520000000	3400000	729000000
Pseudomonas sp. GM17	WP_007929208.1	RecName: Full=Isocitrate dehydrogenase [NADP]; Short=IDH; AltName: Full=IDP; AltName: Full=NADP(+)-specific ICDH; AltName: Full=Oxalosuccinate decarboxylase	Oxidation (M)	M185	TKVIKFLKEEmGVTKIRFDEN	12100000	0	9690000	0	1260000	0	38500000	169000000	84500000	448000000	67100000	435000000	61000000	353000000	11300000	88200000	42200000	278000000	0	106000000	2800000	132000000	2090000	127000000	1880000	59300000	9200000	134000000	22000000	319000000	299000000	891000000	294000000	459000000	85700000	474000000	34500000	188000000	100000000	214000000	9590000	144000000	60200000	341000000
Pseudomonas sp. GM17	WP_007929208.1	RecName: Full=Isocitrate dehydrogenase [NADP]; Short=IDH; AltName: Full=IDP; AltName: Full=NADP(+)-specific ICDH; AltName: Full=Oxalosuccinate decarboxylase	Fluorination	F192	KEEMGVTKIRfDENCGIGVKP	11000000	822000000	0	555000000	0	543000000							5000000	3380000000	0	1960000000	14400000	3570000000							394000	1920000000	0	2880000000	33600000	2730000000	0	3840000000	3280000	2730000000	0	4210000000
Pseudomonas sp. GM17	WP_007929208.1	RecName: Full=Isocitrate dehydrogenase [NADP]; Short=IDH; AltName: Full=IDP; AltName: Full=NADP(+)-specific ICDH; AltName: Full=Oxalosuccinate decarboxylase	Dehydration	D193	EEMGVTKIRFdENCGIGVKPV	423000	833000000	0	555000000	0	542000000	0	1640000000	4670000	4980000000	5740000	4760000000	6650000	3380000000	1890000	1960000000	3990000	3580000000	0	2220000000	2580000	3050000000	3510000	2340000000	1760000	1920000000	77200	2880000000	0	2760000000	16900000	3830000000	3720000	2770000000	7460000	4200000000	1720000	1580000000	4430000	2290000000	1220000	1300000000	3680000	2270000000
Pseudomonas sp. GM17	WP_007929208.1	RecName: Full=Isocitrate dehydrogenase [NADP]; Short=IDH; AltName: Full=IDP; AltName: Full=NADP(+)-specific ICDH; AltName: Full=Oxalosuccinate decarboxylase	Deamidation (NQ)	N195	MGVTKIRFDEnCGIGVKPVSL	2190000	795000000	3290000	512000000	13000000	511000000	29000000	1540000000	22700000	4570000000	56800000	4260000000	129000000	3140000000	431000	1850000000	28200000	3280000000	6700000	2070000000	118000000	2740000000	91500000	2130000000	81100000	1740000000	340000000	2450000000	17900000	2490000000	118000000	3470000000	6600000	2510000000	64200000	3880000000	50600000	1400000000	53300000	2010000000	24700000	1170000000	45200000	1930000000
Pseudomonas sp. GM17	WP_007929208.1	RecName: Full=Isocitrate dehydrogenase [NADP]; Short=IDH; AltName: Full=IDP; AltName: Full=NADP(+)-specific ICDH; AltName: Full=Oxalosuccinate decarboxylase	Oxidation or Hydroxylation	N195	MGVTKIRFDEnCGIGVKPVSL	36100000	795000000	39600000	512000000	19000000	511000000	78200000	1560000000	404000000	4570000000	448000000	4260000000	117000000	3180000000	107000000	1850000000	279000000	3280000000	142000000	2070000000	202000000	2830000000	122000000	2130000000	96400000	1740000000	97900000	2450000000	254000000	2490000000	256000000	3470000000	230000000	2510000000	278000000	3880000000	141000000	1400000000	234000000	2030000000	106000000	1170000000	292000000	1930000000
Pseudomonas sp. GM17	WP_007929208.1	RecName: Full=Isocitrate dehydrogenase [NADP]; Short=IDH; AltName: Full=IDP; AltName: Full=NADP(+)-specific ICDH; AltName: Full=Oxalosuccinate decarboxylase	2-amino-3-oxo-butanoic_acid	S204	ENCGIGVKPVsLQGTKRLARK	0	752000000	2340000	441000000	0	498000000							0	3310000000	0	1860000000	61500	3460000000
Pseudomonas sp. GM17	WP_007929208.1	RecName: Full=Isocitrate dehydrogenase [NADP]; Short=IDH; AltName: Full=IDP; AltName: Full=NADP(+)-specific ICDH; AltName: Full=Oxalosuccinate decarboxylase	Deamidation (NQ)	Q217	GTKRLARKALqYVVDNDRDSL	4280000	252000000	0	3070000	0	196000000	0	459000000	0	1000000000	3420000	601000000							0	75700000	13200000	1280000000	0	215000000	15100000	945000000	0	1420000000	5700000	363000000	9820000	256000000	294000	555000000	39900000	1130000000	0	599000000	820000	1790000000	77700000	427000000	10800000	1450000000
Pantoea sp. YR343	J3C0V6	RecName: Full=ATP synthase subunit beta; AltName: Full=ATP synthase F1 sector subunit beta; AltName: Full=F-ATPase subunit beta	Oxidation (M)	M57	LGGGVVRTIAmGTSDGLKRGL	163000	34500000	465000	89300000	0	66000000	0	55800000	1100000	8890000	1260000	121000000																			4070000	65000000	0	77700000	0	0	2130000	127000000	13600000	140000000	24000000	270000000	21000000	147000000
Pantoea sp. YR343	J3C0V6	RecName: Full=ATP synthase subunit beta; AltName: Full=ATP synthase F1 sector subunit beta; AltName: Full=F-ATPase subunit beta	Deamidation (NQ)	Q77	LEVTDLKKPIqVPVGKATLGR	4220000	185000000	6360000	359000000	1630000	148000000	0	85000000	6000000	270000000	1310000	188000000																			1720000	109000000	0	120000000	0	73000000	1240000	191000000	7480000	345000000	16200000	647000000	8810000	386000000
Pantoea sp. YR343	J3C0V6	RecName: Full=ATP synthase subunit beta; AltName: Full=ATP synthase F1 sector subunit beta; AltName: Full=F-ATPase subunit beta	Oxidation (M)	M89	PVGKATLGRImNVLGEPIDMK	0	70500000	55500000	23600000	7100000	35100000	0	0	0	0	5500000	0																			1880000	2220000	0	0	0	0	63400000	134000000	45000000	227000000	242000000	265000000	171000000	154000000
Pantoea sp. YR343	J3C0V6	RecName: Full=ATP synthase subunit beta; AltName: Full=ATP synthase F1 sector subunit beta; AltName: Full=F-ATPase subunit beta	Oxidation (M)	M98	IMNVLGEPIDmKGDLQNDDGT	5650000	64800000	47700000	31300000	5260000	37000000																									2220000	1880000	0	0	0	0	0	214000000	106000000	166000000	1910000	505000000	26200000	299000000
Pantoea sp. YR343	J3C0V6	RecName: Full=ATP synthase subunit beta; AltName: Full=ATP synthase F1 sector subunit beta; AltName: Full=F-ATPase subunit beta	Deamidation (NQ)	Q125	IHRAAPSYEDqSNSQELLETG	0	59800000	0	90100000	120000	44100000
Pantoea sp. YR343	J3C0V6	RecName: Full=ATP synthase subunit beta; AltName: Full=ATP synthase F1 sector subunit beta; AltName: Full=F-ATPase subunit beta	Oxidation (M)	M199	TREGNDFYHEmTDSNVIDKVA	0	45900000	13300000	8060000	0	19200000																															0	59000000	0	163000000	11600000	337000000	0	193000000
Pantoea sp. YR343	J3C0V6	RecName: Full=ATP synthase subunit beta; AltName: Full=ATP synthase F1 sector subunit beta; AltName: Full=F-ATPase subunit beta	Deamidation (NQ)	Q214	VIDKVALVYGqMNEPPGNRLR	171000	231000000	115000	137000000	0	212000000	0	482000000	3550000	738000000	6840000	681000000	15800000	1270000000	1140000	795000000	6620000	819000000	564000	724000000	545000	821000000	1320000	907000000	0	1060000000	0	863000000	1100000	881000000	0	1180000000	0	1130000000	692000	1280000000	7790000	957000000	5200000	961000000	0	820000000	318000	1020000000
Pantoea sp. YR343	J3C0V6	RecName: Full=ATP synthase subunit beta; AltName: Full=ATP synthase F1 sector subunit beta; AltName: Full=F-ATPase subunit beta	Oxidation (M)	M215	IDKVALVYGQmNEPPGNRLRV	47800000	183000000	26800000	110000000	62500000	150000000	211000000	271000000	99500000	643000000	71100000	617000000	466000000	840000000	231000000	565000000	150000000	676000000	162000000	563000000	323000000	499000000	367000000	542000000	292000000	765000000	276000000	587000000	183000000	699000000	315000000	865000000	308000000	821000000	314000000	968000000	271000000	694000000	221000000	746000000	175000000	645000000	240000000	784000000
Pantoea sp. YR343	J3C0V6	RecName: Full=ATP synthase subunit beta; AltName: Full=ATP synthase F1 sector subunit beta; AltName: Full=F-ATPase subunit beta	Oxidation (M)	M232	RLRVALTGLTmAEKFRDEGRD	81400000	302000000	27600000	487000000	57400000	268000000	355000000	585000000	337000000	1360000000	242000000	1110000000	382000000	944000000	288000000	694000000	339000000	1080000000	306000000	670000000	302000000	538000000	220000000	528000000	216000000	472000000	440000000	1110000000	353000000	1080000000	502000000	920000000	332000000	1060000000	280000000	952000000	344000000	685000000	89600000	610000000	211000000	786000000	393000000	641000000
Pantoea sp. YR343	J3C0V6	RecName: Full=ATP synthase subunit beta; AltName: Full=ATP synthase F1 sector subunit beta; AltName: Full=F-ATPase subunit beta	Oxidation (M)	M267	GTEVSALLGRmPSAVGYQPTL	24100000	20700000	626000	1490000	11600000	5800000	71400000	20700000	81600000	120000000	106000000	178000000	39000000	308000000	66900000	16600000	53300000	89600000	39600000	55000000	108000000	170000000	123000000	75800000	98500000	101000000	128000000	132000000	57100000	41700000	220000000	228000000	140000000	34900000	203000000	169000000	107000000	78600000	80800000	205000000	106000000	85300000	70800000	181000000
Pantoea sp. YR343	J3C0V6	RecName: Full=ATP synthase subunit beta; AltName: Full=ATP synthase F1 sector subunit beta; AltName: Full=F-ATPase subunit beta	Fluorination	Y273	LLGRMPSAVGyQPTLAEEMGV	0	44800000	0	2120000	112000	17300000	0	93200000	141000	201000000	0	261000000
Pantoea sp. YR343	J3C0V6	RecName: Full=ATP synthase subunit beta; AltName: Full=ATP synthase F1 sector subunit beta; AltName: Full=F-ATPase subunit beta	Deamidation (NQ)	Q274	LGRMPSAVGYqPTLAEEMGVL	86200	44700000	0	2120000	0	17400000	0	93200000	0	201000000	498000	283000000	4780000	342000000	0	83500000	275000	143000000	458000	94100000	5490000	277000000	0	197000000	0	209000000	1760000	258000000	1280000	104000000	2390000	448000000	248000	188000000	13700000	354000000	6100000	180000000	3710000	286000000	7360000	184000000	0	257000000
Pantoea sp. YR343	J3C0V6	RecName: Full=ATP synthase subunit beta; AltName: Full=ATP synthase F1 sector subunit beta; AltName: Full=F-ATPase subunit beta	Oxidation (M)	M281	VGYQPTLAEEmGVLQERITST	18500000	26200000	626000	1490000	14900000	2480000	57600000	35600000	56500000	145000000	71800000	213000000	39000000	308000000	67800000	15700000	76200000	66700000	62200000	32300000	83300000	199000000	96900000	102000000	83600000	125000000	87300000	173000000	67300000	38500000	130000000	320000000	150000000	38300000	139000000	236000000	80200000	106000000	54300000	236000000	97600000	94000000	43000000	214000000
Pantoea sp. YR343	J3C0V6	RecName: Full=ATP synthase subunit beta; AltName: Full=ATP synthase F1 sector subunit beta; AltName: Full=F-ATPase subunit beta	Pyro-glu from Q	Q349	AVDPLDSTSRqLDPLIVGQEH	6070000	61800000	1030000	0	9010000	15300000	9330000	21000000	64300000	25400000	45900000	3070000							0	0	9260000	0	0	0	9850000	8750000	12500000	2340000	0	0	3410000	0	21600000	3740000	22500000	4000000	59700000	3990000	118000000	240000000	193000000	259000000	202000000	22200000
Pantoea sp. YR343	J3C0V6	RecName: Full=ATP synthase subunit beta; AltName: Full=ATP synthase F1 sector subunit beta; AltName: Full=F-ATPase subunit beta	2-amino-3-oxo-butanoic_acid	Y360	LDPLIVGQEHyDVARGVQSLL	276000	83500000	0	8000000	0	29000000																																					302000	271000000
Pantoea sp. YR343	J2V9U1	RecName: Full=Aldehyde-alcohol dehydrogenase; Includes: RecName: Full=Alcohol dehydrogenase; Short=ADH; Includes: RecName: Full=Acetaldehyde dehydrogenase [acetylating]; Short=ACDH; Includes: RecName: Full=Pyruvate-formate-lyase deactivase; Short=PFL deactivase	Deamidation (NQ)	N5	******MAVTnVAELNALVER	0	3100000	0	0	164000	2400000	57700	57900000	0	215000000	1200000	143000000
Pantoea sp. YR343	J2V9U1	RecName: Full=Aldehyde-alcohol dehydrogenase; Includes: RecName: Full=Alcohol dehydrogenase; Short=ADH; Includes: RecName: Full=Acetaldehyde dehydrogenase [acetylating]; Short=ACDH; Includes: RecName: Full=Pyruvate-formate-lyase deactivase; Short=PFL deactivase	Deamidation (NQ)	N25	RVKKAQREYAnFSQEQVDAIF	94700	119000	0	0	0	0							0	0	75000	0	0	0																			0	108000000	313000	129000000	298000	165000000	630000	94600000
Pantoea sp. YR343	J2V9U1	RecName: Full=Aldehyde-alcohol dehydrogenase; Includes: RecName: Full=Alcohol dehydrogenase; Short=ADH; Includes: RecName: Full=Acetaldehyde dehydrogenase [acetylating]; Short=ACDH; Includes: RecName: Full=Pyruvate-formate-lyase deactivase; Short=PFL deactivase	Oxidation (M)	M59	LAKLAVAESGmGIVEDKVIKN	670000	0	5610000	5890000	1830000	1770000	0	230000000	9810000	353000000	61100000	81800000													0	619000	97300	0	0	218000	1590000	58100000	1440000	2910000	463000	1170000	3180000	235000000	4200000	136000000	13900000	504000000	3440000	42800000
Pantoea sp. YR343	J2V9U1	RecName: Full=Aldehyde-alcohol dehydrogenase; Includes: RecName: Full=Alcohol dehydrogenase; Short=ADH; Includes: RecName: Full=Acetaldehyde dehydrogenase [acetylating]; Short=ACDH; Includes: RecName: Full=Pyruvate-formate-lyase deactivase; Short=PFL deactivase	Deamidation (NQ)	N132	FKALISLKTRnGIIFSPHPRA	53900000	18200000	9970000	0	33700000	9660000	70900000	21900000	262000000	43300000	237000000	43400000	24700000	8400000	24700000	6660000	6610000	817000	25600000	4980000	18000000	9510000	15700000	5680000	43900000	15000000	75200000	23000000	47000000	9230000	203000000	64100000	158000000	57500000	97900000	35300000	243000000	110000000	473000000	213000000	678000000	276000000	375000000	190000000
Pantoea sp. YR343	J2V9U1	RecName: Full=Aldehyde-alcohol dehydrogenase; Includes: RecName: Full=Alcohol dehydrogenase; Short=ADH; Includes: RecName: Full=Acetaldehyde dehydrogenase [acetylating]; Short=ACDH; Includes: RecName: Full=Pyruvate-formate-lyase deactivase; Short=PFL deactivase	Deamidation (NQ)	Q275	RFASHGGYLLqGKELKAIQDI	717000	52500000	0	7690000	490000	30400000	378000	77500000	2480000	168000000	821000	180000000													0	42500000	873000	83100000	0	23400000	4100000	248000000	365000	166000000	438000	107000000	5810000	255000000	11800000	596000000	18800000	818000000	11700000	477000000
Pantoea sp. YR343	J2V9U1	RecName: Full=Aldehyde-alcohol dehydrogenase; Includes: RecName: Full=Alcohol dehydrogenase; Short=ADH; Includes: RecName: Full=Acetaldehyde dehydrogenase [acetylating]; Short=ACDH; Includes: RecName: Full=Pyruvate-formate-lyase deactivase; Short=PFL deactivase	Deamidation (NQ)	N289	LKAIQDIILKnGALNAAIVGQ	23600000	19800000	28000000	43600000	18900000	24000000	66100000	77400000	87900000	135000000	86600000	125000000	4650000	9890000	6150000	9420000	0	6740000	22900000	22100000	0	6570000	5090000	9030000	15300000	35200000	17700000	29800000	11000000	14000000	89600000	106000000	46400000	59000000	32400000	42500000	86000000	102000000	130000000	158000000	223000000	289000000	62800000	118000000
Pantoea sp. YR343	J2V9U1	RecName: Full=Aldehyde-alcohol dehydrogenase; Includes: RecName: Full=Alcohol dehydrogenase; Short=ADH; Includes: RecName: Full=Acetaldehyde dehydrogenase [acetylating]; Short=ACDH; Includes: RecName: Full=Pyruvate-formate-lyase deactivase; Short=PFL deactivase	Oxidation (M)	M362	AVDKAEKLVTmGGIGHTSCLY	7760000	7880000	0	0	0	200000	27500000	6600000	39800000	44200000	29100000	52500000	1090000	0	0	0	0	0							3170000	11700000	10900000	14600000	0	2480000	103000000	67600000	24800000	23400000	2730000	13000000	51500000	50700000	142000000	130000000	215000000	191000000	168000000	104000000
Pantoea sp. YR343	J2V9U1	RecName: Full=Aldehyde-alcohol dehydrogenase; Includes: RecName: Full=Alcohol dehydrogenase; Short=ADH; Includes: RecName: Full=Acetaldehyde dehydrogenase [acetylating]; Short=ACDH; Includes: RecName: Full=Pyruvate-formate-lyase deactivase; Short=PFL deactivase	Deamidation (NQ)	Q760	RYNANDNPTKqTAFSQYDRPQ	0	30900000	929000	26100000	596000	19600000
Pantoea sp. YR343	J2V9U1	RecName: Full=Aldehyde-alcohol dehydrogenase; Includes: RecName: Full=Alcohol dehydrogenase; Short=ADH; Includes: RecName: Full=Acetaldehyde dehydrogenase [acetylating]; Short=ACDH; Includes: RecName: Full=Pyruvate-formate-lyase deactivase; Short=PFL deactivase	Pyro-glu from Q	Q760	RYNANDNPTKqTAFSQYDRPQ	5270000	30900000	8990000	26100000	6110000	19600000	31000000	55900000	58600000	249000000	52400000	191000000	0	13900000	2330000	7560000	0	603000	0	8740000	1550000	5140000	2180000	5120000	11700000	23900000	10600000	31700000	7780000	4630000	124000000	252000000	47300000	114000000	26100000	69400000	71600000	174000000	131000000	285000000	234000000	481000000	114000000	294000000
Pantoea sp. YR343	J2V9U1	RecName: Full=Aldehyde-alcohol dehydrogenase; Includes: RecName: Full=Alcohol dehydrogenase; Short=ADH; Includes: RecName: Full=Acetaldehyde dehydrogenase [acetylating]; Short=ACDH; Includes: RecName: Full=Pyruvate-formate-lyase deactivase; Short=PFL deactivase	2-amino-3-oxo-butanoic_acid	Y775	QYDRPQARRRyAEIADHLGLS	1160000	8320000	0	0	0	1360000	0	59100000	4260000	41700000	0	62500000																									731000	310000000	4080000	739000000	1070000	709000000
Bacillus sp. Bc15	A0A1M7D7Z9	RecName: Full=ATP synthase subunit beta; AltName: Full=ATP synthase F1 sector subunit beta; AltName: Full=F-ATPase subunit beta	Oxidation (M)	M10	*MNKGRVTQImGPVVDVKFDG	0	271000000	0	113000000	1400000	55400000	1850000	463000000	0	0	0	0	1560000	0	0	0	434000	0	466000	0	262000	0	1020000	162000000							2620000	0	0	0	0	0
Bacillus sp. Bc15	A0A1M7D7Z9	RecName: Full=ATP synthase subunit beta; AltName: Full=ATP synthase F1 sector subunit beta; AltName: Full=F-ATPase subunit beta	Carbamidomethylation (DHKE X@N-term)	D86	TGKAISVPVGdATLGRVFNVL	0	158000000	116000	113000000	0	98700000
Bacillus sp. Bc15	A0A1M7D7Z9	RecName: Full=ATP synthase subunit beta; AltName: Full=ATP synthase F1 sector subunit beta; AltName: Full=F-ATPase subunit beta	Phosphorylation (STY)	T88	KAISVPVGDAtLGRVFNVLGD	0	158000000	116000	113000000	0	98700000
Bacillus sp. Bc15	A0A1M7D7Z9	RecName: Full=ATP synthase subunit beta; AltName: Full=ATP synthase F1 sector subunit beta; AltName: Full=F-ATPase subunit beta	Pyro-glu from Q	Q118	ADVHRDPIHRqAPAFEELSTK	3200000	66400000	0	58600000	0	39200000
Bacillus sp. Bc15	A0A1M7D7Z9	RecName: Full=ATP synthase subunit beta; AltName: Full=ATP synthase F1 sector subunit beta; AltName: Full=F-ATPase subunit beta	Oxidation (M)	M210	SDSGVIKKTAmVFGQMNEPPG	60900000	14000000	10800000	6590000	17300000	3180000	72400	0	404000	0	17700000	12500000	8620000	6420000	0	0	4350000	1980000	0	143000	4620000	1750000	1940000	1120000	404000	1470000	0	3250000	0	0	14800000	8470000	0	0	0	0	141000	0	0	0	0	0
Bacillus sp. Bc15	A0A1M7D7Z9	RecName: Full=ATP synthase subunit beta; AltName: Full=ATP synthase F1 sector subunit beta; AltName: Full=F-ATPase subunit beta	Fluorination	F212	SGVIKKTAMVfGQMNEPPGAR	0	75800000	607000	16800000	0	20500000
Bacillus sp. Bc15	A0A1M7D7Z9	RecName: Full=ATP synthase subunit beta; AltName: Full=ATP synthase F1 sector subunit beta; AltName: Full=F-ATPase subunit beta	Deamidation (NQ)	Q214	VIKKTAMVFGqMNEPPGARQR	3650000	72100000	798000	16600000	0	20500000	72400	0	0	404000	0	30200000
Bacillus sp. Bc15	A0A1M7D7Z9	RecName: Full=ATP synthase subunit beta; AltName: Full=ATP synthase F1 sector subunit beta; AltName: Full=F-ATPase subunit beta	Oxidation (M)	M215	IKKTAMVFGQmNEPPGARQRV	7300000	68500000	3000000	14400000	108000	20400000	0	72400	0	404000	2720000	27500000	134000	14900000	0	0	0	6320000
Bacillus sp. Bc15	A0A1M7D7Z9	RecName: Full=ATP synthase subunit beta; AltName: Full=ATP synthase F1 sector subunit beta; AltName: Full=F-ATPase subunit beta	Phosphorylation (STY)	T231	ARQRVALTGLtMAEHFRDEQG	144000	7880000	0	0	0	0
Bacillus sp. Bc15	A0A1M7D7Z9	RecName: Full=ATP synthase subunit beta; AltName: Full=ATP synthase F1 sector subunit beta; AltName: Full=F-ATPase subunit beta	Oxidation (M)	M232	RQRVALTGLTmAEHFRDEQGQ	3750000	4270000	0	0	0	0
Bacillus sp. Bc15	A0A1M7D7Z9	RecName: Full=ATP synthase subunit beta; AltName: Full=ATP synthase F1 sector subunit beta; AltName: Full=F-ATPase subunit beta	Sodium adduct	E234	RVALTGLTMAeHFRDEQGQDV	144000	7880000	0	0	0	0
Bacillus sp. Bc15	A0A1M7D7Z9	RecName: Full=ATP synthase subunit beta; AltName: Full=ATP synthase F1 sector subunit beta; AltName: Full=F-ATPase subunit beta	Deamidation (NQ)	Q256	LFIDNIFRFTqAGSEVSALLG	0	0	0	0	3310000	10700000
Bacillus sp. Bc15	A0A1M7D7Z9	RecName: Full=ATP synthase subunit beta; AltName: Full=ATP synthase F1 sector subunit beta; AltName: Full=F-ATPase subunit beta	Oxidation (M)	M268	GSEVSALLGRmPSAVGYQPTL	0	18600000	1470000	72200	602000	1940000													180000	1520000	0	2400000	0	2440000	1040000	2510000	1760000	6790000	4350000	0	0	25500000	1780000	1650000	4910000	3390000	0	1800000	0	198000	3460000	1090000	0	3320000
Bacillus sp. Bc15	A0A1M7D7Z9	RecName: Full=ATP synthase subunit beta; AltName: Full=ATP synthase F1 sector subunit beta; AltName: Full=F-ATPase subunit beta	Deamidation (NQ)	Q275	LGRMPSAVGYqPTLATEMGQL	143000	18400000	0	1540000	0	2540000
Bacillus sp. Bc15	A0A1M7D7Z9	RecName: Full=ATP synthase subunit beta; AltName: Full=ATP synthase F1 sector subunit beta; AltName: Full=F-ATPase subunit beta	Oxidation (M)	M282	VGYQPTLATEmGQLQERITST	143000	18400000	1310000	237000	602000	1940000	0	0	0	2120000	260000	14500000							180000	1520000	0	2400000	0	2440000	1040000	2510000	2500000	6050000	4350000	0	790000	24700000	0	3430000	4910000	3390000	0	1800000	0	198000	4550000	0	0	3320000
Bacillus sp. Bc15	A0A1M7D7Z9	RecName: Full=ATP synthase subunit beta; AltName: Full=ATP synthase F1 sector subunit beta; AltName: Full=F-ATPase subunit beta	Deamidation followed by a methylation	Q334	ATTNLERRLTqMGIYPAVDPL	0	33000000	65400	3490000	0	4100000
Bacillus sp. Bc15	A0A1M7D7Z9	RecName: Full=ATP synthase subunit beta; AltName: Full=ATP synthase F1 sector subunit beta; AltName: Full=F-ATPase subunit beta	Oxidation (M)	M335	TTNLERRLTQmGIYPAVDPLA	1880000	31100000	0	3560000	913000	3190000	0	4610000	0	34400000	624000	50300000																			5400000	47100000	0	0	0	0	5380000	0	0	0	0	0
Pantoea sp. YR343	J2VJQ8	RecName: Full=60 kDa chaperonin; AltName: Full=GroEL protein; AltName: Full=Protein Cpn60	Dehydration	T48	VVLDKSFGAPtITKDGVSVAR	2380000	1230000000	0	1740000000	4520000	1190000000	5190000	2360000000	6410000	4440000000	6670000	3300000000																									5970000	2680000000	3790000	1420000000	3500000	1400000000	6350000	2230000000
Pantoea sp. YR343	J2VJQ8	RecName: Full=60 kDa chaperonin; AltName: Full=GroEL protein; AltName: Full=Protein Cpn60	Deamidation (NQ)	N68	REIELEDKFEnMGAQMVKEVA	226000	84100000	0	1910000	0	23900000																															1750000	48500000	4850000	200000000	24500000	437000000
Pantoea sp. YR343	J2VJQ8	RecName: Full=60 kDa chaperonin; AltName: Full=GroEL protein; AltName: Full=Protein Cpn60	Oxidation (M)	M69	EIELEDKFENmGAQMVKEVAS	23400000	60900000	0	1910000	15700000	8160000	1080000	18600000	405000	25000000	2090000	24900000																									0	50200000	1970000	202000000	21100000	441000000	190000	221000000
Pantoea sp. YR343	J2VJQ8	RecName: Full=60 kDa chaperonin; AltName: Full=GroEL protein; AltName: Full=Protein Cpn60	Oxidation (M)	M73	EDKFENMGAQmVKEVASKAND	18900000	65300000	0	1910000	15300000	8570000	1080000	18600000	405000	25000000	2090000	24900000																									0	50200000	76200000	128000000	66500000	395000000	52700000	169000000
Pantoea sp. YR343	J2VJQ8	RecName: Full=60 kDa chaperonin; AltName: Full=GroEL protein; AltName: Full=Protein Cpn60	Oxidation (M)	M111	TEGLKAVAAGmNPMDLKRGID	11800000	1870000000	581000000	1890000000	8780000	1380000000	107000000	1840000000	416000000	3860000000	60200000	3850000000	505000000	3750000000	294000000	2550000000	42800000	3120000000	876000000	2660000000	1350000000	2080000000	564000000	3050000000	23500000	2440000000	725000000	2710000000	730000000	2440000000	874000000	3500000000	207000000	3360000000	34000000	3680000000	842000000	2420000000	14400000	1570000000	501000000	958000000	1610000000	1280000000
Pantoea sp. YR343	J2VJQ8	RecName: Full=60 kDa chaperonin; AltName: Full=GroEL protein; AltName: Full=Protein Cpn60	Oxidation (M)	M114	LKAVAAGMNPmDLKRGIDKAV	629000000	1250000000	213000000	2260000000	594000000	794000000	717000000	1210000000	1230000000	3010000000	1480000000	2430000000	1410000000	2840000000	1120000000	1710000000	742000000	2420000000	1010000000	2520000000	718000000	2690000000	1400000000	2190000000	735000000	1710000000	707000000	2720000000	475000000	2700000000	662000000	3760000000	1320000000	2190000000	1550000000	2140000000	932000000	2310000000	551000000	1020000000	11900000	1440000000	44300000	2840000000
Pantoea sp. YR343	J2VJQ8	RecName: Full=60 kDa chaperonin; AltName: Full=GroEL protein; AltName: Full=Protein Cpn60	Oxidation (M)	M166	ETVGTLIADAmDKVGKEGVIT	2670000	0	149000	0	0	0	151000	0	0	0	0	0																									0	0	24300000	3970000	7520000	0	3790000	3870000
Pantoea sp. YR343	J2VJQ8	RecName: Full=60 kDa chaperonin; AltName: Full=GroEL protein; AltName: Full=Protein Cpn60	Pyro-glu from E	E232	LADKKISNIReMLPVLEAVAK	19200	1300000000	240000	617000000	137000	747000000							12000000	5200000000	0	2890000000	0	5410000000	0	1600000000	10400000	2270000000	585000	2750000000	125000	2650000000	6650000	2980000000	0	2370000000	20600000	7140000000	470000	3110000000	0	3490000000	8380000	2950000000	13800000	2060000000	1780000	1570000000	13900000	3370000000
Pantoea sp. YR343	J2VJQ8	RecName: Full=60 kDa chaperonin; AltName: Full=GroEL protein; AltName: Full=Protein Cpn60	Oxidation (M)	M233	ADKKISNIREmLPVLEAVAKA	530000000	775000000	363000000	254000000	461000000	287000000	1130000000	1140000000	731000000	4200000000	470000000	3580000000	2000000000	3280000000	1430000000	1510000000	1790000000	3630000000	610000000	1040000000	658000000	1650000000	1070000000	1790000000	716000000	2130000000	1440000000	1680000000	1400000000	1130000000	1510000000	5990000000	1100000000	2150000000	1090000000	2650000000	1040000000	2050000000	783000000	1440000000	277000000	1400000000	1360000000	2160000000
Pantoea sp. YR343	J2VJQ8	RecName: Full=60 kDa chaperonin; AltName: Full=GroEL protein; AltName: Full=Protein Cpn60	Dehydration	D334	VINKDTTTIIdGVGDQGAISG	0	438000000	774000	608000000	0	399000000
Pantoea sp. YR343	J2VJQ8	RecName: Full=60 kDa chaperonin; AltName: Full=GroEL protein; AltName: Full=Protein Cpn60	Pyro-glu from Q	Q351	AISGRVTQIRqQIEEATSDYD	163000000	549000000	282000000	451000000	160000000	411000000	56400000	145000000	66700000	96100000	59100000	71300000	2580000	0	3300000	2870000	0	0	5230000	7150000	4450000	4570000	1450000	1230000	20100000	41700000	19100000	18700000	9290000	5810000	83800000	98600000	54300000	80100000	34400000	45900000	75800000	119000000	161000000	251000000	263000000	425000000	165000000	243000000
Pantoea sp. YR343	J2VJQ8	RecName: Full=60 kDa chaperonin; AltName: Full=GroEL protein; AltName: Full=Protein Cpn60	Deamidation (NQ)	Q352	ISGRVTQIRQqIEEATSDYDK	531000	712000000	0	733000000	0	571000000																															0	195000000	0	412000000	178000	688000000
Pantoea sp. YR343	J2VJQ8	RecName: Full=60 kDa chaperonin; AltName: Full=GroEL protein; AltName: Full=Protein Cpn60	Oxidation (M)	M389	LKVGAATEVEmKEKKARVEDA	43600000	786000000	75300000	2980000	21600000	719000000	11400000	116000000	0	68900000	0	43800000													1800000	11400000	5390000	4440000	0	0	22600000	93900000	0	76800000	0	7210000	0	130000000	0	185000000	33100000	906000000	0	194000000
Pantoea sp. YR343	J2VJQ8	RecName: Full=60 kDa chaperonin; AltName: Full=GroEL protein; AltName: Full=Protein Cpn60	Dehydration	D398	EMKEKKARVEdALHATRAAVE	7590000	1330000000	1200000	1640000000	552000	1140000000	5850000	2340000000	5850000	2720000000	18300000	2180000000	15400000	1690000000	9120000	1850000000	13800000	1930000000	75700	2340000000	11100000	2230000000	10300000	2060000000	2370000	1490000000	8160000	1340000000	7690000	1810000000	23000000	2500000000	20200000	2220000000	17900000	2410000000	17800000	1960000000	11600000	1280000000	1880000	1310000000	19800000	2090000000
Pantoea sp. YR343	J2VJQ8	RecName: Full=60 kDa chaperonin; AltName: Full=GroEL protein; AltName: Full=Protein Cpn60	Oxidation (M)	M449	NVGIKVALRAmEAPLRQIVSN	39800000	547000000	0	606000000	0	483000000
Pantoea sp. YR343	J2VJQ8	RecName: Full=60 kDa chaperonin; AltName: Full=GroEL protein; AltName: Full=Protein Cpn60	Pyro-glu from Q	Q455	ALRAMEAPLRqIVSNAGEEPS	23000000	391000000	45400000	623000000	18600000	387000000																									6370000	104000000	0	66400000	0	47400000	7690000	110000000	21200000	247000000	31100000	386000000	13600000	173000000
Pantoea sp. YR343	J2VJQ8	RecName: Full=60 kDa chaperonin; AltName: Full=GroEL protein; AltName: Full=Protein Cpn60	Deoxy	S458	AMEAPLRQIVsNAGEEPSVVA	0	414000000	2620000	666000000	0	406000000
Pantoea sp. YR343	J2VJQ8	RecName: Full=60 kDa chaperonin; AltName: Full=GroEL protein; AltName: Full=Protein Cpn60	Deamidation (NQ)	N459	MEAPLRQIVSnAGEEPSVVAN	0	414000000	0	668000000	2310000	404000000
Pantoea sp. YR343	J2VJQ8	RecName: Full=60 kDa chaperonin; AltName: Full=GroEL protein; AltName: Full=Protein Cpn60	Deamidation (NQ)	N469	NAGEEPSVVAnNVKAGDGNYG	27800000	386000000	58600000	619000000	34300000	372000000	6740000	91800000	8570000	188000000	8310000	161000000							117000	14700000	0	8730000	0	3910000	962000	31300000	1630000	36700000	0	14400000	4730000	105000000	2280000	64100000	1460000	46000000	7180000	111000000	17800000	250000000	10400000	411000000	11100000	176000000
Pseudomonas sp. GM17	WP_007924207.1	RecName: Full=Elongation factor Tu; Short=EF-Tu	Deamidation (NQ)	N9	**MAKEKFERnKPHVNVGTIG	13900000	860000000	2460000	508000000	0	53600000	3640000	360000000	0	262000000	0	472000000	1380000	896000000	226000000	1620000000	16400000	837000000	19200000	432000000	25900000	554000000	40300000	1840000000	18600000	850000000	20800000	907000000	18000000	1170000000	52700000	1050000000	44200000	1160000000	224000000	1450000000	66300000	1600000000	47900000	1110000000	14900000	1050000000	28100000	846000000
Pseudomonas sp. GM17	WP_007924207.1	RecName: Full=Elongation factor Tu; Short=EF-Tu	Deamidation (NQ)	N14	EKFERNKPHVnVGTIGHVDHG	3620000	976000000	376000	577000000	0	121000000	0	492000000	0	563000000	3060000	752000000	28400000	1080000000	133000000	1940000000	3650000	1260000000	5090000	818000000	2090000	902000000	22500000	2210000000	20600000	1110000000	7710000	1210000000	11600000	1350000000	8610000	1270000000	21400000	1580000000	46600000	1980000000	38500000	1800000000	30200000	1210000000	38800000	1160000000	30200000	1030000000
Pseudomonas sp. GM17	WP_007924207.1	RecName: Full=Elongation factor Tu; Short=EF-Tu	Dehydration	T33	HGKTTLTAALtRVCSEVFGSA	327000	1320000000	651000	1420000000	0	1220000000	2780000	3570000000	272000	3690000000	3740000	1130000000	9710000	790000000	2600000	4000000000	4110000	7670000000	2910000	4070000000	6330000	3360000000	9890000	5910000000	7090000	4630000000	9500000	8750000000	4110000	7640000000	14500000	6250000000	3630000	5310000000	25200000	6340000000	7790000	3450000000	8230000	2850000000	1930000	2090000000	9280000	3480000000
Pseudomonas sp. GM17	WP_007924207.1	RecName: Full=Elongation factor Tu; Short=EF-Tu	Oxidation or Hydroxylation	P54	RVDFDKIDSApEEKARGITIN	23000000	70200000	106000000	48900000	7020000	60000000	84200000	498000000	63000000	507000000	41400000	639000000	28500000	415000000	55600000	248000000	26300000	602000000	3320000	215000000	52400000	240000000	11400000	198000000	13600000	130000000	77100000	430000000	90900000	502000000	452000000	3130000000	184000000	1010000000	162000000	788000000	123000000	463000000	198000000	478000000	7230000	385000000	48000000	665000000
Pseudomonas sp. GM17	WP_007924207.1	RecName: Full=Elongation factor Tu; Short=EF-Tu	Ethanolation (KR)	K57	FDKIDSAPEEkARGITINTAH	41600000	51600000	7310000	148000000	24200000	42800000	205000000	377000000	180000000	390000000	290000000	391000000	120000000	324000000	107000000	196000000	339000000	289000000	158000000	60000000	118000000	175000000	33500000	176000000	16800000	127000000	133000000	374000000	171000000	422000000	487000000	3080000000	216000000	981000000	186000000	764000000	118000000	467000000	147000000	529000000	113000000	270000000	219000000	495000000
Pseudomonas sp. GM17	WP_007924207.1	RecName: Full=Elongation factor Tu; Short=EF-Tu	Dehydration	T62	SAPEEKARGItINTAHVEYDS	380000	293000000	0	0	0	153000000							112000	2470000000	0	1230000000	0	143000000													0	1090000000	0	2980000000	69900	3110000000	83500	2790000000	1920000	3230000000	0	1350000000	3730000	4160000000
Pseudomonas sp. GM17	WP_007924207.1	RecName: Full=Elongation factor Tu; Short=EF-Tu	2-amino-3-oxo-butanoic_acid	T62	SAPEEKARGItINTAHVEYDS	0	293000000	0	0	176000	153000000							578000	2470000000	0	1230000000	0	143000000	1140000	183000000	15500	1800000000	0	510000000	45800	940000000	0	907000000	302000	996000000	0	1090000000	3770000	2980000000	18700000	3110000000	3100000	2790000000	0	3230000000	2170000	1350000000	5600000	4160000000
Pseudomonas sp. GM17	WP_007924207.1	RecName: Full=Elongation factor Tu; Short=EF-Tu	Deamidation (NQ)	N64	PEEKARGITInTAHVEYDSNI	117000	293000000	0	0	768000	153000000	0	180000000	1840000	113000000	218000	242000000	0	2570000000	2030000	1250000000	18100000	125000000	6690000	179000000	26500000	1800000000	5570000	507000000	18800000	923000000	201000	907000000	0	998000000	48100000	1040000000	51500000	2930000000	52300000	3070000000	5200000	2820000000	71600000	3170000000	15000000	1340000000	48100000	4140000000
Pseudomonas sp. GM17	WP_007924207.1	RecName: Full=Elongation factor Tu; Short=EF-Tu	2-amino-3-oxo-butanoic_acid	T65	EEKARGITINtAHVEYDSNIR	8290000	1250000000	0	536000000	0	1570000000
Pseudomonas sp. GM17	WP_007924207.1	RecName: Full=Elongation factor Tu; Short=EF-Tu	Formylation	H76	AHVEYDSNIRhYAHVDCPGHA	1940000	1570000000	0	4520000	0	599000000							1390000	3200000000	0	1070000000	0	640000000	0	466000000	717000	5100000000	1970000	2100000000	935000	1760000000	0	3390000000	1260000	2560000000	3200000	2570000000	2840000	3340000000	2620000	3240000000	809000	2530000000	4070000	3800000000	2130000	3460000000	1780000	4900000000
Pseudomonas sp. GM17	WP_007924207.1	RecName: Full=Elongation factor Tu; Short=EF-Tu	Oxidation (HW)	H79	EYDSNIRHYAhVDCPGHADYV	2600000	1630000000	0	49700000	0	659000000																			0	1790000000	711000	3420000000	0	2590000000	0	2590000000	0	3480000000	2260000	3310000000	3110000	2580000000	0	3890000000	14400000	3560000000	0	4960000000
Pseudomonas sp. GM17	WP_007924207.1	RecName: Full=Elongation factor Tu; Short=EF-Tu	Oxidation or Hydroxylation	D81	DSNIRHYAHVdCPGHADYVKN	451000000	1190000000	0	50300000	0	683000000	0	436000000	64000000	274000000	0	1230000000	3950000	3240000000	0	1140000000	0	684000000	0	555000000	1070000	5170000000	76200000	2070000000	22100000	1800000000	0	3450000000	147000000	2450000000	0	2590000000	238000000	3270000000	0	3330000000	288000000	2320000000	4010000	3910000000	1070000000	2560000000	6880000	4980000000
Pseudomonas sp. GM17	WP_007924207.1	RecName: Full=Elongation factor Tu; Short=EF-Tu	Replacement of 2 protons by nickel	D81	DSNIRHYAHVdCPGHADYVKN	954000	1640000000	0	50300000	0	683000000	0	436000000	0	312000000	1850000	1230000000	17700000	3250000000	0	1140000000	0	684000000							1340000	1820000000	0	3450000000	0	2450000000	1040000	2590000000	10200000	3270000000	8570000	3330000000	9660000	2610000000	18100000	3910000000	11900000	3630000000	21800000	4980000000
Pseudomonas sp. GM17	WP_007924207.1	RecName: Full=Elongation factor Tu; Short=EF-Tu	Oxidation or Hydroxylation	P83	NIRHYAHVDCpGHADYVKNMI	171000000	1470000000	0	56400000	378000000	295000000	350000000	87000000	61300000	276000000	375000000	853000000	749000000	2520000000	496000000	648000000	264000000	429000000	202000000	364000000	2180000000	2990000000	692000000	1450000000	595000000	1240000000	1660000000	1790000000	1310000000	1300000000	972000000	1650000000	1020000000	2510000000	1340000000	2030000000	621000000	2020000000	1160000000	2800000000	177000000	3470000000	1420000000	3610000000
Pseudomonas sp. GM17	WP_007924207.1	RecName: Full=Elongation factor Tu; Short=EF-Tu	Dihydroxy	P83	NIRHYAHVDCpGHADYVKNMI	545000	1640000000	0	56400000	10800000	619000000	929000	257000000	1470000	337000000	3190000	1060000000	3360000	3270000000	576000	1060000000	0	608000000	0	564000000	11800000	4620000000	1310000	2010000000	2900000	1420000000	2660000	2890000000	1450000	1510000000	3240000	1650000000	3840000	3380000000	3970000	2030000000	4940000	2550000000	0	3740000000	14000000	3640000000	0	5030000000
Pseudomonas sp. GM17	WP_007924207.1	RecName: Full=Elongation factor Tu; Short=EF-Tu	Oxidation (HW)	H85	RHYAHVDCPGhADYVKNMITG	8700000	1630000000	4520000	51900000	18700000	664000000	0	438000000	41300000	297000000	80600000	1150000000	281000000	3000000000	129000000	1010000000	33400000	659000000	8080000	558000000	39700000	5120000000	105000000	2040000000	124000000	1710000000	146000000	3300000000	70700000	2540000000	54300000	2570000000	42300000	3490000000	17700000	3350000000	158000000	2490000000	12100000	3930000000	110000000	3550000000	280000000	4730000000
Pseudomonas sp. GM17	WP_007924207.1	RecName: Full=Elongation factor Tu; Short=EF-Tu	Sodium adduct	D87	YAHVDCPGHAdYVKNMITGAA	363000	1630000000	0	56400000	0	683000000							763000	3270000000	0	1140000000	0	684000000							195000	1830000000	0	3450000000	0	2610000000	0	2620000000	0	3530000000	1460000	3370000000	0	2640000000	2320000	3940000000	1230000	3660000000	0	5030000000
Pseudomonas sp. GM17	WP_007924207.1	RecName: Full=Elongation factor Tu; Short=EF-Tu	3-phosphoglyceryl	K90	VDCPGHADYVkNMITGAAQMD	1310000	1630000000	0	56400000	0	683000000
Pseudomonas sp. GM17	WP_007924207.1	RecName: Full=Elongation factor Tu; Short=EF-Tu	Pyro-glu from E	E118	AADGPMPQTReHILLSRQVGV	14500000	1430000000	0	207000000	3190000	535000000	5660000	555000000	2940000	1260000000	44300000	1420000000	25800000	2490000000	36600000	1420000000	4230000	1410000000	4040000	899000000	27200000	1730000000	4370000	1250000000	63600000	1320000000	13900000	1280000000	48000000	1870000000	119000000	2280000000	83000000	2550000000	89900000	3180000000	6520000	1900000000	15700000	1550000000	12900000	1280000000	16200000	2670000000
Pseudomonas sp. GM17	WP_007924207.1	RecName: Full=Elongation factor Tu; Short=EF-Tu	Asn->Asp substitution	N180	IIIGSALMALnGQDDNEMGTT	37300000	68000000	40200000	94300000	26600000	41100000	73800000	181000000	114000000	212000000	107000000	256000000	115000000	362000000	75600000	282000000	135000000	380000000	160000000	401000000	77800000	270000000	118000000	276000000	41500000	186000000	50400000	189000000	73600000	171000000	56000000	139000000	67600000	195000000	96200000	252000000	38400000	113000000	23700000	117000000	4990000	26600000	23200000	82500000
Pseudomonas sp. GM17	WP_007924207.1	RecName: Full=Elongation factor Tu; Short=EF-Tu	2-amino-3-oxo-butanoic_acid	T198	GTTAVKKLVEtLDTYIPEPER	0	963000000	57800	859000000	44800	638000000	28000000	2530000000	0	5690000000	0	5070000000	0	6030000000	55400000	3900000000	107000000	6260000000	30500	3010000000	0	4220000000	0	3870000000	0	3650000000	0	5290000000	6470000	2160000000	0	7020000000	85600000	6010000000	0	6700000000
Pseudomonas sp. GM17	WP_007924207.1	RecName: Full=Elongation factor Tu; Short=EF-Tu	Sodium adduct	D200	TAVKKLVETLdTYIPEPERAI	0	963000000	0	859000000	290000	638000000	5810000	2540000000	0	5690000000	0	5070000000	3160000	5980000000	7500000	3940000000	0	6360000000	1800000	3000000000	12600000	4200000000	12500000	3840000000	9250000	3630000000	5620000	5280000000	2300000	2170000000	13100000	6990000000	7090000	6080000000	12100000	6670000000	6110000	3410000000	3140000	4020000000	0	1990000000	7040000	4380000000
Pseudomonas sp. GM17	WP_007924207.1	RecName: Full=Elongation factor Tu; Short=EF-Tu	Carbamidomethylation (DHKE X@N-term)	D211	TYIPEPERAIdKPFLMPIEDV	831000	714000	0	0	0	0							727000	13500000	0	0	0	0	0	0	21300	475000	0	0	1400000	45900000	0	63500000	0	0	4350000	7760000	0	351000	0	106000000	0	2590000	1270000	62300	164000	37000	1940000	883000
Pseudomonas sp. GM17	WP_007924207.1	RecName: Full=Elongation factor Tu; Short=EF-Tu	Carbamylation	K212	YIPEPERAIDkPFLMPIEDVF	714000	0	0	0	0	0																			577000	0	0	7450000	0	0	0	3190000	0	351000	9190000	277000
Pseudomonas sp. GM17	WP_007924207.1	RecName: Full=Elongation factor Tu; Short=EF-Tu	Formylation	K212	YIPEPERAIDkPFLMPIEDVF	831000	0	0	0	0	0							727000	0	0	0	0	0	0	0	21300	475000	0	0	1400000	0	0	7450000	0	0	4350000	3190000	0	351000	0	277000	0	0	1270000	62300	164000	2450000	1940000	736000
Pseudomonas sp. GM17	WP_007924207.1	RecName: Full=Elongation factor Tu; Short=EF-Tu	Oxidation (M)	M216	PERAIDKPFLmPIEDVFSISG	714000	11100000	0	0	0	0	0	9620000	273000	1810000	0	68000000													577000	81800000	6000000	134000000	0	11000000	0	49900000	0	36800000	9190000	169000000							1420000	148000000
Pseudomonas sp. GM17	WP_007924207.1	RecName: Full=Elongation factor Tu; Short=EF-Tu	Deamidation (NQ)	Q243	GRVERGIVRIqEEVEIVGLRD	0	281000000	0	77700000	1040000	261000000	0	1180000000	32100000	1070000000	0	168000000
Pseudomonas sp. GM17	WP_007924207.1	RecName: Full=Elongation factor Tu; Short=EF-Tu	Oxidation (M)	M264	TQKTTCTGVEmFRKLLDEGRA	164000000	830000000	391000000	1120000000	317000000	971000000	658000000	1930000000	475000000	2430000000	415000000	2960000000	546000000	3640000000	576000000	3000000000	512000000	3670000000	1210000000	2830000000	551000000	2390000000	1050000000	2670000000	1990000000	3650000000	1170000000	1870000000	1170000000	3150000000	1460000000	4480000000	821000000	4240000000	1460000000	4460000000	406000000	2450000000	376000000	2020000000	310000000	1540000000	679000000	2780000000
Pseudomonas sp. GM17	WP_007924207.1	RecName: Full=Elongation factor Tu; Short=EF-Tu	Deamidation (NQ)	N277	KLLDEGRAGEnCGVLLRGTKR	0	1850000000	44900000	1530000000	35800000	1310000000	97700000	3440000000	89500000	4460000000	128000000	4010000000	0	4470000000	121000000	4520000000	108000000	4120000000	133000000	5620000000	114000000	4450000000	159000000	8400000000	96000000	4180000000	90300000	2770000000	188000000	3570000000	232000000	6390000000	167000000	5820000000	192000000	6150000000	176000000	3420000000	103000000	2890000000	101000000	2460000000	102000000	4260000000
Pseudomonas sp. GM17	WP_007924207.1	RecName: Full=Elongation factor Tu; Short=EF-Tu	Deamidation (NQ)	Q294	GTKRDDVERGqVLVKPGTVKP	12600000	2240000000	9280000	3380000000	2630000	1720000000	20600000	3380000000	58500000	9300000000	48300000	8440000000	36000000	6180000000	17700000	4740000000	44600000	11700000000	0	7160000000	13000000	6790000000	12800000	8060000000	15500000	4800000000	26800000	5260000000	31500000	7570000000	94400000	6910000000	73800000	8050000000	52600000	8600000000	34900000	4820000000	19700000	3480000000	24100000	2840000000	33000000	5120000000
Pseudomonas sp. GM17	WP_007924207.1	RecName: Full=Elongation factor Tu; Short=EF-Tu	Oxidation (M)	M372	MTVTLIKTIAmEDGLRFAIRE	0	924000000	57200000	1340000000	43400000	884000000	567000000	1900000000	378000000	2450000000	287000000	2700000000	599000000	3200000000	712000000	2570000000	464000000	3560000000	580000000	2720000000	759000000	2170000000	969000000	3020000000	888000000	3720000000	614000000	2580000000	557000000	3380000000	730000000	4100000000	890000000	3820000000	657000000	3970000000	264000000	3180000000	245000000	1850000000	285000000	2570000000	530000000	2560000000
Pseudomonas sp. GM17	WP_007924207.1	RecName: Full=Elongation factor Tu; Short=EF-Tu	Dehydration	D374	VTLIKTIAMEdGLRFAIREGG	7670000	916000000	0	1400000000	7830000	920000000	23400000	2440000000	0	2970000000	31700000	3010000000	43700000	3760000000	38000000	3270000000	0	4030000000	36100000	3270000000	34800000	2900000000	65300000	3950000000	28800000	4620000000	53500000	3170000000	40200000	3910000000	62000000	5120000000	57500000	4800000000	57100000	4900000000	32100000	3470000000	21200000	2140000000	18000000	2840000000	0	3190000000
Pseudomonas sp. GM17	WP_007924207.1	RecName: Full=Elongation factor Tu; Short=EF-Tu	Dimethylation(KR)	K394	GRTVGAGVVAkVIE*******	942000	864000000	0	1070000000	0	728000000							15000000	2770000000	6040000	1810000000	2010000	2920000000	4330000	2080000000	9980000	1510000000	4790000	1790000000	6000000	2370000000	7010000	1590000000	3580000	2200000000	0	2590000000	6810000	2190000000	5270000	2860000000	5760000	2330000000	4740000	1510000000	3820000	2240000000	7180000	1770000000
Bacillus sp. Bc15	A0A1M7IP63	RecName: Full=Enolase; AltName: Full=2-phospho-D-glycerate hydro-lyase; AltName: Full=2-phosphoglycerate dehydratase	Oxidation (M)	M1	**********mSTIIDVYARE	200000	0	0	0	0	0
Bacillus sp. Bc15	A0A1M7IP63	RecName: Full=Enolase; AltName: Full=2-phospho-D-glycerate hydro-lyase; AltName: Full=2-phosphoglycerate dehydratase	Sulfonation of N-terminus	A35	VYTESGAFGRaIVPSGASTGE	1250000	2790000000	0	1010000000	0	870000000
Bacillus sp. Bc15	A0A1M7IP63	RecName: Full=Enolase; AltName: Full=2-phospho-D-glycerate hydro-lyase; AltName: Full=2-phosphoglycerate dehydratase	2-amino-3-oxo-butanoic_acid	S39	SGAFGRAIVPsGASTGEHEAV	1970000	2790000000	5020000	1000000000	5370000	864000000	0	117000000	0	169000000	1390000	393000000							41500	193000000	0	322000000	0	298000000							4930000	715000000	0	35700000	0	59600000
Bacillus sp. Bc15	A0A1M7IP63	RecName: Full=Enolase; AltName: Full=2-phospho-D-glycerate hydro-lyase; AltName: Full=2-phosphoglycerate dehydratase	Replacement of 2 protons by calcium	E45	AIVPSGASTGeHEAVELRDGD	977000	2790000000	0	1010000000	0	870000000
Bacillus sp. Bc15	A0A1M7IP63	RecName: Full=Enolase; AltName: Full=2-phospho-D-glycerate hydro-lyase; AltName: Full=2-phosphoglycerate dehydratase	Carbamidomethylation (DHKE X@N-term)	A93	DVTDQAGIDRaMIELDGTPNK	5380000	444000000	4180000	306000000	7960000	235000000	0	0	2940000	0	0	22600000	893000	36000000	0	7760000	0	0	2290000	31500000	1080000	37700000	1780000	23300000	2690000	0	0	0	0	0	19500000	65400000	0	0	0	0	2120000	14500000	0	0	0	0
Bacillus sp. Bc15	A0A1M7IP63	RecName: Full=Enolase; AltName: Full=2-phospho-D-glycerate hydro-lyase; AltName: Full=2-phosphoglycerate dehydratase	Oxidation (M)	M94	VTDQAGIDRAmIELDGTPNKG	21800000	428000000	15500000	294000000	7070000	236000000
Bacillus sp. Bc15	A0A1M7IP63	RecName: Full=Enolase; AltName: Full=2-phospho-D-glycerate hydro-lyase; AltName: Full=2-phosphoglycerate dehydratase	Deamidation (NQ)	N138	LPLYRYLGGFnAKQLPTPMMN	17100000	379000000	0	224000000	13900000	207000000
Bacillus sp. Bc15	A0A1M7IP63	RecName: Full=Enolase; AltName: Full=2-phospho-D-glycerate hydro-lyase; AltName: Full=2-phosphoglycerate dehydratase	Acetylation (N-term)	E177	ILPVGAPTFKeSIRMGAEVFH	0	0	0	65500	141000	0
Bacillus sp. Bc15	A0A1M7IP63	RecName: Full=Enolase; AltName: Full=2-phospho-D-glycerate hydro-lyase; AltName: Full=2-phosphoglycerate dehydratase	Sodium adduct	E177	ILPVGAPTFKeSIRMGAEVFH	0	0	0	65500	141000	0
Bacillus sp. Bc15	A0A1M7IP63	RecName: Full=Enolase; AltName: Full=2-phospho-D-glycerate hydro-lyase; AltName: Full=2-phosphoglycerate dehydratase	Oxidation (M)	M181	GAPTFKESIRmGAEVFHALKA	296000000	362000000	29400000	65500	69500000	99500000	2050000	5630000	0	8880000	0	33700000	23100000	48200000	4320000	7110000	6360000	28900000	5230000	11700000	33800000	47600000	34800000	34200000	3300000	7270000	4040000	20600000	0	4070000	30000000	41200000	2010000	6910000	0	4630000	18900000	20200000	0	5820000	0	0
Bacillus sp. Bc15	A0A1M7IP63	RecName: Full=Enolase; AltName: Full=2-phospho-D-glycerate hydro-lyase; AltName: Full=2-phosphoglycerate dehydratase	Deamidation (NQ)	N199	LKAVLHDKGLnTAVGDEGGFA	759000	293000000	467000	74900000	0	2660000
Bacillus sp. Bc15	A0A1M7IP63	RecName: Full=Enolase; AltName: Full=2-phospho-D-glycerate hydro-lyase; AltName: Full=2-phosphoglycerate dehydratase	Deamidation (NQ)	Q311	LLTERIGDKVqLVGDDLFVTN	438000	453000000	0	57500000	0	176000000
Bacillus sp. Bc15	A0A1M7IP63	RecName: Full=Enolase; AltName: Full=2-phospho-D-glycerate hydro-lyase; AltName: Full=2-phosphoglycerate dehydratase	Oxidation (M)	M356	TLTETFEAIEmAKRAGYTAVV	40300	0	0	0	0	0
Bacillus sp. Bc15	A0A1M7IP63	RecName: Full=Enolase; AltName: Full=2-phospho-D-glycerate hydro-lyase; AltName: Full=2-phosphoglycerate dehydratase	2-amino-3-oxo-butanoic_acid	Y362	EAIEMAKRAGyTAVVSHRSGE	0	1560000000	0	771000000	2410000	599000000
Bacillus sp. Bc15	A0A1M7IP63	RecName: Full=Enolase; AltName: Full=2-phospho-D-glycerate hydro-lyase; AltName: Full=2-phosphoglycerate dehydratase	2-amino-3-oxo-butanoic_acid	T377	SHRSGETEDAtIADIAVATNA	0	259000000	0	221000000	148000	113000000
Bacillus sp. Bc15	A0A1M7IP63	RecName: Full=Enolase; AltName: Full=2-phospho-D-glycerate hydro-lyase; AltName: Full=2-phosphoglycerate dehydratase	Deamidation (NQ)	N386	ATIADIAVATnAGQIKTGSMS	1510000	264000000	0	221000000	169000	117000000													2240000	10900000	0	36700000	0	22900000													1610000	9910000	0	0	0	0
Bacillus sp. Bc15	A0A1M7IP63	RecName: Full=Enolase; AltName: Full=2-phospho-D-glycerate hydro-lyase; AltName: Full=2-phosphoglycerate dehydratase	Amidination of lysines or N-terminal amines with methyl acetimidate	Y404	SMSRTDRIAKyNQLLRIEDEL	830000	0	0	0	0	0
Pseudomonas sp. GM17	WP_007928419.1	RecName: Full=Uncharacterized protein PA3922; Flags: Precursor	Oxidation (M)	M41	AAKLGTSLTPmGAEMAGNSAG	253000	7530000	0	3710000	1360000	0	13800000	4200000	10900000	108000000	11600000	89600000	4720000	80300000	429000	7800000	11900000	2990000	2070000	0	2110000	21400000	603000	14900000	0	14100000	914000	20600000	0	0	0	10800000	0	10000000	630000	32000000	1320000	20700000	813000	37400000	0	2240000	4850000	33700000
Pseudomonas sp. GM17	WP_007928419.1	RecName: Full=Uncharacterized protein PA3922; Flags: Precursor	Oxidation (M)	M45	GTSLTPMGAEmAGNSAGTIPA	351000	24100000	0	11400000	1360000	12400000	14300000	25600000	9660000	133000000	12900000	117000000	4780000	104000000	2090000	6140000	11300000	3590000	2070000	0	2380000	21100000	607000	14900000	687000	13400000	985000	20500000	0	0	620000	10200000	687000	9320000	9140000	23500000	0	22000000	1070000	47000000	312000	1930000	2120000	53800000
Pseudomonas sp. GM17	WP_007928419.1	RecName: Full=Uncharacterized protein PA3922; Flags: Precursor	Deamidation (NQ)	N48	LTPMGAEMAGnSAGTIPAWKA	328000	24100000	0	11400000	0	13800000	0	39900000	953000	141000000	1110000	127000000	115000	109000000	0	8230000	0	14900000							0	14100000	1070000	20500000	0	0							372000	21600000	0	48100000	0	2240000	1840000	54100000
Pseudomonas sp. GM17	WP_007928419.1	RecName: Full=Uncharacterized protein PA3922; Flags: Precursor	Oxidation (M)	M114	MFKRYPETYKmPVYPSHRGAT	73800000	334000000	70200000	425000000	83500000	314000000	131000000	344000000	165000000	826000000	165000000	824000000	85500000	454000000	92600000	303000000	209000000	575000000	70900000	290000000	83100000	364000000	79200000	448000000	64700000	266000000	110000000	299000000	93900000	483000000	85200000	281000000	103000000	347000000	65400000	313000000	147000000	422000000	149000000	281000000	61400000	181000000	97400000	366000000
Pseudomonas sp. GM17	WP_007928419.1	RecName: Full=Uncharacterized protein PA3922; Flags: Precursor	Dehydration	S144	KENATKTNLVsGGNGLENFKT	0	101000000	0	121000000	25200000	96100000	91600000	207000000	5530000	732000000	7490000	632000000	0	531000000	80700000	458000000	0	483000000	116000000	460000000	41700000	254000000	65700000	374000000	33200000	459000000	16600000	368000000	0	355000000	57100000	368000000	77200000	429000000	102000000	407000000	49400000	503000000	0	360000000	0	227000000
Pseudomonas sp. GM17	WP_007928419.1	RecName: Full=Uncharacterized protein PA3922; Flags: Precursor	Deamidation (NQ)	N147	ATKTNLVSGGnGLENFKTAIP	101000000	0	121000000	0	96100000	25200000	198000000	91600000	236000000	501000000	162000000	477000000	145000000	386000000	165000000	373000000	118000000	365000000	0	576000000	75400000	214000000	140000000	299000000	124000000	368000000	109000000	274000000	56800000	297000000	140000000	285000000	150000000	350000000	119000000	390000000	183000000	370000000	161000000	198000000	111000000	116000000	143000000	232000000
Pseudomonas sp. GM17	WP_007928419.1	RecName: Full=Uncharacterized protein PA3922; Flags: Precursor	Deamidation (NQ)	Q270	AGQRRVRRAPqVSYDGPGTAA	0	345000000	124000	538000000	0	401000000							6020000	605000000	0	460000000	0	672000000							209000	513000000	0	365000000	0	405000000	1780000	412000000	0	404000000	299000	538000000
Pseudomonas sp. GM17	WP_007928419.1	RecName: Full=Uncharacterized protein PA3922; Flags: Precursor	Oxidation (M)	M291	DGLRTSDNLDmYNGAPDRYDW	8270000	148000000	7000000	213000000	16700000	144000000	69300000	275000000	5690000	292000000	7590000	389000000	20800000	259000000	24800000	167000000	10400000	281000000	15100000	168000000	17000000	130000000	16600000	148000000	21000000	176000000	12000000	110000000	21100000	152000000	0	137000000	18600000	146000000	19600000	167000000	26700000	218000000	21000000	145000000	10600000	82000000	30400000	143000000
Pseudomonas sp. GM17	WP_007928419.1	RecName: Full=Uncharacterized protein PA3922; Flags: Precursor	Deamidation (NQ)	N293	LRTSDNLDMYnGAPDRYDWKL	33500000	123000000	51700000	168000000	42700000	118000000	110000000	235000000	89900000	208000000	142000000	254000000	77200000	202000000	36300000	156000000	71800000	220000000	64600000	119000000	39800000	107000000	61500000	103000000	25700000	171000000	25100000	97100000	49400000	123000000	29300000	108000000	33400000	132000000	30700000	153000000	60300000	184000000	35000000	131000000	16300000	76300000	28000000	143000000
Pseudomonas sp. GM17	WP_007928419.1	RecName: Full=Uncharacterized protein PA3922; Flags: Precursor	Deamidation (NQ)	N335	YAEIIKAGHInQDLARYELRR	5780000	751000000	0	647000000	1250000	445000000	6800000	571000000	2780000	2300000000	23800000	1890000000	16800000	837000000	5090000	502000000	19300000	1020000000	6320000	434000000	2270000	403000000	2610000	465000000	7630000	348000000	5180000	498000000	7180000	458000000	0	460000000	12600000	750000000	20000000	987000000	18200000	916000000	2940000	629000000	0	428000000	16300000	815000000
Pseudomonas sp. GM17	WP_007928419.1	RecName: Full=Uncharacterized protein PA3922; Flags: Precursor	Deamidation (NQ)	Q336	AEIIKAGHINqDLARYELRRV	23400000	733000000	0	647000000	4350000	442000000	28500000	550000000	20800000	2280000000	30800000	1890000000	9510000	844000000	20900000	486000000	7020000	1040000000	10700000	430000000	11500000	393000000	5610000	462000000	9300000	346000000	5730000	498000000	1690000	464000000	9300000	451000000	4820000	757000000	9290000	997000000	18000000	916000000	8200000	624000000	1710000	427000000	2570000	828000000
Pseudomonas sp. GM17	WP_007928419.1	RecName: Full=Uncharacterized protein PA3922; Flags: Precursor	Dehydration	D337	EIIKAGHINQdLARYELRRVW	14200000	743000000	0	647000000	0	446000000	0	578000000	0	2300000000	8770000	1910000000	433000	853000000	767000	506000000	0	1040000000													0	460000000	1600000	761000000	2950000	1000000000	1660000	932000000	0	632000000	0	428000000	2570000	828000000
Pseudomonas sp. GM17	WP_007925594.1	---NA---	Oxidation (M)	M4	*******MTDmCSAQHCSGVS	0	23400000	0	27400000	971000	27700000	8410000	52100000	0	48600000	0	53200000	813000	45400000	0	20000000	243000	29400000	0	823000	372000	6150000	0	256000													5080000	69400000	0	0	0	0	278000	23500000
Pseudomonas sp. GM17	WP_007925594.1	---NA---	Deamidation (NQ)	Q66	RQSATQTKSIqTFVVGDPVLA	109000	657000	0	0	0	185000	0	197000	0	430000	521000	2480000																															690000	9520000
Pseudomonas sp. GM17	WP_007925594.1	---NA---	Asn->Asp substitution	N80	VGDPVLAYDPnGQSQVRDVAF	23700000	79500000	0	77800000	13900000	45500000	0	49500000	44400000	100000000	43700000	97200000	10300000	72300000	4990000	26600000	8540000	55400000	0	6850000	1410000	7300000	0	8180000													43100000	178000000	0	0	0	0	5600000	28000000
Pseudomonas sp. GM17	WP_007925594.1	---NA---	Deamidation (NQ)	Q82	DPVLAYDPNGqSQVRDVAFSN	109000	103000000	0	77800000	0	61300000
Pseudomonas sp. GM17	WP_007925594.1	---NA---	Asn->Asp substitution	N148	LRPGYQVLLAnGTPTEVTRLE	19700000	76400000	496000	39300000	5320000	34300000	34000000	3750000	88100000	93900000	72300000	93800000	29500000	66800000	16900000	17600000	27200000	30200000	0	0	741000	752000	0	3540000	0	318000	190000	2170000	0	0							70300000	70800000	0	0	0	0	2860000	25000000
Pseudomonas sp. GM17	WP_007925594.1	---NA---	Deamidation (NQ)	Q221	QRGTEPAVTTqAHDAAVNAHA	2540000	359000000	8530000	569000000	3360000	264000000	6030000	427000000	15600000	1020000000	10100000	918000000	4620000	480000000	1290000	163000000	4800000	382000000																			15700000	934000000	0	995000	0	0
Pseudomonas sp. GM17	WP_007925594.1	---NA---	Deamidation (NQ)	N228	VTTQAHDAAVnAHAASIKGVT	12700000	360000000	23000000	573000000	8750000	267000000	19200000	414000000	75800000	964000000	55200000	874000000	20200000	465000000	6250000	158000000	18400000	369000000	0	39300000	2880000	64000000	1910000	52400000	1030000	11800000	1530000	42700000	0	22000000	2200000	65500000	0	25200000	286000	24300000	56500000	896000000	0	995000	0	0	14100000	295000000
Pseudomonas sp. GM17	WP_007925594.1	---NA---	Deamidation (NQ)	Q245	KGVTLSARPKqALATFLASAS	0	82900000	0	24300000	3800000	3550000
Pseudomonas sp. GM17	WP_007925594.1	---NA---	Pyro-glu from Q	Q245	KGVTLSARPKqALATFLASAS	347000	82900000	11600000	24300000	11800000	3550000	14700000	62000000	18700000	72500000	8440000	6290000	10200000	73700000	6240000	35700000	9690000	33000000	2590000	0	432000	11600000	0	1940000	188000	0	159000	1480000	0	0							28200000	351000000	0	0	0	0	14500000	46700000
Pseudomonas sp. GM17	WP_007925594.1	---NA---	ISD (z+2)-series	Q245	KGVTLSARPKqALATFLASAS	0	82900000	0	24300000	182000	3550000
Pseudomonas sp. GM17	WP_007925594.1	---NA---	Amidation	K400	QPVGPTGLLCkSVADYLAPSV	1320000	111000000	0	231000000	0	193000000
Pseudomonas sp. GM17	WP_007925594.1	---NA---	Methylation(KR)	K400	QPVGPTGLLCkSVADYLAPSV	1320000	111000000	0	231000000	0	193000000
Pseudomonas sp. GM17	WP_007925594.1	---NA---	Dehydration	D442	AFFGYIPTKAdHPETGCHATD	0	255000000	1180000	564000000	192000	332000000	172000	311000000	465000	554000000	380000	627000000																									1630000	643000000	0	3160000	0	546000
Pseudomonas sp. GM17	WP_007925594.1	---NA---	Oxidation (HW)	H449	TKADHPETGChATDLDCRIET	18900000	236000000	20700000	544000000	6990000	325000000	36400000	274000000	33800000	528000000	57100000	577000000	26000000	236000000	10600000	129000000	23200000	268000000	1020000	41700000	2220000	68400000	3860000	63500000	0	13900000	1360000	29100000	0	24600000							73400000	572000000	0	3160000	0	546000	0	213000000
Pseudomonas sp. GM17	WP_007925594.1	---NA---	Dehydration	D454	PETGCHATDLdCRIETYRRAI	0	255000000	91800	565000000	0	332000000	0	290000000	0	558000000	543000	634000000
Pseudomonas sp. GM17	WP_007925594.1	---NA---	Deamidation (R)	R456	TGCHATDLDCrIETYRRAISF	2120000	252000000	0	565000000	6180000	326000000	2800000	289000000	8360000	547000000	11400000	624000000	3340000	259000000	0	139000000	2980000	288000000																			7330000	638000000	0	3160000	0	546000	1600000	211000000
Pseudomonas sp. GM17	WP_007925594.1	---NA---	Replacement of proton with ammonium ion	E467	IETYRRAISFePSPPCAGGPQ	13400000	112000000	21300000	231000000	13300000	84100000	15700000	93100000	44900000	343000000	54600000	299000000	32200000	168000000	8140000	38800000	26600000	131000000	2290000	20800000	5930000	35800000	2330000	19600000	756000	7400000	423000	12500000	1520000	5150000	641000	13100000	0	4030000	0	7110000	58700000	279000000	0	0	0	0	16000000	89800000
Pseudomonas sp. GM17	WP_007925594.1	---NA---	2-amino-3-oxo-butanoic_acid	S469	TYRRAISFEPsPPCAGGPQPA	0	125000000	39900	252000000	0	97400000
Pseudomonas sp. GM17	WP_007925594.1	---NA---	Oxidation or Hydroxylation	P471	RRAISFEPSPpCAGGPQPATL	0	125000000	20100000	232000000	0	97400000	7530000	101000000	18600000	376000000	15500000	342000000	6590000	196000000	3160000	43800000	6370000	154000000
Pseudomonas sp. GM17	WP_007925594.1	---NA---	Proline oxidation to pyroglutamic acid	P471	RRAISFEPSPpCAGGPQPATL	0	125000000	169000	232000000	0	97400000
Pseudomonas sp. GM17	WP_007925594.1	---NA---	Deamidation (NQ)	Q477	EPSPPCAGGPqPATLKLLYAI	0	125000000	2330000	250000000	0	97400000	2440000	106000000	16900000	377000000	0	358000000	4400000	198000000	1410000	45600000	8760000	152000000	0	23100000	548000	41200000	889000	21000000
Pseudomonas sp. GM17	WP_007925594.1	---NA---	2-amino-3-oxo-butanoic_acid	T499	GADIKAPVTLtFSDPLDQAEA	0	316000000	0	100000000	125000	195000000
Pantoea sp. YR343	J2VGC2	RecName: Full=Outer membrane protein A; AltName: Full=Outer membrane porin A; Flags: Precursor	Deamidation (NQ)	Q202	LSVGVSYRFGqEEDAAPVVAP	10300000	103000000	634000	135000000	0	51800000																			0	52000000	352000	87300000	0	29000000	0	149000000	0	106000000	617000	111000000	581000	187000000	6940000	516000000	1610000	780000000	1400000	237000000
Pantoea sp. YR343	J2VGC2	RecName: Full=Outer membrane protein A; AltName: Full=Outer membrane porin A; Flags: Precursor	Replacement of 2 protons by calcium	D205	GVSYRFGQEEdAAPVVAPAPA	1150000	89000000	0	118000000	0	37500000																									0	149000000	568000	86400000	0	89400000	0	151000000	9050000	415000000	10400000	605000000	897000	182000000
Pantoea sp. YR343	J2VGC2	RecName: Full=Outer membrane protein A; AltName: Full=Outer membrane porin A; Flags: Precursor	Replacement of proton with ammonium ion	D205	GVSYRFGQEEdAAPVVAPAPA	23300000	89000000	17600000	118000000	14300000	37500000	24700000	90900000	57100000	295000000	54200000	238000000	1550000	6430000	0	2950000	0	3450000	4970000	20500000	0	16000000	0	4500000	9130000	42900000	17000000	70700000	5850000	23100000	0	149000000	18900000	86400000	22500000	89400000	37000000	151000000	98600000	415000000	165000000	605000000	56400000	182000000
Pantoea sp. YR343	J2VGC2	RecName: Full=Outer membrane protein A; AltName: Full=Outer membrane porin A; Flags: Precursor	Deamidation followed by a methylation	Q254	GQQALDQLYSqLSSMDPKDGS	4130000	43700000	0	1440000	0	0																			0	11900000	788000	16400000	0	0
Pantoea sp. YR343	J2VGC2	RecName: Full=Outer membrane protein A; AltName: Full=Outer membrane porin A; Flags: Precursor	Methylation(others)	S257	ALDQLYSQLSsMDPKDGSVVV	1890000	45900000	0	1440000	0	0
Pantoea sp. YR343	J2VGC2	RecName: Full=Outer membrane protein A; AltName: Full=Outer membrane porin A; Flags: Precursor	Oxidation (M)	M258	LDQLYSQLSSmDPKDGSVVVL	41600000	6260000	1440000	0	0	0																			11900000	0	16400000	788000	0	0	11300000	21200000	2630000	0	0	0	49700000	10300000	554000000	256000000	367000000	111000000	170000000	122000000
Pantoea sp. YR343	J2VGC2	RecName: Full=Outer membrane protein A; AltName: Full=Outer membrane porin A; Flags: Precursor	Proline oxidation to pyroglutamic acid	P260	QLYSQLSSMDpKDGSVVVLGF	239000	47600000	0	1440000	0	0																															561000	59500000	0	810000000	665000	477000000
Pantoea sp. YR343	J2VGC2	RecName: Full=Outer membrane protein A; AltName: Full=Outer membrane porin A; Flags: Precursor	Formylation	K298	AQSVVDYLVSkGIPSNKISAR	1930000	1590000000	0	1940000000	0	1220000000	0	721000000	9060000	1760000000	0	1280000000																									0	1410000000	0	2840000000	17100000	5170000000
Pantoea sp. YR343	J2VGC2	RecName: Full=Outer membrane protein A; AltName: Full=Outer membrane porin A; Flags: Precursor	Deamidation (NQ)	N319	GMGKSNPVTGnTCDSVKGRNA	6700000	646000000	0	981000000	0	624000000	10800000	417000000	0	164000000	0	404000000																			2290000	440000000	0	353000000	0	245000000	7690000	691000000	38600000	1640000000	57400000	2640000000
Pantoea sp. YR343	J2VGC2	RecName: Full=Outer membrane protein A; AltName: Full=Outer membrane porin A; Flags: Precursor	Oxidation or Hydroxylation	D332	DSVKGRNALIdCLAPDRRVEI	0	535000000	5160000	701000000	0	1120000000
Paraburkholderia sp. BT03	WP_079482222.1	RecName: Full=Elongation factor Tu; Short=EF-Tu	Deamidation (NQ)	N14	GKFERTKPHVnVGTIGHVDHG	6330000	134000000	0	86900000	609000	104000000							3160000	208000000	4300000	230000000	2680000	466000000													13200000	172000000	6270000	394000000	2650000	359000000
Paraburkholderia sp. BT03	WP_079482222.1	RecName: Full=Elongation factor Tu; Short=EF-Tu	Deamidation (NQ)	Q49	KFGGEAKAYDqIDAAPEEKAR	0	632000000	2550000	583000000	0	407000000
Paraburkholderia sp. BT03	WP_079482222.1	RecName: Full=Elongation factor Tu; Short=EF-Tu	Methylation(KR)	K57	YDQIDAAPEEkARGITINTAH	476000000	115000000	465000000	115000000	287000000	97500000	37200000	9270000	124000000	25300000	127000000	0	24700000	0	7710000	0	23900000	0							12400000	0	25800000	0	3020000	0	5760000	0	4440000	0	15200000	0
Paraburkholderia sp. BT03	WP_079482222.1	RecName: Full=Elongation factor Tu; Short=EF-Tu	Dimethylation(KR)	K57	YDQIDAAPEEkARGITINTAH	80100000	115000000	464000000	115000000	308000000	97500000	5500000	9270000	140000000	25300000	144000000	0	718000	0	589000	0	23900000	0							2100000	0	718000	0	5740000	0	0	0	7990000	0	1890000	0
Paraburkholderia sp. BT03	WP_079482222.1	RecName: Full=Elongation factor Tu; Short=EF-Tu	Methylation(KR)	R59	QIDAAPEEKArGITINTAHVE	72100000	8020000	461000000	4430000	298000000	16900000	4150000	1350000	140000000	0	144000000	0	718000	0	589000	0	23900000	0							2100000	0	718000	0	5740000	0	0	0	7990000	0	1890000	0
Paraburkholderia sp. BT03	WP_079482222.1	RecName: Full=Elongation factor Tu; Short=EF-Tu	Dimethylation(KR)	R59	QIDAAPEEKArGITINTAHVE	476000000	8020000	465000000	4430000	286000000	16900000	37200000	1350000	124000000	0	127000000	0	24700000	0	7710000	0	23900000	0							12400000	0	25800000	0	3020000	0	5760000	0	4440000	0	15200000	0
Paraburkholderia sp. BT03	WP_079482222.1	RecName: Full=Elongation factor Tu; Short=EF-Tu	Deamidation (NQ)	N64	PEEKARGITInTAHVEYETAN	218000	88600000	0	0	0	25600000
Paraburkholderia sp. BT03	WP_079482222.1	RecName: Full=Elongation factor Tu; Short=EF-Tu	Formylation	H76	AHVEYETANRhYAHVDCPGHA	1940000	1560000000	0	4520000	0	599000000							1390000	3200000000	0	1070000000	0	640000000							935000	1760000000	0	3360000000	1260000	2560000000	3200000	2570000000	2840000	3330000000	2620000	3240000000
Paraburkholderia sp. BT03	WP_079482222.1	RecName: Full=Elongation factor Tu; Short=EF-Tu	Oxidation (HW)	H79	EYETANRHYAhVDCPGHADYV	2600000	1620000000	0	49700000	0	659000000																									0	2590000000	0	3470000000	2260000	3310000000
Paraburkholderia sp. BT03	WP_079482222.1	RecName: Full=Elongation factor Tu; Short=EF-Tu	Oxidation or Hydroxylation	D81	ETANRHYAHVdCPGHADYVKN	451000000	1180000000	0	50300000	0	683000000	0	435000000	64000000	273000000	0	1230000000	3950000	3240000000	0	1140000000	0	684000000							22100000	1790000000	0	3420000000	147000000	2450000000	0	2590000000	238000000	3260000000	0	3320000000
Paraburkholderia sp. BT03	WP_079482222.1	RecName: Full=Elongation factor Tu; Short=EF-Tu	Replacement of 2 protons by nickel	D81	ETANRHYAHVdCPGHADYVKN	954000	1630000000	0	50300000	0	683000000	0	435000000	0	311000000	1850000	1230000000	17700000	3240000000	0	1140000000	0	684000000													1040000	2590000000	10200000	3260000000	8570000	3320000000
Paraburkholderia sp. BT03	WP_079482222.1	RecName: Full=Elongation factor Tu; Short=EF-Tu	Oxidation or Hydroxylation	P83	ANRHYAHVDCpGHADYVKNMI	171000000	1460000000	0	56400000	378000000	295000000	350000000	86300000	61300000	276000000	375000000	853000000	749000000	2520000000	496000000	646000000	264000000	429000000							595000000	1230000000	1660000000	1760000000	1310000000	1300000000	972000000	1650000000	1020000000	2500000000	1340000000	2030000000
Paraburkholderia sp. BT03	WP_079482222.1	RecName: Full=Elongation factor Tu; Short=EF-Tu	Dihydroxy	P83	ANRHYAHVDCpGHADYVKNMI	545000	1630000000	0	56400000	10800000	619000000							3360000	3270000000	576000	1060000000	0	608000000							2900000	1410000000	2660000	2860000000	1450000	1510000000	3240000	1650000000	3840000	3370000000	3970000	2030000000
Paraburkholderia sp. BT03	WP_079482222.1	RecName: Full=Elongation factor Tu; Short=EF-Tu	Oxidation (HW)	H85	RHYAHVDCPGhADYVKNMITG	8700000	1620000000	4520000	51900000	18700000	664000000	0	437000000	41300000	296000000	80600000	1150000000	281000000	2990000000	129000000	1010000000	33400000	659000000							119000000	1710000000	146000000	3280000000	70700000	2540000000	54300000	2570000000	42300000	3480000000	15900000	3350000000
Paraburkholderia sp. BT03	WP_079482222.1	RecName: Full=Elongation factor Tu; Short=EF-Tu	Sodium adduct	D87	YAHVDCPGHAdYVKNMITGAA	363000	1630000000	0	56400000	0	683000000
Paraburkholderia sp. BT03	WP_079482222.1	RecName: Full=Elongation factor Tu; Short=EF-Tu	3-phosphoglyceryl	K90	VDCPGHADYVkNMITGAAQMD	1310000	1630000000	0	56400000	0	683000000
Paraburkholderia sp. BT03	WP_079482222.1	RecName: Full=Elongation factor Tu; Short=EF-Tu	Formylation	K251	VGEEIEIVGIkPTVKTTCTGV	1680000	119000000	0	0	0	13700000
Paraburkholderia sp. BT03	WP_079482222.1	RecName: Full=Elongation factor Tu; Short=EF-Tu	Oxidation (M)	M263	TVKTTCTGVEmFRKLLDQGQA	164000000	830000000	391000000	1120000000	317000000	971000000	658000000	1930000000	475000000	2430000000	415000000	2960000000	546000000	3640000000	576000000	3000000000	512000000	3670000000							1990000000	3650000000	1170000000	1870000000	1170000000	3150000000	1460000000	4480000000	821000000	4240000000	1460000000	4460000000
Paraburkholderia sp. BT03	WP_079482222.1	RecName: Full=Elongation factor Tu; Short=EF-Tu	Methylation(KR)	K350	VTGSIELPKDkEMVMPGDNVS	0	0	40800	9350000	0	732000
Paraburkholderia sp. BT03	WP_079482222.1	RecName: Full=Elongation factor Tu; Short=EF-Tu	Oxidation (M)	M352	GSIELPKDKEmVMPGDNVSIT	0	13300000	24300000	1620000	732000	666000
Paraburkholderia sp. BT03	WP_079482222.1	RecName: Full=Elongation factor Tu; Short=EF-Tu	Oxidation (M)	M354	IELPKDKEMVmPGDNVSITVK	0	13300000	19200000	6790000	732000	666000
Paraburkholderia sp. BT03	WP_079482222.1	RecName: Full=Elongation factor Tu; Short=EF-Tu	Oxidation (M)	M371	ITVKLINPIAmEEGLRFAIRE	0	88000000	15200000	29700000	37500000	17100000
Paraburkholderia sp. BT03	WP_079482222.1	RecName: Full=Elongation factor Tu; Short=EF-Tu	Dimethylation(KR)	K393	GRTVGAGVVAkILE*******	942000	864000000	0	1070000000	0	728000000							15000000	2770000000	6040000	1810000000	2010000	2920000000
Bacillus sp. Bc15	A0A1M7JSU0	RecName: Full=Alkyl hydroperoxide reductase C; AltName: Full=Peroxiredoxin; AltName: Full=Thioredoxin peroxidase	Oxidation (M)	M1	**********mLLIGTEVKPF	27100000	18300000	0	0	37200	0																															570000	5800000	0	6890000	0	845000
Bacillus sp. Bc15	A0A1M7JSU0	RecName: Full=Alkyl hydroperoxide reductase C; AltName: Full=Peroxiredoxin; AltName: Full=Thioredoxin peroxidase	Formylation	M1	**********mLLIGTEVKPF	12400000	18300000	0	0	37200	0
Bacillus sp. Bc15	A0A1M7JSU0	RecName: Full=Alkyl hydroperoxide reductase C; AltName: Full=Peroxiredoxin; AltName: Full=Thioredoxin peroxidase	Deamidation (NQ)	N14	IGTEVKPFKAnAYHNGEFIQV	247000000	1340000000	21700000	115000000	6010000	529000000																															0	273000000	0	48200000	2400000	42100000
Bacillus sp. Bc15	A0A1M7JSU0	RecName: Full=Alkyl hydroperoxide reductase C; AltName: Full=Peroxiredoxin; AltName: Full=Thioredoxin peroxidase	Ammonia-loss (N)	N14	IGTEVKPFKAnAYHNGEFIQV	16000000	1360000000	313000	133000000	1200000	533000000
Bacillus sp. Bc15	A0A1M7JSU0	RecName: Full=Alkyl hydroperoxide reductase C; AltName: Full=Peroxiredoxin; AltName: Full=Thioredoxin peroxidase	Dehydration	Y16	TEVKPFKANAyHNGEFIQVTD	1630000	1600000000	0	137000000	0	538000000
Bacillus sp. Bc15	A0A1M7JSU0	RecName: Full=Alkyl hydroperoxide reductase C; AltName: Full=Peroxiredoxin; AltName: Full=Thioredoxin peroxidase	Asn->Asp substitution	N18	VKPFKANAYHnGEFIQVTDES	4920000	1060000000	0	111000000	0	402000000
Bacillus sp. Bc15	A0A1M7JSU0	RecName: Full=Alkyl hydroperoxide reductase C; AltName: Full=Peroxiredoxin; AltName: Full=Thioredoxin peroxidase	Deamidation (NQ)	N18	VKPFKANAYHnGEFIQVTDES	531000000	1060000000	48600000	88300000	144000000	397000000	907000	21600000	0	1420000	0	40700000							0	9950000	693000	47800000	0	29000000	673000	33400000	297000	22300000	0	2370000	5720000	117000000	0	6700000	0	4480000	63900000	204000000	2730000	45500000	644000	43800000	0	30000000
Bacillus sp. Bc15	A0A1M7JSU0	RecName: Full=Alkyl hydroperoxide reductase C; AltName: Full=Peroxiredoxin; AltName: Full=Thioredoxin peroxidase	Ammonia-loss (N)	N18	VKPFKANAYHnGEFIQVTDES	19400000	1060000000	0	111000000	1560000	402000000																															4880000	204000000	0	45500000	0	43800000
Bacillus sp. Bc15	A0A1M7JSU0	RecName: Full=Alkyl hydroperoxide reductase C; AltName: Full=Peroxiredoxin; AltName: Full=Thioredoxin peroxidase	Deamidation (NQ)	Q23	ANAYHNGEFIqVTDESLKGKW	2620000	1610000000	467000	137000000	0	542000000
Bacillus sp. Bc15	A0A1M7JSU0	RecName: Full=Alkyl hydroperoxide reductase C; AltName: Full=Peroxiredoxin; AltName: Full=Thioredoxin peroxidase	2-amino-3-oxo-butanoic_acid	Y69	ATLKDLGVEVySVSTDTHFTH	80200	147000000	0	0	0	6550000
Bacillus sp. Bc15	A0A1M7JSU0	RecName: Full=Alkyl hydroperoxide reductase C; AltName: Full=Peroxiredoxin; AltName: Full=Thioredoxin peroxidase	Formylation	A81	VSTDTHFTHKaWHDSSETIGK	1670000	1120000000	0	480000000	0	997000000
Bacillus sp. Bc15	A0A1M7JSU0	RecName: Full=Alkyl hydroperoxide reductase C; AltName: Full=Peroxiredoxin; AltName: Full=Thioredoxin peroxidase	Oxidation (HW)	W82	STDTHFTHKAwHDSSETIGKI	44800000	1070000000	0	478000000	32300000	947000000																															4920000	315000000	0	83900000	0	77100000
Bacillus sp. Bc15	A0A1M7JSU0	RecName: Full=Alkyl hydroperoxide reductase C; AltName: Full=Peroxiredoxin; AltName: Full=Thioredoxin peroxidase	Tryptophan oxidation to kynurenin	W82	STDTHFTHKAwHDSSETIGKI	7090000	1070000000	0	478000000	0	947000000
Bacillus sp. Bc15	A0A1M7JSU0	RecName: Full=Alkyl hydroperoxide reductase C; AltName: Full=Peroxiredoxin; AltName: Full=Thioredoxin peroxidase	Dihydroxy	W82	STDTHFTHKAwHDSSETIGKI	0	1070000000	1570000	478000000	17200000	947000000
Bacillus sp. Bc15	A0A1M7JSU0	RecName: Full=Alkyl hydroperoxide reductase C; AltName: Full=Peroxiredoxin; AltName: Full=Thioredoxin peroxidase	Dehydration	S86	HFTHKAWHDSsETIGKIEYIM	721000	1120000000	0	480000000	0	997000000
Bacillus sp. Bc15	A0A1M7JSU0	RecName: Full=Alkyl hydroperoxide reductase C; AltName: Full=Peroxiredoxin; AltName: Full=Thioredoxin peroxidase	Oxidation (M)	M96	SETIGKIEYImIGDPTRTITT	197000000	232000000	4270000	6890000	71200000	100000000													0	0	945000	0	0	0
Bacillus sp. Bc15	A0A1M7JSU0	RecName: Full=Alkyl hydroperoxide reductase C; AltName: Full=Peroxiredoxin; AltName: Full=Thioredoxin peroxidase	Oxidation (M)	M112	RTITTNFNVLmEEEGLAARGT	2540000	8970000	0	0	0	0
Bacillus sp. Bc15	A0A1M7JSU0	RecName: Full=Alkyl hydroperoxide reductase C; AltName: Full=Peroxiredoxin; AltName: Full=Thioredoxin peroxidase	Oxidation (HW)	W170	NNPGEVCPAKwQEGSATLKPS	89300000	1540000000	0	0	18900000	160000000
Bacillus sp. Bc15	A0A1M7JSU0	RecName: Full=Alkyl hydroperoxide reductase C; AltName: Full=Peroxiredoxin; AltName: Full=Thioredoxin peroxidase	Formylation	W170	NNPGEVCPAKwQEGSATLKPS	0	1540000000	0	0	102000	160000000
Bacillus sp. Bc15	A0A1M7JSU0	RecName: Full=Alkyl hydroperoxide reductase C; AltName: Full=Peroxiredoxin; AltName: Full=Thioredoxin peroxidase	Tryptophan oxidation to oxolactone	W170	NNPGEVCPAKwQEGSATLKPS	0	1540000000	0	0	3110000	160000000
Bacillus sp. Bc15	A0A1M7JSU0	RecName: Full=Alkyl hydroperoxide reductase C; AltName: Full=Peroxiredoxin; AltName: Full=Thioredoxin peroxidase	Tryptophan oxidation to kynurenin	W170	NNPGEVCPAKwQEGSATLKPS	3320000	1540000000	0	0	0	160000000
Bacillus sp. Bc15	A0A1M7JSU0	RecName: Full=Alkyl hydroperoxide reductase C; AltName: Full=Peroxiredoxin; AltName: Full=Thioredoxin peroxidase	Dihydroxy	W170	NNPGEVCPAKwQEGSATLKPS	73800000	1540000000	0	0	39900000	160000000
Bacillus sp. Bc15	A0A1M7JSU0	RecName: Full=Alkyl hydroperoxide reductase C; AltName: Full=Peroxiredoxin; AltName: Full=Thioredoxin peroxidase	Deamidation (NQ)	Q171	NPGEVCPAKWqEGSATLKPSL	1920000	1710000000	0	0	102000	232000000
Bacillus sp. Bc15	A0A1M7JSU0	RecName: Full=Alkyl hydroperoxide reductase C; AltName: Full=Peroxiredoxin; AltName: Full=Thioredoxin peroxidase	Hydroxyheme	E172	PGEVCPAKWQeGSATLKPSLD	10400000	1700000000	0	0	0	232000000
Bacillus sp. Bc15	A0A1M7JSU0	RecName: Full=Alkyl hydroperoxide reductase C; AltName: Full=Peroxiredoxin; AltName: Full=Thioredoxin peroxidase	2-amino-3-oxo-butanoic_acid	S174	EVCPAKWQEGsATLKPSLDLV	131000	1710000000	0	0	0	232000000
Bacillus sp. Bc15	A0A1M7GZB7	RecName: Full=Dihydrolipoyl dehydrogenase; AltName: Full=Dihydrolipoamide dehydrogenase; AltName: Full=E3 component of pyruvate complex; AltName: Full=Membrane-bound ribosome protein complex 50 kDa subunit	Deamidation (NQ)	N60	VGCIPSKALInAGHRYENAMH	12900000	296000000	0	101000000	0	85900000
Bacillus sp. Bc15	A0A1M7GZB7	RecName: Full=Dihydrolipoyl dehydrogenase; AltName: Full=Dihydrolipoamide dehydrogenase; AltName: Full=E3 component of pyruvate complex; AltName: Full=Membrane-bound ribosome protein complex 50 kDa subunit	Deamidation (NQ)	N67	ALINAGHRYEnAMHSDDMGIT	8750000	397000000	2490000	210000000	344000	140000000
Bacillus sp. Bc15	A0A1M7GZB7	RecName: Full=Dihydrolipoyl dehydrogenase; AltName: Full=Dihydrolipoamide dehydrogenase; AltName: Full=E3 component of pyruvate complex; AltName: Full=Membrane-bound ribosome protein complex 50 kDa subunit	Oxidation (M)	M69	INAGHRYENAmHSDDMGITAE	30600000	376000000	13200000	208000000	44700000	95900000	13100000	39000000	0	25800000	0	105000000	4370000	44500000	0	7230000	0	28000000	0	20800000	5140000	18400000	0	22500000	1890000	10600000	558000	12700000	0	0
Bacillus sp. Bc15	A0A1M7GZB7	RecName: Full=Dihydrolipoyl dehydrogenase; AltName: Full=Dihydrolipoamide dehydrogenase; AltName: Full=E3 component of pyruvate complex; AltName: Full=Membrane-bound ribosome protein complex 50 kDa subunit	Carbamidomethylation (DHKE X@N-term)	H70	NAGHRYENAMhSDDMGITAEN	0	409000000	0	221000000	747000	140000000
Bacillus sp. Bc15	A0A1M7GZB7	RecName: Full=Dihydrolipoyl dehydrogenase; AltName: Full=Dihydrolipoamide dehydrogenase; AltName: Full=E3 component of pyruvate complex; AltName: Full=Membrane-bound ribosome protein complex 50 kDa subunit	Carbamidomethylation (DHKE X@N-term)	D72	GHRYENAMHSdDMGITAENVK	2610000	407000000	0	221000000	386000	140000000	793000	51300000	0	25800000	11900000	93200000	1800000	47300000	0	7230000	0	28000000	1240000	19500000	2100000	21600000	1590000	21600000	2270000	10700000	0	13200000	0	0	7210000	13200000	0	0	0	2490000
Bacillus sp. Bc15	A0A1M7GZB7	RecName: Full=Dihydrolipoyl dehydrogenase; AltName: Full=Dihydrolipoamide dehydrogenase; AltName: Full=E3 component of pyruvate complex; AltName: Full=Membrane-bound ribosome protein complex 50 kDa subunit	Oxidation (M)	M74	RYENAMHSDDmGITAENVKVD	146000000	263000000	10700000	210000000	1840000	139000000	9730000	42300000	0	25800000	0	105000000
Bacillus sp. Bc15	A0A1M7GZB7	RecName: Full=Dihydrolipoyl dehydrogenase; AltName: Full=Dihydrolipoamide dehydrogenase; AltName: Full=E3 component of pyruvate complex; AltName: Full=Membrane-bound ribosome protein complex 50 kDa subunit	Carbamidomethylation (DHKE X@N-term)	V129	AYFVDANTLRvMTEDAAQTYT	0	312000000	0	192000000	548000	203000000							717000	46800000	0	11000000	0	23800000	384000	15300000	1660000	27200000	5570000	27700000	4980000	17800000	3230000	9510000	0	0	17200000	34500000	0	4100000	376000	489000	272000	4410000	0	0	0	0
Bacillus sp. Bc15	A0A1M7GZB7	RecName: Full=Dihydrolipoyl dehydrogenase; AltName: Full=Dihydrolipoamide dehydrogenase; AltName: Full=E3 component of pyruvate complex; AltName: Full=Membrane-bound ribosome protein complex 50 kDa subunit	Oxidation (M)	M130	YFVDANTLRVmTEDAAQTYTF	102000000	210000000	5780000	187000000	85500000	118000000	27600000	43500000	0	28100000	0	80200000	13500000	34000000	4190000	6790000	4300000	19500000	3950000	11800000	9370000	19500000	6500000	26800000	5470000	17300000	3650000	9080000	0	0	11800000	38600000	1730000	2370000	489000	376000	900000	3780000	0	0	0	0
Bacillus sp. Bc15	A0A1M7GZB7	RecName: Full=Dihydrolipoyl dehydrogenase; AltName: Full=Dihydrolipoamide dehydrogenase; AltName: Full=E3 component of pyruvate complex; AltName: Full=Membrane-bound ribosome protein complex 50 kDa subunit	Deamidation (NQ)	N142	EDAAQTYTFKnAVLATGSTPI	3290000	158000000	0	48100000	0	30900000	0	23100000	195000	60800000	0	166000000	0	84100000	0	7370000	1080000	20200000
Bacillus sp. Bc15	A0A1M7GZB7	RecName: Full=Dihydrolipoyl dehydrogenase; AltName: Full=Dihydrolipoamide dehydrogenase; AltName: Full=E3 component of pyruvate complex; AltName: Full=Membrane-bound ribosome protein complex 50 kDa subunit	Deamidation (NQ)	N165	PGFKYSKRVInSTGALSLPEI	17500000	279000000	0	134000000	311000	81500000	0	50000000	0	96000000	23100000	215000000	4530000	91900000	0	23800000	0	60200000
Bacillus sp. Bc15	A0A1M7GZB7	RecName: Full=Dihydrolipoyl dehydrogenase; AltName: Full=Dihydrolipoamide dehydrogenase; AltName: Full=E3 component of pyruvate complex; AltName: Full=Membrane-bound ribosome protein complex 50 kDa subunit	Deamidation (NQ)	N278	YVLVTVGRRPnTQEIGLEQVG	11100000	1040000000	2760000	305000000	2160000	326000000	0	131000000	0	211000000	6260000	496000000	2000000	189000000	0	62300000	0	135000000	0	69600000	0	140000000	923000	154000000
Bacillus sp. Bc15	A0A1M7GZB7	RecName: Full=Dihydrolipoyl dehydrogenase; AltName: Full=Dihydrolipoamide dehydrogenase; AltName: Full=E3 component of pyruvate complex; AltName: Full=Membrane-bound ribosome protein complex 50 kDa subunit	Deamidation (NQ)	Q280	LVTVGRRPNTqEIGLEQVGVK	38900000	1040000000	0	320000000	17400000	319000000	0	131000000	0	211000000	14000000	488000000	0	191000000	0	62300000	1740000	133000000	0	69600000	473000	140000000	0	153000000
Bacillus sp. Bc15	A0A1M7GZB7	RecName: Full=Dihydrolipoyl dehydrogenase; AltName: Full=Dihydrolipoamide dehydrogenase; AltName: Full=E3 component of pyruvate complex; AltName: Full=Membrane-bound ribosome protein complex 50 kDa subunit	Deamidation (NQ)	Q286	RPNTQEIGLEqVGVKMTDRGI	12100000	1060000000	0	320000000	1700000	335000000	4460000	127000000	5330000	206000000	0	502000000							0	69600000	3800000	136000000	0	155000000	970000	57200000	0	103000000	0	19900000
Bacillus sp. Bc15	A0A1M7GZB7	RecName: Full=Dihydrolipoyl dehydrogenase; AltName: Full=Dihydrolipoamide dehydrogenase; AltName: Full=E3 component of pyruvate complex; AltName: Full=Membrane-bound ribosome protein complex 50 kDa subunit	2-amino-3-oxo-butanoic_acid	K290	QEIGLEQVGVkMTDRGIIEID	0	1070000000	2410000	318000000	0	336000000
Bacillus sp. Bc15	A0A1M7GZB7	RecName: Full=Dihydrolipoyl dehydrogenase; AltName: Full=Dihydrolipoamide dehydrogenase; AltName: Full=E3 component of pyruvate complex; AltName: Full=Membrane-bound ribosome protein complex 50 kDa subunit	Pyro-glu from Q	Q368	ELASVGYTKKqAEEAGMTVTV	0	5020000	287000	13900000	0	0
Bacillus sp. Bc15	A0A1M7GZB7	RecName: Full=Dihydrolipoyl dehydrogenase; AltName: Full=Dihydrolipoamide dehydrogenase; AltName: Full=E3 component of pyruvate complex; AltName: Full=Membrane-bound ribosome protein complex 50 kDa subunit	Oxidation (M)	M374	YTKKQAEEAGmTVTVSKFPFA	0	5020000	865000	13300000	0	0
Bacillus sp. Bc15	A0A1M7GZB7	RecName: Full=Dihydrolipoyl dehydrogenase; AltName: Full=Dihydrolipoamide dehydrogenase; AltName: Full=E3 component of pyruvate complex; AltName: Full=Membrane-bound ribosome protein complex 50 kDa subunit	Deamidation (NQ)	N386	VTVSKFPFAAnGRALSLNSTD	171000000	129000000	43100000	40700000	92000000	68300000													0	17100000	0	26300000	1620000	41300000							1370000	43200000	0	2980000	0	0
Paraburkholderia sp. BT03	WP_063497539.1	RecName: Full=Elongation factor Tu; Short=EF-Tu	Deamidation (NQ)	N14	GKFERTKPHVnVGTIGHVDHG	6330000	134000000	0	86900000	609000	104000000							3160000	208000000	4300000	230000000	2680000	466000000
Paraburkholderia sp. BT03	WP_063497539.1	RecName: Full=Elongation factor Tu; Short=EF-Tu	Deamidation (NQ)	Q49	KFGGEAKAYDqIDAAPEEKAR	0	632000000	2550000	583000000	0	407000000
Paraburkholderia sp. BT03	WP_063497539.1	RecName: Full=Elongation factor Tu; Short=EF-Tu	Methylation(KR)	K57	YDQIDAAPEEkARGITINTAH	476000000	115000000	465000000	115000000	287000000	97500000	37200000	9270000	124000000	25300000	127000000	0	24700000	0	7710000	0	23900000	0
Paraburkholderia sp. BT03	WP_063497539.1	RecName: Full=Elongation factor Tu; Short=EF-Tu	Dimethylation(KR)	K57	YDQIDAAPEEkARGITINTAH	80100000	115000000	464000000	115000000	308000000	97500000	5500000	9270000	140000000	25300000	144000000	0	718000	0	589000	0	23900000	0
Paraburkholderia sp. BT03	WP_063497539.1	RecName: Full=Elongation factor Tu; Short=EF-Tu	Methylation(KR)	R59	QIDAAPEEKArGITINTAHVE	72100000	8020000	461000000	4430000	298000000	16900000	4150000	1350000	140000000	0	144000000	0	718000	0	589000	0	23900000	0
Paraburkholderia sp. BT03	WP_063497539.1	RecName: Full=Elongation factor Tu; Short=EF-Tu	Dimethylation(KR)	R59	QIDAAPEEKArGITINTAHVE	476000000	8020000	465000000	4430000	286000000	16900000	37200000	1350000	124000000	0	127000000	0	24700000	0	7710000	0	23900000	0
Paraburkholderia sp. BT03	WP_063497539.1	RecName: Full=Elongation factor Tu; Short=EF-Tu	Deamidation (NQ)	N64	PEEKARGITInTAHVEYETAN	218000	88600000	0	0	0	25600000
Paraburkholderia sp. BT03	WP_063497539.1	RecName: Full=Elongation factor Tu; Short=EF-Tu	Formylation	H76	AHVEYETANRhYAHVDCPGHA	1940000	1560000000	0	4520000	0	599000000							1390000	3200000000	0	1070000000	0	640000000
Paraburkholderia sp. BT03	WP_063497539.1	RecName: Full=Elongation factor Tu; Short=EF-Tu	Oxidation (HW)	H79	EYETANRHYAhVDCPGHADYV	2600000	1620000000	0	49700000	0	659000000
Paraburkholderia sp. BT03	WP_063497539.1	RecName: Full=Elongation factor Tu; Short=EF-Tu	Oxidation or Hydroxylation	D81	ETANRHYAHVdCPGHADYVKN	451000000	1180000000	0	50300000	0	683000000	0	435000000	64000000	273000000	0	1230000000	3950000	3240000000	0	1140000000	0	684000000
Paraburkholderia sp. BT03	WP_063497539.1	RecName: Full=Elongation factor Tu; Short=EF-Tu	Replacement of 2 protons by nickel	D81	ETANRHYAHVdCPGHADYVKN	954000	1630000000	0	50300000	0	683000000	0	435000000	0	311000000	1850000	1230000000	17700000	3240000000	0	1140000000	0	684000000
Paraburkholderia sp. BT03	WP_063497539.1	RecName: Full=Elongation factor Tu; Short=EF-Tu	Oxidation or Hydroxylation	P83	ANRHYAHVDCpGHADYVKNMI	171000000	1460000000	0	56400000	378000000	295000000	350000000	86300000	61300000	276000000	375000000	853000000	749000000	2520000000	496000000	646000000	264000000	429000000
Paraburkholderia sp. BT03	WP_063497539.1	RecName: Full=Elongation factor Tu; Short=EF-Tu	Dihydroxy	P83	ANRHYAHVDCpGHADYVKNMI	545000	1630000000	0	56400000	10800000	619000000							3360000	3270000000	576000	1060000000	0	608000000
Paraburkholderia sp. BT03	WP_063497539.1	RecName: Full=Elongation factor Tu; Short=EF-Tu	Oxidation (HW)	H85	RHYAHVDCPGhADYVKNMITG	8700000	1620000000	4520000	51900000	18700000	664000000	0	437000000	41300000	296000000	80600000	1150000000	281000000	2990000000	129000000	1010000000	33400000	659000000
Paraburkholderia sp. BT03	WP_063497539.1	RecName: Full=Elongation factor Tu; Short=EF-Tu	Sodium adduct	D87	YAHVDCPGHAdYVKNMITGAA	363000	1630000000	0	56400000	0	683000000
Paraburkholderia sp. BT03	WP_063497539.1	RecName: Full=Elongation factor Tu; Short=EF-Tu	3-phosphoglyceryl	K90	VDCPGHADYVkNMITGAAQMD	1310000	1630000000	0	56400000	0	683000000
Paraburkholderia sp. BT03	WP_063497539.1	RecName: Full=Elongation factor Tu; Short=EF-Tu	Formylation	K251	VGEEIEIVGIkPTVKTTCTGV	1680000	119000000	0	0	0	13700000
Paraburkholderia sp. BT03	WP_063497539.1	RecName: Full=Elongation factor Tu; Short=EF-Tu	Oxidation (M)	M263	TVKTTCTGVEmFRKLLDQGQA	164000000	830000000	391000000	1120000000	317000000	971000000	658000000	1930000000	475000000	2430000000	415000000	2960000000	546000000	3640000000	576000000	3000000000	512000000	3670000000
Paraburkholderia sp. BT03	WP_063497539.1	RecName: Full=Elongation factor Tu; Short=EF-Tu	Methylation(KR)	K350	VTGSIELPKDkEMVMPGDNVS	0	0	40800	9350000	0	732000
Paraburkholderia sp. BT03	WP_063497539.1	RecName: Full=Elongation factor Tu; Short=EF-Tu	Oxidation (M)	M352	GSIELPKDKEmVMPGDNVSIT	0	13300000	24300000	1620000	732000	666000
Paraburkholderia sp. BT03	WP_063497539.1	RecName: Full=Elongation factor Tu; Short=EF-Tu	Oxidation (M)	M354	IELPKDKEMVmPGDNVSITVK	0	13300000	19200000	6790000	732000	666000
Paraburkholderia sp. BT03	WP_063497539.1	RecName: Full=Elongation factor Tu; Short=EF-Tu	Oxidation (M)	M371	ITVKLINPIAmEEGLRFAIRE	0	88000000	15200000	29700000	37500000	17100000
Paraburkholderia sp. BT03	WP_063497539.1	RecName: Full=Elongation factor Tu; Short=EF-Tu	Dimethylation(KR)	K393	GRTVGAGVVAkILE*******	942000	864000000	0	1070000000	0	728000000							15000000	2770000000	6040000	1810000000	2010000	2920000000
Pseudomonas sp. GM17	WP_007930358.1	RecName: Full=Chaperone protein ClpB	Oxidation (M)	M282	DVGLLQAGASmKGEFEQRLRQ	470000	26600000	30700000	233000	5420000	1200000
Pseudomonas sp. GM17	WP_007930358.1	RecName: Full=Chaperone protein ClpB	Methylation(KR)	K283	VGLLQAGASMkGEFEQRLRQV	0	27100000	0	31000000	506000	6110000
Pseudomonas sp. GM17	WP_007930358.1	RecName: Full=Chaperone protein ClpB	Oxidation (M)	M388	ILMMRGVASTmEQHHKVQILD	13700000	20800000	0	40300000	7430000	19600000	6120000	4420000	9280000	37300000	6440000	31700000	3220000	18700000	3620000	5450000	4210000	22400000	0	2360000	2910000	0	3060000	0	0	857000	1950000	0	511000	0	495000	1100000	0	1320000	0	1110000	13500000	27600000	0	0	0	0	4640000	10900000
Pseudomonas sp. GM17	WP_007930358.1	RecName: Full=Chaperone protein ClpB	Deamidation (NQ)	Q442	VAISLHAVPAqVDDSRRRIEA	1180000	108000000	0	2370000	0	51600000	0	33100000	2810000	95900000	0	98700000	0	70200000	0	29500000	253000	51100000
Pseudomonas sp. GM17	WP_007930358.1	RecName: Full=Chaperone protein ClpB	Oxidation (M)	M614	RIIGQDHALAmIAKRIQTSRA	533000	25500000	758000	0	2790000	10300000	1200000	4130000	3990000	12500000	773000	17400000	414000	95200	171000	4860000	0	7830000	0	1410000	321000	0	0	0													2110000	22500000	0	0	0	0	0	10800000
Pseudomonas sp. GM17	WP_007930358.1	RecName: Full=Chaperone protein ClpB	Oxidation (M)	M808	TVPYYPLSDEmLKAITRLQLE	1790000	0	0	0	78700	0	0	0	0	4130000	2120000	6790000																									845000	0	0	0	0	0
Pseudomonas sp. GM17	WP_007930358.1	RecName: Full=Chaperone protein ClpB	Oxidation (M)	M855	RCTEIESGGRmIDAILTNTLL	3960000	0	0	0	0	0
Pseudomonas sp. GM17	WP_007930358.1	RecName: Full=Chaperone protein ClpB	Oxidation (M)	M868	AILTNTLLPDmSREFLTRMLE	3960000	0	0	0	0	0
Pseudomonas sp. GM17	WP_007928274.1	RecName: Full=Porin-like protein GalP; AltName: Full=Gallate degradation protein P; Flags: Precursor	Deamidation (NQ)	N98	GIKLDSGGGTnGASATSYGGT	0	0	1860000	307000	0	0	36100000	3240000	25600000	5360000	31700000	3820000	34600000	14200000	44700000	9330000	66300000	11500000	39500000	5890000	38700000	5310000	38800000	18400000	43300000	4070000	30600000	6030000	16000000	24000000	40100000	7370000	25300000	3780000	42000000	7440000	47200000	5910000	32100000	37600000	40900000	4210000	21700000	6550000
Pseudomonas sp. GM17	WP_007928274.1	RecName: Full=Porin-like protein GalP; AltName: Full=Gallate degradation protein P; Flags: Precursor	Deamidation (NQ)	N115	YGGTVFPSESnGKAVDNYSSL	0	0	619000	1550000	0	0	14300000	25000000	7350000	23600000	13700000	21800000	13500000	35400000	19700000	34300000	28100000	49700000	16200000	29200000	14300000	29700000	26300000	30900000	6040000	41300000	10200000	26400000	33200000	6830000	10900000	36600000	7720000	21400000	13200000	36300000	22000000	31200000	60100000	9610000	15800000	29300000	4150000	24100000
Pseudomonas sp. GM17	WP_007928274.1	RecName: Full=Porin-like protein GalP; AltName: Full=Gallate degradation protein P; Flags: Precursor	Oxidation (M)	M157	LPVIVTNDGRmLPQTFQGGQI	1050000	46800000	0	116000000	1860000	35200000	18900000	70200000	0	217000000	0	163000000	45000000	163000000	21600000	93400000	31600000	251000000	11500000	102000000	26400000	80800000	20700000	134000000	25300000	66400000	22400000	105000000	21200000	215000000	43400000	149000000	20800000	106000000	32800000	128000000	28700000	117000000	40000000	130000000	25600000	112000000	34200000	108000000
Pseudomonas sp. GM17	WP_007928274.1	RecName: Full=Porin-like protein GalP; AltName: Full=Gallate degradation protein P; Flags: Precursor	Deamidation (NQ)	N273	RYFNSRDDGAnGHDSAYYTTG	0	4140000	2860000	2470000	17600000	4830000	17900000	19800000	19100000	16600000	18800000	17400000	27400000	34800000	19900000	29700000	68600000	32500000	41400000	18700000	25200000	25400000	27700000	40700000	0	31900000	35700000	29800000	5700000	29200000	21400000	26400000	12400000	21500000	27600000	32700000	58000000	26800000	90500000	36300000	41200000	29100000	23100000	39800000
Pseudomonas sp. GM17	WP_007922335.1	RecName: Full=Transketolase 2; Short=TK 2	Deamidation (NQ)	Q236	TAIDTARKSEqPTLICCKTTI	0	47300000	87900	134000000	0	100000000	5510000	200000000	2300000	419000000	1210000	357000000	4970000	247000000	3230000	252000000	4350000	235000000	1870000	278000000	459000	155000000	6430000	211000000	1220000	224000000	3960000	190000000	1260000	230000000	1020000	501000000	2660000	386000000	1010000	421000000							0	274000000
Pseudomonas sp. GM17	WP_007922335.1	RecName: Full=Transketolase 2; Short=TK 2	Oxidation (M)	M583	EQGRKVRVVSmPCTSVFDAQD	0	23400000	6390000	6700000	0	15100000	2440000	61600000	3460000	170000000	2230000	141000000	2570000	119000000	2010000	70000000	3290000	142000000	1060000	71600000	1400000	57200000	1900000	75600000	2910000	68000000	2490000	73400000	768000	59800000	11500000	183000000	2220000	90700000	6620000	142000000	623000	71200000	0	64000000	0	50700000	1910000	73600000
Pseudomonas sp. GM17	WP_007922335.1	RecName: Full=Transketolase 2; Short=TK 2	Pyro-glu from Q	Q598	VFDAQDAGYKqSVLPLQVSAR	0	51700000	0	70800000	571000	0	9180000	106000000	16700000	173000000	14500000	163000000	20600000	240000000	12400000	132000000	20400000	245000000	11800000	181000000	10600000	78000000	13400000	134000000	15600000	94400000	17000000	154000000	8640000	123000000	30200000	190000000	23500000	184000000	25400000	161000000	14700000	99200000	0	86500000	10300000	74600000	13700000	94400000
Sphingobium sp. AP49	J2WK31	RecName: Full=2-oxoglutarate dehydrogenase E1 component; AltName: Full=Alpha-ketoglutarate dehydrogenase	Oxidation (M)	M451	GDEPGFTQPLmYKEIRQHPPV	5260000	3890000	0	0	351000	595000																															0	436000	18300000	9610000	0	364000	0	247000
Sphingobium sp. AP49	J2WK31	RecName: Full=2-oxoglutarate dehydrogenase E1 component; AltName: Full=Alpha-ketoglutarate dehydrogenase	Carbamidomethylation (DHKE X@N-term)	E454	PGFTQPLMYKeIRQHPPVSDI	600000	0	0	0	0	0
Sphingobium sp. AP49	J2WK31	RecName: Full=2-oxoglutarate dehydrogenase E1 component; AltName: Full=Alpha-ketoglutarate dehydrogenase	Deamidation (NQ)	Q457	TQPLMYKEIRqHPPVSDIYAA	496000	17500000	0	12200000	0	10300000
Sphingobium sp. AP49	J2WK31	RecName: Full=2-oxoglutarate dehydrogenase E1 component; AltName: Full=Alpha-ketoglutarate dehydrogenase	Pyro-glu from Q	Q457	TQPLMYKEIRqHPPVSDIYAA	20500000	17500000	0	12200000	16000000	10300000																															0	5170000	2640000	19700000	180000	11800000
Sphingobium sp. AP49	J2WK31	RecName: Full=2-oxoglutarate dehydrogenase E1 component; AltName: Full=Alpha-ketoglutarate dehydrogenase	Oxidation (HW)	W614	RGTFSQRHAVwTDQDTEAKYI	3280000	43400000	0	39100000	0	23300000
Sphingobium sp. AP49	J2WK31	RecName: Full=2-oxoglutarate dehydrogenase E1 component; AltName: Full=Alpha-ketoglutarate dehydrogenase	Deamidation (NQ)	Q617	FSQRHAVWTDqDTEAKYIPLS	3280000	43400000	0	39100000	0	23300000
Sphingobium sp. AP49	J2WK31	RecName: Full=2-oxoglutarate dehydrogenase E1 component; AltName: Full=Alpha-ketoglutarate dehydrogenase	Ammonia-loss (N)	N694	ASSETKWLRSnGLVCLLPHGY	1380000	1380000	0	0	0	0																															0	17200000	7680000	37700000	0	0
Sphingobium sp. AP49	J2WK31	RecName: Full=2-oxoglutarate dehydrogenase E1 component; AltName: Full=Alpha-ketoglutarate dehydrogenase	Deamidation (NQ)	N790	THFKRILSDPnGSADKDTKRL	0	11700000	0	2060000	314000	15700000																															2380000	7860000	7710000	22900000	4010000	12500000	0	3110000
Pantoea sp. YR343	J3BV35	RecName: Full=Chaperone protein ClpB	Deamidation (NQ)	N225	IAEGLAQRIInGEVPEGLKGR	15900000	36500000	34700000	0	17200000	23000000	0	13400000	15600000	0	0	104000000																									0	0	0	27800000	37600000	72500000
Pantoea sp. YR343	J3BV35	RecName: Full=Chaperone protein ClpB	Oxidation (M)	M242	LKGRRVLALDmGSLVAGAKYR	0	22800000	0	4200000	2870000	7590000	0	4280000	2170000	59200000	0	2870000
Pantoea sp. YR343	J3BV35	RecName: Full=Chaperone protein ClpB	Oxidation (M)	M293	MVGAGKADGAmDAGNMLKPAL	0	22100000	24900000	0	1990000	5920000	397000	1670000	1350000	22800000	0	26000000
Pantoea sp. YR343	J3BV35	RecName: Full=Chaperone protein ClpB	Oxidation (M)	M298	KADGAMDAGNmLKPALARGEL	0	22100000	24900000	0	1990000	5920000	397000	2830000	1350000	29300000	0	28700000
Pantoea sp. YR343	J3BV35	RecName: Full=Chaperone protein ClpB	Oxidation (HW)	H309	LKPALARGELhCVGATTLNEY	1970000	149000000	0	37100000	1020000	81900000	0	163000000	285000	472000000	5920000	455000000	19000000	536000000	5700000	243000000	6770000	295000000	1900000	130000000	22400000	483000000	2990000	227000000	1980000	168000000	2240000	250000000	2600000	183000000	17100000	700000000	4620000	397000000	6000000	388000000	5990000	354000000	11300000	366000000	4630000	298000000	15300000	537000000
Pantoea sp. YR343	J3BV35	RecName: Full=Chaperone protein ClpB	Oxidation (M)	M405	DEAASSIRLQmDSKPESLDRL	0	24500000	0	5130000	5900000	28300000	6410000	37200000	0	22600000	0	21300000																			730000	18100000	0	21000000	0	2870000	500000	25400000	9320000	71000000	21100000	114000000	11300000	72400000
Pantoea sp. YR343	J3BV35	RecName: Full=Chaperone protein ClpB	Deamidation (NQ)	N574	QELHSRVIGQnEAVEAVSNAI	0	46300000	43300	60000000	0	18700000
Pantoea sp. YR343	J3BV35	RecName: Full=Chaperone protein ClpB	Oxidation (M)	M760	RPEFINRIDDmVVFHPLGEKH	997000	4010000	0	0	1150000	0																															0	6550000	50000000	44200000	29300000	36900000	19100000	34600000
Pantoea sp. YR343	J3BV35	RecName: Full=Chaperone protein ClpB	Sulfation	S773	FHPLGEKHIAsIAQIQLQRLY	91800	19600000	0	0	0	4580000
Pantoea sp. YR343	J3BV35	RecName: Full=Chaperone protein ClpB	Deamidation (NQ)	Q776	LGEKHIASIAqIQLQRLYKRL	1740000	18000000	0	0	0	4580000
Pantoea sp. YR343	J3BV35	RecName: Full=Chaperone protein ClpB	Deamidation (NQ)	Q778	EKHIASIAQIqLQRLYKRLEE	120000	19600000	0	0	253000	4330000
Pantoea sp. YR343	J3BV35	RecName: Full=Chaperone protein ClpB	Asn->Asp substitution	N806	SDEALKLLGEnGYDPVYGARP	10200000	18500000	0	0	0	4520000	0	7530000	8150000	0	0	0																			599000	0	9270000	7260000	0	0	0	0	10400000	36000000	26400000	36300000	14100000	31800000
Pseudomonas sp. GM17	WP_007924041.1	RecName: Full=Enolase; AltName: Full=2-phospho-D-glycerate hydro-lyase; AltName: Full=2-phosphoglycerate dehydratase	Deamidation (NQ)	N72	KGVLKAVANInGPIRDLLLGK	0	110000000	20900000	152000000	0	109000000	32300000	263000000	47300000	353000000	47200000	327000000	56900000	358000000	38000000	285000000	59100000	423000000	44400000	298000000	40700000	277000000	22300000	344000000	4200000	251000000	0	274000	39600000	215000000	74400000	480000000	55500000	419000000	56600000	426000000	30200000	303000000	0	241000000	286000	233000000	22900000	323000000
Pseudomonas sp. GM17	WP_007924041.1	RecName: Full=Enolase; AltName: Full=2-phospho-D-glycerate hydro-lyase; AltName: Full=2-phosphoglycerate dehydratase	Oxidation (M)	M185	GAKSFSEGLRmGTEIFHHLKA	4140000	0	0	0	0	0							32000000	13100000	1070000	0	0	0	0	0	79000000	23800000	10900000	370000	10100000	0	1660000	852000	7000000	0	12200000	3090000	23300000	2650000	23000000	4520000	46800000	5330000	84200000	41000000	36100000	23500000	95200000	41600000
Pseudomonas sp. GM17	WP_007924041.1	RecName: Full=Enolase; AltName: Full=2-phospho-D-glycerate hydro-lyase; AltName: Full=2-phosphoglycerate dehydratase	Deamidation (NQ)	N215	AVGDEGGFAPnLASNEDALKV	0	29300000	1540000	55800000	1700000	21900000																			2830000	70900000	0	90700000	0	35800000	50100000	234000000	0	97700000	0	171000000
Pseudomonas sp. GM17	WP_007924041.1	RecName: Full=Enolase; AltName: Full=2-phospho-D-glycerate hydro-lyase; AltName: Full=2-phosphoglycerate dehydratase	Michael addition with methylamine	T311	KILTDKIGEKtQLVGDDLFVT	406000	92900000	0	77300000	79300	57400000																			1040000	138000000	0	166000000	0	136000000	9040000	383000000	5410000	270000000	2060000	303000000	3370000	628000000	2990000	304000000	0	185000000
Pseudomonas sp. GM17	WP_007924041.1	RecName: Full=Enolase; AltName: Full=2-phospho-D-glycerate hydro-lyase; AltName: Full=2-phosphoglycerate dehydratase	Deamidation (NQ)	Q312	ILTDKIGEKTqLVGDDLFVTN	0	93300000	1770000	75500000	0	57500000							0	374000000	0	266000000	695000	361000000	1220000	170000000	0	208000000	0	197000000	0	139000000	0	166000000	263000	136000000
Pseudomonas sp. GM17	WP_007924041.1	RecName: Full=Enolase; AltName: Full=2-phospho-D-glycerate hydro-lyase; AltName: Full=2-phosphoglycerate dehydratase	Nucleophilic addtion to cytopiloyne	A360	ETLEAIQMAKaAGYTAVISHR	0	246000000	0	124000000	759000	141000000																			0	451000000	0	576000000	23000000	380000000	23600000	860000000	0	785000000	0	831000000	0	681000000	0	519000000	11200000	496000000
Pseudomonas sp. GM17	WP_007924041.1	RecName: Full=Enolase; AltName: Full=2-phospho-D-glycerate hydro-lyase; AltName: Full=2-phosphoglycerate dehydratase	Ile->Val substitution	I367	MAKAAGYTAViSHRSGETEDS	0	248000000	0	124000000	786000	141000000
Bacillus sp. Bc15	A0A1M7LW65	RecName: Full=50S ribosomal protein L2	Deamidation (NQ)	N11	MGIKKYNPTTnGRRNMTTNDF	14300000	20100000	16000000	9460000	12500000	0
Bacillus sp. Bc15	A0A1M7LW65	RecName: Full=50S ribosomal protein L2	Deamidation (NQ)	N15	KYNPTTNGRRnMTTNDFAEIT	0	290000000	437000	108000000	62000	99600000
Bacillus sp. Bc15	A0A1M7LW65	RecName: Full=50S ribosomal protein L2	Methylation(Protein N-term)	N15	KYNPTTNGRRnMTTNDFAEIT	0	290000000	13300000	108000000	0	99600000
Bacillus sp. Bc15	A0A1M7LW65	RecName: Full=50S ribosomal protein L2	Oxidation (M)	M16	YNPTTNGRRNmTTNDFAEITT	63100000	227000000	65400000	56100000	11300000	88300000													0	698000	2910000	17600000	779000	28600000	1890000	1750000	1450000	14900000	0	0	5740000	65000000	0	0	0	0
Bacillus sp. Bc15	A0A1M7LW65	RecName: Full=50S ribosomal protein L2	Deamidation (NQ)	N19	TTNGRRNMTTnDFAEITTDRP	0	290000000	0	122000000	128000	99500000
Bacillus sp. Bc15	A0A1M7LW65	RecName: Full=50S ribosomal protein L2	Oxidation (M)	M114	ILAPKSLEVGmEVMSGPEADI	2240000	517000	0	0	887000	0
Bacillus sp. Bc15	A0A1M7LW65	RecName: Full=50S ribosomal protein L2	Oxidation (M)	M117	PKSLEVGMEVmSGPEADIKIG	2240000	517000	0	0	887000	0
Bacillus sp. Bc15	A0A1M7LW65	RecName: Full=50S ribosomal protein L2	2-amino-3-oxo-butanoic_acid	S191	VRLVLSACRAsIGQVGNEQHE	0	716000000	421000	412000000	7180000	266000000
Bacillus sp. Bc15	A0A1M7LW65	RecName: Full=50S ribosomal protein L2	Deamidation (NQ)	Q194	VLSACRASIGqVGNEQHELIK	602000	715000000	0	413000000	1860000	272000000													0	26000000	588000	46800000	0	50400000
Bacillus sp. Bc15	A0A1M7LW65	RecName: Full=50S ribosomal protein L2	Deamidation (NQ)	N197	ACRASIGQVGnEQHELIKIGK	602000	715000000	0	413000000	0	274000000
Bacillus sp. Bc15	A0A1M7LW65	RecName: Full=50S ribosomal protein L2	Deamidation (NQ)	Q199	RASIGQVGNEqHELIKIGKAG	8810000	707000000	0	413000000	0	274000000
Bacillus sp. Bc15	A0A1M7LW65	RecName: Full=50S ribosomal protein L2	Michael addition with methylamine	S223	WLGKRPTVRGsVMNPVDHPHG	0	370000000	370000	843000000	0	417000000																			320000	408000000	0	427000000	0	819000000
Bacillus sp. Bc15	A0A1M7LW65	RecName: Full=50S ribosomal protein L2	Oxidation (M)	M225	GKRPTVRGSVmNPVDHPHGGG	217000000	154000000	235000000	608000000	185000000	233000000	17300000	496000000	1770000	408000000	18000000	447000000	3200000	500000000	1400000	497000000	2140000	750000000	8330000	583000000	19100000	610000000	22000000	585000000	12500000	396000000	19100000	407000000	1790000	817000000	52200000	956000000	0	771000000	0	810000000	15700000	664000000	3660000	465000000	2600000	526000000
Bacillus sp. Bc15	A0A1M7LW65	RecName: Full=50S ribosomal protein L2	Deamidation (NQ)	N226	KRPTVRGSVMnPVDHPHGGGE	10600000	360000000	0	843000000	59100000	358000000
Bacillus sp. Bc15	A0A1M7LW65	RecName: Full=50S ribosomal protein L2	Replacement of 2 protons by nickel	D229	TVRGSVMNPVdHPHGGGEGRS	632000	370000000	0	843000000	0	417000000							1690000	501000000	6680000	492000000	2050000	751000000	1780000	590000000	0	630000000	0	607000000							0	1010000000	1500000	770000000	7580000	803000000	1190000	679000000	0	468000000	650000	528000000	1210000	662000000
Pseudomonas sp. GM17	WP_007929634.1	RecName: Full=Peptidyl-prolyl cis-trans isomerase A; Short=PPIase A; AltName: Full=Cyclophilin A; AltName: Full=Rotamase A; Flags: Precursor	Oxidation (M)	M51	TVFHRVIGNFmIQGGGFEPGM	0	36400000	0	38700000	3530000	23100000	8920000	56300000	23500000	107000000	25100000	140000000	34800000	191000000	8020000	149000000	17300000	178000000	8240000	117000000	5290000	161000000	9220000	158000000	18200000	157000000	16400000	178000000	28800000	117000000	21900000	157000000	31500000	167000000	72500000	247000000	21300000	88300000	38100000	127000000	18800000	74000000	100000000	163000000
Pseudomonas sp. GM17	WP_007929634.1	RecName: Full=Peptidyl-prolyl cis-trans isomerase A; Short=PPIase A; AltName: Full=Cyclophilin A; AltName: Full=Rotamase A; Flags: Precursor	Oxidation (M)	M61	MIQGGGFEPGmKEKKDKRPSI	0	36400000	0	38700000	3530000	23100000	10100000	55100000	17900000	113000000	23700000	141000000	6640000	219000000	9280000	147000000	20400000	175000000	8240000	117000000	5290000	161000000	13000000	155000000	11300000	164000000	27300000	167000000	29100000	117000000	60200000	119000000	30300000	168000000	11300000	309000000	6040000	104000000	17200000	147000000	7620000	85200000	11200000	252000000
Pseudomonas sp. GM17	WP_007929634.1	RecName: Full=Peptidyl-prolyl cis-trans isomerase A; Short=PPIase A; AltName: Full=Cyclophilin A; AltName: Full=Rotamase A; Flags: Precursor	Deamidation (NQ)	Q72	KEKKDKRPSIqNEADNGLSND	0	296000000	0	296000000	1160000	152000000	13400000	433000000	0	1400000000	3130000	1330000000	21000000	1050000000	0	517000000	0	1400000000	0	695000000	17700000	745000000	13800000	780000000	2080000	470000000	4950000	698000000	821000	573000000	2410000	981000000	4870000	860000000	19100000	1100000000	1500000	464000000	4120000	429000000	638000	337000000	6030000	657000000
Pseudomonas sp. GM17	WP_007929634.1	RecName: Full=Peptidyl-prolyl cis-trans isomerase A; Short=PPIase A; AltName: Full=Cyclophilin A; AltName: Full=Rotamase A; Flags: Precursor	Deamidation (NQ)	N73	EKKDKRPSIQnEADNGLSNDK	5370000	291000000	348000	300000000	862000	152000000	10800000	436000000	40800000	1360000000	17200000	1330000000	8720000	1060000000	14400000	503000000	4430000	1400000000	2470000	692000000	1230000	762000000	8350000	786000000	15200000	457000000	40600000	662000000	2810000	571000000	21500000	964000000	6160000	858000000	10600000	1110000000	331000	465000000	429000	433000000	450000	337000000	4840000	660000000
Pseudomonas sp. GM17	WP_007929634.1	RecName: Full=Peptidyl-prolyl cis-trans isomerase A; Short=PPIase A; AltName: Full=Cyclophilin A; AltName: Full=Rotamase A; Flags: Precursor	Deamidation (NQ)	N77	KRPSIQNEADnGLSNDKYTVA	105000000	191000000	64400000	236000000	45600000	107000000	156000000	278000000	424000000	976000000	404000000	914000000	352000000	710000000	127000000	386000000	467000000	929000000	228000000	462000000	220000000	531000000	219000000	560000000	137000000	324000000	208000000	480000000	156000000	413000000	285000000	684000000	261000000	584000000	383000000	723000000	153000000	310000000	154000000	272000000	101000000	234000000	198000000	457000000
Pseudomonas sp. GM17	WP_007929634.1	RecName: Full=Peptidyl-prolyl cis-trans isomerase A; Short=PPIase A; AltName: Full=Cyclophilin A; AltName: Full=Rotamase A; Flags: Precursor	Ammonia-loss (N)	N77	KRPSIQNEADnGLSNDKYTVA	0	191000000	0	236000000	292000	107000000	5770000	278000000	3810000	976000000	11000000	914000000	5850000	720000000	3280000	387000000	5650000	982000000	1830000	479000000	11900000	531000000	13600000	560000000	7210000	335000000	8630000	553000000	4260000	449000000	12200000	705000000	13700000	584000000	17800000	723000000	1750000	358000000	6680000	272000000	3050000	265000000	10000000	457000000
Pseudomonas sp. GM17	WP_007925216.1	RecName: Full=Leu/Ile/Val-binding protein homolog 1; Flags: Precursor	Carbamidomethylation (DHKE X@N-term)	I31	VSAFAQADLKiGVAGPMTGAN	0	133000000	0	254000000	892000	58100000	11400000	181000000	12200000	573000000	0	498000000	4460000	714000000	7780000	231000000	0	519000000	3170000	189000000	7710000	299000000	15200000	314000000	4740000	303000000	17900000	464000000	21600000	354000000	46400000	850000000	24300000	414000000	46300000	758000000	17500000	327000000	47400000	969000000	0	396000000	30200000	751000000
Pseudomonas sp. GM17	WP_007925216.1	RecName: Full=Leu/Ile/Val-binding protein homolog 1; Flags: Precursor	Oxidation (M)	M37	ADLKIGVAGPmTGANAAFGEQ	74500000	58500000	215000000	39500000	25700000	33200000	119000000	72600000	158000000	427000000	165000000	332000000	326000000	392000000	107000000	131000000	206000000	313000000	100000000	91600000	107000000	200000000	118000000	211000000	141000000	167000000	163000000	319000000	160000000	215000000	412000000	485000000	195000000	243000000	406000000	399000000	132000000	213000000	372000000	644000000	369000000	27200000	355000000	426000000
Pseudomonas sp. GM17	WP_007925216.1	RecName: Full=Leu/Ile/Val-binding protein homolog 1; Flags: Precursor	Dehydration	T38	DLKIGVAGPMtGANAAFGEQY	374000	149000000	0	274000000	0	71900000							83800	718000000	0	292000000	0	607000000	0	192000000	424000	347000000	0	377000000							787000	927000000	0	439000000	2280000	802000000	2570000	376000000	0	1060000000	108000000	321000000	15000000	815000000
Pseudomonas sp. GM17	WP_007925216.1	RecName: Full=Leu/Ile/Val-binding protein homolog 1; Flags: Precursor	2-amino-3-oxo-butanoic_acid	T38	DLKIGVAGPMtGANAAFGEQY	269000	149000000	0	274000000	0	71900000																																					11500000	815000000
Pseudomonas sp. GM17	WP_007925216.1	RecName: Full=Leu/Ile/Val-binding protein homolog 1; Flags: Precursor	Oxidation (M)	M49	GANAAFGEQYmKGAQAAADEI	10500000	176000000	189000000	109000000	8040000	89600000	52200000	217000000	152000000	539000000	83000000	532000000	220000000	584000000	76400000	297000000	189000000	513000000	52400000	224000000	87000000	336000000	109000000	367000000	49300000	419000000	148000000	459000000	120000000	335000000	226000000	702000000	108000000	404000000	240000000	647000000	90400000	327000000	383000000	733000000	57800000	420000000	162000000	730000000
Pseudomonas sp. GM17	WP_007925216.1	RecName: Full=Leu/Ile/Val-binding protein homolog 1; Flags: Precursor	Val->Ala substitution	V169	IVDVLKGKKVvVLHDKDTYGQ	11600000	190000000	0	52000000	10300000	118000000	11800000	188000000	0	242000000	0	364000000	16300000	541000000	13200000	355000000	0	387000000	0	216000000	14100000	277000000	8020000	316000000	5690000	286000000	9780000	469000000	7600000	484000000	0	769000000	19800000	703000000	16100000	763000000	0	518000000	13300000	875000000	0	705000000
Pseudomonas sp. GM17	WP_007925216.1	RecName: Full=Leu/Ile/Val-binding protein homolog 1; Flags: Precursor	Deamidation (NQ)	Q179	VVLHDKDTYGqGLADATKAQL	588000	240000000	0	213000000	0	210000000							3890000	697000000	0	430000000	0	653000000	0	406000000	2430000	400000000	339000	505000000	0	464000000	1570000	641000000	1900000	753000000	7710000	965000000	9780000	756000000	0	825000000	3180000	571000000	4860000	1090000000	0	765000000	7370000	829000000
Sphingobium sp. AP49	J2WU94	RecName: Full=Chaperone protein ClpB	Oxidation (M)	M296	LIGAGKSEGAmDAGNLLKPAL	0	8320000	0	0	831000	0
Sphingobium sp. AP49	J2WU94	RecName: Full=Chaperone protein ClpB	Leu->Met substitution	L301	KSEGAMDAGNlLKPALARGEL	2910000	5410000	0	0	0	831000
Sphingobium sp. AP49	J2WU94	RecName: Full=Chaperone protein ClpB	Phosphorylation (STY)	T317	ARGELHCIGAtTLDEYRKYVE	177000	15800000	0	0	0	1850000
Sphingobium sp. AP49	J2WU94	RecName: Full=Chaperone protein ClpB	Carbamidomethylation (DHKE X@N-term)	D320	ELHCIGATTLdEYRKYVEKDP	177000	15800000	0	0	0	1850000
Pseudomonas sp. GM17	WP_007929953.1	RecName: Full=Glutamine synthetase; Short=GS; AltName: Full=Glutamate--ammonia ligase; AltName: Full=Glutamine synthetase I beta; Short=GSI beta	Oxidation (M)	M32	DTKGTQHHVTmPARDALDDDF	298000000	38500000	160000000	0	179000000	0	291000000	122000	720000000	275000000	624000000	249000000	408000000	251000000	421000000	54600000	653000000	325000000	457000000	120000000	191000000	48800000	241000000	16500000	305000000	127000000	426000000	15600000	333000000	142000000	380000000	356000000	632000000	328000000	618000000	359000000	281000000	114000000	164000000	193000000	236000000	116000000	291000000	308000000
Pseudomonas sp. GM17	WP_007929953.1	RecName: Full=Glutamine synthetase; Short=GS; AltName: Full=Glutamate--ammonia ligase; AltName: Full=Glutamine synthetase I beta; Short=GSI beta	Sulphone	M32	DTKGTQHHVTmPARDALDDDF	12000000	38500000	13600000	0	0	0	11300000	122000	25100000	493000000	24000000	249000000	10200000	251000000	22700000	54600000	16600000	325000000	17200000	120000000	0	48800000	0	16500000	7560000	120000000	10400000	15600000	0	145000000	10100000	356000000	19500000	328000000	21200000	359000000	10100000	114000000	3640000	193000000	8060000	116000000	1940000	308000000
Pseudomonas sp. GM17	WP_007929953.1	RecName: Full=Glutamine synthetase; Short=GS; AltName: Full=Glutamate--ammonia ligase; AltName: Full=Glutamine synthetase I beta; Short=GSI beta	Deamidation (NQ)	Q155	SGSMFKIFSEqGSWMSDQDVE	0	28100000	169000	36500000	0	13400000							0	272000000	250000	173000000	2950000	176000000													10200000	544000000	343000	229000000	215000	312000000	626000	69200000	0	118000000	0	88000000	0	139000000
Pseudomonas sp. GM17	WP_007929953.1	RecName: Full=Glutamine synthetase; Short=GS; AltName: Full=Glutamate--ammonia ligase; AltName: Full=Glutamine synthetase I beta; Short=GSI beta	Oxidation (M)	M159	FKIFSEQGSWmSDQDVEGGNK	0	28100000	12400000	24300000	740000	12600000	749000	94200000	2180000	227000000	2340000	160000000	873000	271000000	1150000	172000000	3020000	176000000	2770000	116000000	1060000	128000000	1060000	245000000	1110000	303000000	1010000	113000000	931000	200000000	4240000	551000000	1960000	228000000	2040000	310000000	556000	69300000	0	118000000	531000	87500000	710000	139000000
Pseudomonas sp. GM17	WP_007929953.1	RecName: Full=Glutamine synthetase; Short=GS; AltName: Full=Glutamate--ammonia ligase; AltName: Full=Glutamine synthetase I beta; Short=GSI beta	Oxidation or Hydroxylation	Y240	NKGDEVQTLKyCVHNVADAYG	0	271000000	1650000	194000000	0	350000000	16400000	514000000	0	1890000000	22200000	1870000000	16400000	1550000000	15000000	789000000	11200000	1110000000	7080000	767000000	9800000	1010000000	15000000	936000000	11200000	821000000	10700000	1030000000	2460000	955000000	32900000	2870000000	35300000	1950000000	49200000	2790000000	3120000	1060000000	13800000	1130000000	9100000	902000000	18100000	1700000000
Pseudomonas sp. GM17	WP_007929953.1	RecName: Full=Glutamine synthetase; Short=GS; AltName: Full=Glutamate--ammonia ligase; AltName: Full=Glutamine synthetase I beta; Short=GSI beta	Oxidation (HW)	H243	DEVQTLKYCVhNVADAYGRTA	0	271000000	0	196000000	2510000	347000000	1770000	528000000	13300000	1870000000	15300000	1870000000	18100000	1550000000	7130000	797000000	0	1120000000	2760000	772000000	19100000	1000000000	10300000	939000000	2630000	826000000	6430000	1040000000	12100000	943000000							10900000	1050000000	8610000	1130000000	7710000	901000000	20800000	1680000000
Pseudomonas sp. GM17	WP_007929953.1	RecName: Full=Glutamine synthetase; Short=GS; AltName: Full=Glutamate--ammonia ligase; AltName: Full=Glutamine synthetase I beta; Short=GSI beta	Deamidation (NQ)	N244	EVQTLKYCVHnVADAYGRTAT	0	271000000	0	196000000	1760000	348000000	5560000	524000000	9510000	1880000000	13900000	1880000000	11600000	1560000000	8360000	796000000	7610000	1110000000	6920000	767000000	17400000	1010000000	11300000	940000000	13000000	819000000	14600000	1030000000	4470000	953000000	29900000	2900000000	10900000	1970000000	27200000	2810000000	6190000	1060000000	0	1150000000	4900000	907000000	11500000	1700000000
Pseudomonas sp. GM17	WP_007929953.1	RecName: Full=Glutamine synthetase; Short=GS; AltName: Full=Glutamate--ammonia ligase; AltName: Full=Glutamine synthetase I beta; Short=GSI beta	Deamidation (NQ)	N309	GGIIKHGKALnGFTNPSTNSY	142000000	89500000	196000000	122000000	135000000	83000000	272000000	185000000	285000000	219000000	385000000	263000000	388000000	275000000	258000000	192000000	387000000	300000000	351000000	157000000	221000000	138000000	254000000	204000000	317000000	166000000	329000000	180000000	299000000	212000000	809000000	533000000	455000000	317000000	628000000	394000000	271000000	162000000	259000000	168000000	198000000	137000000	286000000	233000000
Pseudomonas sp. GM17	WP_007929953.1	RecName: Full=Glutamine synthetase; Short=GS; AltName: Full=Glutamate--ammonia ligase; AltName: Full=Glutamine synthetase I beta; Short=GSI beta	Deamidation (NQ)	N317	ALNGFTNPSTnSYKRLVPGFE	0	232000000	3720000	314000000	1040000	217000000	9330000	452000000	0	510000000	28100000	626000000	31400000	638000000	7260000	443000000	0	696000000	15900000	492000000	8620000	357000000	9780000	457000000	13100000	470000000	6880000	513000000	11000000	507000000	26600000	1350000000	11200000	760000000	15800000	1010000000	0	434000000	1800000	425000000	2510000	333000000	4460000	515000000
Pseudomonas sp. GM17	WP_007929105.1	RecName: Full=Alcohol dehydrogenase (quinone), dehydrogenase subunit; Short=ADH; AltName: Full=Alcohol dehydrogenase (quinone), acceptor subunit; AltName: Full=Alcohol dehydrogenase (quinone), subunit I; AltName: Full=Ethanol:Q2 reductase; AltName: Full=G3-ADH subunit I; AltName: Full=Quinohemoprotein alcohol dehydrogenase; AltName: Full=Quinohemoprotein-cytochrome c complex; AltName: Full=Ubiqui…	Oxidation (M)	M209	QEAWRIRTGDmPTAKDPVEIT	0	4450000	0	0	1720000	6570000	2000000	14300000	0	0	0	2010000	10600000	0	1270000	8330000	5350000	8500000	2370000	0	0	0	2180000	0													15100000	0	13000000	11900000	5620000	7870000	4730000	13700000
Pseudomonas sp. GM17	WP_007929105.1	RecName: Full=Alcohol dehydrogenase (quinone), dehydrogenase subunit; Short=ADH; AltName: Full=Alcohol dehydrogenase (quinone), acceptor subunit; AltName: Full=Alcohol dehydrogenase (quinone), subunit I; AltName: Full=Ethanol:Q2 reductase; AltName: Full=G3-ADH subunit I; AltName: Full=Quinohemoprotein alcohol dehydrogenase; AltName: Full=Quinohemoprotein-cytochrome c complex; AltName: Full=Ubiqui…	Deamidation (NQ)	N262	WRFDPKIQGPnGDDFRGWAHM	0	22500000	9840000	24300000	0	0	19100000	53600000	20300000	47900000	16500000	41100000	25700000	60000000	40200000	67400000	22900000	58000000	26800000	55600000	22900000	0	45700000	17200000	16400000	0	26200000	74500000	22200000	22400000	23200000	45100000	30400000	16500000	34300000	70700000	47200000	59400000	34700000	56600000	2540000	25700000	32400000	78900000
Pseudomonas sp. GM17	WP_007929105.1	RecName: Full=Alcohol dehydrogenase (quinone), dehydrogenase subunit; Short=ADH; AltName: Full=Alcohol dehydrogenase (quinone), acceptor subunit; AltName: Full=Alcohol dehydrogenase (quinone), subunit I; AltName: Full=Ethanol:Q2 reductase; AltName: Full=G3-ADH subunit I; AltName: Full=Quinohemoprotein alcohol dehydrogenase; AltName: Full=Quinohemoprotein-cytochrome c complex; AltName: Full=Ubiqui…	Oxidation (M)	M425	GQTYTRNSPNmWSLASVDEKL	0	0	3610000	0	0	0	417000	0	0	0	0	30800000
Pseudomonas sp. GM17	WP_007929105.1	RecName: Full=Alcohol dehydrogenase (quinone), dehydrogenase subunit; Short=ADH; AltName: Full=Alcohol dehydrogenase (quinone), acceptor subunit; AltName: Full=Alcohol dehydrogenase (quinone), subunit I; AltName: Full=Ethanol:Q2 reductase; AltName: Full=G3-ADH subunit I; AltName: Full=Quinohemoprotein alcohol dehydrogenase; AltName: Full=Quinohemoprotein-cytochrome c complex; AltName: Full=Ubiqui…	Dehydration	D504	QPTLVDMKTAdGIKPALIQPT	0	144000000	459000	178000000	0	108000000	1710000	132000000	4740000	540000000	484000	488000000	4840000	390000000	2900000	185000000	6400000	547000000	2360000	205000000	3240000	200000000	3870000	257000000	756000	106000000	3570000	241000000	2580000	187000000	5660000	332000000	0	245000000	5190000	369000000	774000	364000000	0	296000000	0	153000000	5950000	305000000
Pantoea sp. YR343	J2UN68	RecName: Full=Fructose-bisphosphate aldolase; Short=FBP aldolase; Short=FBPA; AltName: Full=Fructose-1,6-bisphosphate aldolase	Deamidation (NQ)	Q314	YKKNEDYLQAqLGNPTGVDSP	2070000	347000000	0	250000000	2610000	203000000	4340000	257000000	34200000	929000000	41800000	640000000													0	219000000	39200000	327000000	8540000	63900000	7470000	926000000	3470000	577000000	132000	421000000	10500000	745000000	9150000	1420000000	24500000	1530000000	3590000	1130000000
Pantoea sp. YR343	J2UN68	RecName: Full=Fructose-bisphosphate aldolase; Short=FBP aldolase; Short=FBPA; AltName: Full=Fructose-1,6-bisphosphate aldolase	Deamidation (NQ)	N317	NEDYLQAQLGnPTGVDSPNKK	2070000	347000000	0	250000000	0	205000000	549000	261000000	0	963000000	0	682000000																			2480000	931000000	1270000	580000000	132000	421000000							5350000	1130000000
[truncated: 22,390 more rows]
[truncated: 4 more columns]

## Sheet: Sheet 2
						Averaged PTM profile results per passage																								% Abundance ratios from averaged results
[truncated: 20,554 more rows]

## Sheet: Sheet 3
Protein	Protein Description	Organism	Protein Position	Modified Peptide Sequence Window	Modifications	1M0 modified	1M0 unmodified	2M0 modified	2M0 unmodified	3M0 modified	3M0 unmodified	1M1 modified	1M1 unmodified	2M1 modified	2M1 unmodified	3M1 modified	3M1 unmodified	1M2 modified	1M2 unmodified	2M2 modified	2M2 unmodified	3M2 modified	3M2 unmodified	1M3 modified	1M3 unmodified	2M3 modified	2M3 unmodified	3M3 modified	3M3 unmodified	1M4 modified	1M4 unmodified	2M4 modified	2M4 unmodified	3M4 modified	3M4 unmodified	1M5 modified	1M5 unmodified	2M5 modified	2M5 unmodified	3M5 modified	3M5 unmodified	1M10 modified	1M10 unmodified	2M10 modified	2M10 unmodified	3M10 modified	3M10 unmodified	1M15 modified	1M15 unmodified
[truncated: 14,133 more rows]
[truncated: 4 more columns]

[truncated: 1 more sheets: Sheet 4]
